# Supplementary material for: Small secreted peptides encoded on the wheat (Triticum aestivum L.) genome and their potential roles in stress responses
Source: Front Plant Sci. 2022 Sep 21;13:1000297. doi: 10.3389/fpls.2022.1000297 (PMC9532867; doi:10.3389/fpls.2022.1000297)
Supplement: Supplementary file 7 [file Table_3.xlsx]

## Sheet: DYY family
Table_3_SuppInfo. Information of wheat DYY family
Gene ID	Chromosome	Signalp_score	Signalp_location	TM domain	Protein length (aa)	MW(Da)	pI	Protein sequence
TraesCS6B02G399600.1	6B	0.974965	1--29	None	104	11087.2	7.18	MRSRSSSYLPLAAAVVLLLVLTAAMEAEGIRLDAETRASVGSSSSNPVHNKPSDDLVKGSTTGSVSESEATRSAGAVKEVRAVAHVPEFHEDYYVRTVHSSRHH
TraesCS6B02G399700.1	6B	0.968304	1--26	None	103	10749.6	6.51	MRSSSGYLSLAAAVATLLVLTAATEAEGIRLDAETRASVGSSGSNPVHNKPSDDLVKGSTTGSVSDSETTRSAGAVSEIRAVAHVPEFHEDYYVRTVHGSRHH
TraesCS6A02G365200.1	6A	0.981245	1--29	None	103	10775.7	6.89	MRSCSSSHLSLAAAVVLLLVLTAAMEAEGIRLDAETRASVGSSSSNPVHNKPSDSLVKGSTTSSVSESETTRSAGAVKEAAGHGLPEFHEDYYVRTAHSSRHH
TraesCS6A02G364900.1	6A	0.979086	1--27	None	103	10798.9	5.03	MMRSSISSYFPLTAVVIMLLVLTATEAEGIRLDAETRASVSSSGGSNPVLNKPIDDAVKGSTGSASEPTGSADTASEGRAVPHGLPEFQEDYYVPSVHSPRHH
TraesCS6A02G364800.1	6A	0.981392	1--26	None	109	11314.5	5.06	MRSSISMYLSLAAAAMLLLVLTATEAEGIRLDAQTRESIRSGGGNPMLNKPVDDAVKGSSDDAVKGSGGSTSETTGSPGTASEVKAVPPGLPEFQEDYYVPSVHSPRHH
TraesCS6D02G348300.1	6D	0.96472	1--27	None	110	11448.7	4.8	MMRSPISMYLSLAAAVILLLVLTATEAEGIRLDAETQESISSGGRNPVLNKPIDDAVKGSGDDLVKGSGGSASEATGSAGTTSEVRAVAHGLPEFQEDYYVPSVHSPRHH
TraesCS6D02G348100.1	6D	0.987477	1--27	None	105	10969.1	6.34	MGSSSCLSVGAAVILLLVLASAMEAQAIRLDAETRASVSSSGNQMTADKPTGNNVVDVVKASASSTSESKRSVDVATGEVRAVAHKMPEFHEDYYGPSDHSPRHH
TraesCS6A02G364500.1	6A	0.942367	1--22	None	105	10981.3	7.07	MRSFVCLSLGAAVILLLVLASAMEAGAIRLDAGTRASVSGGSNQTATDKPTMNNVVDVVKASAGSTSETKKSVDVATGEVRAVAHKMPEFHEDYYGPSDHSPRHH
TraesCS6B02G399100.1	6B	0.965974	1--27	None	106	11205.6	9.69	MGSSSRFSLGAAVILLLVLASAMKAGAIRLDAETRASVSGRSNQMATDKPIGKNNVVDVVKGSAGLTSEMKKSVDVAASEVRAVAHKMPEFHEDYYGPSDHSPRHH
TraesCS6A02G364700.1	6A	0.885274	1--34	None	113	12014.4	7.23	MTLISHKMRSCSSRYLTLAAAVILLLVLTAATEAEAIRLDAEVRASLSSSGGNSVSSMQKPIGTNVIEGSAGSTSETKRSVHVAADEVSAAAHKLPEFHEDYYGPKDHSPRHH
TraesCS6B02G399200.1	6B	0.957652	1--36	None	113	12143.6	7.14	MTLISHKMRSCSSRYFTLAAAVILLLVLMAATEAEAIRLDAEVRASLSSCGGNSMSPMQKTIGTNGTEGSAGATSETKRSVQVAADEVRAVAHKLPEFHEDYYGPSDHIPRHH
TraesCS6A02G364600.1	6A	0.985322	1--27	None	106	11359.6	7.73	MRSCSSRYLTLATAVILLLVLTAATEAEAIRLDAEARVSLRSSGGNSVSSMQKPIGTNVIEGSAGSTSETKRSVPVAADEVRVAAHKLPEFHEDYYGPKDHSPRHH
TraesCS6D02G348200.1	6D	0.874691	1--34	None	113	12066.4	6.89	MTLISHKMRSCSSRYLTLAAAVILLLVLMAATEAEAIRLDAEARASLSSSGGNSMSSMKEMTGPNAIEGSAGSTSETKRNVHVAADEVSAAAHKLPEFHEDYYGPKDHSPRHH
TraesCSU02G088200.1	Un	0.978507	1--27	None	106	11209.4	7.16	MRSCSSRYLTLAAAMILVLVLMAATEAEAIRLDAEARASLSSSGGKSVSSMQKPIGTNAIEGSAGSTSETKRSVHVAADEVSAAAHKLPEFHEDYYGPKDHSPRHH
TraesCSU02G088300.1	Un	0.98797	1--27	None	106	11235.4	6.8	MRSCSSRYLTLASAIILLLVLMAATEAEAIRLDAEARASLSSSGGNSVSSMQKPIGTNVIEGSAGSTSETKRSVHVAADEVSAAAHKLPEFHEDYYGPKDHSPRHH
TraesCSU02G088500.1	Un	0.98797	1--27	None	106	11235.4	6.8	MRSCSSRYLTLASAIILLLVLMAATEAEAIRLDAEARASLSSSGGNSVSSMQKPIGTNVIEGSAGSTSETKRSVHVAADEVSAAAHKLPEFHEDYYGPKDHSPRHH
TraesCS7A02G143100.1	7A	0.983992	1--24	None	97	10169.5	6.68	MAKTCLPVAAAAVLLLLMVATAQGIRLDAGSKAALGNPVLNKSVEKGVVIKADDAEQSSGEGVEEAISEDKERAGGHRMPEIHVDYYGPRGHSARHH
TraesCS7B02G044900.1	7B	0.976018	1--24	None	86	9131.3	5.97	MAKTCLPMAAAAVLLLLMVATAQGIRLDAVSKAALSNPVLNADGAEPSSGEEVEEAVSEEKERAGHRMPEIHVDYYGPRGHSARHH
TraesCS7B02G045000.1	7B	0.981704	1--24	None	96	10345.7	6.34	MAKTCLPMAAATVLLLLMVATAQGIRLDAVSKAALSNPVLNKSVEKGVVIKADDAEQSSGDEVEEAISEEKERAGHRMPEIHVDYYGPRGHNARHH
TraesCS7A02G142900.1	7A	0.982524	1--24	None	97	10312.6	6.34	MAKTCLPMAAAAMVLLLMVATAQGIRLDAGSKAAFGNPVLNKSAEKGMLNKADGDEPSSGDEVEEAISEEKERAGAHRMPEIHVDYYGPKGHNARHH
TraesCS7D02G144100.1	7D	0.983608	1--24	None	98	10406.9	7.73	MAKTCLPMAAAAMVLLLMVATAQGIRLDAGSKAALGNAVLNKYVEKGVVIKADDAQPSTAGEEVEEAISKEKDRGGGHRMPEIHVDYYGPRGHNARHH

## Sheet: CRP8CI family
Table_3_SuppInfo. Information of wheat CRP8CI family
Gene ID	Chromosome	Signalp_score	Signalp_location	TM domain	Protein length (aa)	MW(Da)	pI	Protein sequence
TraesCS1A02G268000.1	1A	0.998786	1--23	None	78	8410.9	7.93	MGARNAAMCFVLILALFANHGSAEHKCWESTSGAPLCVGFLCKATCLIGGKMFNAIVKEHRCIGPALSSECYCYFCDK
TraesCS1A02G268100.1	1A	0.998932	1--23	None	78	8455	8.5	MGARNATICFVLILVLFANHGSAEKKCWGNTSGSPLCVGFLCKATCLIGGKMFNAIVKEHKCRGPALNSECYCYFCDK
TraesCS1A02G268300.1	1A	0.998536	1--23	None	76	8255.8	7.12	MGARNAIMCLVLILVLFADHGSAGCWVNINGGPLCIGFLCKATCLIAEKMFNSVLKEHRCEGTPLNSECMCYLCDK
TraesCS1B02G278700.1	1B	0.999066	1--23	None	78	8459.9	8.14	MGARNATICFVLILVLFANHGSAEKKCWGNTSGSPLCVGFLCKATCLIGGKMFNADVKEHKCIGPAWSSECYCYFCDK
TraesCS1D02G268000.1	1D	0.998824	1--23	None	78	8431	8.5	MGARNATICFVLILVLFANRGSAEKKCWGNTSGSPLCVGFLCKATCLIGGKMFNAIVKEHKCIGPALNSECYCYFCDK
TraesCS1B02G278900.1	1B	0.998934	1--23	None	76	8342	7.09	MGARNAIMCLLLILVLFPDHGSAGCWVNINGGPLCIGFLCKATCLIAEKMFNCVLKEHRCEGPPFNSECMCYLCDK
TraesCS1D02G268200.1	1D	0.997839	1--23	None	76	8343.9	7.09	MSARNAIICFVLILVLFPDHGSAGCWVNINGGPLCIGFLCKATCLIAEKMFNCVLKEHRCEGTPLNSECMCYLCDK
TraesCS1D02G267900.1	1D	0.996229	1--23	None	78	8484	8.33	MGARNAAMCFVLILVVFANHGSAEHKCWERTTSAPLCVGFLCKAACLIAGKTFNAIVKEHKCVGPALSSYCYCYFCDK
TraesCS3D02G531800.1	3D	0.99767	1--19	None	74	7912.4	7.92	MEGKAILLCLMVLVQLGNSVHVDKCRAVIAFSGTTCIELSCILACQKSFGDHAINSACRLVGLATLNCYCKVCF
TraesCS3B02G594000.1	3B	0.99764	1--19	None	74	7898.4	7.62	MEGKAILLCLMVLVQLGNSVHVDKCRAVIAFSGTTCIELSCMLACQKSFGDHAVNSACRLIGLATLNCYCKVCD
TraesCS3A02G495000.1	3A	0.999537	1--22	None	75	8584	7.88	MEGKTTLCFLMVLLLLGNCAHAENSCKEHRTLEIGCIRKYCRKNCNRDYEGHRVRNAYCTGFIPFVFCVCDVCDG
TraesCS3D02G502100.1	3D	0.999356	1--22	None	75	8641.1	7.93	MEGKTTLCFLMVLLLLGNFAHAENSCKEHRTLEIGCIRKYCRKNCIRDYEGHRVRNAYCTGFIPFIFCVCDVCDG
TraesCS3B02G556700.1	3B	0.999377	1--22	None	75	8565.9	7.64	MEGKTTLCFLMVLLLLGNYAHAENSCKEHRTLETGCLRKYCRAACNRDYEGHRVRNAYCTGFFPFVFCVCDVCDG
TraesCS3D02G502300.1	3D	0.999842	1--22	None	77	8656.8	5.53	MEGKTTLCFLTVLLLLGNCADAETCTEHRANKGAACINEYCWKDCARDYHGHYVKNAYCTGVYPFTKVYCVCDVCDE
TraesCS5A02G339500.1	5A	0.998635	1--23	None	76	8609	7.63	MEGRNALYFLVVLTLVAASPALAAERCEQEQFFSLICMDWLCAQECASQNPDMRVKAAYCTAKGIKRYCHCTMCYK
TraesCS5A02G338000.1	5A	0.999379	1--23	None	78	9069.8	8.33	MEGRRTALCFLVVLALLASPTLAERKCYKERFYSMICMKWHCAMECVNQSPDLVLKSAHCTTKHVIMRYCNCEMCTKE
TraesCS5B02G338600.1	5B	0.999634	1--23	None	76	8517.9	6.45	MEGRSALCFLVVLTLLAASPALAAERCEEEHFFSLICMDWLCAQECASQNPDMRVNAAYCTAKGVKRYCHCTMCYK
TraesCS5D02G343800.1	5D	0.9997	1--23	None	76	8539	7.92	MEGRSALCFLVVLTLLAASPALAAERCEQEQFFSRICMDWLCAQECASQNPDMRVKAAHCTAKGVKRYCHCTMCYK
TraesCS5D02G342500.1	5D	0.999671	1--22	None	77	8883.6	8.15	MEGRTALCFLVVLALLASPALAERKCYKERFYSMICMKWHCAMECVNQSPDLVLKSAHCTTKHVIMRYCNCEMCTKE
TraesCS5B02G336800.1	5B	0.999642	1--22	None	77	8982.7	8.33	MERRTALCFLVVLALLASPALAERKCYKERFYSMICMKWHCAMECVNQSPDLVLKSAHCTTKHVIMRYCNCEMCTKE
TraesCS3A02G495200.1	3A	0.946679	1--26	None	83	9351.7	6.72	MRIVIGEIAIFTLAYFLICKEERATATAQTCKEHRANKGAACINEGCWADCARDYHGHYVKNAYCTGVYPFTKVYCVCDVCEE
