# Supplementary material for: Small secreted peptides encoded on the wheat (Triticum aestivum L.) genome and their potential roles in stress responses
Source: Front Plant Sci. 2022 Sep 21;13:1000297. doi: 10.3389/fpls.2022.1000297 (PMC9532867; doi:10.3389/fpls.2022.1000297)
Supplement: Supplementary file 8 [file Table_4.xlsx]

## Sheet: Total GO terms
Table_4_SuppInfo. GO analysis of TaSSPs. Terms with p value ≤ 0.001, FDR ≤ 0.05 are identified as significant terms.
GO_acc	term_type	Term	queryitem	querytotal	bgitem	bgtotal	pvalue	FDR	entries
GO:0043086	Biological Process	negative regulation of catalytic activity	386	2689	1206	85761	3.5e-231	2.7e-227	// TraesCS3D02G033800 // TraesCS5D02G498300 // TraesCS1B02G026000 // TraesCS1D02G330000 // TraesCS3B02G215400 // TraesCS3B02G036200 // TraesCS5B02G508000 // TraesCS4D02G252400 // TraesCS1B02G276500 // TraesCS1A02G256400 // TraesCS5D02G100400 // TraesCS3D02G073200 // TraesCS1A02G365500 // TraesCS1D02G255800 // TraesCS6A02G007000 // TraesCS5A02G466400 // TraesCS3D02G255000 // TraesCS5D02G289000 // …
GO:0044092	Biological Process	negative regulation of molecular function	386	2689	1258	85761	1.2e-225	4.7e-222	// TraesCS3D02G033800 // TraesCS5D02G498300 // TraesCS1B02G026000 // TraesCS1D02G330000 // TraesCS3B02G215400 // TraesCS3B02G036200 // TraesCS5B02G508000 // TraesCS4D02G252400 // TraesCS1B02G276500 // TraesCS1A02G256400 // TraesCS5D02G100400 // TraesCS3D02G073200 // TraesCS1A02G365500 // TraesCS1D02G255800 // TraesCS6A02G007000 // TraesCS5A02G466400 // TraesCS3D02G255000 // TraesCS5D02G289000 // …
GO:0006869	Biological Process	lipid transport	298	2689	750	85761	7.8e-199	2e-195	// TraesCS2D02G449000 // TraesCS1A02G175200 // TraesCS7A02G482400 // TraesCS3D02G051900 // TraesCS3D02G415400 // TraesCS1D02G063800 // TraesCS2D02G325300 // TraesCS4D02G343100 // TraesCS3B02G063900 // TraesCS4B02G043300 // TraesCS1D02G381100 // TraesCS2B02G500800 // TraesCS2A02G297200 // TraesCS4B02G368600 // TraesCS4B02G393300 // TraesCS2A02G411600 // TraesCS7B02G167900 // TraesCS3A02G419700 // …
GO:0010876	Biological Process	lipid localization	313	2689	1122	85761	1.3e-171	2.5e-168	// TraesCS2D02G449000 // TraesCS1A02G175200 // TraesCS2A02G147300 // TraesCS7A02G482400 // TraesCS3D02G051900 // TraesCS3D02G415400 // TraesCS1D02G063800 // TraesCS2D02G325300 // TraesCS4D02G343100 // TraesCS3B02G063900 // TraesCS4B02G043300 // TraesCS1D02G381100 // TraesCS2B02G500800 // TraesCS5D02G539200 // TraesCS4B02G368600 // TraesCS4B02G393300 // TraesCS2A02G411600 // TraesCS7B02G167900 // …
GO:0050790	Biological Process	regulation of catalytic activity	413	2689	2419	85761	5.9e-160	9.1e-157	// TraesCS3D02G033800 // TraesCS5D02G498300 // TraesCS1B02G026000 // TraesCS1D02G330000 // TraesCS3B02G215400 // TraesCS3B02G036200 // TraesCS5B02G508000 // TraesCS4D02G252400 // TraesCS1B02G276500 // TraesCS1A02G256400 // TraesCS5D02G100400 // TraesCS3D02G073200 // TraesCS1A02G365500 // TraesCS1D02G255800 // TraesCS6A02G007000 // TraesCS3A02G097300 // TraesCS5A02G466400 // TraesCS4B02G249400 // …
GO:0033609	Biological Process	oxalate metabolic process	169	2689	200	85761	9.3e-153	1.2e-149	// TraesCS3D02G489700 // TraesCS4B02G377900 // TraesCS3B02G543700 // TraesCS6D02G366900 // TraesCS5A02G545200 // TraesCS4B02G008800 // TraesCS6D02G367700 // TraesCS4B02G033100 // TraesCS6B02G047200 // TraesCS7A02G524500 // TraesCS6D02G367000 // TraesCS3D02G010800 // TraesCS1B02G070000 // TraesCS1D02G054600 // TraesCS6A02G382100 // TraesCS6B02G421200 // TraesCS4A02G279200 // TraesCS4B02G377100 // …
GO:0010497	Biological Process	plasmodesmata-mediated intercellular transport	166	2689	219	85761	1.4e-144	1.5e-141	// TraesCS3D02G489700 // TraesCS4B02G377900 // TraesCS3B02G543700 // TraesCS6D02G366900 // TraesCS5A02G545200 // TraesCS4B02G008800 // TraesCS7D02G477200 // TraesCS4B02G033100 // TraesCS6B02G047200 // TraesCS7A02G524500 // TraesCS6D02G367000 // TraesCS3D02G010800 // TraesCS1B02G070000 // TraesCS1D02G054600 // TraesCS6A02G382100 // TraesCS6B02G421200 // TraesCS4A02G279200 // TraesCS4B02G377100 // …
GO:0010496	Biological Process	intercellular transport	166	2689	241	85761	1.1e-139	1.1e-136	// TraesCS3D02G489700 // TraesCS4B02G377900 // TraesCS3B02G543700 // TraesCS6D02G366900 // TraesCS5A02G545200 // TraesCS4B02G008800 // TraesCS7D02G477200 // TraesCS4B02G033100 // TraesCS6B02G047200 // TraesCS7A02G524500 // TraesCS6D02G367000 // TraesCS3D02G010800 // TraesCS1B02G070000 // TraesCS1D02G054600 // TraesCS6A02G382100 // TraesCS6B02G421200 // TraesCS4A02G279200 // TraesCS4B02G377100 // …
GO:0065009	Biological Process	regulation of molecular function	415	2689	3392	85761	5.8e-116	4.9e-113	// TraesCS3D02G033800 // TraesCS5D02G498300 // TraesCS1B02G026000 // TraesCS1D02G330000 // TraesCS3B02G215400 // TraesCS3B02G036200 // TraesCS5B02G508000 // TraesCS4D02G252400 // TraesCS1B02G276500 // TraesCS1A02G256400 // TraesCS5D02G100400 // TraesCS3D02G073200 // TraesCS1A02G365500 // TraesCS1D02G255800 // TraesCS6A02G007000 // TraesCS3A02G097300 // TraesCS5A02G466400 // TraesCS4B02G249400 // …
GO:0043648	Biological Process	dicarboxylic acid metabolic process	169	2689	453	85761	1.7e-108	1.3e-105	// TraesCS3D02G489700 // TraesCS4B02G377900 // TraesCS3B02G543700 // TraesCS6D02G366900 // TraesCS5A02G545200 // TraesCS4B02G008800 // TraesCS6D02G367700 // TraesCS4B02G033100 // TraesCS6B02G047200 // TraesCS7A02G524500 // TraesCS6D02G367000 // TraesCS3D02G010800 // TraesCS1B02G070000 // TraesCS1D02G054600 // TraesCS6A02G382100 // TraesCS6B02G421200 // TraesCS4A02G279200 // TraesCS4B02G377100 // …
GO:0052547	Biological Process	regulation of peptidase activity	150	2689	329	85761	2.5e-106	1.6e-103	// TraesCS3D02G033800 // TraesCS5A02G484800 // TraesCS3B02G038700 // TraesCS5D02G498300 // TraesCS1B02G026000 // TraesCS2B02G611500 // TraesCS1A02G265300 // TraesCS4A02G015300 // TraesCS1D02G330000 // TraesCS3B02G215400 // TraesCS3B02G036200 // TraesCS4A02G247900 // TraesCS2D02G586700 // TraesCS2A02G126100 // TraesCS3A02G046000 // TraesCS3B02G037400 // TraesCS4D02G252400 // TraesCS1A02G265700 // …
GO:0010466	Biological Process	negative regulation of peptidase activity	150	2689	329	85761	2.5e-106	1.6e-103	// TraesCS3D02G033800 // TraesCS5A02G484800 // TraesCS3B02G038700 // TraesCS5D02G498300 // TraesCS1B02G026000 // TraesCS2B02G611500 // TraesCS1A02G265300 // TraesCS4A02G015300 // TraesCS1D02G330000 // TraesCS3B02G215400 // TraesCS3B02G036200 // TraesCS4A02G247900 // TraesCS2D02G586700 // TraesCS2A02G126100 // TraesCS3A02G046000 // TraesCS3B02G037400 // TraesCS4D02G252400 // TraesCS1A02G265700 // …
GO:0045861	Biological Process	negative regulation of proteolysis	150	2689	336	85761	2.8e-105	1.7e-102	// TraesCS3D02G033800 // TraesCS5A02G484800 // TraesCS3B02G038700 // TraesCS5D02G498300 // TraesCS1B02G026000 // TraesCS2B02G611500 // TraesCS1A02G265300 // TraesCS4A02G015300 // TraesCS1D02G330000 // TraesCS3B02G215400 // TraesCS3B02G036200 // TraesCS4A02G247900 // TraesCS2D02G586700 // TraesCS2A02G126100 // TraesCS3A02G046000 // TraesCS3B02G037400 // TraesCS4D02G252400 // TraesCS1A02G265700 // …
GO:0051346	Biological Process	negative regulation of hydrolase activity	150	2689	345	85761	5.7e-104	3.2e-101	// TraesCS3D02G033800 // TraesCS5A02G484800 // TraesCS3B02G038700 // TraesCS5D02G498300 // TraesCS1B02G026000 // TraesCS2B02G611500 // TraesCS1A02G265300 // TraesCS4A02G015300 // TraesCS1D02G330000 // TraesCS3B02G215400 // TraesCS3B02G036200 // TraesCS4A02G247900 // TraesCS2D02G586700 // TraesCS2A02G126100 // TraesCS3A02G046000 // TraesCS3B02G037400 // TraesCS4D02G252400 // TraesCS1A02G265700 // …
GO:2000280	Biological Process	regulation of root development	189	2689	916	85761	1.2e-83	5.9e-81	// TraesCS3D02G489700 // TraesCS4B02G377900 // TraesCS3B02G543700 // TraesCS6D02G366900 // TraesCS5A02G545200 // TraesCS4B02G008800 // TraesCS7D02G477200 // TraesCS3B02G318500 // TraesCS4B02G033100 // TraesCS1A02G355700 // TraesCS6B02G047200 // TraesCS7A02G524500 // TraesCS6D02G367000 // TraesCS3D02G010800 // TraesCS1B02G070000 // TraesCS1D02G054600 // TraesCS6A02G382100 // TraesCS6B02G421200 // …
GO:0030162	Biological Process	regulation of proteolysis	150	2689	561	85761	1.7e-79	8.2e-77	// TraesCS3D02G033800 // TraesCS5A02G484800 // TraesCS3B02G038700 // TraesCS5D02G498300 // TraesCS1B02G026000 // TraesCS2B02G611500 // TraesCS1A02G265300 // TraesCS4A02G015300 // TraesCS1D02G330000 // TraesCS3B02G215400 // TraesCS3B02G036200 // TraesCS4A02G247900 // TraesCS2D02G586700 // TraesCS2A02G126100 // TraesCS3A02G046000 // TraesCS3B02G037400 // TraesCS4D02G252400 // TraesCS1A02G265700 // …
GO:0051336	Biological Process	regulation of hydrolase activity	150	2689	745	85761	3.2e-65	1.4e-62	// TraesCS3D02G033800 // TraesCS5A02G484800 // TraesCS3B02G038700 // TraesCS5D02G498300 // TraesCS1B02G026000 // TraesCS2B02G611500 // TraesCS1A02G265300 // TraesCS4A02G015300 // TraesCS1D02G330000 // TraesCS3B02G215400 // TraesCS3B02G036200 // TraesCS4A02G247900 // TraesCS2D02G586700 // TraesCS2A02G126100 // TraesCS3A02G046000 // TraesCS3B02G037400 // TraesCS4D02G252400 // TraesCS1A02G265700 // …
GO:0010951	Biological Process	negative regulation of endopeptidase activity	94	2689	247	85761	2.6e-61	1.1e-58	// TraesCS3D02G033800 // TraesCS1B02G026000 // TraesCS2B02G611500 // TraesCS1A02G265300 // TraesCS4A02G015300 // TraesCS1D02G330000 // TraesCS3B02G215400 // TraesCS4A02G247900 // TraesCS2D02G586700 // TraesCS3A02G046000 // TraesCS3B02G037400 // TraesCS1A02G265700 // TraesCS1B02G276500 // TraesCS3A02G045500 // TraesCS5A02G281800 // TraesCS1A02G256400 // TraesCS2A02G575600 // TraesCS3D02G096000 // …
GO:0052548	Biological Process	regulation of endopeptidase activity	94	2689	247	85761	2.6e-61	1.1e-58	// TraesCS3D02G033800 // TraesCS1B02G026000 // TraesCS2B02G611500 // TraesCS1A02G265300 // TraesCS4A02G015300 // TraesCS1D02G330000 // TraesCS3B02G215400 // TraesCS4A02G247900 // TraesCS2D02G586700 // TraesCS3A02G046000 // TraesCS3B02G037400 // TraesCS1A02G265700 // TraesCS1B02G276500 // TraesCS3A02G045500 // TraesCS5A02G281800 // TraesCS1A02G256400 // TraesCS2A02G575600 // TraesCS3D02G096000 // …
GO:0042351	Biological Process	'de novo' GDP-L-fucose biosynthetic process	72	2689	105	85761	5.4e-61	2.1e-58	// TraesCS2D02G366500 // TraesCS3A02G012600 // TraesCS4B02G377900 // TraesCS7D02G440600 // TraesCS7B02G351500 // TraesCS5A02G545200 // TraesCS4B02G377100 // TraesCS3B02G075700 // TraesCS5A02G544500 // TraesCS3D02G011000 // TraesCS6B02G047200 // TraesCS7A02G386800 // TraesCS7D02G440900 // TraesCS5A02G544400 // TraesCS3D02G011100 // TraesCS3D02G010800 // TraesCS4B02G376900 // TraesCS1B02G070000 // …
GO:0042350	Biological Process	GDP-L-fucose biosynthetic process	72	2689	111	85761	9.7e-60	3.4e-57	// TraesCS2D02G366500 // TraesCS3A02G012600 // TraesCS4B02G377900 // TraesCS7D02G440600 // TraesCS7B02G351500 // TraesCS5A02G545200 // TraesCS4B02G377100 // TraesCS3B02G075700 // TraesCS5A02G544500 // TraesCS3D02G011000 // TraesCS6B02G047200 // TraesCS7A02G386800 // TraesCS7D02G440900 // TraesCS5A02G544400 // TraesCS3D02G011100 // TraesCS3D02G010800 // TraesCS4B02G376900 // TraesCS1B02G070000 // …
GO:0046368	Biological Process	GDP-L-fucose metabolic process	72	2689	111	85761	9.7e-60	3.4e-57	// TraesCS2D02G366500 // TraesCS3A02G012600 // TraesCS4B02G377900 // TraesCS7D02G440600 // TraesCS7B02G351500 // TraesCS5A02G545200 // TraesCS4B02G377100 // TraesCS3B02G075700 // TraesCS5A02G544500 // TraesCS3D02G011000 // TraesCS6B02G047200 // TraesCS7A02G386800 // TraesCS7D02G440900 // TraesCS5A02G544400 // TraesCS3D02G011100 // TraesCS3D02G010800 // TraesCS4B02G376900 // TraesCS1B02G070000 // …
GO:0009807	Biological Process	lignan biosynthetic process	66	2689	104	85761	2e-54	6.5e-52	// TraesCS3B02G539400 // TraesCS7B02G017300 // TraesCS4D02G203500 // TraesCS3B02G539900 // TraesCS5D02G179200 // TraesCS2D02G263600 // TraesCS2D02G156600 // TraesCS4B02G096000 // TraesCS2A02G051100 // TraesCS2A02G167900 // TraesCS5B02G303000 // TraesCS7B02G444100 // TraesCS3A02G537200 // TraesCS3D02G486400 // TraesCS2A02G150900 // TraesCS4D02G092400 // TraesCS4D02G092300 // TraesCS4B02G095600 // …
GO:0009806	Biological Process	lignan metabolic process	66	2689	104	85761	2e-54	6.5e-52	// TraesCS3B02G539400 // TraesCS7B02G017300 // TraesCS4D02G203500 // TraesCS3B02G539900 // TraesCS5D02G179200 // TraesCS2D02G263600 // TraesCS2D02G156600 // TraesCS4B02G096000 // TraesCS2A02G051100 // TraesCS2A02G167900 // TraesCS5B02G303000 // TraesCS7B02G444100 // TraesCS3A02G537200 // TraesCS3D02G486400 // TraesCS2A02G150900 // TraesCS4D02G092400 // TraesCS4D02G092300 // TraesCS4B02G095600 // …
GO:0001906	Biological Process	cell killing	63	2689	101	85761	1.1e-51	3.3e-49	// TraesCS1A02G050700 // TraesCS6D02G386800 // TraesCS6D02G146400 // TraesCS1B02G017700 // TraesCS2B02G062100 // TraesCS1D02G052800 // TraesCS1B02G018100 // TraesCS1A02G050600 // TraesCS1D02G052900 // TraesCS2A02G048900 // TraesCS5D02G334900 // TraesCS6A02G157100 // TraesCS4B02G324100 // TraesCS1A02G050800 // TraesCS6B02G102900 // TraesCS1D02G012600 // TraesCS1A02G013600 // TraesCS4B02G324000 // …
GO:0031640	Biological Process	killing of cells of other organism	63	2689	101	85761	1.1e-51	3.3e-49	// TraesCS1A02G050700 // TraesCS6D02G386800 // TraesCS6D02G146400 // TraesCS1B02G017700 // TraesCS2B02G062100 // TraesCS1D02G052800 // TraesCS1B02G018100 // TraesCS1A02G050600 // TraesCS1D02G052900 // TraesCS2A02G048900 // TraesCS5D02G334900 // TraesCS6A02G157100 // TraesCS4B02G324100 // TraesCS1A02G050800 // TraesCS6B02G102900 // TraesCS1D02G012600 // TraesCS1A02G013600 // TraesCS4B02G324000 // …
GO:0044364	Biological Process	disruption of cells of other organism	63	2689	101	85761	1.1e-51	3.3e-49	// TraesCS1A02G050700 // TraesCS6D02G386800 // TraesCS6D02G146400 // TraesCS1B02G017700 // TraesCS2B02G062100 // TraesCS1D02G052800 // TraesCS1B02G018100 // TraesCS1A02G050600 // TraesCS1D02G052900 // TraesCS2A02G048900 // TraesCS5D02G334900 // TraesCS6A02G157100 // TraesCS4B02G324100 // TraesCS1A02G050800 // TraesCS6B02G102900 // TraesCS1D02G012600 // TraesCS1A02G013600 // TraesCS4B02G324000 // …
GO:0010266	Biological Process	response to vitamin B1	50	2689	55	85761	4.9e-47	1.3e-44	// TraesCS7A02G198800 // TraesCS6B02G379800 // TraesCS5D02G446800 // TraesCS2A02G441400 // TraesCS5A02G439700 // TraesCS5D02G447000 // TraesCS6B02G378000 // TraesCS5B02G181500 // TraesCS2D02G436900 // TraesCS5A02G439900 // TraesCS2D02G437200 // TraesCS1D02G452000 // TraesCS7B02G105300 // TraesCS2B02G459700 // TraesCS2D02G437300 // TraesCS2D02G437000 // TraesCS7B02G105200 // TraesCS1B02G478500 // …
GO:0033273	Biological Process	response to vitamin	50	2689	66	85761	2.6e-44	6.9e-42	// TraesCS7A02G198800 // TraesCS6B02G379800 // TraesCS5D02G446800 // TraesCS2A02G441400 // TraesCS5A02G439700 // TraesCS5D02G447000 // TraesCS6B02G378000 // TraesCS5B02G181500 // TraesCS2D02G436900 // TraesCS5A02G439900 // TraesCS2D02G437200 // TraesCS1D02G452000 // TraesCS7B02G105300 // TraesCS2B02G459700 // TraesCS2D02G437300 // TraesCS2D02G437000 // TraesCS7B02G105200 // TraesCS1B02G478500 // …
GO:0009226	Biological Process	nucleotide-sugar biosynthetic process	72	2689	217	85761	5.8e-44	1.5e-41	// TraesCS2D02G366500 // TraesCS3A02G012600 // TraesCS4B02G377900 // TraesCS7D02G440600 // TraesCS7B02G351500 // TraesCS5A02G545200 // TraesCS4B02G377100 // TraesCS3B02G075700 // TraesCS5A02G544500 // TraesCS3D02G011000 // TraesCS6B02G047200 // TraesCS7A02G386800 // TraesCS7D02G440900 // TraesCS5A02G544400 // TraesCS3D02G011100 // TraesCS3D02G010800 // TraesCS4B02G376900 // TraesCS1B02G070000 // …
GO:0080027	Biological Process	response to herbivore	67	2689	181	85761	1.8e-43	4.6e-41	// TraesCS6D02G386800 // TraesCS6A02G332600 // TraesCS6A02G332300 // TraesCS6B02G379800 // TraesCS5D02G446800 // TraesCS2A02G441400 // TraesCS1D02G355100 // TraesCS5A02G439700 // TraesCS5D02G447000 // TraesCS6B02G378000 // TraesCS5B02G181500 // TraesCS2D02G437400 // TraesCS6B02G363000 // TraesCS5A02G439900 // TraesCS7A02G198800 // TraesCS1D02G452000 // TraesCS6B02G363100 // TraesCS7B02G105300 // …
GO:0032269	Biological Process	negative regulation of cellular protein metabolic process	161	2689	1371	85761	3.5e-42	8.3e-40	// TraesCS3D02G033800 // TraesCS4D02G252400 // TraesCS5A02G484800 // TraesCS3B02G038700 // TraesCS5D02G498300 // TraesCS1B02G026000 // TraesCS2B02G611500 // TraesCS1A02G265300 // TraesCS4A02G015300 // TraesCS1D02G330000 // TraesCS3B02G215400 // TraesCS3B02G036200 // TraesCS4A02G247900 // TraesCS2D02G586700 // TraesCS2A02G126100 // TraesCS3A02G046000 // TraesCS3B02G037400 // TraesCS5A02G552300 // …
GO:0009225	Biological Process	nucleotide-sugar metabolic process	72	2689	279	85761	7e-38	1.6e-35	// TraesCS2D02G366500 // TraesCS3A02G012600 // TraesCS4B02G377900 // TraesCS7D02G440600 // TraesCS7B02G351500 // TraesCS5A02G545200 // TraesCS4B02G377100 // TraesCS3B02G075700 // TraesCS5A02G544500 // TraesCS3D02G011000 // TraesCS6B02G047200 // TraesCS7A02G386800 // TraesCS7D02G440900 // TraesCS5A02G544400 // TraesCS3D02G011100 // TraesCS3D02G010800 // TraesCS4B02G376900 // TraesCS1B02G070000 // …
GO:0051248	Biological Process	negative regulation of protein metabolic process	161	2689	1520	85761	3e-37	6.8e-35	// TraesCS3D02G033800 // TraesCS4D02G252400 // TraesCS5A02G484800 // TraesCS3B02G038700 // TraesCS5D02G498300 // TraesCS1B02G026000 // TraesCS2B02G611500 // TraesCS1A02G265300 // TraesCS4A02G015300 // TraesCS1D02G330000 // TraesCS3B02G215400 // TraesCS3B02G036200 // TraesCS4A02G247900 // TraesCS2D02G586700 // TraesCS2A02G126100 // TraesCS3A02G046000 // TraesCS3B02G037400 // TraesCS5A02G552300 // …
GO:0070417	Biological Process	cellular response to cold	66	2689	277	85761	4.4e-33	9.8e-31	// TraesCS4B02G313400 // TraesCS4A02G412900 // TraesCS7A02G417500 // TraesCS5B02G342200 // TraesCS7A02G417700 // TraesCS5B02G466800 // TraesCS4D02G310400 // TraesCS5A02G457700 // TraesCS7B02G385200 // TraesCS6B02G277100 // TraesCS7D02G410400 // TraesCS4B02G369700 // TraesCS3B02G361700 // TraesCS4B02G367800 // TraesCS7D02G469700 // TraesCS2B02G430300 // TraesCS7B02G385400 // TraesCS5A02G535400 // …
GO:0006649	Biological Process	phospholipid transfer to membrane	30	2689	36	85761	5e-28	1.1e-25	// TraesCS3B02G062800 // TraesCS5B02G314000 // TraesCS5A02G147000 // TraesCS2B02G500900 // TraesCS3B02G063900 // TraesCS2B02G500800 // TraesCS3D02G152900 // TraesCS3B02G376700 // TraesCS4A02G194300 // TraesCS2B02G500700 // TraesCS4B02G382200 // TraesCS5D02G319800 // TraesCS7D02G333300 // TraesCS5B02G145900 // TraesCS3B02G064400 // TraesCS3B02G064300 // TraesCS5A02G313100 // TraesCS3B02G170800 // …
GO:0007584	Biological Process	response to nutrient	50	2689	217	85761	7.4e-25	1.5e-22	// TraesCS7A02G198800 // TraesCS6B02G379800 // TraesCS5D02G446800 // TraesCS2A02G441400 // TraesCS5A02G439700 // TraesCS5D02G447000 // TraesCS6B02G378000 // TraesCS5B02G181500 // TraesCS2D02G436900 // TraesCS5A02G439900 // TraesCS2D02G437200 // TraesCS1D02G452000 // TraesCS7B02G105300 // TraesCS2B02G459700 // TraesCS2D02G437300 // TraesCS2D02G437000 // TraesCS7B02G105200 // TraesCS1B02G478500 // …
GO:0035821	Biological Process	modification of morphology or physiology of other organism	75	2689	561	85761	2.8e-23	5.6e-21	// TraesCS1A02G050700 // TraesCS6D02G386800 // TraesCS6D02G146400 // TraesCS1B02G017700 // TraesCS2B02G062100 // TraesCS1D02G052800 // TraesCS1B02G018100 // TraesCS1A02G050600 // TraesCS1D02G052900 // TraesCS2A02G048900 // TraesCS5D02G334900 // TraesCS6A02G157100 // TraesCS4B02G324100 // TraesCS1A02G050800 // TraesCS5A02G412800 // TraesCS6B02G102900 // TraesCS1D02G012600 // TraesCS1A02G013600 // …
GO:0009409	Biological Process	response to cold	443	2689	8734	85761	5.6e-23	1.1e-20	// TraesCS4B02G377900 // TraesCS4B02G033100 // TraesCS6B02G047200 // TraesCS6D02G367000 // TraesCS3B02G215400 // TraesCS3D02G010800 // TraesCS1D02G054600 // TraesCS3D02G490500 // TraesCS5B02G462200 // TraesCS2A02G329300 // TraesCS6A02G382900 // TraesCS5A02G453200 // TraesCS5D02G100400 // TraesCS5D02G436700 // TraesCS6A02G309700 // TraesCS4D02G031600 // TraesCS3B02G205700 // TraesCS3A02G012400 // …
GO:0009266	Biological Process	response to temperature stimulus	503	2689	10545	85761	6e-21	1.2e-18	// TraesCS4B02G377900 // TraesCS4B02G033100 // TraesCS6B02G047200 // TraesCS6D02G367000 // TraesCS1D02G330000 // TraesCS3B02G215400 // TraesCS3D02G010800 // TraesCS1D02G054600 // TraesCS3D02G490500 // TraesCS5B02G462200 // TraesCS2A02G329300 // TraesCS6A02G382900 // TraesCS5A02G453200 // TraesCS5D02G100400 // TraesCS5D02G436700 // TraesCS6A02G309700 // TraesCS4D02G031600 // TraesCS2D02G161100 // …
GO:0015914	Biological Process	phospholipid transport	30	2689	83	85761	4.8e-20	9.1e-18	// TraesCS3B02G062800 // TraesCS5B02G314000 // TraesCS5A02G147000 // TraesCS2B02G500900 // TraesCS3B02G063900 // TraesCS2B02G500800 // TraesCS3D02G152900 // TraesCS3B02G376700 // TraesCS4A02G194300 // TraesCS2B02G500700 // TraesCS4B02G382200 // TraesCS5D02G319800 // TraesCS7D02G333300 // TraesCS5B02G145900 // TraesCS3B02G064400 // TraesCS3B02G064300 // TraesCS5A02G313100 // TraesCS3B02G170800 // …
GO:1901599	Biological Process	(-)-pinoresinol biosynthetic process	18	2689	20	85761	8.8e-18	1.6e-15	// TraesCS2A02G150900 // TraesCS2B02G064200 // TraesCS2D02G156000 // TraesCS2D02G155900 // TraesCS2A02G050800 // TraesCS2B02G176400 // TraesCS2A02G150800 // TraesCS2A02G151200 // TraesCS2D02G156400 // TraesCS2B02G176000 // TraesCS2A02G151100 // TraesCS2D02G156600 // TraesCS2A02G050900 // TraesCS2B02G176500 // TraesCS2A02G051100 // TraesCS2B02G176600 // TraesCS2A02G151500 // TraesCS2D02G156300
GO:1901598	Biological Process	(-)-pinoresinol metabolic process	18	2689	20	85761	8.8e-18	1.6e-15	// TraesCS2A02G150900 // TraesCS2B02G064200 // TraesCS2D02G156000 // TraesCS2D02G155900 // TraesCS2A02G050800 // TraesCS2B02G176400 // TraesCS2A02G150800 // TraesCS2A02G151200 // TraesCS2D02G156400 // TraesCS2B02G176000 // TraesCS2A02G151100 // TraesCS2D02G156600 // TraesCS2A02G050900 // TraesCS2B02G176500 // TraesCS2A02G051100 // TraesCS2B02G176600 // TraesCS2A02G151500 // TraesCS2D02G156300
GO:0009631	Biological Process	cold acclimation	56	2689	419	85761	9.3e-18	1.6e-15	// TraesCS4A02G412900 // TraesCS5B02G342200 // TraesCS2D02G409000 // TraesCS7A02G417700 // TraesCS4B02G313400 // TraesCS4D02G310400 // TraesCS7B02G385200 // TraesCS6B02G277100 // TraesCS7D02G410400 // TraesCS4B02G369700 // TraesCS7B02G385500 // TraesCS4B02G367800 // TraesCS7D02G469700 // TraesCS2B02G430300 // TraesCS7B02G385400 // TraesCS5A02G535400 // TraesCS4B02G369000 // TraesCS7D02G410700 // …
GO:0007338	Biological Process	single fertilization	24	2689	66	85761	2.2e-16	3.8e-14	// TraesCS6B02G313400 // TraesCS7A02G451500 // TraesCS4B02G111900 // TraesCS3B02G552200 // TraesCS3A02G491000 // TraesCS3B02G552100 // TraesCS7D02G440500 // TraesCS6D02G265100 // TraesCS3A02G491100 // TraesCS7D02G440400 // TraesCS4B02G190500 // TraesCS7B02G351400 // TraesCS3D02G497700 // TraesCS7A02G451600 // TraesCS4D02G109400 // TraesCS2A02G209600 // TraesCS4A02G113600 // TraesCS6A02G284700 // …
GO:0000041	Biological Process	transition metal ion transport	104	2689	1333	85761	9.2e-16	1.5e-13	// TraesCS4B02G377900 // TraesCS5A02G545200 // TraesCS4B02G033100 // TraesCS6B02G047200 // TraesCS3D02G010800 // TraesCS1B02G070000 // TraesCS1D02G054600 // TraesCS4A02G279200 // TraesCS4B02G377100 // TraesCS7B02G289600 // TraesCS4B02G377000 // TraesCS7D02G440900 // TraesCS4B02G378100 // TraesCS4D02G031600 // TraesCS7B02G351600 // TraesCS7A02G451700 // TraesCS3A02G012400 // TraesCS7A02G473400 // …
GO:0006952	Biological Process	defense response	622	2689	14641	85761	1.9e-15	3.1e-13	// TraesCS2D02G531100 // TraesCS4A02G491900 // TraesCS1A02G050600 // TraesCS5A02G046300 // TraesCS2B02G502100 // TraesCS2D02G263600 // TraesCS1D02G438900 // TraesCS5D02G179300 // TraesCS2A02G048900 // TraesCS1D02G330000 // TraesCS3B02G215400 // TraesCS3A02G537200 // TraesCS1B02G360000 // TraesCS6A02G078400 // TraesCS5B02G051000 // TraesCS3B02G100100 // TraesCS4D02G252400 // TraesCS5D02G056700 // …
GO:0071702	Biological Process	organic substance transport	403	2689	8653	85761	4e-15	6.4e-13	// TraesCS4B02G377900 // TraesCS7D02G509900 // TraesCS3D02G415400 // TraesCS1D02G063800 // TraesCS2D02G325300 // TraesCS6B02G047200 // TraesCS3B02G063900 // TraesCS4B02G043300 // TraesCS2A02G297200 // TraesCS3D02G010800 // TraesCS4B02G393300 // TraesCS1D02G054600 // TraesCS2A02G440300 // TraesCS7A02G269700 // TraesCS7D02G347800 // TraesCS7B02G237300 // TraesCS1A02G374500 // TraesCS1B02G394400 // …
GO:0006950	Biological Process	response to stress	1114	2689	29274	85761	5.9e-15	9.4e-13	// TraesCS4B02G377900 // TraesCS3D02G112500 // TraesCS4A02G491900 // TraesCS1A02G050600 // TraesCS5A02G046300 // TraesCS2B02G502100 // TraesCS2D02G263600 // TraesCS6B02G047200 // TraesCS6A02G157100 // TraesCS5D02G179300 // TraesCS6D02G367000 // TraesCS2D02G531100 // TraesCS1D02G330000 // TraesCS3B02G215400 // TraesCS3D02G010800 // TraesCS3A02G537200 // TraesCS1D02G054600 // TraesCS1A02G052900 // …
GO:0050896	Biological Process	response to stimulus	1426	2689	39029	85761	8.4e-15	1.3e-12	// TraesCS4B02G377900 // TraesCS5A02G046300 // TraesCS2B02G502100 // TraesCS6B02G313400 // TraesCS3B02G063900 // TraesCS5D02G179300 // TraesCS3A02G537200 // TraesCS6B02G327200 // TraesCS4B02G196700 // TraesCS1A02G256400 // TraesCS3D02G443800 // TraesCS7A02G417500 // TraesCS2D02G161100 // TraesCS7B02G237300 // TraesCS3B02G205700 // TraesCS2A02G551000 // TraesCS5A02G398700 // TraesCS6D02G367700 // …
GO:0010052	Biological Process	guard cell differentiation	21	2689	57	85761	1.3e-14	2e-12	// TraesCS3D02G415500 // TraesCS2D02G321300 // TraesCS3A02G346000 // TraesCS6A02G317000 // TraesCS6B02G347500 // TraesCS4A02G292400 // TraesCS2A02G268100 // TraesCS2B02G556200 // TraesCS2B02G340600 // TraesCS3B02G455300 // TraesCS2D02G528900 // TraesCS3A02G419900 // TraesCS2A02G343000 // TraesCS6D02G296500 // TraesCS2D02G256100 // TraesCS1B02G309600 // TraesCS4B02G277700 // TraesCS4D02G019400 // …
GO:0001659	Biological Process	temperature homeostasis	176	2689	3001	85761	2.8e-14	4e-12	// TraesCS3A02G217000 // TraesCS2B02G325700 // TraesCS5D02G427200 // TraesCS6B02G379800 // TraesCS5A02G556100 // TraesCS6B02G343500 // TraesCS3D02G219000 // TraesCS3B02G074100 // TraesCS7D02G057800 // TraesCS5A02G428500 // TraesCS3A02G110500 // TraesCS2D02G436900 // TraesCS5A02G428600 // TraesCS5B02G066100 // TraesCS2D02G375500 // TraesCS3D02G215800 // TraesCS2A02G329300 // TraesCS2D02G437000 // …
GO:0042309	Biological Process	homoiothermy	176	2689	3001	85761	2.8e-14	4e-12	// TraesCS3A02G217000 // TraesCS2B02G325700 // TraesCS5D02G427200 // TraesCS6B02G379800 // TraesCS5A02G556100 // TraesCS6B02G343500 // TraesCS3D02G219000 // TraesCS3B02G074100 // TraesCS7D02G057800 // TraesCS5A02G428500 // TraesCS3A02G110500 // TraesCS2D02G436900 // TraesCS5A02G428600 // TraesCS5B02G066100 // TraesCS2D02G375500 // TraesCS3D02G215800 // TraesCS2A02G329300 // TraesCS2D02G437000 // …
GO:0048871	Biological Process	multicellular organismal homeostasis	176	2689	3030	85761	6.1e-14	8.7e-12	// TraesCS3A02G217000 // TraesCS2B02G325700 // TraesCS5D02G427200 // TraesCS6B02G379800 // TraesCS5A02G556100 // TraesCS6B02G343500 // TraesCS3D02G219000 // TraesCS3B02G074100 // TraesCS7D02G057800 // TraesCS5A02G428500 // TraesCS3A02G110500 // TraesCS2D02G436900 // TraesCS5A02G428600 // TraesCS5B02G066100 // TraesCS2D02G375500 // TraesCS3D02G215800 // TraesCS2A02G329300 // TraesCS2D02G437000 // …
GO:0006857	Biological Process	oligopeptide transport	64	2689	666	85761	8.1e-14	1.1e-11	// TraesCS2D02G366500 // TraesCS3A02G012600 // TraesCS4B02G377900 // TraesCS7D02G440600 // TraesCS7B02G351500 // TraesCS5A02G545200 // TraesCS4B02G377100 // TraesCS3B02G075700 // TraesCS5A02G544500 // TraesCS3D02G011000 // TraesCS6B02G047200 // TraesCS7A02G386800 // TraesCS7D02G440900 // TraesCS5A02G544400 // TraesCS3D02G011100 // TraesCS3D02G010800 // TraesCS4B02G376900 // TraesCS1B02G070000 // …
GO:0015833	Biological Process	peptide transport	64	2689	695	85761	4.6e-13	6.4e-11	// TraesCS2D02G366500 // TraesCS3A02G012600 // TraesCS4B02G377900 // TraesCS7D02G440600 // TraesCS7B02G351500 // TraesCS5A02G545200 // TraesCS4B02G377100 // TraesCS3B02G075700 // TraesCS5A02G544500 // TraesCS3D02G011000 // TraesCS6B02G047200 // TraesCS7A02G386800 // TraesCS7D02G440900 // TraesCS5A02G544400 // TraesCS3D02G011100 // TraesCS3D02G010800 // TraesCS4B02G376900 // TraesCS1B02G070000 // …
GO:0007283	Biological Process	spermatogenesis	12	2689	13	85761	2.2e-12	3e-10	// TraesCS7A02G451600 // TraesCS4B02G111900 // TraesCS4A02G208200 // TraesCS4D02G109400 // TraesCS7D02G440500 // TraesCS7B02G351300 // TraesCS7D02G440400 // TraesCS4A02G113600 // TraesCS6B02G158100 // TraesCS4B02G190500 // TraesCS7B02G351400 // TraesCS7A02G451500
GO:0050826	Biological Process	response to freezing	191	2689	3580	85761	6.4e-12	8.5e-10	// TraesCS3A02G217000 // TraesCS2A02G147300 // TraesCS2B02G325700 // TraesCS5D02G427200 // TraesCS6B02G379800 // TraesCS5A02G556100 // TraesCS6B02G343500 // TraesCS3D02G219000 // TraesCS3B02G074100 // TraesCS7D02G057800 // TraesCS5A02G428500 // TraesCS3A02G110500 // TraesCS2D02G436900 // TraesCS5A02G428600 // TraesCS5B02G066100 // TraesCS2D02G375500 // TraesCS3D02G215800 // TraesCS2A02G329300 // …
GO:0042886	Biological Process	amide transport	64	2689	744	85761	7.1e-12	9.2e-10	// TraesCS2D02G366500 // TraesCS3A02G012600 // TraesCS4B02G377900 // TraesCS7D02G440600 // TraesCS7B02G351500 // TraesCS5A02G545200 // TraesCS4B02G377100 // TraesCS3B02G075700 // TraesCS5A02G544500 // TraesCS3D02G011000 // TraesCS6B02G047200 // TraesCS7A02G386800 // TraesCS7D02G440900 // TraesCS5A02G544400 // TraesCS3D02G011100 // TraesCS3D02G010800 // TraesCS4B02G376900 // TraesCS1B02G070000 // …
GO:0007286	Biological Process	spermatid development	11	2689	11	85761	1e-11	1.3e-09	// TraesCS7A02G451600 // TraesCS4B02G111900 // TraesCS4A02G208200 // TraesCS4D02G109400 // TraesCS7D02G440500 // TraesCS7B02G351300 // TraesCS7D02G440400 // TraesCS4A02G113600 // TraesCS4B02G190500 // TraesCS7B02G351400 // TraesCS7A02G451500
GO:0048515	Biological Process	spermatid differentiation	11	2689	11	85761	1e-11	1.3e-09	// TraesCS7A02G451600 // TraesCS4B02G111900 // TraesCS4A02G208200 // TraesCS4D02G109400 // TraesCS7D02G440500 // TraesCS7B02G351300 // TraesCS7D02G440400 // TraesCS4A02G113600 // TraesCS4B02G190500 // TraesCS7B02G351400 // TraesCS7A02G451500
GO:0048240	Biological Process	sperm capacitation	11	2689	11	85761	1e-11	1.3e-09	// TraesCS7A02G451600 // TraesCS4B02G111900 // TraesCS4A02G208200 // TraesCS4D02G109400 // TraesCS7D02G440500 // TraesCS7B02G351300 // TraesCS7D02G440400 // TraesCS4A02G113600 // TraesCS4B02G190500 // TraesCS7B02G351400 // TraesCS7A02G451500
GO:2000008	Biological Process	regulation of protein localization to cell surface	11	2689	11	85761	1e-11	1.3e-09	// TraesCS7A02G451600 // TraesCS4B02G111900 // TraesCS4A02G208200 // TraesCS4D02G109400 // TraesCS7D02G440500 // TraesCS7B02G351300 // TraesCS7D02G440400 // TraesCS4A02G113600 // TraesCS4B02G190500 // TraesCS7B02G351400 // TraesCS7A02G451500
GO:0016998	Biological Process	cell wall macromolecule catabolic process	32	2689	224	85761	1.9e-11	2.2e-09	// TraesCS6D02G386800 // TraesCS1D02G355100 // TraesCS3B02G352100 // TraesCS3D02G315300 // TraesCS3A02G314800 // TraesCS3B02G352200 // TraesCS3A02G315000 // TraesCS3B02G350900 // TraesCS3A02G314900 // TraesCS5B02G403700 // TraesCS6A02G403200 // TraesCS3D02G315400 // TraesCS3D02G316500 // TraesCS3D02G315500 // TraesCS1A02G355300 // TraesCS3D02G316600 // TraesCS6B02G446300 // TraesCS3D02G524700 // …
GO:0010198	Biological Process	synergid death	13	2689	23	85761	2.2e-11	2.6e-09	// TraesCS6A02G284700 // TraesCS3D02G497700 // TraesCS3B02G552200 // TraesCS6D02G265100 // TraesCS3A02G491000 // TraesCS3B02G553100 // TraesCS3B02G552100 // TraesCS6B02G313400 // TraesCS2A02G209600 // TraesCS3A02G491100 // TraesCS3D02G497100 // TraesCS3D02G497900 // TraesCS3D02G497000
GO:0048364	Biological Process	root development	290	2689	6189	85761	2.7e-11	3.2e-09	// TraesCS3D02G489700 // TraesCS4B02G377900 // TraesCS3B02G543700 // TraesCS6D02G366900 // TraesCS5A02G545200 // TraesCS4B02G008800 // TraesCS7D02G477200 // TraesCS3B02G318500 // TraesCS4B02G033100 // TraesCS1A02G355700 // TraesCS6B02G047200 // TraesCS7A02G524500 // TraesCS3B02G348000 // TraesCS4D02G268900 // TraesCS6D02G367000 // TraesCS3D02G010800 // TraesCS2A02G411600 // TraesCS1D02G054600 // …
GO:0022622	Biological Process	root system development	290	2689	6201	85761	3.3e-11	3.9e-09	// TraesCS3D02G489700 // TraesCS4B02G377900 // TraesCS3B02G543700 // TraesCS6D02G366900 // TraesCS5A02G545200 // TraesCS4B02G008800 // TraesCS7D02G477200 // TraesCS3B02G318500 // TraesCS4B02G033100 // TraesCS1A02G355700 // TraesCS6B02G047200 // TraesCS7A02G524500 // TraesCS3B02G348000 // TraesCS4D02G268900 // TraesCS6D02G367000 // TraesCS3D02G010800 // TraesCS2A02G411600 // TraesCS1D02G054600 // …
GO:0033036	Biological Process	macromolecule localization	367	2689	8302	85761	5.2e-11	5.9e-09	// TraesCS7D02G509900 // TraesCS3D02G415400 // TraesCS1D02G063800 // TraesCS2D02G325300 // TraesCS3B02G063900 // TraesCS4B02G043300 // TraesCS2A02G297200 // TraesCS4B02G393300 // TraesCS2A02G440300 // TraesCS7A02G269700 // TraesCS7D02G347800 // TraesCS2D02G161100 // TraesCS7B02G237300 // TraesCS1A02G374500 // TraesCS1B02G394400 // TraesCS4B02G313300 // TraesCS4B02G051100 // TraesCS3A02G097300 // …
GO:0034394	Biological Process	protein localization to cell surface	11	2689	17	85761	2.7e-10	3e-08	// TraesCS7A02G451600 // TraesCS4B02G111900 // TraesCS4A02G208200 // TraesCS4D02G109400 // TraesCS7D02G440500 // TraesCS7B02G351300 // TraesCS7D02G440400 // TraesCS4A02G113600 // TraesCS4B02G190500 // TraesCS7B02G351400 // TraesCS7A02G451500
GO:2000026	Biological Process	regulation of multicellular organismal development	223	2689	4592	85761	3.8e-10	4.2e-08	// TraesCS3D02G489700 // TraesCS4B02G377900 // TraesCS3B02G543700 // TraesCS6D02G366900 // TraesCS5A02G545200 // TraesCS4B02G008800 // TraesCS7D02G477200 // TraesCS3B02G318500 // TraesCS4B02G033100 // TraesCS1A02G355700 // TraesCS6B02G047200 // TraesCS7A02G524500 // TraesCS4A02G333300 // TraesCS6D02G367000 // TraesCS1B02G365700 // TraesCS3D02G010800 // TraesCS1B02G070000 // TraesCS1D02G054600 // …
GO:0015690	Biological Process	aluminum cation transport	9	2689	10	85761	1.5e-09	1.6e-07	// TraesCS5A02G372800 // TraesCS5D02G468600 // TraesCS5D02G438500 // TraesCS1D02G417400 // TraesCS5B02G466800 // TraesCS5A02G430900 // TraesCS5D02G382300 // TraesCS5A02G457700 // TraesCS1B02G440000
GO:0072512	Biological Process	trivalent inorganic cation transport	9	2689	10	85761	1.5e-09	1.6e-07	// TraesCS5A02G372800 // TraesCS5D02G468600 // TraesCS5D02G438500 // TraesCS1D02G417400 // TraesCS5B02G466800 // TraesCS5A02G430900 // TraesCS5D02G382300 // TraesCS5A02G457700 // TraesCS1B02G440000
GO:0007281	Biological Process	germ cell development	11	2689	22	85761	2.1e-09	2.2e-07	// TraesCS7A02G451600 // TraesCS4B02G111900 // TraesCS4A02G208200 // TraesCS4D02G109400 // TraesCS7D02G440500 // TraesCS7B02G351300 // TraesCS7D02G440400 // TraesCS4A02G113600 // TraesCS4B02G190500 // TraesCS7B02G351400 // TraesCS7A02G451500
GO:0009831	Biological Process	plant-type cell wall modification involved in multidimensional cell growth	26	2689	217	85761	3.6e-08	3.8e-06	// TraesCS3A02G160000 // TraesCS3D02G191300 // TraesCS1D02G299700 // TraesCS2D02G592900 // TraesCS3A02G317900 // TraesCS2D02G078600 // TraesCS4A02G345100 // TraesCS3D02G313100 // TraesCS3D02G313200 // TraesCS3B02G347800 // TraesCS2A02G580300 // TraesCS3A02G165900 // TraesCS5A02G499100 // TraesCS2B02G607400 // TraesCS3B02G032500 // TraesCS3D02G313400 // TraesCS3A02G318000 // TraesCS3A02G318100 // …
GO:0016068	Biological Process	type I hypersensitivity	39	2689	447	85761	5.8e-08	5.3e-06	// TraesCS3A02G095600 // TraesCS7B02G081800 // TraesCS6B02G008200 // TraesCS2D02G528900 // TraesCS7D02G178100 // TraesCS3D02G219000 // TraesCS5D02G536600 // TraesCS2B02G148400 // TraesCS4D02G066000 // TraesCS3D02G085000 // TraesCS4A02G247900 // TraesCS2A02G126100 // TraesCS3B02G100100 // TraesCS3A02G217000 // TraesCS1D02G231200 // TraesCS5D02G087200 // TraesCS3D02G084800 // TraesCS2B02G556200 // …
GO:0016064	Biological Process	immunoglobulin mediated immune response	39	2689	447	85761	5.8e-08	5.3e-06	// TraesCS3A02G095600 // TraesCS7B02G081800 // TraesCS6B02G008200 // TraesCS2D02G528900 // TraesCS7D02G178100 // TraesCS3D02G219000 // TraesCS5D02G536600 // TraesCS2B02G148400 // TraesCS4D02G066000 // TraesCS3D02G085000 // TraesCS4A02G247900 // TraesCS2A02G126100 // TraesCS3B02G100100 // TraesCS3A02G217000 // TraesCS1D02G231200 // TraesCS5D02G087200 // TraesCS3D02G084800 // TraesCS2B02G556200 // …
GO:0002460	Biological Process	adaptive immune response based on somatic recombination of immune receptors built from immunoglobulin superfamily domains	39	2689	447	85761	5.8e-08	5.3e-06	// TraesCS3A02G095600 // TraesCS7B02G081800 // TraesCS6B02G008200 // TraesCS2D02G528900 // TraesCS7D02G178100 // TraesCS3D02G219000 // TraesCS5D02G536600 // TraesCS2B02G148400 // TraesCS4D02G066000 // TraesCS3D02G085000 // TraesCS4A02G247900 // TraesCS2A02G126100 // TraesCS3B02G100100 // TraesCS3A02G217000 // TraesCS1D02G231200 // TraesCS5D02G087200 // TraesCS3D02G084800 // TraesCS2B02G556200 // …
GO:0002438	Biological Process	acute inflammatory response to antigenic stimulus	39	2689	447	85761	5.8e-08	5.3e-06	// TraesCS3A02G095600 // TraesCS7B02G081800 // TraesCS6B02G008200 // TraesCS2D02G528900 // TraesCS7D02G178100 // TraesCS3D02G219000 // TraesCS5D02G536600 // TraesCS2B02G148400 // TraesCS4D02G066000 // TraesCS3D02G085000 // TraesCS4A02G247900 // TraesCS2A02G126100 // TraesCS3B02G100100 // TraesCS3A02G217000 // TraesCS1D02G231200 // TraesCS5D02G087200 // TraesCS3D02G084800 // TraesCS2B02G556200 // …
GO:0002437	Biological Process	inflammatory response to antigenic stimulus	39	2689	447	85761	5.8e-08	5.3e-06	// TraesCS3A02G095600 // TraesCS7B02G081800 // TraesCS6B02G008200 // TraesCS2D02G528900 // TraesCS7D02G178100 // TraesCS3D02G219000 // TraesCS5D02G536600 // TraesCS2B02G148400 // TraesCS4D02G066000 // TraesCS3D02G085000 // TraesCS4A02G247900 // TraesCS2A02G126100 // TraesCS3B02G100100 // TraesCS3A02G217000 // TraesCS1D02G231200 // TraesCS5D02G087200 // TraesCS3D02G084800 // TraesCS2B02G556200 // …
GO:0002524	Biological Process	hypersensitivity	39	2689	447	85761	5.8e-08	5.3e-06	// TraesCS3A02G095600 // TraesCS7B02G081800 // TraesCS6B02G008200 // TraesCS2D02G528900 // TraesCS7D02G178100 // TraesCS3D02G219000 // TraesCS5D02G536600 // TraesCS2B02G148400 // TraesCS4D02G066000 // TraesCS3D02G085000 // TraesCS4A02G247900 // TraesCS2A02G126100 // TraesCS3B02G100100 // TraesCS3A02G217000 // TraesCS1D02G231200 // TraesCS5D02G087200 // TraesCS3D02G084800 // TraesCS2B02G556200 // …
GO:0019724	Biological Process	B cell mediated immunity	39	2689	447	85761	5.8e-08	5.3e-06	// TraesCS3A02G095600 // TraesCS7B02G081800 // TraesCS6B02G008200 // TraesCS2D02G528900 // TraesCS7D02G178100 // TraesCS3D02G219000 // TraesCS5D02G536600 // TraesCS2B02G148400 // TraesCS4D02G066000 // TraesCS3D02G085000 // TraesCS4A02G247900 // TraesCS2A02G126100 // TraesCS3B02G100100 // TraesCS3A02G217000 // TraesCS1D02G231200 // TraesCS5D02G087200 // TraesCS3D02G084800 // TraesCS2B02G556200 // …
GO:0002449	Biological Process	lymphocyte mediated immunity	39	2689	447	85761	5.8e-08	5.3e-06	// TraesCS3A02G095600 // TraesCS7B02G081800 // TraesCS6B02G008200 // TraesCS2D02G528900 // TraesCS7D02G178100 // TraesCS3D02G219000 // TraesCS5D02G536600 // TraesCS2B02G148400 // TraesCS4D02G066000 // TraesCS3D02G085000 // TraesCS4A02G247900 // TraesCS2A02G126100 // TraesCS3B02G100100 // TraesCS3A02G217000 // TraesCS1D02G231200 // TraesCS5D02G087200 // TraesCS3D02G084800 // TraesCS2B02G556200 // …
GO:0002250	Biological Process	adaptive immune response	39	2689	447	85761	5.8e-08	5.3e-06	// TraesCS3A02G095600 // TraesCS7B02G081800 // TraesCS6B02G008200 // TraesCS2D02G528900 // TraesCS7D02G178100 // TraesCS3D02G219000 // TraesCS5D02G536600 // TraesCS2B02G148400 // TraesCS4D02G066000 // TraesCS3D02G085000 // TraesCS4A02G247900 // TraesCS2A02G126100 // TraesCS3B02G100100 // TraesCS3A02G217000 // TraesCS1D02G231200 // TraesCS5D02G087200 // TraesCS3D02G084800 // TraesCS2B02G556200 // …
GO:0002443	Biological Process	leukocyte mediated immunity	39	2689	447	85761	5.8e-08	5.3e-06	// TraesCS3A02G095600 // TraesCS7B02G081800 // TraesCS6B02G008200 // TraesCS2D02G528900 // TraesCS7D02G178100 // TraesCS3D02G219000 // TraesCS5D02G536600 // TraesCS2B02G148400 // TraesCS4D02G066000 // TraesCS3D02G085000 // TraesCS4A02G247900 // TraesCS2A02G126100 // TraesCS3B02G100100 // TraesCS3A02G217000 // TraesCS1D02G231200 // TraesCS5D02G087200 // TraesCS3D02G084800 // TraesCS2B02G556200 // …
GO:0032268	Biological Process	regulation of cellular protein metabolic process	162	2689	3309	85761	6.6e-08	6e-06	// TraesCS3D02G033800 // TraesCS4D02G252400 // TraesCS5A02G484800 // TraesCS3B02G038700 // TraesCS5D02G498300 // TraesCS1B02G026000 // TraesCS2B02G611500 // TraesCS1A02G265300 // TraesCS4A02G015300 // TraesCS1D02G330000 // TraesCS3B02G215400 // TraesCS3B02G036200 // TraesCS4A02G247900 // TraesCS2D02G586700 // TraesCS2A02G126100 // TraesCS3A02G046000 // TraesCS3B02G037400 // TraesCS5A02G552300 // …
GO:0042547	Biological Process	cell wall modification involved in multidimensional cell growth	26	2689	226	85761	7.6e-08	6.8e-06	// TraesCS3A02G160000 // TraesCS3D02G191300 // TraesCS1D02G299700 // TraesCS2D02G592900 // TraesCS3A02G317900 // TraesCS2D02G078600 // TraesCS4A02G345100 // TraesCS3D02G313100 // TraesCS3D02G313200 // TraesCS3B02G347800 // TraesCS2A02G580300 // TraesCS3A02G165900 // TraesCS5A02G499100 // TraesCS2B02G607400 // TraesCS3B02G032500 // TraesCS3D02G313400 // TraesCS3A02G318000 // TraesCS3A02G318100 // …
GO:0002526	Biological Process	acute inflammatory response	39	2689	455	85761	8.9e-08	7.8e-06	// TraesCS3A02G095600 // TraesCS7B02G081800 // TraesCS6B02G008200 // TraesCS2D02G528900 // TraesCS7D02G178100 // TraesCS3D02G219000 // TraesCS5D02G536600 // TraesCS2B02G148400 // TraesCS4D02G066000 // TraesCS3D02G085000 // TraesCS4A02G247900 // TraesCS2A02G126100 // TraesCS3B02G100100 // TraesCS3A02G217000 // TraesCS1D02G231200 // TraesCS5D02G087200 // TraesCS3D02G084800 // TraesCS2B02G556200 // …
GO:0009828	Biological Process	plant-type cell wall loosening	26	2689	228	85761	8.9e-08	7.8e-06	// TraesCS3A02G160000 // TraesCS3D02G191300 // TraesCS1D02G299700 // TraesCS2D02G592900 // TraesCS3A02G317900 // TraesCS2D02G078600 // TraesCS4A02G345100 // TraesCS3D02G313100 // TraesCS3D02G313200 // TraesCS3B02G347800 // TraesCS2A02G580300 // TraesCS3A02G165900 // TraesCS5A02G499100 // TraesCS2B02G607400 // TraesCS3B02G032500 // TraesCS3D02G313400 // TraesCS3A02G318000 // TraesCS3A02G318100 // …
GO:2000033	Biological Process	regulation of seed dormancy process	11	2689	35	85761	1e-07	8.7e-06	// TraesCS1B02G365800 // TraesCS1B02G365700 // TraesCS1D02G354600 // TraesCS1D02G354800 // TraesCS3B02G318500 // TraesCS3D02G284400 // TraesCS1A02G355700 // TraesCS3A02G284600 // TraesCS1D02G354300 // TraesCS1A02G356000 // TraesCS1B02G365400
GO:0006005	Biological Process	L-fucose biosynthetic process	9	2689	20	85761	1.3e-07	1.1e-05	// TraesCS7B02G084000 // TraesCS7A02G178300 // TraesCS2D02G073600 // TraesCS7D02G180200 // TraesCS2D02G073700 // TraesCS2D02G566700 // TraesCS2B02G616500 // TraesCS2B02G090300 // TraesCS2A02G075000
GO:0006508	Biological Process	proteolysis	320	2689	7614	85761	1.3e-07	1.1e-05	// TraesCS3D02G033800 // TraesCS2D02G371800 // TraesCS5A02G484800 // TraesCS3B02G038700 // TraesCS4D02G359900 // TraesCS4D02G016200 // TraesCS1A02G162700 // TraesCS2D02G325300 // TraesCS1B02G156500 // TraesCS5D02G498300 // TraesCS5D02G366000 // TraesCS4A02G352800 // TraesCS1B02G026000 // TraesCS7A02G001200 // TraesCS1D02G381100 // TraesCS3A02G095600 // TraesCS4A02G015300 // TraesCS1D02G330000 // …
GO:0030308	Biological Process	negative regulation of cell growth	20	2689	143	85761	1.4e-07	1.2e-05	// TraesCS5B02G099100 // TraesCS2B02G594300 // TraesCS3B02G158100 // TraesCS3A02G176000 // TraesCS2A02G589400 // TraesCS5D02G105300 // TraesCS1D02G360000 // TraesCS3B02G488900 // TraesCS2D02G162700 // TraesCS3A02G452000 // TraesCS3D02G444500 // TraesCS2D02G564700 // TraesCS3B02G205700 // TraesCS2A02G156900 // TraesCS3A02G313800 // TraesCS1A02G351300 // TraesCS3D02G181700 // TraesCS1B02G371600 // …
GO:1903963	Biological Process	arachidonate transport	7	2689	9	85761	2.1e-07	1.7e-05	// TraesCS2A02G471600 // TraesCS6D02G404600 // TraesCS2B02G494400 // TraesCS4D02G040800 // TraesCS4A02G270800 // TraesCS4B02G043300 // TraesCS2D02G471500
GO:0071715	Biological Process	icosanoid transport	7	2689	9	85761	2.1e-07	1.7e-05	// TraesCS2A02G471600 // TraesCS6D02G404600 // TraesCS2B02G494400 // TraesCS4D02G040800 // TraesCS4A02G270800 // TraesCS4B02G043300 // TraesCS2D02G471500
GO:0015909	Biological Process	long-chain fatty acid transport	7	2689	9	85761	2.1e-07	1.7e-05	// TraesCS2A02G471600 // TraesCS6D02G404600 // TraesCS2B02G494400 // TraesCS4D02G040800 // TraesCS4A02G270800 // TraesCS4B02G043300 // TraesCS2D02G471500
GO:0050482	Biological Process	arachidonic acid secretion	7	2689	9	85761	2.1e-07	1.7e-05	// TraesCS2A02G471600 // TraesCS6D02G404600 // TraesCS2B02G494400 // TraesCS4D02G040800 // TraesCS4A02G270800 // TraesCS4B02G043300 // TraesCS2D02G471500
GO:0032309	Biological Process	icosanoid secretion	7	2689	9	85761	2.1e-07	1.7e-05	// TraesCS2A02G471600 // TraesCS6D02G404600 // TraesCS2B02G494400 // TraesCS4D02G040800 // TraesCS4A02G270800 // TraesCS4B02G043300 // TraesCS2D02G471500
GO:0009567	Biological Process	double fertilization forming a zygote and endosperm	30	2689	308	85761	2.3e-07	1.8e-05	// TraesCS6B02G313400 // TraesCS2D02G035100 // TraesCS7A02G451500 // TraesCS4B02G111900 // TraesCS3B02G552200 // TraesCS3A02G491000 // TraesCS3B02G552100 // TraesCS7D02G440500 // TraesCS6D02G265100 // TraesCS3A02G491100 // TraesCS2A02G036100 // TraesCS7D02G440400 // TraesCS4B02G190500 // TraesCS7B02G351400 // TraesCS3D02G497700 // TraesCS7B02G306500 // TraesCS7A02G451600 // TraesCS4D02G109400 // …
GO:2000122	Biological Process	negative regulation of stomatal complex development	10	2689	30	85761	2.4e-07	1.9e-05	// TraesCS2D02G321300 // TraesCS2B02G340600 // TraesCS2B02G556200 // TraesCS1B02G309600 // TraesCS2D02G528900 // TraesCS3A02G346000 // TraesCS2A02G343000 // TraesCS4A02G028300 // TraesCS4B02G277700 // TraesCS4D02G276000
GO:2000038	Biological Process	regulation of stomatal complex development	16	2689	95	85761	2.7e-07	2.1e-05	// TraesCS3D02G415500 // TraesCS2D02G321300 // TraesCS3A02G346000 // TraesCS7A02G255900 // TraesCS2B02G556200 // TraesCS2B02G340600 // TraesCS3B02G455300 // TraesCS2D02G528900 // TraesCS3A02G419900 // TraesCS2A02G343000 // TraesCS7D02G254300 // TraesCS4A02G028300 // TraesCS4B02G277700 // TraesCS1B02G309600 // TraesCS7B02G152400 // TraesCS4D02G276000
GO:0006954	Biological Process	inflammatory response	39	2689	477	85761	2.7e-07	2.1e-05	// TraesCS3A02G095600 // TraesCS7B02G081800 // TraesCS6B02G008200 // TraesCS2D02G528900 // TraesCS7D02G178100 // TraesCS3D02G219000 // TraesCS5D02G536600 // TraesCS2B02G148400 // TraesCS4D02G066000 // TraesCS3D02G085000 // TraesCS4A02G247900 // TraesCS2A02G126100 // TraesCS3B02G100100 // TraesCS3A02G217000 // TraesCS1D02G231200 // TraesCS5D02G087200 // TraesCS3D02G084800 // TraesCS2B02G556200 // …
GO:0042354	Biological Process	L-fucose metabolic process	9	2689	23	85761	3.3e-07	2.5e-05	// TraesCS7B02G084000 // TraesCS7A02G178300 // TraesCS2D02G073600 // TraesCS7D02G180200 // TraesCS2D02G073700 // TraesCS2D02G566700 // TraesCS2B02G616500 // TraesCS2B02G090300 // TraesCS2A02G075000
GO:0044845	Biological Process	chain elongation of O-linked mannose residue	6	2689	6	85761	6.2e-07	4.6e-05	// TraesCS7D02G327100 // TraesCS7B02G231000 // TraesCS7D02G160300 // TraesCS7A02G159300 // TraesCS7B02G063900 // TraesCS7A02G330300
GO:0015748	Biological Process	organophosphate ester transport	31	2689	351	85761	9.9e-07	7.4e-05	// TraesCS3B02G062800 // TraesCS5B02G314000 // TraesCS5A02G147000 // TraesCS2B02G500900 // TraesCS3B02G063900 // TraesCS2B02G500800 // TraesCS3D02G152900 // TraesCS3B02G376700 // TraesCS4A02G194300 // TraesCS2B02G500700 // TraesCS4B02G382200 // TraesCS5D02G319800 // TraesCS7D02G333300 // TraesCS5B02G145900 // TraesCS3B02G064400 // TraesCS7D02G523900 // TraesCS3B02G064300 // TraesCS5A02G313100 // …
GO:1902578	Biological Process	single-organism localization	358	2689	8913	85761	1.4e-06	0.00011	// TraesCS7D02G509900 // TraesCS3D02G415400 // TraesCS1D02G063800 // TraesCS2D02G325300 // TraesCS3B02G063900 // TraesCS4B02G043300 // TraesCS2A02G297200 // TraesCS4B02G393300 // TraesCS2A02G440300 // TraesCS7A02G269700 // TraesCS7D02G347800 // TraesCS7B02G237300 // TraesCS1A02G374500 // TraesCS1B02G394400 // TraesCS5A02G398700 // TraesCS4B02G313300 // TraesCS4B02G051100 // TraesCS3A02G097300 // …
GO:0044765	Biological Process	single-organism transport	353	2689	8779	85761	1.6e-06	0.00011	// TraesCS7D02G509900 // TraesCS3D02G415400 // TraesCS1D02G063800 // TraesCS2D02G325300 // TraesCS3B02G063900 // TraesCS4B02G043300 // TraesCS2A02G297200 // TraesCS4B02G393300 // TraesCS2A02G440300 // TraesCS7A02G269700 // TraesCS7D02G347800 // TraesCS7B02G237300 // TraesCS1A02G374500 // TraesCS1B02G394400 // TraesCS5A02G398700 // TraesCS4B02G313300 // TraesCS4B02G051100 // TraesCS3A02G097300 // …
GO:0009566	Biological Process	fertilization	30	2689	342	85761	1.7e-06	0.00012	// TraesCS6B02G313400 // TraesCS2D02G035100 // TraesCS7A02G451500 // TraesCS4B02G111900 // TraesCS3B02G552200 // TraesCS3A02G491000 // TraesCS3B02G552100 // TraesCS7D02G440500 // TraesCS6D02G265100 // TraesCS3A02G491100 // TraesCS2A02G036100 // TraesCS7D02G440400 // TraesCS4B02G190500 // TraesCS7B02G351400 // TraesCS3D02G497700 // TraesCS7B02G306500 // TraesCS7A02G451600 // TraesCS4D02G109400 // …
GO:0080154	Biological Process	regulation of fertilization	11	2689	51	85761	2.4e-06	0.00017	// TraesCS7A02G451600 // TraesCS4B02G111900 // TraesCS4A02G208200 // TraesCS4D02G109400 // TraesCS7D02G440500 // TraesCS7B02G351300 // TraesCS7D02G440400 // TraesCS4A02G113600 // TraesCS4B02G190500 // TraesCS7B02G351400 // TraesCS7A02G451500
GO:0080155	Biological Process	regulation of double fertilization forming a zygote and endosperm	11	2689	51	85761	2.4e-06	0.00017	// TraesCS7A02G451600 // TraesCS4B02G111900 // TraesCS4A02G208200 // TraesCS4D02G109400 // TraesCS7D02G440500 // TraesCS7B02G351300 // TraesCS7D02G440400 // TraesCS4A02G113600 // TraesCS4B02G190500 // TraesCS7B02G351400 // TraesCS7A02G451500
GO:1900101	Biological Process	regulation of endoplasmic reticulum unfolded protein response	6	2689	9	85761	3.1e-06	0.00022	// TraesCS7D02G327100 // TraesCS7B02G231000 // TraesCS7D02G160300 // TraesCS7A02G159300 // TraesCS7B02G063900 // TraesCS7A02G330300
GO:0031324	Biological Process	negative regulation of cellular metabolic process	169	2689	3735	85761	3.4e-06	0.00024	// TraesCS3D02G033800 // TraesCS4D02G252400 // TraesCS5A02G484800 // TraesCS3B02G038700 // TraesCS2B02G603300 // TraesCS5D02G498300 // TraesCS1B02G026000 // TraesCS2B02G611500 // TraesCS1A02G265300 // TraesCS4A02G015300 // TraesCS1D02G330000 // TraesCS3B02G215400 // TraesCS3B02G036200 // TraesCS4A02G247900 // TraesCS2D02G586700 // TraesCS2A02G126100 // TraesCS3A02G046000 // TraesCS3B02G037400 // …
GO:0009682	Biological Process	induced systemic resistance	56	2689	900	85761	3.5e-06	0.00024	// TraesCS4A02G412900 // TraesCS5B02G342200 // TraesCS2D02G409000 // TraesCS7A02G417700 // TraesCS4B02G313400 // TraesCS4D02G310400 // TraesCS7B02G385200 // TraesCS6B02G277100 // TraesCS7D02G410400 // TraesCS4B02G369700 // TraesCS7B02G385500 // TraesCS4B02G367800 // TraesCS7D02G469700 // TraesCS2B02G430300 // TraesCS7B02G385400 // TraesCS5A02G535400 // TraesCS4B02G369000 // TraesCS7D02G410700 // …
GO:0009627	Biological Process	systemic acquired resistance	151	2689	3262	85761	3.6e-06	0.00025	// TraesCS6B02G379800 // TraesCS5D02G446800 // TraesCS5B02G181500 // TraesCS2A02G411600 // TraesCS2D02G436900 // TraesCS7A02G406500 // TraesCS5A02G535400 // TraesCS4B02G367800 // TraesCS7B02G105300 // TraesCS7A02G417700 // TraesCS2D02G437000 // TraesCS1D02G213100 // TraesCS2D02G382900 // TraesCS2B02G151500 // TraesCS3D02G530800 // TraesCS2B02G459500 // TraesCS1B02G223800 // TraesCS7B02G385600 // …
GO:0009740	Biological Process	gibberellic acid mediated signaling pathway	39	2689	541	85761	4.7e-06	0.00032	// TraesCS5B02G403500 // TraesCS5D02G408100 // TraesCS2D02G192300 // TraesCS5B02G403600 // TraesCS7A02G208100 // TraesCS5D02G408000 // TraesCS2B02G011100 // TraesCS2D02G009400 // TraesCS1A02G381600 // TraesCS4B02G077900 // TraesCS6A02G413200 // TraesCS7B02G484400 // TraesCS7B02G115300 // TraesCS7D02G418900 // TraesCS1D02G270100 // TraesCS1D02G389400 // TraesCS2B02G011700 // TraesCS5B02G225600 // …
GO:0051703	Biological Process	intraspecies interaction between organisms	13	2689	80	85761	5e-06	0.00033	// TraesCS6A02G284700 // TraesCS3D02G497700 // TraesCS3B02G552200 // TraesCS6D02G265100 // TraesCS3A02G491000 // TraesCS3B02G553100 // TraesCS3B02G552100 // TraesCS6B02G313400 // TraesCS2A02G209600 // TraesCS3A02G491100 // TraesCS3D02G497100 // TraesCS3D02G497900 // TraesCS3D02G497000
GO:0010483	Biological Process	pollen tube reception	13	2689	80	85761	5e-06	0.00033	// TraesCS6A02G284700 // TraesCS3D02G497700 // TraesCS3B02G552200 // TraesCS6D02G265100 // TraesCS3A02G491000 // TraesCS3B02G553100 // TraesCS3B02G552100 // TraesCS6B02G313400 // TraesCS2A02G209600 // TraesCS3A02G491100 // TraesCS3D02G497100 // TraesCS3D02G497900 // TraesCS3D02G497000
GO:0010476	Biological Process	gibberellin mediated signaling pathway	39	2689	544	85761	5.3e-06	0.00035	// TraesCS5B02G403500 // TraesCS5D02G408100 // TraesCS2D02G192300 // TraesCS5B02G403600 // TraesCS7A02G208100 // TraesCS5D02G408000 // TraesCS2B02G011100 // TraesCS2D02G009400 // TraesCS1A02G381600 // TraesCS4B02G077900 // TraesCS6A02G413200 // TraesCS7B02G484400 // TraesCS7B02G115300 // TraesCS7D02G418900 // TraesCS1D02G270100 // TraesCS1D02G389400 // TraesCS2B02G011700 // TraesCS5B02G225600 // …
GO:0065007	Biological Process	biological regulation	1225	2689	35465	85761	7.8e-06	0.00051	// TraesCS3D02G033800 // TraesCS3B02G282700 // TraesCS4B02G377900 // TraesCS4D02G276000 // TraesCS4A02G491900 // TraesCS1A02G050600 // TraesCS1D02G299700 // TraesCS5A02G077400 // TraesCS4B02G033100 // TraesCS1D02G265300 // TraesCS2B02G011100 // TraesCS1B02G026000 // TraesCS6D02G367000 // TraesCS2A02G062200 // TraesCS1D02G330000 // TraesCS3B02G215400 // TraesCS3B02G036200 // TraesCS5B02G508000 // …
GO:0010605	Biological Process	negative regulation of macromolecule metabolic process	169	2689	3795	85761	8e-06	0.00052	// TraesCS3D02G033800 // TraesCS4D02G252400 // TraesCS5A02G484800 // TraesCS3B02G038700 // TraesCS2B02G603300 // TraesCS5D02G498300 // TraesCS1B02G026000 // TraesCS2B02G611500 // TraesCS1A02G265300 // TraesCS4A02G015300 // TraesCS1D02G330000 // TraesCS3B02G215400 // TraesCS3B02G036200 // TraesCS4A02G247900 // TraesCS2D02G586700 // TraesCS2A02G126100 // TraesCS3A02G046000 // TraesCS3B02G037400 // …
GO:0006057	Biological Process	mannoprotein biosynthetic process	6	2689	12	85761	1.1e-05	0.00067	// TraesCS7D02G327100 // TraesCS7B02G231000 // TraesCS7D02G160300 // TraesCS7A02G159300 // TraesCS7B02G063900 // TraesCS7A02G330300
GO:0006056	Biological Process	mannoprotein metabolic process	6	2689	12	85761	1.1e-05	0.00067	// TraesCS7D02G327100 // TraesCS7B02G231000 // TraesCS7D02G160300 // TraesCS7A02G159300 // TraesCS7B02G063900 // TraesCS7A02G330300
GO:0031506	Biological Process	cell wall glycoprotein biosynthetic process	6	2689	12	85761	1.1e-05	0.00067	// TraesCS7D02G327100 // TraesCS7B02G231000 // TraesCS7D02G160300 // TraesCS7A02G159300 // TraesCS7B02G063900 // TraesCS7A02G330300
GO:0000032	Biological Process	cell wall mannoprotein biosynthetic process	6	2689	12	85761	1.1e-05	0.00067	// TraesCS7D02G327100 // TraesCS7B02G231000 // TraesCS7D02G160300 // TraesCS7A02G159300 // TraesCS7B02G063900 // TraesCS7A02G330300
GO:0051246	Biological Process	regulation of protein metabolic process	163	2689	3658	85761	1.1e-05	0.00069	// TraesCS3D02G033800 // TraesCS4D02G252400 // TraesCS5A02G484800 // TraesCS3B02G038700 // TraesCS5D02G498300 // TraesCS1B02G026000 // TraesCS2B02G611500 // TraesCS1A02G265300 // TraesCS4A02G015300 // TraesCS1D02G330000 // TraesCS3B02G215400 // TraesCS3B02G036200 // TraesCS4A02G247900 // TraesCS2D02G586700 // TraesCS2A02G126100 // TraesCS3A02G046000 // TraesCS3B02G037400 // TraesCS5A02G552300 // …
GO:0007267	Biological Process	cell-cell signaling	28	2689	348	85761	1.6e-05	0.00099	// TraesCS3D02G415500 // TraesCS3B02G455300 // TraesCS3D02G444500 // TraesCS1B02G368700 // TraesCS3A02G176000 // TraesCS1A02G351300 // TraesCS1A02G353100 // TraesCS2B02G594300 // TraesCS2A02G589400 // TraesCS3D02G293000 // TraesCS1D02G360000 // TraesCS3A02G293200 // TraesCS3B02G328000 // TraesCS1B02G371600 // TraesCS5A02G093000 // TraesCS3B02G158100 // TraesCS5D02G105300 // TraesCS3B02G488900 // …
GO:0071370	Biological Process	cellular response to gibberellin stimulus	39	2689	575	85761	1.7e-05	0.0011	// TraesCS5B02G403500 // TraesCS5D02G408100 // TraesCS2D02G192300 // TraesCS5B02G403600 // TraesCS7A02G208100 // TraesCS5D02G408000 // TraesCS2B02G011100 // TraesCS2D02G009400 // TraesCS1A02G381600 // TraesCS4B02G077900 // TraesCS6A02G413200 // TraesCS7B02G484400 // TraesCS7B02G115300 // TraesCS7D02G418900 // TraesCS1D02G270100 // TraesCS1D02G389400 // TraesCS2B02G011700 // TraesCS5B02G225600 // …
GO:1903827	Biological Process	regulation of cellular protein localization	11	2689	66	85761	2.1e-05	0.0013	// TraesCS7A02G451600 // TraesCS4B02G111900 // TraesCS4A02G208200 // TraesCS4D02G109400 // TraesCS7D02G440500 // TraesCS7B02G351300 // TraesCS7D02G440400 // TraesCS4A02G113600 // TraesCS4B02G190500 // TraesCS7B02G351400 // TraesCS7A02G451500
GO:0009739	Biological Process	response to gibberellin	66	2689	1200	85761	2.2e-05	0.0013	// TraesCS2D02G327800 // TraesCS5B02G403500 // TraesCS5D02G408100 // TraesCS3A02G160000 // TraesCS5B02G403600 // TraesCS3D02G191300 // TraesCS1D02G299700 // TraesCS5A02G227000 // TraesCS5D02G408000 // TraesCS2B02G011100 // TraesCS3A02G317900 // TraesCS6B02G343500 // TraesCS2D02G078600 // TraesCS3B02G348000 // TraesCS3D02G313100 // TraesCS1D02G389400 // TraesCS1A02G381600 // TraesCS3D02G313200 // …
GO:0090501	Biological Process	RNA phosphodiester bond hydrolysis	34	2689	477	85761	2.3e-05	0.0014	// TraesCS6D02G386800 // TraesCS6A02G332600 // TraesCS2A02G264000 // TraesCS6A02G332300 // TraesCS1D02G149800 // TraesCS2A02G157400 // TraesCS1D02G355100 // TraesCS6B02G363000 // TraesCS2A02G157300 // TraesCS5D02G553400 // TraesCS6A02G403200 // TraesCS6B02G363100 // TraesCS5B02G556100 // TraesCS6A02G332500 // TraesCS6B02G370600 // TraesCS1B02G170200 // TraesCS2D02G260000 // TraesCS2B02G182900 // …
GO:0043182	Biological Process	vacuolar sequestering of sodium ion	5	2689	8	85761	2.7e-05	0.0016	// TraesCS2B02G375800 // TraesCS5A02G412200 // TraesCS5B02G416000 // TraesCS2D02G355400 // TraesCS2A02G356500
GO:0051239	Biological Process	regulation of multicellular organismal process	224	2689	5433	85761	3.6e-05	0.0021	// TraesCS3D02G489700 // TraesCS4B02G377900 // TraesCS3B02G543700 // TraesCS6D02G366900 // TraesCS5A02G545200 // TraesCS4B02G008800 // TraesCS7D02G477200 // TraesCS3B02G318500 // TraesCS4B02G033100 // TraesCS1A02G355700 // TraesCS6B02G047200 // TraesCS7A02G524500 // TraesCS4A02G333300 // TraesCS6D02G367000 // TraesCS1B02G365700 // TraesCS3D02G010800 // TraesCS1B02G070000 // TraesCS1D02G054600 // …
GO:2000123	Biological Process	positive regulation of stomatal complex development	6	2689	17	85761	5.1e-05	0.003	// TraesCS3D02G415500 // TraesCS3A02G419900 // TraesCS3B02G455300 // TraesCS7A02G255900 // TraesCS7B02G152400 // TraesCS7D02G254300
GO:0001709	Biological Process	cell fate determination	9	2689	49	85761	6.1e-05	0.0035	// TraesCS1A02G118900 // TraesCS4B02G075800 // TraesCS4D02G104300 // TraesCS4A02G203700 // TraesCS1D02G119800 // TraesCS4D02G104500 // TraesCS4B02G107400 // TraesCS4A02G203500 // TraesCS1B02G138400
GO:0010413	Biological Process	glucuronoxylan metabolic process	42	2689	680	85761	6.3e-05	0.0036	// TraesCS2A02G542200 // TraesCS2A02G541900 // TraesCS7B02G208300 // TraesCS2D02G543600 // TraesCS2A02G542300 // TraesCS2A02G541800 // TraesCS2A02G542000 // TraesCS3D02G176100 // TraesCS2D02G409000 // TraesCS2D02G543400 // TraesCS2A02G542100 // TraesCS4A02G033600 // TraesCS6B02G277100 // TraesCS2D02G543100 // TraesCS4A02G403200 // TraesCS3B02G200200 // TraesCS2B02G430300 // TraesCS2B02G572200 // …
GO:0042353	Biological Process	fucose biosynthetic process	9	2689	55	85761	0.00013	0.0076	// TraesCS7B02G084000 // TraesCS7A02G178300 // TraesCS2D02G073600 // TraesCS7D02G180200 // TraesCS2D02G073700 // TraesCS2D02G566700 // TraesCS2B02G616500 // TraesCS2B02G090300 // TraesCS2A02G075000
GO:2000034	Biological Process	regulation of seed maturation	11	2689	83	85761	0.00014	0.0078	// TraesCS1B02G365800 // TraesCS1B02G365700 // TraesCS1D02G354600 // TraesCS1D02G354800 // TraesCS3B02G318500 // TraesCS3D02G284400 // TraesCS1A02G355700 // TraesCS3A02G284600 // TraesCS1D02G354300 // TraesCS1A02G356000 // TraesCS1B02G365400
GO:0006949	Biological Process	syncytium formation	18	2689	201	85761	0.00015	0.0083	// TraesCS7B02G218200 // TraesCS3A02G187600 // TraesCS3A02G160000 // TraesCS3D02G191300 // TraesCS2A02G580300 // TraesCS1D02G299700 // TraesCS2D02G592900 // TraesCS3D02G476800 // TraesCS5A02G499100 // TraesCS3A02G317900 // TraesCS2D02G078600 // TraesCS3B02G217000 // TraesCS3B02G348000 // TraesCS3A02G165900 // TraesCS3D02G313100 // TraesCS3D02G313200 // TraesCS4D02G271800 // TraesCS2B02G607400
GO:0043181	Biological Process	vacuolar sequestering	5	2689	14	85761	0.00021	0.012	// TraesCS2B02G375800 // TraesCS5A02G412200 // TraesCS5B02G416000 // TraesCS2D02G355400 // TraesCS2A02G356500
GO:0044036	Biological Process	cell wall macromolecule metabolic process	86	2689	1817	85761	0.00022	0.012	// TraesCS1D02G299700 // TraesCS2A02G542300 // TraesCS3D02G176100 // TraesCS2A02G411600 // TraesCS4A02G403200 // TraesCS3D02G316500 // TraesCS2D02G349400 // TraesCS1B02G299700 // TraesCS2B02G430200 // TraesCS1A02G355300 // TraesCS6B02G446300 // TraesCS3D02G315500 // TraesCS7A02G330300 // TraesCS7A02G308100 // TraesCS7B02G231000 // TraesCS3A02G315200 // TraesCS4D02G270900 // TraesCS1B02G098000 // …
GO:0019722	Biological Process	calcium-mediated signaling	22	2689	286	85761	0.00022	0.012	// TraesCS3D02G444500 // TraesCS1B02G368700 // TraesCS1D02G360000 // TraesCS1A02G351300 // TraesCS1A02G353100 // TraesCS2B02G594300 // TraesCS2A02G589400 // TraesCS3A02G176000 // TraesCS2D02G564700 // TraesCS1B02G371600 // TraesCS5A02G093000 // TraesCS3B02G158100 // TraesCS5D02G105300 // TraesCS3B02G488900 // TraesCS2D02G162700 // TraesCS3B02G205700 // TraesCS5B02G099100 // TraesCS3A02G313800 // …
GO:0044038	Biological Process	cell wall macromolecule biosynthetic process	48	2689	868	85761	0.00024	0.013	// TraesCS2A02G542200 // TraesCS2A02G541900 // TraesCS7B02G208300 // TraesCS7D02G160300 // TraesCS2D02G543600 // TraesCS7B02G063900 // TraesCS2A02G541800 // TraesCS2A02G542000 // TraesCS3D02G176100 // TraesCS2D02G409000 // TraesCS2D02G543400 // TraesCS2A02G542100 // TraesCS7D02G304900 // TraesCS6B02G277100 // TraesCS2D02G543100 // TraesCS4A02G403200 // TraesCS3B02G200200 // TraesCS2B02G430300 // …
GO:0006465	Biological Process	signal peptide processing	9	2689	60	85761	0.00024	0.013	// TraesCS3D02G089300 // TraesCS6D02G311800 // TraesCS3A02G041000 // TraesCS6D02G312200 // TraesCS5A02G356900 // TraesCS5D02G366000 // TraesCS3D02G039200 // TraesCS5B02G359400 // TraesCS3B02G042600
GO:0070589	Biological Process	cellular component macromolecule biosynthetic process	48	2689	868	85761	0.00024	0.013	// TraesCS2A02G542200 // TraesCS2A02G541900 // TraesCS7B02G208300 // TraesCS7D02G160300 // TraesCS2D02G543600 // TraesCS7B02G063900 // TraesCS2A02G541800 // TraesCS2A02G542000 // TraesCS3D02G176100 // TraesCS2D02G409000 // TraesCS2D02G543400 // TraesCS2A02G542100 // TraesCS7D02G304900 // TraesCS6B02G277100 // TraesCS2D02G543100 // TraesCS4A02G403200 // TraesCS3B02G200200 // TraesCS2B02G430300 // …
GO:0035268	Biological Process	protein mannosylation	6	2689	24	85761	0.00025	0.013	// TraesCS7D02G327100 // TraesCS7B02G231000 // TraesCS7D02G160300 // TraesCS7A02G159300 // TraesCS7B02G063900 // TraesCS7A02G330300
GO:0060341	Biological Process	regulation of cellular localization	11	2689	90	85761	0.00026	0.014	// TraesCS7A02G451600 // TraesCS4B02G111900 // TraesCS4A02G208200 // TraesCS4D02G109400 // TraesCS7D02G440500 // TraesCS7B02G351300 // TraesCS7D02G440400 // TraesCS4A02G113600 // TraesCS4B02G190500 // TraesCS7B02G351400 // TraesCS7A02G451500
GO:0009819	Biological Process	drought recovery	12	2689	108	85761	0.00031	0.016	// TraesCS6D02G276900 // TraesCS6D02G149300 // TraesCS6A02G162900 // TraesCS6B02G188300 // TraesCS6D02G276600 // TraesCS6B02G326100 // TraesCS6B02G326500 // TraesCS6A02G296500 // TraesCS6B02G326300 // TraesCS6A02G296300 // TraesCS6D02G276700 // TraesCS6A02G296700
GO:0010167	Biological Process	response to nitrate	67	2689	1360	85761	0.00038	0.02	// TraesCS5B02G436600 // TraesCS4A02G279200 // TraesCS6B02G371700 // TraesCS4D02G032200 // TraesCS1A02G327900 // TraesCS1B02G341300 // TraesCS2D02G035100 // TraesCS4D02G032100 // TraesCS2A02G249100 // TraesCS3B02G282500 // TraesCS4A02G278900 // TraesCS4D02G032000 // TraesCS4D02G030800 // TraesCS4D02G031800 // TraesCS3B02G282400 // TraesCS1D02G330000 // TraesCS4D02G030700 // TraesCS6B02G363000 // …
GO:0015908	Biological Process	fatty acid transport	7	2689	39	85761	0.00045	0.023	// TraesCS2A02G471600 // TraesCS6D02G404600 // TraesCS2B02G494400 // TraesCS4D02G040800 // TraesCS4A02G270800 // TraesCS4B02G043300 // TraesCS2D02G471500
GO:0006004	Biological Process	fucose metabolic process	9	2689	67	85761	0.0005	0.026	// TraesCS7B02G084000 // TraesCS7A02G178300 // TraesCS2D02G073600 // TraesCS7D02G180200 // TraesCS2D02G073700 // TraesCS2D02G566700 // TraesCS2B02G616500 // TraesCS2B02G090300 // TraesCS2A02G075000
GO:0006810	Biological Process	transport	599	2689	16882	85761	0.00057	0.029	// TraesCS4B02G377900 // TraesCS7D02G509900 // TraesCS3D02G415400 // TraesCS1D02G063800 // TraesCS2D02G325300 // TraesCS6B02G047200 // TraesCS3B02G063900 // TraesCS4B02G043300 // TraesCS6D02G367000 // TraesCS2A02G297200 // TraesCS1D02G330000 // TraesCS3D02G010800 // TraesCS4B02G393300 // TraesCS2B02G187600 // TraesCS1D02G054600 // TraesCS4B02G196700 // TraesCS3D02G490500 // TraesCS5B02G462200 // …
GO:0010447	Biological Process	response to acidic pH	6	2689	29	85761	0.0006	0.031	// TraesCS1B02G422900 // TraesCS1A02G393900 // TraesCS3A02G177300 // TraesCS3D02G183500 // TraesCS1D02G402600 // TraesCS3B02G207700
GO:0000413	Biological Process	protein peptidyl-prolyl isomerization	15	2689	173	85761	0.00069	0.035	// TraesCS3B02G457500 // TraesCS5D02G286500 // TraesCS3D02G112800 // TraesCS7A02G410100 // TraesCS4A02G168400 // TraesCS3A02G422000 // TraesCS5B02G278800 // TraesCS5B02G329000 // TraesCS3D02G417400 // TraesCS5A02G279500 // TraesCS7B02G309500 // TraesCS4D02G153700 // TraesCS5A02G328900 // TraesCS5D02G334800 // TraesCS7D02G403300
GO:0048767	Biological Process	root hair elongation	52	2689	1021	85761	0.00082	0.041	// TraesCS2B02G284700 // TraesCS3D02G477800 // TraesCS1B02G184000 // TraesCS3B02G529200 // TraesCS4B02G269600 // TraesCS3A02G317900 // TraesCS3B02G528900 // TraesCS3B02G348000 // TraesCS4D02G268900 // TraesCS1A02G263500 // TraesCS3D02G313100 // TraesCS7D02G365400 // TraesCS3D02G313200 // TraesCS3A02G100500 // TraesCS6B02G277100 // TraesCS3D02G101400 // TraesCS4D02G087300 // TraesCS3D02G478400 // …
GO:0046348	Biological Process	amino sugar catabolic process	14	2689	159	85761	0.00089	0.043	// TraesCS6D02G386800 // TraesCS1D02G355100 // TraesCS3D02G411400 // TraesCS6B02G446300 // TraesCS7B02G370700 // TraesCS1A02G355300 // TraesCS3B02G584700 // TraesCS5B02G403700 // TraesCS2D02G349400 // TraesCS3D02G524700 // TraesCS3A02G517100 // TraesCS2A02G350900 // TraesCS6A02G403200 // TraesCS6B02G446400
GO:0006026	Biological Process	aminoglycan catabolic process	14	2689	159	85761	0.00089	0.043	// TraesCS6D02G386800 // TraesCS1D02G355100 // TraesCS3D02G411400 // TraesCS6B02G446300 // TraesCS7B02G370700 // TraesCS1A02G355300 // TraesCS3B02G584700 // TraesCS5B02G403700 // TraesCS2D02G349400 // TraesCS3D02G524700 // TraesCS3A02G517100 // TraesCS2A02G350900 // TraesCS6A02G403200 // TraesCS6B02G446400
GO:1901072	Biological Process	glucosamine-containing compound catabolic process	14	2689	159	85761	0.00089	0.043	// TraesCS6D02G386800 // TraesCS1D02G355100 // TraesCS3D02G411400 // TraesCS6B02G446300 // TraesCS7B02G370700 // TraesCS1A02G355300 // TraesCS3B02G584700 // TraesCS5B02G403700 // TraesCS2D02G349400 // TraesCS3D02G524700 // TraesCS3A02G517100 // TraesCS2A02G350900 // TraesCS6A02G403200 // TraesCS6B02G446400
GO:0006030	Biological Process	chitin metabolic process	14	2689	159	85761	0.00089	0.043	// TraesCS6D02G386800 // TraesCS1D02G355100 // TraesCS3D02G411400 // TraesCS6B02G446300 // TraesCS7B02G370700 // TraesCS1A02G355300 // TraesCS3B02G584700 // TraesCS5B02G403700 // TraesCS2D02G349400 // TraesCS3D02G524700 // TraesCS3A02G517100 // TraesCS2A02G350900 // TraesCS6A02G403200 // TraesCS6B02G446400
GO:0006032	Biological Process	chitin catabolic process	14	2689	159	85761	0.00089	0.043	// TraesCS6D02G386800 // TraesCS1D02G355100 // TraesCS3D02G411400 // TraesCS6B02G446300 // TraesCS7B02G370700 // TraesCS1A02G355300 // TraesCS3B02G584700 // TraesCS5B02G403700 // TraesCS2D02G349400 // TraesCS3D02G524700 // TraesCS3A02G517100 // TraesCS2A02G350900 // TraesCS6A02G403200 // TraesCS6B02G446400
GO:0045492	Biological Process	xylan biosynthetic process	42	2689	780	85761	0.00092	0.045	// TraesCS2A02G542200 // TraesCS2A02G541900 // TraesCS7B02G208300 // TraesCS2D02G543600 // TraesCS2A02G542300 // TraesCS2A02G541800 // TraesCS2A02G542000 // TraesCS3D02G176100 // TraesCS2D02G409000 // TraesCS2D02G543400 // TraesCS2A02G542100 // TraesCS4A02G033600 // TraesCS6B02G277100 // TraesCS2D02G543100 // TraesCS4A02G403200 // TraesCS3B02G200200 // TraesCS2B02G430300 // TraesCS2B02G572200 // …
GO:1901071	Biological Process	glucosamine-containing compound metabolic process	14	2689	171	85761	0.0017	0.081	// TraesCS6D02G386800 // TraesCS1D02G355100 // TraesCS3D02G411400 // TraesCS6B02G446300 // TraesCS7B02G370700 // TraesCS1A02G355300 // TraesCS3B02G584700 // TraesCS5B02G403700 // TraesCS2D02G349400 // TraesCS3D02G524700 // TraesCS3A02G517100 // TraesCS2A02G350900 // TraesCS6A02G403200 // TraesCS6B02G446400
GO:0052306	Biological Process	modulation by organism of innate immune response in other organism involved in symbiotic interaction	6	2689	39	85761	0.0023	0.1	// TraesCS7D02G327100 // TraesCS7B02G231000 // TraesCS7D02G160300 // TraesCS7A02G159300 // TraesCS7B02G063900 // TraesCS7A02G330300
GO:0052305	Biological Process	positive regulation by organism of innate immune response in other organism involved in symbiotic interaction	6	2689	39	85761	0.0023	0.1	// TraesCS7D02G327100 // TraesCS7B02G231000 // TraesCS7D02G160300 // TraesCS7A02G159300 // TraesCS7B02G063900 // TraesCS7A02G330300
GO:0052308	Biological Process	pathogen-associated molecular pattern dependent modulation by organism of innate immune response in other organism involved in symbiotic interaction	6	2689	39	85761	0.0023	0.1	// TraesCS7D02G327100 // TraesCS7B02G231000 // TraesCS7D02G160300 // TraesCS7A02G159300 // TraesCS7B02G063900 // TraesCS7A02G330300
GO:0052509	Biological Process	positive regulation by symbiont of host defense response	6	2689	39	85761	0.0023	0.1	// TraesCS7D02G327100 // TraesCS7B02G231000 // TraesCS7D02G160300 // TraesCS7A02G159300 // TraesCS7B02G063900 // TraesCS7A02G330300
GO:0051234	Biological Process	establishment of localization	599	2689	17156	85761	0.0023	0.1	// TraesCS4B02G377900 // TraesCS7D02G509900 // TraesCS3D02G415400 // TraesCS1D02G063800 // TraesCS2D02G325300 // TraesCS6B02G047200 // TraesCS3B02G063900 // TraesCS4B02G043300 // TraesCS6D02G367000 // TraesCS2A02G297200 // TraesCS1D02G330000 // TraesCS3D02G010800 // TraesCS4B02G393300 // TraesCS2B02G187600 // TraesCS1D02G054600 // TraesCS4B02G196700 // TraesCS3D02G490500 // TraesCS5B02G462200 // …
GO:0009892	Biological Process	negative regulation of metabolic process	169	2689	4300	85761	0.0023	0.1	// TraesCS3D02G033800 // TraesCS4D02G252400 // TraesCS5A02G484800 // TraesCS3B02G038700 // TraesCS2B02G603300 // TraesCS5D02G498300 // TraesCS1B02G026000 // TraesCS2B02G611500 // TraesCS1A02G265300 // TraesCS4A02G015300 // TraesCS1D02G330000 // TraesCS3B02G215400 // TraesCS3B02G036200 // TraesCS4A02G247900 // TraesCS2D02G586700 // TraesCS2A02G126100 // TraesCS3A02G046000 // TraesCS3B02G037400 // …
GO:0052033	Biological Process	pathogen-associated molecular pattern dependent induction by symbiont of host innate immune response	6	2689	39	85761	0.0023	0.1	// TraesCS7D02G327100 // TraesCS7B02G231000 // TraesCS7D02G160300 // TraesCS7A02G159300 // TraesCS7B02G063900 // TraesCS7A02G330300
GO:0052257	Biological Process	pathogen-associated molecular pattern dependent induction by organism of innate immune response of other organism involved in symbiotic interaction	6	2689	39	85761	0.0023	0.1	// TraesCS7D02G327100 // TraesCS7B02G231000 // TraesCS7D02G160300 // TraesCS7A02G159300 // TraesCS7B02G063900 // TraesCS7A02G330300
GO:0052169	Biological Process	pathogen-associated molecular pattern dependent modulation by symbiont of host innate immune response	6	2689	39	85761	0.0023	0.1	// TraesCS7D02G327100 // TraesCS7B02G231000 // TraesCS7D02G160300 // TraesCS7A02G159300 // TraesCS7B02G063900 // TraesCS7A02G330300
GO:0052510	Biological Process	positive regulation by organism of defense response of other organism involved in symbiotic interaction	6	2689	39	85761	0.0023	0.1	// TraesCS7D02G327100 // TraesCS7B02G231000 // TraesCS7D02G160300 // TraesCS7A02G159300 // TraesCS7B02G063900 // TraesCS7A02G330300
GO:0052167	Biological Process	modulation by symbiont of host innate immune response	6	2689	39	85761	0.0023	0.1	// TraesCS7D02G327100 // TraesCS7B02G231000 // TraesCS7D02G160300 // TraesCS7A02G159300 // TraesCS7B02G063900 // TraesCS7A02G330300
GO:0052166	Biological Process	positive regulation by symbiont of host innate immune response	6	2689	39	85761	0.0023	0.1	// TraesCS7D02G327100 // TraesCS7B02G231000 // TraesCS7D02G160300 // TraesCS7A02G159300 // TraesCS7B02G063900 // TraesCS7A02G330300
GO:0010623	Biological Process	programmed cell death involved in cell development	13	2689	159	85761	0.0025	0.11	// TraesCS6A02G284700 // TraesCS3D02G497700 // TraesCS3B02G552200 // TraesCS6D02G265100 // TraesCS3A02G491000 // TraesCS3B02G553100 // TraesCS3B02G552100 // TraesCS6B02G313400 // TraesCS2A02G209600 // TraesCS3A02G491100 // TraesCS3D02G497100 // TraesCS3D02G497900 // TraesCS3D02G497000
GO:0009817	Biological Process	defense response to fungus, incompatible interaction	46	2689	931	85761	0.0027	0.12	// TraesCS6D02G386800 // TraesCS6A02G332600 // TraesCS6A02G332300 // TraesCS1D02G095100 // TraesCS5A02G018700 // TraesCS1D02G355100 // TraesCS5A02G018600 // TraesCS5A02G019500 // TraesCS6B02G363000 // TraesCS4A02G296300 // TraesCS5B02G015500 // TraesCS6A02G403200 // TraesCS6B02G363100 // TraesCS5A02G018200 // TraesCS6A02G332500 // TraesCS6B02G473800 // TraesCS1A02G103000 // TraesCS7D02G551400 // …
GO:0009268	Biological Process	response to pH	6	2689	42	85761	0.0032	0.14	// TraesCS1B02G422900 // TraesCS1A02G393900 // TraesCS3A02G177300 // TraesCS3D02G183500 // TraesCS1D02G402600 // TraesCS3B02G207700
GO:0030001	Biological Process	metal ion transport	137	2689	3429	85761	0.0034	0.15	// TraesCS4B02G377900 // TraesCS6A02G297800 // TraesCS5A02G545200 // TraesCS4B02G033100 // TraesCS6B02G047200 // TraesCS3D02G010800 // TraesCS1B02G070000 // TraesCS1D02G054600 // TraesCS4A02G279200 // TraesCS4B02G377100 // TraesCS5A02G430900 // TraesCS7B02G289600 // TraesCS3A02G097300 // TraesCS4B02G377000 // TraesCS7D02G440900 // TraesCS4B02G378100 // TraesCS4D02G031600 // TraesCS7B02G351600 // …
GO:0048469	Biological Process	cell maturation	72	2689	1631	85761	0.0036	0.16	// TraesCS2B02G284700 // TraesCS3D02G477800 // TraesCS1B02G184000 // TraesCS4D02G271800 // TraesCS3B02G529200 // TraesCS4B02G269600 // TraesCS3A02G317900 // TraesCS3B02G528900 // TraesCS3B02G348000 // TraesCS4D02G268900 // TraesCS1A02G263500 // TraesCS3D02G313100 // TraesCS7A02G451600 // TraesCS7D02G365400 // TraesCS3D02G313200 // TraesCS3A02G100500 // TraesCS7A02G451500 // TraesCS6B02G277100 // …
GO:0070592	Biological Process	cell wall polysaccharide biosynthetic process	42	2689	845	85761	0.0037	0.16	// TraesCS2A02G542200 // TraesCS2A02G541900 // TraesCS7B02G208300 // TraesCS2D02G543600 // TraesCS2A02G542300 // TraesCS2A02G541800 // TraesCS2A02G542000 // TraesCS3D02G176100 // TraesCS2D02G409000 // TraesCS2D02G543400 // TraesCS2A02G542100 // TraesCS4A02G033600 // TraesCS6B02G277100 // TraesCS2D02G543100 // TraesCS4A02G403200 // TraesCS3B02G200200 // TraesCS2B02G430300 // TraesCS2B02G572200 // …
GO:0010106	Biological Process	cellular response to iron ion starvation	28	2689	502	85761	0.0038	0.16	// TraesCS4D02G032200 // TraesCS4D02G032100 // TraesCS4B02G033100 // TraesCS3B02G282500 // TraesCS4A02G278900 // TraesCS4D02G032000 // TraesCS4D02G030800 // TraesCS4D02G031800 // TraesCS3B02G282400 // TraesCS4A02G279100 // TraesCS4A02G279300 // TraesCS4A02G279200 // TraesCS4D02G030700 // TraesCS4D02G032500 // TraesCS4A02G181900 // TraesCS4D02G030600 // TraesCS7B02G353200 // TraesCS4A02G181800 // …
GO:0090627	Biological Process	plant epidermal cell differentiation	90	2689	2125	85761	0.0038	0.16	// TraesCS3B02G348000 // TraesCS4D02G268900 // TraesCS2A02G411600 // TraesCS1B02G360000 // TraesCS2B02G340600 // TraesCS4A02G028300 // TraesCS4D02G019400 // TraesCS4A02G226200 // TraesCS3D02G477900 // TraesCS4D02G241200 // TraesCS4A02G036700 // TraesCS7D02G400200 // TraesCS1D02G173300 // TraesCS6B02G377800 // TraesCS1B02G184000 // TraesCS3A02G100600 // TraesCS3D02G415500 // TraesCS2B02G284700 // …
GO:0051179	Biological Process	localization	645	2689	18699	85761	0.004	0.17	// TraesCS4B02G377900 // TraesCS7D02G509900 // TraesCS3D02G415400 // TraesCS1D02G063800 // TraesCS2D02G325300 // TraesCS6B02G047200 // TraesCS3B02G063900 // TraesCS4B02G043300 // TraesCS6D02G367000 // TraesCS2A02G297200 // TraesCS1D02G330000 // TraesCS3D02G010800 // TraesCS4B02G393300 // TraesCS2B02G187600 // TraesCS1D02G054600 // TraesCS1A02G052900 // TraesCS4B02G196700 // TraesCS3D02G490500 // …
GO:0018208	Biological Process	peptidyl-proline modification	15	2689	212	85761	0.0043	0.18	// TraesCS3B02G457500 // TraesCS5D02G286500 // TraesCS3D02G112800 // TraesCS7A02G410100 // TraesCS4A02G168400 // TraesCS3A02G422000 // TraesCS5B02G278800 // TraesCS5B02G329000 // TraesCS3D02G417400 // TraesCS5A02G279500 // TraesCS7B02G309500 // TraesCS4D02G153700 // TraesCS5A02G328900 // TraesCS5D02G334800 // TraesCS7D02G403300
GO:0006022	Biological Process	aminoglycan metabolic process	14	2689	197	85761	0.0055	0.23	// TraesCS6D02G386800 // TraesCS1D02G355100 // TraesCS3D02G411400 // TraesCS6B02G446300 // TraesCS7B02G370700 // TraesCS1A02G355300 // TraesCS3B02G584700 // TraesCS5B02G403700 // TraesCS2D02G349400 // TraesCS3D02G524700 // TraesCS3A02G517100 // TraesCS2A02G350900 // TraesCS6A02G403200 // TraesCS6B02G446400
GO:0052572	Biological Process	response to host immune response	6	2689	48	85761	0.0058	0.24	// TraesCS7D02G327100 // TraesCS7B02G231000 // TraesCS7D02G160300 // TraesCS7A02G159300 // TraesCS7B02G063900 // TraesCS7A02G330300
GO:0010183	Biological Process	pollen tube guidance	14	2689	198	85761	0.0057	0.24	// TraesCS6A02G284700 // TraesCS3D02G497700 // TraesCS3B02G552200 // TraesCS6D02G265100 // TraesCS3A02G491000 // TraesCS3B02G553100 // TraesCS3B02G552100 // TraesCS6B02G313400 // TraesCS1B02G007400 // TraesCS3A02G491100 // TraesCS2A02G209600 // TraesCS3D02G497100 // TraesCS3D02G497900 // TraesCS3D02G497000
GO:0052552	Biological Process	modulation by organism of immune response of other organism involved in symbiotic interaction	6	2689	48	85761	0.0058	0.24	// TraesCS7D02G327100 // TraesCS7B02G231000 // TraesCS7D02G160300 // TraesCS7A02G159300 // TraesCS7B02G063900 // TraesCS7A02G330300
GO:0052553	Biological Process	modulation by symbiont of host immune response	6	2689	48	85761	0.0058	0.24	// TraesCS7D02G327100 // TraesCS7B02G231000 // TraesCS7D02G160300 // TraesCS7A02G159300 // TraesCS7B02G063900 // TraesCS7A02G330300
GO:0052556	Biological Process	positive regulation by symbiont of host immune response	6	2689	48	85761	0.0058	0.24	// TraesCS7D02G327100 // TraesCS7B02G231000 // TraesCS7D02G160300 // TraesCS7A02G159300 // TraesCS7B02G063900 // TraesCS7A02G330300
GO:0052555	Biological Process	positive regulation by organism of immune response of other organism involved in symbiotic interaction	6	2689	48	85761	0.0058	0.24	// TraesCS7D02G327100 // TraesCS7B02G231000 // TraesCS7D02G160300 // TraesCS7A02G159300 // TraesCS7B02G063900 // TraesCS7A02G330300
GO:0050918	Biological Process	positive chemotaxis	14	2689	198	85761	0.0057	0.24	// TraesCS6A02G284700 // TraesCS3D02G497700 // TraesCS3B02G552200 // TraesCS6D02G265100 // TraesCS3A02G491000 // TraesCS3B02G553100 // TraesCS3B02G552100 // TraesCS6B02G313400 // TraesCS1B02G007400 // TraesCS3A02G491100 // TraesCS2A02G209600 // TraesCS3D02G497100 // TraesCS3D02G497900 // TraesCS3D02G497000
GO:0052564	Biological Process	response to immune response of other organism involved in symbiotic interaction	6	2689	48	85761	0.0058	0.24	// TraesCS7D02G327100 // TraesCS7B02G231000 // TraesCS7D02G160300 // TraesCS7A02G159300 // TraesCS7B02G063900 // TraesCS7A02G330300
GO:0080147	Biological Process	root hair cell development	52	2689	1141	85761	0.0069	0.28	// TraesCS2B02G284700 // TraesCS3D02G477800 // TraesCS1B02G184000 // TraesCS3B02G529200 // TraesCS4B02G269600 // TraesCS3A02G317900 // TraesCS3B02G528900 // TraesCS3B02G348000 // TraesCS4D02G268900 // TraesCS1A02G263500 // TraesCS3D02G313100 // TraesCS7D02G365400 // TraesCS3D02G313200 // TraesCS3A02G100500 // TraesCS6B02G277100 // TraesCS3D02G101400 // TraesCS4D02G087300 // TraesCS3D02G478400 // …
GO:0019932	Biological Process	second-messenger-mediated signaling	22	2689	384	85761	0.0072	0.29	// TraesCS3D02G444500 // TraesCS1B02G368700 // TraesCS1D02G360000 // TraesCS1A02G351300 // TraesCS1A02G353100 // TraesCS2B02G594300 // TraesCS2A02G589400 // TraesCS3A02G176000 // TraesCS2D02G564700 // TraesCS1B02G371600 // TraesCS5A02G093000 // TraesCS3B02G158100 // TraesCS5D02G105300 // TraesCS3B02G488900 // TraesCS2D02G162700 // TraesCS3B02G205700 // TraesCS5B02G099100 // TraesCS3A02G313800 // …
GO:0006935	Biological Process	chemotaxis	14	2689	210	85761	0.0091	0.36	// TraesCS6A02G284700 // TraesCS3D02G497700 // TraesCS3B02G552200 // TraesCS6D02G265100 // TraesCS3A02G491000 // TraesCS3B02G553100 // TraesCS3B02G552100 // TraesCS6B02G313400 // TraesCS1B02G007400 // TraesCS3A02G491100 // TraesCS2A02G209600 // TraesCS3D02G497100 // TraesCS3D02G497900 // TraesCS3D02G497000
GO:0042330	Biological Process	taxis	14	2689	210	85761	0.0091	0.36	// TraesCS6A02G284700 // TraesCS3D02G497700 // TraesCS3B02G552200 // TraesCS6D02G265100 // TraesCS3A02G491000 // TraesCS3B02G553100 // TraesCS3B02G552100 // TraesCS6B02G313400 // TraesCS1B02G007400 // TraesCS3A02G491100 // TraesCS2A02G209600 // TraesCS3D02G497100 // TraesCS3D02G497900 // TraesCS3D02G497000
GO:0009736	Biological Process	cytokinin-activated signaling pathway	23	2689	418	85761	0.0094	0.37	// TraesCS2D02G156400 // TraesCS3A02G168200 // TraesCS2D02G156600 // TraesCS2A02G051100 // TraesCS2A02G150900 // TraesCS2D02G155900 // TraesCS2B02G176400 // TraesCS2A02G150800 // TraesCS2B02G176500 // TraesCS2B02G176600 // TraesCS2A02G151100 // TraesCS3D02G174300 // TraesCS2A02G151200 // TraesCS6A02G221800 // TraesCS2A02G050900 // TraesCS2D02G156300 // TraesCS5B02G378400 // TraesCS2B02G064200 // …
GO:0052173	Biological Process	response to defenses of other organism involved in symbiotic interaction	6	2689	54	85761	0.0097	0.37	// TraesCS7D02G327100 // TraesCS7B02G231000 // TraesCS7D02G160300 // TraesCS7A02G159300 // TraesCS7B02G063900 // TraesCS7A02G330300
GO:0052255	Biological Process	modulation by organism of defense response of other organism involved in symbiotic interaction	6	2689	54	85761	0.0097	0.37	// TraesCS7D02G327100 // TraesCS7B02G231000 // TraesCS7D02G160300 // TraesCS7A02G159300 // TraesCS7B02G063900 // TraesCS7A02G330300
GO:0052031	Biological Process	modulation by symbiont of host defense response	6	2689	54	85761	0.0097	0.37	// TraesCS7D02G327100 // TraesCS7B02G231000 // TraesCS7D02G160300 // TraesCS7A02G159300 // TraesCS7B02G063900 // TraesCS7A02G330300
GO:0075136	Biological Process	response to host	6	2689	54	85761	0.0097	0.37	// TraesCS7D02G327100 // TraesCS7B02G231000 // TraesCS7D02G160300 // TraesCS7A02G159300 // TraesCS7B02G063900 // TraesCS7A02G330300
GO:0052200	Biological Process	response to host defenses	6	2689	54	85761	0.0097	0.37	// TraesCS7D02G327100 // TraesCS7B02G231000 // TraesCS7D02G160300 // TraesCS7A02G159300 // TraesCS7B02G063900 // TraesCS7A02G330300
GO:0071368	Biological Process	cellular response to cytokinin stimulus	23	2689	421	85761	0.01	0.39	// TraesCS2D02G156400 // TraesCS3A02G168200 // TraesCS2D02G156600 // TraesCS2A02G051100 // TraesCS2A02G150900 // TraesCS2D02G155900 // TraesCS2B02G176400 // TraesCS2A02G150800 // TraesCS2B02G176500 // TraesCS2B02G176600 // TraesCS2A02G151100 // TraesCS3D02G174300 // TraesCS2A02G151200 // TraesCS6A02G221800 // TraesCS2A02G050900 // TraesCS2D02G156300 // TraesCS5B02G378400 // TraesCS2B02G064200 // …
GO:0006040	Biological Process	amino sugar metabolic process	14	2689	214	85761	0.011	0.4	// TraesCS6D02G386800 // TraesCS1D02G355100 // TraesCS3D02G411400 // TraesCS6B02G446300 // TraesCS7B02G370700 // TraesCS1A02G355300 // TraesCS3B02G584700 // TraesCS5B02G403700 // TraesCS2D02G349400 // TraesCS3D02G524700 // TraesCS3A02G517100 // TraesCS2A02G350900 // TraesCS6A02G403200 // TraesCS6B02G446400
GO:0045491	Biological Process	xylan metabolic process	42	2689	908	85761	0.011	0.42	// TraesCS2A02G542200 // TraesCS2A02G541900 // TraesCS7B02G208300 // TraesCS2D02G543600 // TraesCS2A02G542300 // TraesCS2A02G541800 // TraesCS2A02G542000 // TraesCS3D02G176100 // TraesCS2D02G409000 // TraesCS2D02G543400 // TraesCS2A02G542100 // TraesCS4A02G033600 // TraesCS6B02G277100 // TraesCS2D02G543100 // TraesCS4A02G403200 // TraesCS3B02G200200 // TraesCS2B02G430300 // TraesCS2B02G572200 // …
GO:0050793	Biological Process	regulation of developmental process	234	2689	6509	85761	0.019	0.72	// TraesCS3D02G489700 // TraesCS4B02G377900 // TraesCS3B02G543700 // TraesCS6D02G366900 // TraesCS5A02G545200 // TraesCS4B02G008800 // TraesCS7D02G477200 // TraesCS3B02G318500 // TraesCS4B02G033100 // TraesCS1A02G355700 // TraesCS6B02G047200 // TraesCS7A02G524500 // TraesCS4A02G333300 // TraesCS6D02G367000 // TraesCS1B02G365700 // TraesCS3D02G010800 // TraesCS1B02G070000 // TraesCS1D02G054600 // …
GO:0006084	Biological Process	acetyl-CoA metabolic process	18	2689	333	85761	0.023	0.86	// TraesCS2A02G150900 // TraesCS2B02G064200 // TraesCS2D02G156000 // TraesCS2D02G155900 // TraesCS2A02G050800 // TraesCS2B02G176400 // TraesCS2A02G150800 // TraesCS2A02G151200 // TraesCS2D02G156400 // TraesCS2B02G176000 // TraesCS2A02G151100 // TraesCS2D02G156600 // TraesCS2A02G050900 // TraesCS2B02G176500 // TraesCS2A02G051100 // TraesCS2B02G176600 // TraesCS2A02G151500 // TraesCS2D02G156300
GO:0034605	Biological Process	cellular response to heat	8	2689	861	85761	1	1	// TraesCS5B02G195600 // TraesCS5A02G487600 // TraesCS3B02G361700 // TraesCS3D02G418700 // TraesCS5D02G502600 // TraesCS3D02G325100 // TraesCS3B02G459100 // TraesCS3A02G331500
GO:0009694	Biological Process	jasmonic acid metabolic process	15	2689	1074	85761	1	1	// TraesCS3A02G129600 // TraesCS5A02G147000 // TraesCS1D02G116800 // TraesCS1B02G440000 // TraesCS5D02G468600 // TraesCS5D02G145300 // TraesCS5D02G438500 // TraesCS3B02G148700 // TraesCS5B02G466800 // TraesCS5A02G430900 // TraesCS5B02G145900 // TraesCS1D02G417400 // TraesCS5A02G457700 // TraesCS3D02G130500 // TraesCS1A02G115400
GO:0009167	Biological Process	purine ribonucleoside monophosphate metabolic process	22	2689	1658	85761	1	1	// TraesCS4B02G288800 // TraesCS5D02G179200 // TraesCS5D02G179300 // TraesCS2D02G035100 // TraesCS7A02G523600 // TraesCS5B02G172000 // TraesCS3A02G334500 // TraesCS2A02G036100 // TraesCS7B02G306500 // TraesCS5A02G175900 // TraesCS3D02G327800 // TraesCS1D02G092700 // TraesCS7A02G237200 // TraesCS7A02G406500 // TraesCS3B02G365400 // TraesCS7D02G400200 // TraesCS4A02G015100 // TraesCS6A02G109800 // …
GO:0009696	Biological Process	salicylic acid metabolic process	15	2689	1466	85761	1	1	// TraesCS7D02G523900 // TraesCS7B02G306500 // TraesCS2B02G049000 // TraesCS7D02G400200 // TraesCS4D02G360000 // TraesCS5A02G535400 // TraesCS4B02G367500 // TraesCS4D02G359900 // TraesCS5B02G397000 // TraesCS5D02G402000 // TraesCS4B02G367600 // TraesCS2A02G036100 // TraesCS5A02G535300 // TraesCS2D02G035100 // TraesCS7A02G406500
GO:0009697	Biological Process	salicylic acid biosynthetic process	15	2689	1050	85761	1	1	// TraesCS7D02G523900 // TraesCS7B02G306500 // TraesCS2B02G049000 // TraesCS7D02G400200 // TraesCS4D02G360000 // TraesCS5A02G535400 // TraesCS4B02G367500 // TraesCS4D02G359900 // TraesCS5B02G397000 // TraesCS5D02G402000 // TraesCS4B02G367600 // TraesCS2A02G036100 // TraesCS5A02G535300 // TraesCS2D02G035100 // TraesCS7A02G406500
GO:0044281	Biological Process	small molecule metabolic process	264	2689	14959	85761	1	1	// TraesCS3D02G489700 // TraesCS4B02G377900 // TraesCS3B02G543700 // TraesCS6D02G366900 // TraesCS6A02G297800 // TraesCS5A02G545200 // TraesCS4B02G008800 // TraesCS7D02G477200 // TraesCS4B02G033100 // TraesCS6B02G047200 // TraesCS7A02G524500 // TraesCS6A02G109800 // TraesCS5D02G179300 // TraesCS6D02G367000 // TraesCS4D02G287800 // TraesCS3D02G010800 // TraesCS1B02G070000 // TraesCS1D02G054600 // …
GO:0044282	Biological Process	small molecule catabolic process	27	2689	3375	85761	1	1	// TraesCS5D02G286100 // TraesCS3D02G204800 // TraesCS2A02G141900 // TraesCS3B02G456500 // TraesCS2B02G167100 // TraesCS5B02G278400 // TraesCS3D02G416700 // TraesCS3D02G204100 // TraesCS6A02G174400 // TraesCS3A02G421000 // TraesCS3D02G416500 // TraesCS3B02G244100 // TraesCS3B02G456600 // TraesCS3A02G213900 // TraesCS6B02G285100 // TraesCS3D02G216200 // TraesCS2D02G145400 // TraesCS3A02G097300 // …
GO:0009161	Biological Process	ribonucleoside monophosphate metabolic process	22	2689	1735	85761	1	1	// TraesCS4B02G288800 // TraesCS5D02G179200 // TraesCS5D02G179300 // TraesCS2D02G035100 // TraesCS7A02G523600 // TraesCS5B02G172000 // TraesCS3A02G334500 // TraesCS2A02G036100 // TraesCS7B02G306500 // TraesCS5A02G175900 // TraesCS3D02G327800 // TraesCS1D02G092700 // TraesCS7A02G237200 // TraesCS7A02G406500 // TraesCS3B02G365400 // TraesCS7D02G400200 // TraesCS4A02G015100 // TraesCS6A02G109800 // …
GO:0098771	Biological Process	inorganic ion homeostasis	17	2689	2086	85761	1	1	// TraesCS7D02G507800 // TraesCS7D02G523900 // TraesCS2D02G088100 // TraesCS5B02G416000 // TraesCS2D02G355400 // TraesCS2A02G356500 // TraesCS2B02G375800 // TraesCS1A02G393900 // TraesCS5A02G412200 // TraesCS3D02G418700 // TraesCS3A02G177300 // TraesCS3D02G183500 // TraesCS1B02G422900 // TraesCS1D02G402600 // TraesCS3B02G459100 // TraesCS3B02G207700 // TraesCS2A02G090200
GO:0051651	Biological Process	maintenance of location in cell	5	2689	136	85761	0.43	1	// TraesCS2B02G375800 // TraesCS5A02G412200 // TraesCS5B02G416000 // TraesCS2D02G355400 // TraesCS2A02G356500
GO:0009699	Biological Process	phenylpropanoid biosynthetic process	71	2689	1896	85761	0.08	1	// TraesCS3B02G539400 // TraesCS7B02G017300 // TraesCS4D02G203500 // TraesCS3B02G539900 // TraesCS5D02G179200 // TraesCS2D02G263600 // TraesCS2D02G156600 // TraesCS2A02G167900 // TraesCS4B02G096000 // TraesCS2A02G051100 // TraesCS5D02G382300 // TraesCS2D02G156400 // TraesCS5B02G303000 // TraesCS7B02G444100 // TraesCS5A02G457700 // TraesCS3A02G537200 // TraesCS3D02G486400 // TraesCS2A02G150900 // …
GO:0018958	Biological Process	phenol-containing compound metabolic process	18	2689	435	85761	0.15	1	// TraesCS2A02G150900 // TraesCS2B02G064200 // TraesCS2D02G156000 // TraesCS2D02G155900 // TraesCS2A02G050800 // TraesCS2B02G176400 // TraesCS2A02G150800 // TraesCS2A02G151200 // TraesCS2D02G156400 // TraesCS2B02G176000 // TraesCS2A02G151100 // TraesCS2D02G156600 // TraesCS2A02G050900 // TraesCS2B02G176500 // TraesCS2A02G051100 // TraesCS2B02G176600 // TraesCS2A02G151500 // TraesCS2D02G156300
GO:0019853	Biological Process	L-ascorbic acid biosynthetic process	9	2689	373	85761	0.82	1	// TraesCS7B02G084000 // TraesCS7A02G178300 // TraesCS2D02G073600 // TraesCS7D02G180200 // TraesCS2D02G073700 // TraesCS2D02G566700 // TraesCS2B02G616500 // TraesCS2B02G090300 // TraesCS2A02G075000
GO:0019852	Biological Process	L-ascorbic acid metabolic process	9	2689	373	85761	0.82	1	// TraesCS7B02G084000 // TraesCS7A02G178300 // TraesCS2D02G073600 // TraesCS7D02G180200 // TraesCS2D02G073700 // TraesCS2D02G566700 // TraesCS2B02G616500 // TraesCS2B02G090300 // TraesCS2A02G075000
GO:0052018	Biological Process	modulation by symbiont of RNA levels in host	6	2689	366	85761	0.97	1	// TraesCS5B02G416000 // TraesCS5A02G412700 // TraesCS5A02G412200 // TraesCS5A02G412800 // TraesCS5D02G421400 // TraesCS5B02G416300
GO:0009644	Biological Process	response to high light intensity	20	2689	1018	85761	0.99	1	// TraesCS7D02G327100 // TraesCS2A02G312900 // TraesCS2D02G088100 // TraesCS7D02G160300 // TraesCS7B02G231000 // TraesCS4D02G086200 // TraesCS1B02G341300 // TraesCS2D02G371800 // TraesCS2D02G311400 // TraesCS2A02G375400 // TraesCS7A02G159300 // TraesCS2B02G392500 // TraesCS4A02G226700 // TraesCS7B02G063900 // TraesCS1A02G327900 // TraesCS4B02G089800 // TraesCS1D02G330000 // TraesCS1B02G341500 // …
GO:0000003	Biological Process	reproduction	202	2689	15261	85761	1	1	// TraesCS2A02G147300 // TraesCS5B02G473300 // TraesCS3B02G552100 // TraesCS2D02G592900 // TraesCS3B02G318500 // TraesCS6B02G313400 // TraesCS1A02G355700 // TraesCS2D02G088100 // TraesCS1B02G365700 // TraesCS5B02G473900 // TraesCS4A02G113600 // TraesCS5B02G473700 // TraesCS3D02G284400 // TraesCS3B02G552200 // TraesCS2A02G414400 // TraesCS2A02G580300 // TraesCS7D02G440500 // TraesCS3D02G130500 // …
GO:0043207	Biological Process	response to external biotic stimulus	298	2689	12485	85761	1	1	// TraesCS6A02G157100 // TraesCS2D02G531100 // TraesCS1A02G050600 // TraesCS4B02G036400 // TraesCS1D02G052900 // TraesCS6B02G379800 // TraesCS1D02G438900 // TraesCS5A02G281900 // TraesCS5A02G412800 // TraesCS5D02G382300 // TraesCS2A02G048900 // TraesCS1D02G330000 // TraesCS5B02G181500 // TraesCS2A02G411600 // TraesCS2D02G436900 // TraesCS7A02G406500 // TraesCS1A02G014000 // TraesCS1B02G360000 // …
GO:0065002	Biological Process	intracellular protein transmembrane transport	10	2689	580	85761	0.99	1	// TraesCS3B02G224900 // TraesCS2A02G064300 // TraesCS3B02G113000 // TraesCS3D02G204100 // TraesCS3A02G213900 // TraesCS3D02G135400 // TraesCS3D02G216200 // TraesCS3D02G097800 // TraesCS3B02G244100 // TraesCS3A02G097300
GO:0044550	Biological Process	secondary metabolite biosynthetic process	74	2689	3355	85761	1	1	// TraesCS3B02G539400 // TraesCS7B02G017300 // TraesCS4D02G203500 // TraesCS3B02G539900 // TraesCS5D02G179200 // TraesCS2D02G263600 // TraesCS2D02G156600 // TraesCS2A02G167900 // TraesCS3B02G166900 // TraesCS4B02G096000 // TraesCS2A02G051100 // TraesCS5D02G382300 // TraesCS2D02G156400 // TraesCS5B02G303000 // TraesCS7B02G444100 // TraesCS5A02G457700 // TraesCS3A02G537200 // TraesCS3D02G486400 // …
GO:0009135	Biological Process	purine nucleoside diphosphate metabolic process	20	2689	997	85761	0.99	1	// TraesCS5B02G172000 // TraesCS1D02G092700 // TraesCS7A02G406500 // TraesCS5A02G175900 // TraesCS7D02G400200 // TraesCS4A02G015100 // TraesCS3D02G327800 // TraesCS2D02G035100 // TraesCS5D02G179200 // TraesCS2B02G049000 // TraesCS5A02G252700 // TraesCS5B02G172200 // TraesCS5D02G179300 // TraesCS7B02G306500 // TraesCS4D02G287800 // TraesCS4B02G288800 // TraesCS7A02G523600 // TraesCS3A02G334500 // …
GO:0000165	Biological Process	MAPK cascade	8	2689	1329	85761	1	1	// TraesCS7B02G306500 // TraesCS7D02G400200 // TraesCS7B02G129500 // TraesCS1B02G007400 // TraesCS2B02G049000 // TraesCS2A02G036100 // TraesCS2D02G035100 // TraesCS7A02G406500
GO:0006979	Biological Process	response to oxidative stress	70	2689	5229	85761	1	1	// TraesCS1B02G466100 // TraesCS2D02G088100 // TraesCS4A02G226700 // TraesCS1A02G327900 // TraesCS1B02G341300 // TraesCS2A02G584200 // TraesCS2A02G312900 // TraesCS1D02G095100 // TraesCS2D02G311400 // TraesCS4B02G118900 // TraesCS2B02G392500 // TraesCS2A02G110100 // TraesCS7A02G081100 // TraesCS5B02G466800 // TraesCS2D02G584800 // TraesCS3B02G459100 // TraesCS1D02G330000 // TraesCS3B02G215400 // …
GO:0009199	Biological Process	ribonucleoside triphosphate metabolic process	23	2689	1631	85761	1	1	// TraesCS4B02G288800 // TraesCS5D02G179200 // TraesCS5D02G179300 // TraesCS2D02G035100 // TraesCS7A02G523600 // TraesCS5B02G172000 // TraesCS3A02G334500 // TraesCS2A02G036100 // TraesCS7B02G306500 // TraesCS5A02G175900 // TraesCS3D02G327800 // TraesCS1D02G092700 // TraesCS7A02G237200 // TraesCS7A02G406500 // TraesCS3B02G365400 // TraesCS7D02G163500 // TraesCS7D02G400200 // TraesCS4A02G015100 // …
GO:0016192	Biological Process	vesicle-mediated transport	10	2689	3047	85761	1	1	// TraesCS7D02G523900 // TraesCS5A02G288300 // TraesCS2A02G064300 // TraesCS4D02G197000 // TraesCS3D02G418700 // TraesCS4B02G196700 // TraesCS5B02G287700 // TraesCS4A02G107900 // TraesCS3B02G459100 // TraesCS4B02G019100
GO:0071367	Biological Process	cellular response to brassinosteroid stimulus	5	2689	1528	85761	1	1	// TraesCS5B02G099100 // TraesCS3B02G459100 // TraesCS5D02G105300 // TraesCS3D02G418700 // TraesCS5A02G093000
GO:0060548	Biological Process	negative regulation of cell death	10	2689	1475	85761	1	1	// TraesCS7D02G523900 // TraesCS5A02G252700 // TraesCS5A02G535400 // TraesCS4D02G359900 // TraesCS3D02G418700 // TraesCS4B02G367600 // TraesCS5A02G535300 // TraesCS4B02G367500 // TraesCS3B02G459100 // TraesCS4D02G360000
GO:0098660	Biological Process	inorganic ion transmembrane transport	5	2689	1965	85761	1	1	// TraesCS3D02G204800 // TraesCS7D02G523900 // TraesCS3B02G231700 // TraesCS7A02G237200 // TraesCS6A02G109800
GO:0048582	Biological Process	positive regulation of post-embryonic development	8	2689	1267	85761	1	1	// TraesCS3D02G415500 // TraesCS3A02G419900 // TraesCS3B02G455300 // TraesCS3D02G418700 // TraesCS7A02G255900 // TraesCS7B02G152400 // TraesCS3B02G459100 // TraesCS7D02G254300
GO:0050832	Biological Process	defense response to fungus	200	2689	5721	85761	0.065	1	// TraesCS6A02G157100 // TraesCS2D02G531100 // TraesCS1A02G050600 // TraesCS4B02G036400 // TraesCS1D02G052900 // TraesCS1D02G438900 // TraesCS2A02G048900 // TraesCS2A02G411600 // TraesCS1A02G014000 // TraesCS1B02G360000 // TraesCS6D02G146400 // TraesCS4B02G367800 // TraesCS1D02G011900 // TraesCS7A02G417700 // TraesCS1D02G213100 // TraesCS5A02G281800 // TraesCS1A02G025000 // TraesCS5D02G289200 // …
GO:0006833	Biological Process	water transport	17	2689	1340	85761	1	1	// TraesCS1D02G092700 // TraesCS3A02G334500 // TraesCS7D02G400200 // TraesCS5A02G252700 // TraesCS3B02G459100 // TraesCS3D02G418700 // TraesCS2B02G049000 // TraesCS3B02G365400 // TraesCS7B02G306500 // TraesCS2A02G036100 // TraesCS2D02G035100 // TraesCS2A02G141900 // TraesCS7A02G523600 // TraesCS7A02G406500 // TraesCS2B02G167100 // TraesCS2D02G145400 // TraesCS3D02G327800
GO:0050776	Biological Process	regulation of immune response	39	2689	3706	85761	1	1	// TraesCS1D02G381600 // TraesCS1B02G394400 // TraesCS1D02G381100 // TraesCS2D02G035100 // TraesCS1D02G381300 // TraesCS3B02G459100 // TraesCS1D02G381200 // TraesCS5A02G535400 // TraesCS3D02G418700 // TraesCS1A02G374200 // TraesCS1B02G394700 // TraesCS2A02G036100 // TraesCS5A02G535300 // TraesCS7D02G160300 // TraesCS2D02G131800 // TraesCS1A02G374300 // TraesCS7D02G327100 // TraesCS7D02G523900 // …
GO:0046488	Biological Process	phosphatidylinositol metabolic process	11	2689	591	85761	0.98	1	// TraesCS2D02G250700 // TraesCS4D02G289500 // TraesCS7B02G129500 // TraesCS2A02G249100 // TraesCS7B02G034500 // TraesCS2B02G266200 // TraesCS7A02G133400 // TraesCS7D02G133000 // TraesCS4B02G290500 // TraesCS4A02G013300 // TraesCS7B02G100700
GO:1902410	Biological Process	mitotic cytokinetic process	7	2689	1083	85761	1	1	// TraesCS1B02G362600 // TraesCS3B02G390500 // TraesCS1A02G348000 // TraesCS7D02G426600 // TraesCS7B02G335600 // TraesCS1D02G350900 // TraesCS7A02G436600
GO:0046486	Biological Process	glycerolipid metabolic process	12	2689	1077	85761	1	1	// TraesCS3D02G117800 // TraesCS2D02G250700 // TraesCS4D02G289500 // TraesCS7B02G129500 // TraesCS2A02G249100 // TraesCS7B02G034500 // TraesCS2B02G266200 // TraesCS7A02G133400 // TraesCS7D02G133000 // TraesCS4B02G290500 // TraesCS4A02G013300 // TraesCS7B02G100700
GO:0046483	Biological Process	heterocycle metabolic process	300	2689	25227	85761	1	1	// TraesCS5A02G556100 // TraesCS3B02G282700 // TraesCS3A02G217000 // TraesCS4B02G377900 // TraesCS2B02G325700 // TraesCS5A02G545200 // TraesCS4D02G016200 // TraesCS2A02G157400 // TraesCS2D02G163100 // TraesCS2B02G603300 // TraesCS2A02G213200 // TraesCS3D02G219000 // TraesCS6A02G021000 // TraesCS5D02G179300 // TraesCS2B02G208600 // TraesCS4D02G302800 // TraesCS3D02G010800 // TraesCS5A02G419300 // …
GO:0006576	Biological Process	cellular biogenic amine metabolic process	8	2689	1330	85761	1	1	// TraesCS5D02G105300 // TraesCS5A02G252700 // TraesCS6A02G174400 // TraesCS5B02G099100 // TraesCS5A02G093000 // TraesCS2A02G141900 // TraesCS2B02G167100 // TraesCS2D02G145400
GO:0034284	Biological Process	response to monosaccharide	16	2689	1650	85761	1	1	// TraesCS5B02G225600 // TraesCS2A02G064300 // TraesCS3D02G204800 // TraesCS5A02G227000 // TraesCS2B02G167100 // TraesCS5D02G234400 // TraesCS2D02G145400 // TraesCS1D02G389400 // TraesCS3B02G231700 // TraesCS4A02G129700 // TraesCS7A02G208100 // TraesCS2A02G141900 // TraesCS1A02G381600 // TraesCS7B02G115300 // TraesCS7D02G210500 // TraesCS1B02G404100
GO:0019538	Biological Process	protein metabolic process	460	2689	23620	85761	1	1	// TraesCS3D02G033800 // TraesCS2D02G325300 // TraesCS5D02G498300 // TraesCS1B02G026000 // TraesCS7A02G001200 // TraesCS1D02G330000 // TraesCS3B02G215400 // TraesCS3B02G036200 // TraesCS4B02G393300 // TraesCS1B02G360000 // TraesCS4D02G252400 // TraesCS1B02G276500 // TraesCS7A02G269700 // TraesCS1A02G256400 // TraesCS7D02G347800 // TraesCS1A02G374500 // TraesCS2D02G263600 // TraesCS1D02G255800 // …
GO:0009100	Biological Process	glycoprotein metabolic process	12	2689	937	85761	1	1	// TraesCS7D02G327100 // TraesCS4A02G371900 // TraesCS7B02G231000 // TraesCS7D02G160300 // TraesCS7B02G063900 // TraesCS7A02G159300 // TraesCS7D02G069300 // TraesCS7A02G074400 // TraesCS7A02G074300 // TraesCS7D02G069400 // TraesCS7A02G157500 // TraesCS7A02G330300
GO:0009561	Biological Process	megagametogenesis	17	2689	1599	85761	1	1	// TraesCS5B02G436600 // TraesCS5A02G433400 // TraesCS3A02G171800 // TraesCS1A02G129000 // TraesCS5D02G553400 // TraesCS3B02G286100 // TraesCS3B02G202700 // TraesCS3D02G178400 // TraesCS5D02G441600 // TraesCS1D02G125700 // TraesCS7B02G025900 // TraesCS5B02G556100 // TraesCS1B02G147900 // TraesCS5A02G088000 // TraesCS3D02G255000 // TraesCS3A02G254100 // TraesCS5D02G100400
GO:0010015	Biological Process	root morphogenesis	86	2689	3786	85761	1	1	// TraesCS1D02G299700 // TraesCS3B02G348000 // TraesCS4D02G268900 // TraesCS2A02G411600 // TraesCS1B02G422900 // TraesCS1B02G360000 // TraesCS3A02G165900 // TraesCS4A02G226200 // TraesCS3D02G477900 // TraesCS4D02G241200 // TraesCS4A02G036700 // TraesCS7D02G400200 // TraesCS1D02G173300 // TraesCS1A02G393900 // TraesCS6B02G377800 // TraesCS1B02G184000 // TraesCS3A02G100600 // TraesCS5B02G278300 // …
GO:0035670	Biological Process	plant-type ovary development	9	2689	1520	85761	1	1	// TraesCS2D02G411700 // TraesCS4D02G241200 // TraesCS2A02G414400 // TraesCS2B02G433500 // TraesCS3D02G418700 // TraesCS1B02G360000 // TraesCS5D02G223100 // TraesCS7D02G117500 // TraesCS3B02G459100
GO:0019320	Biological Process	hexose catabolic process	5	2689	359	85761	0.99	1	// TraesCS3B02G231700 // TraesCS5B02G278400 // TraesCS5D02G286100 // TraesCS5B02G278300 // TraesCS3D02G204800
GO:0048563	Biological Process	post-embryonic organ morphogenesis	5	2689	1410	85761	1	1	// TraesCS3B02G477900 // TraesCS3B02G459100 // TraesCS3A02G444400 // TraesCS3D02G436700 // TraesCS3D02G418700
GO:0006457	Biological Process	protein folding	42	2689	1411	85761	0.65	1	// TraesCS5D02G286500 // TraesCS2A02G312900 // TraesCS5A02G328900 // TraesCS1B02G341300 // TraesCS6A02G327900 // TraesCS2D02G311400 // TraesCS7D02G160300 // TraesCS4A02G107900 // TraesCS6A02G327800 // TraesCS4A02G226700 // TraesCS5D02G334800 // TraesCS1D02G330000 // TraesCS4B02G089800 // TraesCS4D02G197000 // TraesCS2D02G371800 // TraesCS4B02G196700 // TraesCS7A02G159300 // TraesCS1A02G327900 // …
GO:0009893	Biological Process	positive regulation of metabolic process	38	2689	3712	85761	1	1	// TraesCS1D02G381100 // TraesCS5B02G475500 // TraesCS1D02G381600 // TraesCS1B02G188600 // TraesCS1B02G394700 // TraesCS3D02G023400 // TraesCS7B02G315100 // TraesCS4B02G393300 // TraesCS7D02G408400 // TraesCS1D02G381300 // TraesCS4B02G393200 // TraesCS1A02G175200 // TraesCS1A02G374200 // TraesCS1D02G164000 // TraesCS7A02G415200 // TraesCS2D02G131800 // TraesCS1A02G374300 // TraesCS4B02G393400 // …
GO:0009890	Biological Process	negative regulation of biosynthetic process	18	2689	3129	85761	1	1	// TraesCS2B02G498800 // TraesCS2B02G603400 // TraesCS3A02G519100 // TraesCS5A02G552300 // TraesCS5D02G553400 // TraesCS5A02G552500 // TraesCS2A02G583300 // TraesCS2D02G596700 // TraesCS2B02G603300 // TraesCS2A02G583200 // TraesCS5B02G556100 // TraesCS2D02G088100 // TraesCS2D02G596800 // TraesCS3B02G586800 // TraesCS4B02G388100 // TraesCS2A02G475200 // TraesCS2A02G090200 // TraesCS2D02G474600
GO:0009891	Biological Process	positive regulation of biosynthetic process	38	2689	3175	85761	1	1	// TraesCS1D02G381100 // TraesCS5B02G475500 // TraesCS1D02G381600 // TraesCS1B02G188600 // TraesCS1B02G394700 // TraesCS3D02G023400 // TraesCS7B02G315100 // TraesCS4B02G393300 // TraesCS7D02G408400 // TraesCS1D02G381300 // TraesCS4B02G393200 // TraesCS1A02G175200 // TraesCS1A02G374200 // TraesCS1D02G164000 // TraesCS7A02G415200 // TraesCS2D02G131800 // TraesCS1A02G374300 // TraesCS4B02G393400 // …
GO:0048569	Biological Process	post-embryonic organ development	30	2689	2955	85761	1	1	// TraesCS5D02G286100 // TraesCS3D02G191300 // TraesCS1D02G299700 // TraesCS7B02G317600 // TraesCS2D02G409000 // TraesCS2D02G035100 // TraesCS3B02G459100 // TraesCS2B02G049000 // TraesCS6B02G277100 // TraesCS7D02G410400 // TraesCS3D02G436700 // TraesCS3D02G418700 // TraesCS2B02G430300 // TraesCS7A02G417700 // TraesCS2A02G036100 // TraesCS2B02G430200 // TraesCS7B02G306500 // TraesCS2A02G411600 // …
GO:0055065	Biological Process	metal ion homeostasis	12	2689	1196	85761	1	1	// TraesCS2B02G375800 // TraesCS7D02G523900 // TraesCS5B02G416000 // TraesCS2D02G355400 // TraesCS2A02G356500 // TraesCS1A02G393900 // TraesCS1B02G422900 // TraesCS3A02G177300 // TraesCS3D02G183500 // TraesCS5A02G412200 // TraesCS1D02G402600 // TraesCS3B02G207700
GO:0044283	Biological Process	small molecule biosynthetic process	59	2689	7111	85761	1	1	// TraesCS2A02G075000 // TraesCS3A02G129600 // TraesCS6A02G297800 // TraesCS5A02G147000 // TraesCS2D02G035100 // TraesCS6D02G277600 // TraesCS6B02G327300 // TraesCS5B02G466800 // TraesCS2A02G141900 // TraesCS1A02G381600 // TraesCS2B02G167100 // TraesCS1B02G440000 // TraesCS7A02G406500 // TraesCS2D02G355400 // TraesCS5A02G535400 // TraesCS2D02G073700 // TraesCS7B02G084000 // TraesCS5A02G457700 // …
GO:0009887	Biological Process	organ morphogenesis	12	2689	3227	85761	1	1	// TraesCS7D02G408400 // TraesCS3D02G436700 // TraesCS4A02G060600 // TraesCS4B02G236000 // TraesCS3A02G444400 // TraesCS3D02G418700 // TraesCS3B02G477900 // TraesCS5A02G413100 // TraesCS4D02G237400 // TraesCS7A02G415200 // TraesCS3B02G459100 // TraesCS7B02G315100
GO:0000302	Biological Process	response to reactive oxygen species	24	2689	2675	85761	1	1	// TraesCS2A02G312900 // TraesCS1A02G327900 // TraesCS1B02G341300 // TraesCS2A02G584200 // TraesCS2B02G392500 // TraesCS4A02G226700 // TraesCS1D02G330000 // TraesCS2D02G371800 // TraesCS3B02G568800 // TraesCS2D02G311400 // TraesCS7A02G159300 // TraesCS7D02G160300 // TraesCS7A02G041600 // TraesCS2D02G595800 // TraesCS7D02G327100 // TraesCS2A02G375400 // TraesCS7B02G063900 // TraesCS1B02G341500 // …
GO:0009886	Biological Process	post-embryonic morphogenesis	60	2689	3031	85761	1	1	// TraesCS3D02G415500 // TraesCS3A02G419900 // TraesCS5D02G286100 // TraesCS3D02G191300 // TraesCS2B02G556200 // TraesCS1B02G309600 // TraesCS3B02G455300 // TraesCS2D02G528900 // TraesCS7B02G317600 // TraesCS2D02G409000 // TraesCS3A02G177300 // TraesCS4B02G277700 // TraesCS3B02G459100 // TraesCS3B02G207700 // TraesCS6B02G277100 // TraesCS7D02G410400 // TraesCS3D02G436700 // TraesCS2B02G340600 // …
GO:0061640	Biological Process	cytoskeleton-dependent cytokinesis	7	2689	1198	85761	1	1	// TraesCS1B02G362600 // TraesCS3B02G390500 // TraesCS1A02G348000 // TraesCS7D02G426600 // TraesCS7B02G335600 // TraesCS1D02G350900 // TraesCS7A02G436600
GO:0035556	Biological Process	intracellular signal transduction	39	2689	5129	85761	1	1	// TraesCS3D02G444500 // TraesCS1B02G368700 // TraesCS1D02G360000 // TraesCS1A02G351300 // TraesCS2D02G035100 // TraesCS7D02G117500 // TraesCS3B02G459100 // TraesCS6A02G221800 // TraesCS1A02G353100 // TraesCS2B02G594300 // TraesCS2A02G589400 // TraesCS1B02G360000 // TraesCS3D02G418700 // TraesCS3A02G176000 // TraesCS2D02G564700 // TraesCS2A02G036100 // TraesCS1B02G371600 // TraesCS2D02G162700 // …
GO:0050789	Biological Process	regulation of biological process	803	2689	30871	85761	1	1	// TraesCS3D02G033800 // TraesCS3B02G282700 // TraesCS4B02G377900 // TraesCS4A02G491900 // TraesCS5D02G338300 // TraesCS1D02G299700 // TraesCS5A02G077400 // TraesCS4B02G033100 // TraesCS2B02G011100 // TraesCS1B02G026000 // TraesCS6D02G367000 // TraesCS1D02G330000 // TraesCS3B02G215400 // TraesCS3B02G036200 // TraesCS4B02G393300 // TraesCS2B02G594300 // TraesCS1D02G054600 // TraesCS1A02G052900 // …
GO:0000904	Biological Process	cell morphogenesis involved in differentiation	29	2689	2549	85761	1	1	// TraesCS1D02G230700 // TraesCS4A02G186400 // TraesCS2D02G471500 // TraesCS7D02G117500 // TraesCS3B02G207700 // TraesCS1B02G360000 // TraesCS4A02G373300 // TraesCS1B02G242900 // TraesCS2A02G471600 // TraesCS4B02G132400 // TraesCS2D02G519900 // TraesCS2D02G286700 // TraesCS4D02G241200 // TraesCS1B02G422900 // TraesCS2A02G518500 // TraesCS3D02G183500 // TraesCS7D02G070700 // TraesCS5D02G223100 // …
GO:0000902	Biological Process	cell morphogenesis	76	2689	4721	85761	1	1	// TraesCS2D02G327800 // TraesCS1D02G230700 // TraesCS3A02G160000 // TraesCS3A02G177300 // TraesCS3D02G191300 // TraesCS1D02G299700 // TraesCS3D02G313100 // TraesCS2B02G494400 // TraesCS3D02G418700 // TraesCS3A02G317900 // TraesCS2D02G078600 // TraesCS3B02G348000 // TraesCS3D02G476800 // TraesCS2D02G471500 // TraesCS2D02G009400 // TraesCS3B02G459100 // TraesCS7D02G365400 // TraesCS3D02G313200 // …
GO:0009863	Biological Process	salicylic acid mediated signaling pathway	18	2689	1941	85761	1	1	// TraesCS2B02G151500 // TraesCS2A02G440500 // TraesCS7B02G306500 // TraesCS5A02G495400 // TraesCS7D02G400200 // TraesCS4B02G323400 // TraesCS2A02G129200 // TraesCS4B02G367500 // TraesCS2D02G035100 // TraesCS4D02G359900 // TraesCS2B02G049000 // TraesCS4D02G360000 // TraesCS4B02G367600 // TraesCS2A02G036100 // TraesCS5A02G535300 // TraesCS5A02G535400 // TraesCS2D02G131800 // TraesCS7A02G406500
GO:0009862	Biological Process	systemic acquired resistance, salicylic acid mediated signaling pathway	12	2689	1241	85761	1	1	// TraesCS2B02G151500 // TraesCS2A02G440500 // TraesCS7B02G306500 // TraesCS5A02G495400 // TraesCS7D02G400200 // TraesCS4B02G323400 // TraesCS2A02G129200 // TraesCS2B02G049000 // TraesCS2A02G036100 // TraesCS2D02G035100 // TraesCS2D02G131800 // TraesCS7A02G406500
GO:0009860	Biological Process	pollen tube growth	29	2689	1777	85761	1	1	// TraesCS1D02G230700 // TraesCS4A02G186400 // TraesCS2D02G471500 // TraesCS7D02G117500 // TraesCS3B02G207700 // TraesCS1B02G360000 // TraesCS4A02G373300 // TraesCS1B02G242900 // TraesCS2A02G471600 // TraesCS4B02G132400 // TraesCS2D02G519900 // TraesCS2D02G286700 // TraesCS4D02G241200 // TraesCS1B02G422900 // TraesCS2A02G518500 // TraesCS3D02G183500 // TraesCS7D02G070700 // TraesCS5D02G223100 // …
GO:0009867	Biological Process	jasmonic acid mediated signaling pathway	35	2689	1837	85761	1	1	// TraesCS2A02G264000 // TraesCS4A02G491900 // TraesCS1D02G149800 // TraesCS2A02G157400 // TraesCS1B02G426100 // TraesCS2D02G035100 // TraesCS1B02G426000 // TraesCS2A02G157300 // TraesCS7D02G008100 // TraesCS5A02G230000 // TraesCS1A02G398200 // TraesCS6B02G370600 // TraesCS2A02G036100 // TraesCS5A02G229900 // TraesCS1B02G170200 // TraesCS7B02G306500 // TraesCS4A02G491700 // TraesCS6D02G320200 // …
GO:0035967	Biological Process	cellular response to topologically incorrect protein	7	2689	787	85761	1	1	// TraesCS7D02G327100 // TraesCS7D02G523900 // TraesCS7B02G231000 // TraesCS7D02G160300 // TraesCS7A02G159300 // TraesCS7B02G063900 // TraesCS7A02G330300
GO:0006883	Biological Process	cellular sodium ion homeostasis	5	2689	83	85761	0.13	1	// TraesCS2B02G375800 // TraesCS5A02G412200 // TraesCS5B02G416000 // TraesCS2D02G355400 // TraesCS2A02G356500
GO:0002684	Biological Process	positive regulation of immune system process	9	2689	1581	85761	1	1	// TraesCS7D02G327100 // TraesCS7B02G231000 // TraesCS2B02G250600 // TraesCS3D02G418700 // TraesCS7D02G160300 // TraesCS7A02G159300 // TraesCS7B02G063900 // TraesCS3B02G459100 // TraesCS7A02G330300
GO:0035966	Biological Process	response to topologically incorrect protein	7	2689	1407	85761	1	1	// TraesCS7D02G327100 // TraesCS7D02G523900 // TraesCS7B02G231000 // TraesCS7D02G160300 // TraesCS7A02G159300 // TraesCS7B02G063900 // TraesCS7A02G330300
GO:0002682	Biological Process	regulation of immune system process	39	2689	3754	85761	1	1	// TraesCS1D02G381600 // TraesCS1B02G394400 // TraesCS1D02G381100 // TraesCS2D02G035100 // TraesCS1D02G381300 // TraesCS3B02G459100 // TraesCS1D02G381200 // TraesCS5A02G535400 // TraesCS3D02G418700 // TraesCS1A02G374200 // TraesCS1B02G394700 // TraesCS2A02G036100 // TraesCS5A02G535300 // TraesCS7D02G160300 // TraesCS2D02G131800 // TraesCS1A02G374300 // TraesCS7D02G327100 // TraesCS7D02G523900 // …
GO:0071840	Biological Process	cellular component organization or biogenesis	368	2689	21407	85761	1	1	// TraesCS1D02G299700 // TraesCS3B02G063900 // TraesCS3D02G176100 // TraesCS4B02G393300 // TraesCS2B02G594300 // TraesCS1B02G360000 // TraesCS2A02G580300 // TraesCS4B02G196700 // TraesCS1D02G270100 // TraesCS7A02G269700 // TraesCS5D02G100400 // TraesCS1B02G299700 // TraesCS2B02G075700 // TraesCS2D02G161100 // TraesCS7B02G237300 // TraesCS3B02G205700 // TraesCS1A02G374500 // TraesCS1B02G394400 // …
GO:0006886	Biological Process	intracellular protein transport	46	2689	4311	85761	1	1	// TraesCS5A02G288300 // TraesCS2A02G064300 // TraesCS1D02G381600 // TraesCS1B02G394400 // TraesCS1D02G381100 // TraesCS2D02G035100 // TraesCS1D02G381300 // TraesCS1D02G381200 // TraesCS3D02G204100 // TraesCS5A02G535400 // TraesCS1A02G374200 // TraesCS1B02G394700 // TraesCS2A02G036100 // TraesCS5A02G535300 // TraesCS2D02G131800 // TraesCS1A02G374300 // TraesCS3B02G244100 // TraesCS3B02G224900 // …
GO:0032259	Biological Process	methylation	9	2689	2994	85761	1	1	// TraesCS5A02G148100 // TraesCS2B02G310300 // TraesCS2D02G291600 // TraesCS5B02G146600 // TraesCS5D02G144700 // TraesCS4D02G118300 // TraesCS4B02G120200 // TraesCS2A02G294000 // TraesCS4A02G195200
GO:0018130	Biological Process	heterocycle biosynthetic process	228	2689	17011	85761	1	1	// TraesCS3B02G282700 // TraesCS3A02G217000 // TraesCS4B02G377900 // TraesCS2B02G325700 // TraesCS5A02G545200 // TraesCS7A02G473600 // TraesCS2B02G603300 // TraesCS6B02G047200 // TraesCS3D02G219000 // TraesCS6A02G021000 // TraesCS3B02G006300 // TraesCS4D02G302800 // TraesCS3D02G010800 // TraesCS5A02G419300 // TraesCS4B02G393300 // TraesCS1D02G054600 // TraesCS5B02G282500 // TraesCS2A02G150800 // …
GO:0048316	Biological Process	seed development	59	2689	6660	85761	1	1	// TraesCS4A02G333300 // TraesCS3A02G129600 // TraesCS5D02G539000 // TraesCS1D02G354600 // TraesCS3B02G318500 // TraesCS5B02G395500 // TraesCS1A02G355700 // TraesCS3D02G284400 // TraesCS5B02G553100 // TraesCS2D02G088100 // TraesCS7D02G117500 // TraesCS3A02G284600 // TraesCS5D02G539200 // TraesCS1A02G381600 // TraesCS3B02G456500 // TraesCS3B02G459100 // TraesCS1B02G365400 // TraesCS2D02G152100 // …
GO:0006629	Biological Process	lipid metabolic process	94	2689	8205	85761	1	1	// TraesCS4B02G043300 // TraesCS4B02G290500 // TraesCS5A02G535400 // TraesCS2A02G150800 // TraesCS4D02G217600 // TraesCS5D02G190900 // TraesCS3D02G416500 // TraesCS4B02G217300 // TraesCS2B02G176600 // TraesCS5B02G145900 // TraesCS4A02G013300 // TraesCS2A02G151100 // TraesCS2A02G151200 // TraesCS7A02G457900 // TraesCS1A02G034700 // TraesCS3A02G213900 // TraesCS3D02G216200 // TraesCS3B02G213300 // …
GO:0009308	Biological Process	amine metabolic process	8	2689	1967	85761	1	1	// TraesCS5D02G105300 // TraesCS5A02G252700 // TraesCS6A02G174400 // TraesCS5B02G099100 // TraesCS5A02G093000 // TraesCS2A02G141900 // TraesCS2B02G167100 // TraesCS2D02G145400
GO:0006625	Biological Process	protein targeting to peroxisome	9	2689	308	85761	0.63	1	// TraesCS3B02G224900 // TraesCS2A02G064300 // TraesCS3B02G113000 // TraesCS3D02G204100 // TraesCS3A02G213900 // TraesCS3D02G216200 // TraesCS3D02G097800 // TraesCS3B02G244100 // TraesCS3A02G097300
GO:0051716	Biological Process	cellular response to stimulus	366	2689	20324	85761	1	1	// TraesCS4A02G491900 // TraesCS4B02G033100 // TraesCS2B02G011100 // TraesCS1D02G330000 // TraesCS2B02G594300 // TraesCS1B02G360000 // TraesCS4B02G196700 // TraesCS1D02G270100 // TraesCS5B02G552800 // TraesCS4D02G031600 // TraesCS2B02G075700 // TraesCS2D02G162700 // TraesCS3B02G205700 // TraesCS1A02G374500 // TraesCS1B02G394400 // TraesCS5A02G398700 // TraesCS7A02G208100 // TraesCS4B02G313300 // …
GO:0019319	Biological Process	hexose biosynthetic process	9	2689	720	85761	1	1	// TraesCS7B02G084000 // TraesCS7A02G178300 // TraesCS2D02G073600 // TraesCS7D02G180200 // TraesCS2D02G073700 // TraesCS2D02G566700 // TraesCS2B02G616500 // TraesCS2B02G090300 // TraesCS2A02G075000
GO:0043412	Biological Process	macromolecule modification	115	2689	18019	85761	1	1	// TraesCS2A02G147300 // TraesCS3A02G006000 // TraesCS3B02G008900 // TraesCS1B02G156500 // TraesCS7A02G081100 // TraesCS4A02G371900 // TraesCS1B02G360000 // TraesCS1D02G046500 // TraesCS2B02G049000 // TraesCS7A02G330300 // TraesCS3B02G010900 // TraesCS5B02G513200 // TraesCS5B02G145900 // TraesCS3A02G005600 // TraesCS4D02G241200 // TraesCS3A02G422000 // TraesCS4B02G044700 // TraesCS1B02G007400 // …
GO:0043413	Biological Process	macromolecule glycosylation	12	2689	906	85761	1	1	// TraesCS7D02G327100 // TraesCS4A02G371900 // TraesCS7B02G231000 // TraesCS7D02G160300 // TraesCS7B02G063900 // TraesCS7A02G159300 // TraesCS7D02G069300 // TraesCS7A02G074400 // TraesCS7A02G074300 // TraesCS7D02G069400 // TraesCS7A02G157500 // TraesCS7A02G330300
GO:0009267	Biological Process	cellular response to starvation	44	2689	1707	85761	0.92	1	// TraesCS2A02G264000 // TraesCS4D02G032200 // TraesCS1D02G149800 // TraesCS2A02G157400 // TraesCS4D02G032100 // TraesCS4B02G033100 // TraesCS3B02G282500 // TraesCS4A02G278900 // TraesCS4D02G032000 // TraesCS4D02G030800 // TraesCS4D02G031800 // TraesCS3B02G282400 // TraesCS4A02G279100 // TraesCS4A02G279300 // TraesCS2A02G157300 // TraesCS4A02G279200 // TraesCS4B02G033600 // TraesCS4D02G030700 // …
GO:0044723	Biological Process	single-organism carbohydrate metabolic process	97	2689	6266	85761	1	1	// TraesCS2A02G542300 // TraesCS5D02G179300 // TraesCS3D02G176100 // TraesCS2A02G411600 // TraesCS4A02G371900 // TraesCS4D02G197000 // TraesCS4A02G403200 // TraesCS4B02G196700 // TraesCS1B02G299700 // TraesCS2B02G430200 // TraesCS4A02G107900 // TraesCS7A02G330300 // TraesCS7D02G400200 // TraesCS7A02G308100 // TraesCS2A02G075000 // TraesCS7B02G231000 // TraesCS4D02G270900 // TraesCS2D02G073600 // …
GO:0042436	Biological Process	indole-containing compound catabolic process	5	2689	1018	85761	1	1	// TraesCS5A02G252700 // TraesCS2A02G141900 // TraesCS6A02G174400 // TraesCS2D02G145400 // TraesCS2B02G167100
GO:0042430	Biological Process	indole-containing compound metabolic process	5	2689	1671	85761	1	1	// TraesCS5A02G252700 // TraesCS2A02G141900 // TraesCS6A02G174400 // TraesCS2D02G145400 // TraesCS2B02G167100
GO:0044724	Biological Process	single-organism carbohydrate catabolic process	25	2689	1428	85761	1	1	// TraesCS5D02G286100 // TraesCS3D02G204800 // TraesCS5D02G179200 // TraesCS5D02G179300 // TraesCS2D02G035100 // TraesCS4B02G288800 // TraesCS7A02G523600 // TraesCS5B02G172000 // TraesCS5B02G278400 // TraesCS3A02G334500 // TraesCS2A02G036100 // TraesCS7B02G306500 // TraesCS5A02G175900 // TraesCS3D02G327800 // TraesCS1D02G092700 // TraesCS7A02G406500 // TraesCS3B02G365400 // TraesCS7D02G400200 // …
GO:0044042	Biological Process	glucan metabolic process	8	2689	2628	85761	1	1	// TraesCS3D02G418700 // TraesCS4D02G197000 // TraesCS4B02G196700 // TraesCS7D02G418900 // TraesCS4A02G107900 // TraesCS2D02G498500 // TraesCS7D02G365400 // TraesCS3B02G459100
GO:0043603	Biological Process	cellular amide metabolic process	52	2689	4845	85761	1	1	// TraesCS2B02G310300 // TraesCS1D02G276700 // TraesCS7D02G384000 // TraesCS3A02G041000 // TraesCS2D02G291600 // TraesCS1D02G095100 // TraesCS3D02G086800 // TraesCS5B02G466800 // TraesCS7B02G389300 // TraesCS3D02G039200 // TraesCS2A02G294000 // TraesCS5B02G359400 // TraesCS5A02G457700 // TraesCS3A02G086500 // TraesCS6D02G311800 // TraesCS7D02G472800 // TraesCS7D02G303400 // TraesCS5D02G366000 // …
GO:0009651	Biological Process	response to salt stress	220	2689	6845	85761	0.36	1	// TraesCS2A02G312900 // TraesCS4B02G377900 // TraesCS6A02G297800 // TraesCS5A02G545200 // TraesCS7A02G482800 // TraesCS6B02G047200 // TraesCS3B02G063900 // TraesCS2B02G500800 // TraesCS1D02G330000 // TraesCS3D02G010800 // TraesCS2A02G411600 // TraesCS1D02G054600 // TraesCS5A02G535400 // TraesCS1B02G070300 // TraesCS4B02G377100 // TraesCS6A02G174400 // TraesCS3A02G053100 // TraesCS5A02G147000 // …
GO:0048367	Biological Process	shoot system development	113	2689	8919	85761	1	1	// TraesCS2A02G147300 // TraesCS5B02G473300 // TraesCS5B02G473900 // TraesCS5B02G473700 // TraesCS2A02G414400 // TraesCS2B02G340600 // TraesCS5A02G147000 // TraesCS4A02G028300 // TraesCS4A02G269500 // TraesCS4D02G019400 // TraesCS4A02G085600 // TraesCS4D02G241200 // TraesCS5A02G462600 // TraesCS4B02G044700 // TraesCS5D02G539000 // TraesCS2A02G075000 // TraesCS1A02G393900 // TraesCS2D02G073600 // …
GO:0048366	Biological Process	leaf development	10	2689	4388	85761	1	1	// TraesCS7D02G408400 // TraesCS4D02G241200 // TraesCS1B02G360000 // TraesCS3D02G418700 // TraesCS5A02G413100 // TraesCS5D02G223100 // TraesCS7A02G415200 // TraesCS7D02G117500 // TraesCS3B02G459100 // TraesCS7B02G315100
GO:0010557	Biological Process	positive regulation of macromolecule biosynthetic process	21	2689	2491	85761	1	1	// TraesCS4B02G393300 // TraesCS5A02G464100 // TraesCS7B02G315100 // TraesCS3D02G023400 // TraesCS5B02G475500 // TraesCS5D02G476800 // TraesCS4B02G393200 // TraesCS1A02G175200 // TraesCS3B02G022200 // TraesCS5B02G475800 // TraesCS5A02G554300 // TraesCS4B02G392800 // TraesCS5B02G531100 // TraesCS1B02G188600 // TraesCS1B02G189600 // TraesCS7A02G415200 // TraesCS1D02G163900 // TraesCS4B02G393400 // …
GO:0006694	Biological Process	steroid biosynthetic process	25	2689	1182	85761	0.98	1	// TraesCS2D02G156400 // TraesCS2D02G156600 // TraesCS2A02G051100 // TraesCS2A02G150900 // TraesCS2D02G155900 // TraesCS5B02G183900 // TraesCS3B02G272700 // TraesCS2B02G176400 // TraesCS2A02G150800 // TraesCS5D02G190900 // TraesCS2B02G176500 // TraesCS2B02G176600 // TraesCS2A02G151100 // TraesCS7B02G353200 // TraesCS3A02G246600 // TraesCS2A02G151200 // TraesCS2A02G050900 // TraesCS2D02G156300 // …
GO:0071462	Biological Process	cellular response to water stimulus	5	2689	1214	85761	1	1	// TraesCS5A02G487600 // TraesCS3B02G361700 // TraesCS3A02G331500 // TraesCS5D02G502600 // TraesCS3D02G325100
GO:0044802	Biological Process	single-organism membrane organization	60	2689	2711	85761	1	1	// TraesCS3B02G062800 // TraesCS5B02G314000 // TraesCS5A02G147000 // TraesCS1D02G381600 // TraesCS1B02G394400 // TraesCS1D02G381200 // TraesCS2B02G500900 // TraesCS4B02G367500 // TraesCS3B02G063900 // TraesCS1D02G381100 // TraesCS2B02G500800 // TraesCS3B02G064300 // TraesCS3B02G064200 // TraesCS3D02G152900 // TraesCS1D02G381300 // TraesCS1B02G394500 // TraesCS3B02G376700 // TraesCS5A02G535400 // …
GO:0006753	Biological Process	nucleoside phosphate metabolic process	23	2689	4119	85761	1	1	// TraesCS4B02G288800 // TraesCS5D02G179200 // TraesCS5D02G179300 // TraesCS2D02G035100 // TraesCS7A02G523600 // TraesCS5B02G172000 // TraesCS3A02G334500 // TraesCS2A02G036100 // TraesCS7B02G306500 // TraesCS5A02G175900 // TraesCS3D02G327800 // TraesCS1D02G092700 // TraesCS7A02G237200 // TraesCS7A02G406500 // TraesCS3B02G365400 // TraesCS7D02G163500 // TraesCS7D02G400200 // TraesCS4A02G015100 // …
GO:0010558	Biological Process	negative regulation of macromolecule biosynthetic process	18	2689	2708	85761	1	1	// TraesCS2B02G498800 // TraesCS2B02G603400 // TraesCS3A02G519100 // TraesCS5A02G552300 // TraesCS5D02G553400 // TraesCS5A02G552500 // TraesCS2A02G583300 // TraesCS2D02G596700 // TraesCS2B02G603300 // TraesCS2A02G583200 // TraesCS5B02G556100 // TraesCS2D02G088100 // TraesCS2D02G596800 // TraesCS3B02G586800 // TraesCS4B02G388100 // TraesCS2A02G475200 // TraesCS2A02G090200 // TraesCS2D02G474600
GO:0048638	Biological Process	regulation of developmental growth	17	2689	2766	85761	1	1	// TraesCS7D02G426600 // TraesCS3D02G112000 // TraesCS3B02G459100 // TraesCS4D02G241200 // TraesCS1B02G360000 // TraesCS3B02G129200 // TraesCS7B02G129500 // TraesCS3D02G418700 // TraesCS7D02G418900 // TraesCS5D02G223100 // TraesCS2A02G141900 // TraesCS7D02G117500 // TraesCS7B02G335600 // TraesCS3A02G110100 // TraesCS2B02G167100 // TraesCS2D02G145400 // TraesCS7A02G436600
GO:0034249	Biological Process	negative regulation of cellular amide metabolic process	10	2689	768	85761	1	1	// TraesCS2B02G498800 // TraesCS2D02G474600 // TraesCS3A02G519100 // TraesCS5D02G553400 // TraesCS5A02G552500 // TraesCS5A02G552300 // TraesCS5B02G556100 // TraesCS3B02G586800 // TraesCS4B02G388100 // TraesCS2A02G475200
GO:0015824	Biological Process	proline transport	20	2689	553	85761	0.3	1	// TraesCS2B02G182900 // TraesCS1A02G025000 // TraesCS7B02G306500 // TraesCS2A02G264000 // TraesCS2A02G157300 // TraesCS6D02G320200 // TraesCS2A02G157400 // TraesCS2B02G278200 // TraesCS2D02G035100 // TraesCS2B02G049000 // TraesCS2D02G163300 // TraesCS6B02G370600 // TraesCS2A02G036100 // TraesCS6A02G339600 // TraesCS2D02G163100 // TraesCS3D02G135400 // TraesCS7A02G406500 // TraesCS2D02G163200 // …
GO:0051128	Biological Process	regulation of cellular component organization	33	2689	2804	85761	1	1	// TraesCS3D02G444500 // TraesCS1D02G360000 // TraesCS1A02G351300 // TraesCS2D02G471500 // TraesCS7D02G117500 // TraesCS3B02G459100 // TraesCS2B02G594300 // TraesCS2A02G471600 // TraesCS2A02G589400 // TraesCS6D02G404600 // TraesCS3D02G418700 // TraesCS3A02G176000 // TraesCS2D02G564700 // TraesCS1B02G371600 // TraesCS7B02G129500 // TraesCS5A02G093000 // TraesCS4D02G187600 // TraesCS3B02G158100 // …
GO:0009416	Biological Process	response to light stimulus	86	2689	7773	85761	1	1	// TraesCS2A02G312900 // TraesCS2A02G147300 // TraesCS1D02G299700 // TraesCS2D02G592900 // TraesCS2D02G088100 // TraesCS3B02G348000 // TraesCS1D02G330000 // TraesCS2A02G580300 // TraesCS5A02G430900 // TraesCS2A02G090200 // TraesCS4B02G044700 // TraesCS2A02G375400 // TraesCS5D02G539000 // TraesCS6B02G192900 // TraesCS7A02G330300 // TraesCS3B02G224900 // TraesCS7D02G400200 // TraesCS7B02G231000 // …
GO:0031497	Biological Process	chromatin assembly	5	2689	494	85761	1	1	// TraesCS7A02G523600 // TraesCS7A02G410100 // TraesCS7D02G403300 // TraesCS7B02G309500 // TraesCS1D02G092700
GO:0009415	Biological Process	response to water	119	2689	5912	85761	1	1	// TraesCS6A02G162900 // TraesCS6B02G188300 // TraesCS3D02G051900 // TraesCS6B02G379800 // TraesCS5D02G446800 // TraesCS3B02G063900 // TraesCS2B02G500800 // TraesCS3B02G215400 // TraesCS5B02G181500 // TraesCS2D02G436900 // TraesCS5A02G439900 // TraesCS6B02G326500 // TraesCS7B02G105300 // TraesCS2D02G437000 // TraesCS7D02G333300 // TraesCS5B02G145900 // TraesCS2A02G090200 // TraesCS2D02G382900 // …
GO:0006163	Biological Process	purine nucleotide metabolic process	23	2689	2558	85761	1	1	// TraesCS4B02G288800 // TraesCS5D02G179200 // TraesCS5D02G179300 // TraesCS2D02G035100 // TraesCS7A02G523600 // TraesCS5B02G172000 // TraesCS3A02G334500 // TraesCS2A02G036100 // TraesCS7B02G306500 // TraesCS5A02G175900 // TraesCS3D02G327800 // TraesCS1D02G092700 // TraesCS7A02G237200 // TraesCS7A02G406500 // TraesCS3B02G365400 // TraesCS7D02G163500 // TraesCS7D02G400200 // TraesCS4A02G015100 // …
GO:0014070	Biological Process	response to organic cyclic compound	143	2689	7087	85761	1	1	// TraesCS5A02G230000 // TraesCS4A02G491900 // TraesCS6B02G379800 // TraesCS2B02G603300 // TraesCS5D02G446800 // TraesCS2A02G114200 // TraesCS1D02G330000 // TraesCS5B02G181500 // TraesCS2B02G594300 // TraesCS2D02G436900 // TraesCS6D02G327700 // TraesCS5A02G535400 // TraesCS7D02G008100 // TraesCS7B02G105300 // TraesCS2D02G564700 // TraesCS1D02G270100 // TraesCS2D02G437000 // TraesCS2D02G382900 // …
GO:0048229	Biological Process	gametophyte development	70	2689	5751	85761	1	1	// TraesCS5B02G436600 // TraesCS1A02G263500 // TraesCS1B02G147900 // TraesCS5A02G147000 // TraesCS3A02G171800 // TraesCS5B02G395500 // TraesCS4B02G269600 // TraesCS3B02G528900 // TraesCS4D02G268900 // TraesCS1B02G188600 // TraesCS2D02G471500 // TraesCS3B02G459100 // TraesCS3D02G477800 // TraesCS4B02G393300 // TraesCS2A02G471600 // TraesCS1A02G129000 // TraesCS5D02G553400 // TraesCS6D02G404600 // …
GO:0034248	Biological Process	regulation of cellular amide metabolic process	11	2689	1306	85761	1	1	// TraesCS2B02G498800 // TraesCS2D02G474600 // TraesCS3A02G519100 // TraesCS5D02G553400 // TraesCS5A02G552500 // TraesCS1A02G082700 // TraesCS5A02G552300 // TraesCS5B02G556100 // TraesCS3B02G586800 // TraesCS4B02G388100 // TraesCS2A02G475200
GO:0010363	Biological Process	regulation of plant-type hypersensitive response	30	2689	1563	85761	1	1	// TraesCS1D02G381600 // TraesCS1B02G394400 // TraesCS1D02G381100 // TraesCS2D02G035100 // TraesCS1D02G381300 // TraesCS1D02G381200 // TraesCS5A02G535400 // TraesCS1A02G374200 // TraesCS1B02G394700 // TraesCS2A02G036100 // TraesCS5A02G535300 // TraesCS2D02G131800 // TraesCS1A02G374300 // TraesCS7D02G523900 // TraesCS7B02G306500 // TraesCS1A02G374400 // TraesCS1B02G394500 // TraesCS4B02G367500 // …
GO:0016558	Biological Process	protein import into peroxisome matrix	9	2689	302	85761	0.61	1	// TraesCS3B02G224900 // TraesCS2A02G064300 // TraesCS3B02G113000 // TraesCS3D02G204100 // TraesCS3A02G213900 // TraesCS3D02G216200 // TraesCS3D02G097800 // TraesCS3B02G244100 // TraesCS3A02G097300
GO:0009074	Biological Process	aromatic amino acid family catabolic process	5	2689	961	85761	1	1	// TraesCS5A02G252700 // TraesCS2A02G141900 // TraesCS6A02G174400 // TraesCS2D02G145400 // TraesCS2B02G167100
GO:0000280	Biological Process	nuclear division	5	2689	1393	85761	1	1	// TraesCS4D02G187600 // TraesCS4A02G107900 // TraesCS4A02G118100 // TraesCS4B02G196700 // TraesCS4D02G197000
GO:0000281	Biological Process	mitotic cytokinesis	7	2689	1187	85761	1	1	// TraesCS1B02G362600 // TraesCS3B02G390500 // TraesCS1A02G348000 // TraesCS7D02G426600 // TraesCS7B02G335600 // TraesCS1D02G350900 // TraesCS7A02G436600
GO:0051641	Biological Process	cellular localization	80	2689	7140	85761	1	1	// TraesCS5B02G399400 // TraesCS7D02G332800 // TraesCS2A02G064300 // TraesCS1D02G381600 // TraesCS1B02G394400 // TraesCS5B02G398000 // TraesCS2A02G249100 // TraesCS1B02G394500 // TraesCS4B02G367500 // TraesCS5A02G288300 // TraesCS1D02G381100 // TraesCS2D02G035100 // TraesCS1D02G381300 // TraesCS3B02G459100 // TraesCS2B02G266200 // TraesCS1D02G381200 // TraesCS7A02G451500 // TraesCS2A02G356500 // …
GO:0048513	Biological Process	animal organ development	37	2689	6088	85761	1	1	// TraesCS5D02G286100 // TraesCS3D02G191300 // TraesCS1D02G299700 // TraesCS7B02G317600 // TraesCS7A02G417700 // TraesCS2D02G035100 // TraesCS3B02G459100 // TraesCS7B02G315100 // TraesCS6B02G277100 // TraesCS7D02G410400 // TraesCS7D02G408400 // TraesCS3D02G436700 // TraesCS3D02G418700 // TraesCS2B02G430300 // TraesCS5A02G413100 // TraesCS4D02G237400 // TraesCS2A02G036100 // TraesCS4B02G236000 // …
GO:0051817	Biological Process	modification of morphology or physiology of other organism involved in symbiotic interaction	12	2689	463	85761	0.78	1	// TraesCS7D02G327100 // TraesCS5B02G416000 // TraesCS7B02G231000 // TraesCS7D02G160300 // TraesCS5A02G412700 // TraesCS7A02G159300 // TraesCS5A02G412200 // TraesCS7B02G063900 // TraesCS5A02G412800 // TraesCS5D02G421400 // TraesCS7A02G330300 // TraesCS5B02G416300
GO:0015672	Biological Process	monovalent inorganic cation transport	5	2689	2068	85761	1	1	// TraesCS3B02G231700 // TraesCS6A02G109800 // TraesCS2A02G064300 // TraesCS7A02G237200 // TraesCS3D02G204800
GO:0008283	Biological Process	cell proliferation	32	2689	1843	85761	1	1	// TraesCS2D02G327800 // TraesCS4A02G186800 // TraesCS5B02G403500 // TraesCS5D02G408100 // TraesCS5D02G137900 // TraesCS5B02G403600 // TraesCS4B02G236000 // TraesCS5D02G408000 // TraesCS2A02G267200 // TraesCS4D02G126700 // TraesCS7D02G117500 // TraesCS5B02G130300 // TraesCS1B02G360000 // TraesCS7D02G418900 // TraesCS2B02G275300 // TraesCS5A02G413100 // TraesCS4D02G237400 // TraesCS4B02G131900 // …
GO:0006875	Biological Process	cellular metal ion homeostasis	6	2689	732	85761	1	1	// TraesCS2B02G375800 // TraesCS7D02G523900 // TraesCS5B02G416000 // TraesCS2D02G355400 // TraesCS2A02G356500 // TraesCS5A02G412200
GO:0072329	Biological Process	monocarboxylic acid catabolic process	15	2689	1282	85761	1	1	// TraesCS3B02G224900 // TraesCS3B02G456600 // TraesCS3D02G097800 // TraesCS3B02G244100 // TraesCS3B02G113000 // TraesCS3D02G416700 // TraesCS3D02G204100 // TraesCS3B02G456700 // TraesCS3A02G213900 // TraesCS3A02G421000 // TraesCS3D02G216200 // TraesCS3D02G416500 // TraesCS3B02G456500 // TraesCS3B02G456800 // TraesCS3A02G097300
GO:0006873	Biological Process	cellular ion homeostasis	21	2689	1277	85761	1	1	// TraesCS5A02G412200 // TraesCS2B02G375800 // TraesCS7D02G523900 // TraesCS5B02G416000 // TraesCS2D02G355400 // TraesCS2A02G356500 // TraesCS7A02G178300 // TraesCS7D02G180200 // TraesCS2D02G073600 // TraesCS5B02G099100 // TraesCS2D02G145400 // TraesCS5D02G105300 // TraesCS5A02G093000 // TraesCS2D02G073700 // TraesCS2A02G141900 // TraesCS2D02G566700 // TraesCS7B02G084000 // TraesCS2B02G616500 // …
GO:0031328	Biological Process	positive regulation of cellular biosynthetic process	21	2689	2742	85761	1	1	// TraesCS4B02G393300 // TraesCS5A02G464100 // TraesCS7B02G315100 // TraesCS3D02G023400 // TraesCS5B02G475500 // TraesCS5D02G476800 // TraesCS4B02G393200 // TraesCS1A02G175200 // TraesCS3B02G022200 // TraesCS5B02G475800 // TraesCS5A02G554300 // TraesCS4B02G392800 // TraesCS5B02G531100 // TraesCS1B02G188600 // TraesCS1B02G189600 // TraesCS7A02G415200 // TraesCS1D02G163900 // TraesCS4B02G393400 // …
GO:0001558	Biological Process	regulation of cell growth	31	2689	1522	85761	1	1	// TraesCS3D02G444500 // TraesCS1D02G360000 // TraesCS1A02G351300 // TraesCS2D02G471500 // TraesCS7D02G117500 // TraesCS3B02G459100 // TraesCS2B02G594300 // TraesCS2A02G471600 // TraesCS2A02G589400 // TraesCS6D02G404600 // TraesCS3D02G418700 // TraesCS3A02G176000 // TraesCS2D02G564700 // TraesCS1B02G371600 // TraesCS7B02G129500 // TraesCS5A02G093000 // TraesCS3B02G158100 // TraesCS5D02G105300 // …
GO:0006970	Biological Process	response to osmotic stress	228	2689	7369	85761	0.59	1	// TraesCS2A02G312900 // TraesCS4B02G377900 // TraesCS6A02G297800 // TraesCS5A02G545200 // TraesCS7A02G482800 // TraesCS6B02G047200 // TraesCS3B02G063900 // TraesCS2B02G500800 // TraesCS1D02G330000 // TraesCS3B02G215400 // TraesCS3D02G010800 // TraesCS2A02G411600 // TraesCS1D02G054600 // TraesCS5A02G535400 // TraesCS1B02G070300 // TraesCS4B02G377100 // TraesCS6A02G174400 // TraesCS3A02G053100 // …
GO:0006972	Biological Process	hyperosmotic response	29	2689	2064	85761	1	1	// TraesCS2D02G088100 // TraesCS2D02G035100 // TraesCS7A02G523600 // TraesCS3B02G215400 // TraesCS3A02G334500 // TraesCS2D02G355400 // TraesCS3D02G189800 // TraesCS3B02G361700 // TraesCS2A02G036100 // TraesCS7B02G353200 // TraesCS7B02G306500 // TraesCS3D02G327800 // TraesCS2A02G356500 // TraesCS5A02G487600 // TraesCS5D02G502600 // TraesCS1D02G092700 // TraesCS7A02G406500 // TraesCS3B02G365400 // …
GO:0009648	Biological Process	photoperiodism	6	2689	828	85761	1	1	// TraesCS3B02G224900 // TraesCS3D02G204100 // TraesCS7B02G034500 // TraesCS7A02G133400 // TraesCS7D02G133000 // TraesCS6B02G192900
GO:0044257	Biological Process	cellular protein catabolic process	11	2689	4137	85761	1	1	// TraesCS4D02G187600 // TraesCS2D02G053700 // TraesCS6B02G047700 // TraesCS4B02G176000 // TraesCS1D02G138900 // TraesCS4B02G176100 // TraesCS1B02G156500 // TraesCS4A02G118100 // TraesCS4D02G036800 // TraesCS3D02G186800 // TraesCS6A02G039400
GO:0044255	Biological Process	cellular lipid metabolic process	66	2689	6058	85761	1	1	// TraesCS3D02G117800 // TraesCS5A02G148500 // TraesCS4D02G117800 // TraesCS5A02G147000 // TraesCS2A02G249100 // TraesCS4B02G290500 // TraesCS2D02G145400 // TraesCS4B02G043300 // TraesCS7A02G133400 // TraesCS2D02G471500 // TraesCS2A02G141900 // TraesCS3B02G456500 // TraesCS1B02G381900 // TraesCS2B02G167100 // TraesCS4B02G282200 // TraesCS1B02G441200 // TraesCS2A02G471600 // TraesCS3D02G416700 // …
GO:0009132	Biological Process	nucleoside diphosphate metabolic process	21	2689	1032	85761	0.99	1	// TraesCS5B02G172000 // TraesCS1D02G092700 // TraesCS7A02G406500 // TraesCS5A02G175900 // TraesCS7D02G400200 // TraesCS4A02G015100 // TraesCS3D02G327800 // TraesCS2D02G035100 // TraesCS5D02G179200 // TraesCS2B02G049000 // TraesCS5A02G252700 // TraesCS5B02G172200 // TraesCS5D02G179300 // TraesCS7B02G306500 // TraesCS4D02G287800 // TraesCS4B02G288800 // TraesCS7A02G523600 // TraesCS3A02G334500 // …
GO:0030258	Biological Process	lipid modification	8	2689	1032	85761	1	1	// TraesCS3B02G224900 // TraesCS3B02G113000 // TraesCS3D02G204100 // TraesCS3A02G213900 // TraesCS3D02G216200 // TraesCS3D02G097800 // TraesCS3B02G244100 // TraesCS3A02G097300
GO:0009642	Biological Process	response to light intensity	29	2689	1687	85761	1	1	// TraesCS2A02G312900 // TraesCS2D02G088100 // TraesCS1A02G327900 // TraesCS1B02G341300 // TraesCS2B02G392500 // TraesCS4A02G226700 // TraesCS5B02G466800 // TraesCS1D02G330000 // TraesCS5A02G457700 // TraesCS1B02G440000 // TraesCS2D02G371800 // TraesCS2D02G311400 // TraesCS7A02G159300 // TraesCS7D02G160300 // TraesCS5A02G430900 // TraesCS2A02G090200 // TraesCS7D02G327100 // TraesCS5A02G372800 // …
GO:0009641	Biological Process	shade avoidance	9	2689	588	85761	0.99	1	// TraesCS7B02G306500 // TraesCS7D02G400200 // TraesCS1B02G200600 // TraesCS2B02G049000 // TraesCS1D02G178200 // TraesCS1A02G180000 // TraesCS2A02G036100 // TraesCS2D02G035100 // TraesCS7A02G406500
GO:0009640	Biological Process	photomorphogenesis	15	2689	1187	85761	1	1	// TraesCS4A02G333300 // TraesCS5D02G539200 // TraesCS5D02G539000 // TraesCS5B02G553000 // TraesCS5D02G538900 // TraesCS4B02G044700 // TraesCS4A02G269400 // TraesCS5B02G553100 // TraesCS2D02G152100 // TraesCS4D02G042200 // TraesCS5B02G552900 // TraesCS2A02G147300 // TraesCS4A02G333200 // TraesCS5D02G539500 // TraesCS5B02G552800
GO:0010073	Biological Process	meristem maintenance	12	2689	2475	85761	1	1	// TraesCS3D02G112000 // TraesCS3B02G129200 // TraesCS3B02G459100 // TraesCS3D02G418700 // TraesCS7D02G418900 // TraesCS7D02G426600 // TraesCS2A02G141900 // TraesCS7B02G335600 // TraesCS3A02G110100 // TraesCS2B02G167100 // TraesCS2D02G145400 // TraesCS7A02G436600
GO:0072511	Biological Process	divalent inorganic cation transport	23	2689	1360	85761	1	1	// TraesCS6A02G297800 // TraesCS3B02G334700 // TraesCS6D02G277600 // TraesCS6B02G327300 // TraesCS2A02G141900 // TraesCS2B02G167100 // TraesCS2B02G090300 // TraesCS5A02G093000 // TraesCS7D02G523900 // TraesCS5D02G105300 // TraesCS7A02G178300 // TraesCS7D02G180200 // TraesCS5B02G099100 // TraesCS7B02G084000 // TraesCS2D02G145400 // TraesCS3A02G097300 // TraesCS2A02G075000 // TraesCS3B02G113000 // …
GO:0010075	Biological Process	regulation of meristem growth	12	2689	1911	85761	1	1	// TraesCS3D02G112000 // TraesCS3B02G129200 // TraesCS3B02G459100 // TraesCS3D02G418700 // TraesCS7D02G418900 // TraesCS7D02G426600 // TraesCS2A02G141900 // TraesCS7B02G335600 // TraesCS3A02G110100 // TraesCS2B02G167100 // TraesCS2D02G145400 // TraesCS7A02G436600
GO:0006334	Biological Process	nucleosome assembly	5	2689	428	85761	1	1	// TraesCS7A02G523600 // TraesCS7A02G410100 // TraesCS7D02G403300 // TraesCS7B02G309500 // TraesCS1D02G092700
GO:0006333	Biological Process	chromatin assembly or disassembly	6	2689	637	85761	1	1	// TraesCS7A02G410100 // TraesCS3D02G135400 // TraesCS1D02G092700 // TraesCS7B02G309500 // TraesCS7A02G523600 // TraesCS7D02G403300
GO:0046394	Biological Process	carboxylic acid biosynthetic process	48	2689	5011	85761	1	1	// TraesCS3A02G129600 // TraesCS5A02G147000 // TraesCS2D02G035100 // TraesCS5B02G466800 // TraesCS2A02G141900 // TraesCS2B02G167100 // TraesCS1B02G440000 // TraesCS7A02G406500 // TraesCS2D02G355400 // TraesCS5A02G535400 // TraesCS2D02G073700 // TraesCS7B02G084000 // TraesCS5A02G457700 // TraesCS3D02G186800 // TraesCS2A02G036100 // TraesCS5A02G535300 // TraesCS4B02G367500 // TraesCS5A02G430900 // …
GO:2000067	Biological Process	regulation of root morphogenesis	10	2689	278	85761	0.38	1	// TraesCS1B02G422900 // TraesCS4D02G241200 // TraesCS1B02G360000 // TraesCS1A02G393900 // TraesCS3A02G177300 // TraesCS3D02G183500 // TraesCS5D02G223100 // TraesCS7D02G117500 // TraesCS3B02G207700 // TraesCS1D02G402600
GO:0046474	Biological Process	glycerophospholipid biosynthetic process	12	2689	676	85761	0.99	1	// TraesCS3D02G117800 // TraesCS2D02G250700 // TraesCS4D02G289500 // TraesCS7B02G129500 // TraesCS2A02G249100 // TraesCS7B02G034500 // TraesCS2B02G266200 // TraesCS7A02G133400 // TraesCS7D02G133000 // TraesCS4B02G290500 // TraesCS4A02G013300 // TraesCS7B02G100700
GO:0045926	Biological Process	negative regulation of growth	26	2689	932	85761	0.75	1	// TraesCS3D02G444500 // TraesCS3A02G176000 // TraesCS1A02G351300 // TraesCS2A02G114200 // TraesCS2A02G394400 // TraesCS3B02G459100 // TraesCS2B02G594300 // TraesCS2A02G589400 // TraesCS3D02G418700 // TraesCS1D02G360000 // TraesCS2D02G564700 // TraesCS1B02G371600 // TraesCS2D02G115000 // TraesCS5A02G093000 // TraesCS3B02G158100 // TraesCS5D02G105300 // TraesCS2B02G412400 // TraesCS3B02G488900 // …
GO:0010498	Biological Process	proteasomal protein catabolic process	5	2689	2007	85761	1	1	// TraesCS4B02G176000 // TraesCS3D02G186800 // TraesCS1D02G138900 // TraesCS4B02G176100 // TraesCS1B02G156500
GO:1990267	Biological Process	response to transition metal nanoparticle	9	2689	1572	85761	1	1	// TraesCS1B02G422900 // TraesCS1A02G393900 // TraesCS1D02G095100 // TraesCS3D02G183500 // TraesCS1A02G103000 // TraesCS3A02G177300 // TraesCS1B02G114300 // TraesCS3B02G207700 // TraesCS1D02G402600
GO:0042592	Biological Process	homeostatic process	231	2689	7067	85761	0.27	1	// TraesCS3A02G217000 // TraesCS2B02G325700 // TraesCS5D02G427200 // TraesCS6B02G379800 // TraesCS5D02G100400 // TraesCS5A02G556100 // TraesCS6B02G343500 // TraesCS3D02G219000 // TraesCS3B02G074100 // TraesCS7D02G057800 // TraesCS5A02G428500 // TraesCS3A02G110500 // TraesCS2D02G436900 // TraesCS5A02G428600 // TraesCS4D02G197000 // TraesCS5B02G066100 // TraesCS4B02G196700 // TraesCS3D02G215800 // …
GO:0022402	Biological Process	cell cycle process	9	2689	2611	85761	1	1	// TraesCS4D02G187600 // TraesCS1B02G362600 // TraesCS3B02G390500 // TraesCS1A02G348000 // TraesCS4A02G118100 // TraesCS7D02G426600 // TraesCS7B02G335600 // TraesCS1D02G350900 // TraesCS7A02G436600
GO:0042594	Biological Process	response to starvation	46	2689	2350	85761	1	1	// TraesCS2A02G264000 // TraesCS4D02G032200 // TraesCS1D02G149800 // TraesCS2A02G157400 // TraesCS4D02G032100 // TraesCS4B02G033100 // TraesCS3B02G282500 // TraesCS4A02G278900 // TraesCS4D02G032000 // TraesCS4D02G030800 // TraesCS4D02G031800 // TraesCS3B02G282400 // TraesCS3B02G459100 // TraesCS4A02G279100 // TraesCS4A02G279300 // TraesCS2A02G157300 // TraesCS4A02G279200 // TraesCS3D02G418700 // …
GO:0043632	Biological Process	modification-dependent macromolecule catabolic process	7	2689	3465	85761	1	1	// TraesCS4D02G187600 // TraesCS4B02G176000 // TraesCS1D02G138900 // TraesCS4B02G176100 // TraesCS1B02G156500 // TraesCS4A02G118100 // TraesCS3D02G186800
GO:0006090	Biological Process	pyruvate metabolic process	20	2689	1770	85761	1	1	// TraesCS5B02G172000 // TraesCS1D02G092700 // TraesCS7A02G406500 // TraesCS5A02G175900 // TraesCS7D02G400200 // TraesCS4A02G015100 // TraesCS3D02G327800 // TraesCS2D02G035100 // TraesCS5D02G179200 // TraesCS2B02G049000 // TraesCS5A02G252700 // TraesCS5B02G172200 // TraesCS5D02G179300 // TraesCS7B02G306500 // TraesCS4D02G287800 // TraesCS4B02G288800 // TraesCS7A02G523600 // TraesCS3A02G334500 // …
GO:0008219	Biological Process	cell death	132	2689	4690	85761	0.91	1	// TraesCS3B02G568800 // TraesCS6B02G313400 // TraesCS3B02G063900 // TraesCS1D02G381100 // TraesCS2B02G500800 // TraesCS1D02G330000 // TraesCS2A02G411600 // TraesCS3B02G552200 // TraesCS5A02G535400 // TraesCS4B02G367800 // TraesCS7D02G469700 // TraesCS1A02G374200 // TraesCS7A02G417700 // TraesCS1D02G213100 // TraesCS7D02G333300 // TraesCS5B02G145900 // TraesCS2D02G476800 // TraesCS3D02G497700 // …
GO:0051301	Biological Process	cell division	16	2689	3141	85761	1	1	// TraesCS4D02G187600 // TraesCS1B02G362600 // TraesCS4B02G176100 // TraesCS4B02G176000 // TraesCS3B02G459100 // TraesCS3B02G390500 // TraesCS3D02G418700 // TraesCS5D02G489900 // TraesCS4A02G118100 // TraesCS5B02G489500 // TraesCS7D02G426600 // TraesCS7B02G335600 // TraesCS1A02G348000 // TraesCS1D02G350900 // TraesCS5A02G476600 // TraesCS7A02G436600
GO:0009606	Biological Process	tropism	7	2689	943	85761	1	1	// TraesCS2A02G471600 // TraesCS6D02G404600 // TraesCS2B02G250600 // TraesCS1A02G082700 // TraesCS2D02G471500 // TraesCS2B02G494400 // TraesCS4B02G019100
GO:0009733	Biological Process	response to auxin	30	2689	3921	85761	1	1	// TraesCS5D02G286100 // TraesCS2D02G035100 // TraesCS7B02G317600 // TraesCS2D02G409000 // TraesCS2D02G471500 // TraesCS3B02G459100 // TraesCS2B02G049000 // TraesCS6B02G277100 // TraesCS7D02G410400 // TraesCS2A02G471600 // TraesCS6D02G404600 // TraesCS3D02G418700 // TraesCS7D02G418900 // TraesCS2B02G430300 // TraesCS7A02G417700 // TraesCS2A02G036100 // TraesCS2B02G430200 // TraesCS7B02G306500 // …
GO:0009826	Biological Process	unidimensional cell growth	76	2689	3881	85761	1	1	// TraesCS2D02G327800 // TraesCS1D02G230700 // TraesCS3A02G160000 // TraesCS3A02G177300 // TraesCS3D02G191300 // TraesCS1D02G299700 // TraesCS3D02G313100 // TraesCS2B02G494400 // TraesCS3D02G418700 // TraesCS3A02G317900 // TraesCS2D02G078600 // TraesCS3B02G348000 // TraesCS3D02G476800 // TraesCS2D02G471500 // TraesCS2D02G009400 // TraesCS3B02G459100 // TraesCS7D02G365400 // TraesCS3D02G313200 // …
GO:0009825	Biological Process	multidimensional cell growth	27	2689	590	85761	0.04	1	// TraesCS3A02G160000 // TraesCS3D02G191300 // TraesCS1D02G299700 // TraesCS2D02G592900 // TraesCS3A02G317900 // TraesCS2D02G078600 // TraesCS4A02G345100 // TraesCS3D02G313100 // TraesCS7D02G365400 // TraesCS3D02G313200 // TraesCS3B02G347800 // TraesCS2A02G580300 // TraesCS3A02G165900 // TraesCS5A02G499100 // TraesCS2B02G607400 // TraesCS3B02G032500 // TraesCS3D02G313400 // TraesCS3A02G318000 // …
GO:0009737	Biological Process	response to abscisic acid	136	2689	6841	85761	1	1	// TraesCS4B02G355900 // TraesCS6A02G162900 // TraesCS6B02G188300 // TraesCS2D02G009400 // TraesCS2D02G088100 // TraesCS2B02G500800 // TraesCS2A02G147300 // TraesCS2A02G411600 // TraesCS1B02G360000 // TraesCS5A02G535400 // TraesCS4B02G367800 // TraesCS7D02G469700 // TraesCS5A02G525100 // TraesCS7B02G385400 // TraesCS1D02G213100 // TraesCS7D02G333300 // TraesCS5B02G145900 // TraesCS2D02G476800 // …
GO:0006486	Biological Process	protein glycosylation	12	2689	906	85761	1	1	// TraesCS7D02G327100 // TraesCS4A02G371900 // TraesCS7B02G231000 // TraesCS7D02G160300 // TraesCS7B02G063900 // TraesCS7A02G159300 // TraesCS7D02G069300 // TraesCS7A02G074400 // TraesCS7A02G074300 // TraesCS7D02G069400 // TraesCS7A02G157500 // TraesCS7A02G330300
GO:0009734	Biological Process	auxin-activated signaling pathway	7	2689	1614	85761	1	1	// TraesCS5B02G278400 // TraesCS5D02G286100 // TraesCS7B02G129500 // TraesCS1A02G082700 // TraesCS3D02G418700 // TraesCS3B02G459100 // TraesCS5B02G278300
GO:0033993	Biological Process	response to lipid	224	2689	8254	85761	0.99	1	// TraesCS4B02G355900 // TraesCS6A02G162900 // TraesCS6B02G188300 // TraesCS1D02G299700 // TraesCS2D02G592900 // TraesCS2B02G603300 // TraesCS2B02G011100 // TraesCS6B02G343500 // TraesCS3B02G063900 // TraesCS3B02G348000 // TraesCS2B02G500800 // TraesCS2A02G114200 // TraesCS2A02G411600 // TraesCS1B02G360000 // TraesCS2A02G580300 // TraesCS2D02G596800 // TraesCS6B02G326500 // TraesCS3A02G053100 // …
GO:0009738	Biological Process	abscisic acid-activated signaling pathway	11	2689	3741	85761	1	1	// TraesCS2D02G088100 // TraesCS4D02G241200 // TraesCS1B02G360000 // TraesCS2B02G250600 // TraesCS7B02G129500 // TraesCS3D02G418700 // TraesCS5D02G223100 // TraesCS7D02G117500 // TraesCS3B02G459100 // TraesCS4B02G019100 // TraesCS2A02G090200
GO:0043067	Biological Process	regulation of programmed cell death	31	2689	1964	85761	1	1	// TraesCS1D02G381600 // TraesCS1B02G394400 // TraesCS1D02G381100 // TraesCS2D02G035100 // TraesCS1D02G381300 // TraesCS1D02G381200 // TraesCS5A02G535400 // TraesCS1A02G374200 // TraesCS1B02G394700 // TraesCS2A02G036100 // TraesCS5A02G535300 // TraesCS2D02G131800 // TraesCS1A02G374300 // TraesCS7D02G523900 // TraesCS7B02G306500 // TraesCS1A02G374400 // TraesCS1B02G394500 // TraesCS4B02G367500 // …
GO:0006511	Biological Process	ubiquitin-dependent protein catabolic process	7	2689	3393	85761	1	1	// TraesCS4D02G187600 // TraesCS4B02G176000 // TraesCS1D02G138900 // TraesCS4B02G176100 // TraesCS1B02G156500 // TraesCS4A02G118100 // TraesCS3D02G186800
GO:0010182	Biological Process	sugar mediated signaling pathway	15	2689	504	85761	0.61	1	// TraesCS4A02G333300 // TraesCS5D02G539200 // TraesCS5D02G539000 // TraesCS5B02G553000 // TraesCS5D02G538900 // TraesCS4B02G044700 // TraesCS4A02G269400 // TraesCS5B02G553100 // TraesCS2D02G152100 // TraesCS4D02G042200 // TraesCS5B02G552900 // TraesCS2A02G147300 // TraesCS4A02G333200 // TraesCS5D02G539500 // TraesCS5B02G552800
GO:0007276	Biological Process	gamete generation	13	2689	1208	85761	1	1	// TraesCS7A02G451500 // TraesCS4B02G111900 // TraesCS4A02G208200 // TraesCS4D02G109400 // TraesCS7D02G440500 // TraesCS7B02G351300 // TraesCS7D02G440400 // TraesCS7A02G451600 // TraesCS4A02G113600 // TraesCS6B02G158100 // TraesCS4B02G190500 // TraesCS7B02G351400 // TraesCS2D02G325100
GO:0043062	Biological Process	extracellular structure organization	54	2689	1685	85761	0.46	1	// TraesCS5D02G286100 // TraesCS1B02G188600 // TraesCS4A02G044100 // TraesCS5B02G314000 // TraesCS3B02G529200 // TraesCS5B02G395500 // TraesCS4B02G269600 // TraesCS3B02G528900 // TraesCS4D02G268900 // TraesCS1A02G263500 // TraesCS1D02G263500 // TraesCS3B02G459100 // TraesCS3B02G022200 // TraesCS3D02G477800 // TraesCS4B02G393300 // TraesCS5B02G278400 // TraesCS7B02G167900 // TraesCS4B02G393200 // …
GO:0046686	Biological Process	response to cadmium ion	15	2689	3086	85761	1	1	// TraesCS1D02G092700 // TraesCS3A02G334500 // TraesCS7D02G400200 // TraesCS5A02G252700 // TraesCS1D02G095100 // TraesCS2B02G049000 // TraesCS7B02G306500 // TraesCS1A02G103000 // TraesCS2A02G036100 // TraesCS1B02G114300 // TraesCS2D02G035100 // TraesCS7A02G523600 // TraesCS7A02G406500 // TraesCS3B02G365400 // TraesCS3D02G327800
GO:0043069	Biological Process	negative regulation of programmed cell death	8	2689	834	85761	1	1	// TraesCS7D02G523900 // TraesCS5A02G252700 // TraesCS5A02G535400 // TraesCS4D02G359900 // TraesCS4D02G360000 // TraesCS4B02G367600 // TraesCS5A02G535300 // TraesCS4B02G367500
GO:0009605	Biological Process	response to external stimulus	367	2689	15659	85761	1	1	// TraesCS2D02G531100 // TraesCS1A02G050600 // TraesCS4B02G036400 // TraesCS6B02G313400 // TraesCS1D02G438900 // TraesCS2A02G048900 // TraesCS1D02G330000 // TraesCS3B02G552200 // TraesCS1B02G360000 // TraesCS4D02G031600 // TraesCS1A02G355300 // TraesCS5A02G017900 // TraesCS4B02G033100 // TraesCS2A02G551000 // TraesCS4B02G313300 // TraesCS6A02G346300 // TraesCS1A02G014800 // TraesCS5D02G289000 // …
GO:0009827	Biological Process	plant-type cell wall modification	30	2689	934	85761	0.47	1	// TraesCS3A02G160000 // TraesCS3D02G191300 // TraesCS1D02G299700 // TraesCS2D02G592900 // TraesCS3A02G317900 // TraesCS2D02G078600 // TraesCS4A02G345100 // TraesCS3D02G313100 // TraesCS3D02G313200 // TraesCS3B02G347800 // TraesCS2A02G580300 // TraesCS2D02G286700 // TraesCS3A02G165900 // TraesCS5A02G499100 // TraesCS2B02G607400 // TraesCS3B02G032500 // TraesCS3D02G313400 // TraesCS3A02G318000 // …
GO:0006468	Biological Process	protein phosphorylation	40	2689	7827	85761	1	1	// TraesCS5B02G564900 // TraesCS3A02G006000 // TraesCS3D02G005600 // TraesCS3B02G008900 // TraesCS1B02G059200 // TraesCS3B02G008800 // TraesCS2D02G035100 // TraesCS7D02G117500 // TraesCS3B02G459100 // TraesCS3D02G004800 // TraesCS3D02G055900 // TraesCS1B02G360000 // TraesCS3B02G008400 // TraesCS1D02G046500 // TraesCS3B02G010800 // TraesCS3D02G418700 // TraesCS3A02G054300 // TraesCS3B02G068600 // …
GO:0048455	Biological Process	stamen formation	5	2689	706	85761	1	1	// TraesCS3B02G477900 // TraesCS3B02G459100 // TraesCS3A02G444400 // TraesCS3D02G436700 // TraesCS3D02G418700
GO:0045088	Biological Process	regulation of innate immune response	39	2689	3682	85761	1	1	// TraesCS1D02G381600 // TraesCS1B02G394400 // TraesCS1D02G381100 // TraesCS2D02G035100 // TraesCS1D02G381300 // TraesCS3B02G459100 // TraesCS1D02G381200 // TraesCS5A02G535400 // TraesCS3D02G418700 // TraesCS1A02G374200 // TraesCS1B02G394700 // TraesCS2A02G036100 // TraesCS5A02G535300 // TraesCS7D02G160300 // TraesCS2D02G131800 // TraesCS1A02G374300 // TraesCS7D02G327100 // TraesCS7D02G523900 // …
GO:0007389	Biological Process	pattern specification process	10	2689	2598	85761	1	1	// TraesCS3D02G415500 // TraesCS4D02G241200 // TraesCS1B02G360000 // TraesCS3A02G419900 // TraesCS3B02G455300 // TraesCS3D02G418700 // TraesCS5A02G413100 // TraesCS5D02G223100 // TraesCS7D02G117500 // TraesCS3B02G459100
GO:0045087	Biological Process	innate immune response	203	2689	8020	85761	1	1	// TraesCS6B02G379800 // TraesCS1B02G394400 // TraesCS5D02G446800 // TraesCS1D02G381100 // TraesCS5A02G412800 // TraesCS5B02G181500 // TraesCS2A02G411600 // TraesCS2D02G436900 // TraesCS7A02G406500 // TraesCS5A02G535400 // TraesCS4B02G367800 // TraesCS7B02G105300 // TraesCS7D02G469700 // TraesCS1A02G374200 // TraesCS7A02G417700 // TraesCS2D02G437000 // TraesCS1D02G213100 // TraesCS1A02G209900 // …
GO:0070085	Biological Process	glycosylation	12	2689	1105	85761	1	1	// TraesCS7D02G327100 // TraesCS4A02G371900 // TraesCS7B02G231000 // TraesCS7D02G160300 // TraesCS7B02G063900 // TraesCS7A02G159300 // TraesCS7D02G069300 // TraesCS7A02G074400 // TraesCS7A02G074300 // TraesCS7D02G069400 // TraesCS7A02G157500 // TraesCS7A02G330300
GO:0006464	Biological Process	cellular protein modification process	107	2689	16206	85761	1	1	// TraesCS2A02G147300 // TraesCS3A02G006000 // TraesCS3B02G008900 // TraesCS1B02G156500 // TraesCS7A02G081100 // TraesCS4A02G371900 // TraesCS1B02G360000 // TraesCS1D02G046500 // TraesCS2B02G049000 // TraesCS7A02G330300 // TraesCS3B02G010900 // TraesCS5B02G145900 // TraesCS3A02G005600 // TraesCS4D02G241200 // TraesCS3A02G422000 // TraesCS4B02G044700 // TraesCS1B02G007400 // TraesCS3A02G005800 // …
GO:0044767	Biological Process	single-organism developmental process	666	2689	22628	85761	0.97	1	// TraesCS3D02G101400 // TraesCS4B02G377900 // TraesCS1D02G299700 // TraesCS6B02G313400 // TraesCS2D02G186100 // TraesCS6B02G047200 // TraesCS6D02G367000 // TraesCS3D02G010800 // TraesCS4B02G393300 // TraesCS2B02G594300 // TraesCS1D02G054600 // TraesCS3B02G552200 // TraesCS2A02G414400 // TraesCS2A02G580300 // TraesCS2B02G340600 // TraesCS3D02G490500 // TraesCS1D02G270100 // TraesCS3A02G491100 // …
GO:0006986	Biological Process	response to unfolded protein	7	2689	784	85761	1	1	// TraesCS7D02G327100 // TraesCS7D02G523900 // TraesCS7B02G231000 // TraesCS7D02G160300 // TraesCS7A02G159300 // TraesCS7B02G063900 // TraesCS7A02G330300
GO:0009639	Biological Process	response to red or far red light	43	2689	2741	85761	1	1	// TraesCS4A02G333300 // TraesCS5D02G539200 // TraesCS5D02G539000 // TraesCS3D02G191300 // TraesCS1D02G299700 // TraesCS1B02G200600 // TraesCS3A02G317900 // TraesCS5B02G553100 // TraesCS2D02G078600 // TraesCS3B02G348000 // TraesCS3D02G313100 // TraesCS2A02G147300 // TraesCS3D02G313200 // TraesCS3A02G160000 // TraesCS2D02G152100 // TraesCS5B02G553000 // TraesCS2A02G580300 // TraesCS4A02G269400 // …
GO:0044763	Biological Process	single-organism cellular process	932	2689	40376	85761	1	1	// TraesCS4B02G377900 // TraesCS7A02G074400 // TraesCS4A02G491900 // TraesCS1D02G299700 // TraesCS6B02G313400 // TraesCS2B02G011100 // TraesCS3B02G063900 // TraesCS4B02G043300 // TraesCS5D02G179300 // TraesCS6D02G367000 // TraesCS3B02G006300 // TraesCS2A02G062200 // TraesCS1D02G330000 // TraesCS3D02G010800 // TraesCS3A02G537200 // TraesCS4B02G393300 // TraesCS2B02G594300 // TraesCS1D02G054600 // …
GO:0010229	Biological Process	inflorescence development	8	2689	871	85761	1	1	// TraesCS1B02G422900 // TraesCS1A02G393900 // TraesCS3D02G418700 // TraesCS3A02G177300 // TraesCS3D02G183500 // TraesCS1D02G402600 // TraesCS3B02G459100 // TraesCS3B02G207700
GO:0010383	Biological Process	cell wall polysaccharide metabolic process	44	2689	1340	85761	0.4	1	// TraesCS2A02G542200 // TraesCS2A02G541900 // TraesCS7B02G208300 // TraesCS2D02G543600 // TraesCS2A02G542300 // TraesCS2A02G541800 // TraesCS2A02G542000 // TraesCS3D02G176100 // TraesCS2D02G409000 // TraesCS2D02G543400 // TraesCS2A02G542100 // TraesCS4A02G033600 // TraesCS6B02G277100 // TraesCS2D02G543100 // TraesCS4A02G403200 // TraesCS3B02G200200 // TraesCS7D02G418900 // TraesCS2B02G430300 // …
GO:0044003	Biological Process	modification by symbiont of host morphology or physiology	12	2689	460	85761	0.77	1	// TraesCS7D02G327100 // TraesCS5B02G416000 // TraesCS7B02G231000 // TraesCS7D02G160300 // TraesCS5A02G412700 // TraesCS7A02G159300 // TraesCS5A02G412200 // TraesCS7B02G063900 // TraesCS5A02G412800 // TraesCS5D02G421400 // TraesCS7A02G330300 // TraesCS5B02G416300
GO:0006091	Biological Process	generation of precursor metabolites and energy	53	2689	3330	85761	1	1	// TraesCS6A02G239400 // TraesCS7A02G493400 // TraesCS7A02G542600 // TraesCS5D02G179200 // TraesCS7B02G404000 // TraesCS5D02G179300 // TraesCS2D02G035100 // TraesCS6A02G242500 // TraesCS4B02G288800 // TraesCS7A02G523600 // TraesCS4D02G287800 // TraesCS7D02G480900 // TraesCS5B02G172000 // TraesCS3A02G334500 // TraesCS1B02G185500 // TraesCS7B02G109800 // TraesCS2D02G073700 // TraesCS7B02G084000 // …
GO:0051273	Biological Process	beta-glucan metabolic process	6	2689	1350	85761	1	1	// TraesCS4D02G197000 // TraesCS4B02G196700 // TraesCS3D02G418700 // TraesCS4A02G107900 // TraesCS3B02G459100 // TraesCS7D02G365400
GO:0009735	Biological Process	response to cytokinin	32	2689	1949	85761	1	1	// TraesCS2D02G156400 // TraesCS3A02G168200 // TraesCS2D02G156600 // TraesCS2B02G176000 // TraesCS2A02G051100 // TraesCS2A02G150900 // TraesCS2D02G155900 // TraesCS2B02G176400 // TraesCS2A02G150800 // TraesCS2B02G176500 // TraesCS2B02G176600 // TraesCS2A02G151100 // TraesCS3D02G174300 // TraesCS2A02G151200 // TraesCS6A02G221800 // TraesCS7A02G178300 // TraesCS7D02G180200 // TraesCS2A02G075000 // …
GO:0051274	Biological Process	beta-glucan biosynthetic process	5	2689	1169	85761	1	1	// TraesCS4A02G107900 // TraesCS3B02G459100 // TraesCS4D02G197000 // TraesCS4B02G196700 // TraesCS3D02G418700
GO:0048856	Biological Process	anatomical structure development	651	2689	22911	85761	1	1	// TraesCS3D02G101400 // TraesCS4B02G377900 // TraesCS1D02G299700 // TraesCS6B02G313400 // TraesCS2D02G186100 // TraesCS6B02G047200 // TraesCS6D02G367000 // TraesCS3D02G010800 // TraesCS4B02G393300 // TraesCS2B02G594300 // TraesCS1D02G054600 // TraesCS3B02G552200 // TraesCS2A02G414400 // TraesCS2A02G580300 // TraesCS2B02G340600 // TraesCS3D02G490500 // TraesCS1D02G270100 // TraesCS3A02G491100 // …
GO:0019693	Biological Process	ribose phosphate metabolic process	23	2689	3479	85761	1	1	// TraesCS4B02G288800 // TraesCS5D02G179200 // TraesCS5D02G179300 // TraesCS2D02G035100 // TraesCS7A02G523600 // TraesCS5B02G172000 // TraesCS3A02G334500 // TraesCS2A02G036100 // TraesCS7B02G306500 // TraesCS5A02G175900 // TraesCS3D02G327800 // TraesCS1D02G092700 // TraesCS7A02G237200 // TraesCS7A02G406500 // TraesCS3B02G365400 // TraesCS7D02G163500 // TraesCS7D02G400200 // TraesCS4A02G015100 // …
GO:0006796	Biological Process	phosphate-containing compound metabolic process	115	2689	14274	85761	1	1	// TraesCS4B02G355900 // TraesCS3A02G006000 // TraesCS3B02G008900 // TraesCS3A02G478600 // TraesCS4B02G043300 // TraesCS5D02G179300 // TraesCS4B02G290500 // TraesCS5B02G172000 // TraesCS1B02G360000 // TraesCS1D02G046500 // TraesCS7B02G358400 // TraesCS4D02G217600 // TraesCS5A02G525100 // TraesCS3D02G187700 // TraesCS4B02G217300 // TraesCS4A02G013300 // TraesCS3A02G005600 // TraesCS4D02G241200 // …
GO:0009725	Biological Process	response to hormone	382	2689	14710	85761	1	1	// TraesCS4B02G355900 // TraesCS4A02G491900 // TraesCS1D02G299700 // TraesCS2B02G011100 // TraesCS3B02G063900 // TraesCS2B02G594300 // TraesCS1B02G360000 // TraesCS2A02G580300 // TraesCS1D02G270100 // TraesCS3A02G165900 // TraesCS6A02G309700 // TraesCS7B02G237300 // TraesCS3B02G205700 // TraesCS3D02G299600 // TraesCS2A02G551000 // TraesCS5A02G398700 // TraesCS7A02G208100 // TraesCS4B02G313300 // …
GO:0048528	Biological Process	post-embryonic root development	27	2689	2183	85761	1	1	// TraesCS5D02G286100 // TraesCS3D02G191300 // TraesCS1D02G299700 // TraesCS7B02G317600 // TraesCS2D02G409000 // TraesCS2D02G035100 // TraesCS3B02G459100 // TraesCS2B02G049000 // TraesCS6B02G277100 // TraesCS7D02G410400 // TraesCS3D02G418700 // TraesCS2B02G430300 // TraesCS7A02G417700 // TraesCS2A02G036100 // TraesCS2B02G430200 // TraesCS7B02G306500 // TraesCS2A02G411600 // TraesCS5B02G278400 // …
GO:0097305	Biological Process	response to alcohol	136	2689	6873	85761	1	1	// TraesCS4B02G355900 // TraesCS6A02G162900 // TraesCS6B02G188300 // TraesCS2D02G009400 // TraesCS2D02G088100 // TraesCS2B02G500800 // TraesCS2A02G147300 // TraesCS2A02G411600 // TraesCS1B02G360000 // TraesCS5A02G535400 // TraesCS4B02G367800 // TraesCS7D02G469700 // TraesCS5A02G525100 // TraesCS7B02G385400 // TraesCS1D02G213100 // TraesCS7D02G333300 // TraesCS5B02G145900 // TraesCS2D02G476800 // …
GO:0006793	Biological Process	phosphorus metabolic process	115	2689	14329	85761	1	1	// TraesCS4B02G355900 // TraesCS3A02G006000 // TraesCS3B02G008900 // TraesCS3A02G478600 // TraesCS4B02G043300 // TraesCS5D02G179300 // TraesCS4B02G290500 // TraesCS5B02G172000 // TraesCS1B02G360000 // TraesCS1D02G046500 // TraesCS7B02G358400 // TraesCS4D02G217600 // TraesCS5A02G525100 // TraesCS3D02G187700 // TraesCS4B02G217300 // TraesCS4A02G013300 // TraesCS3A02G005600 // TraesCS4D02G241200 // …
GO:0006417	Biological Process	regulation of translation	11	2689	1303	85761	1	1	// TraesCS2B02G498800 // TraesCS2D02G474600 // TraesCS3A02G519100 // TraesCS5D02G553400 // TraesCS5A02G552500 // TraesCS1A02G082700 // TraesCS5A02G552300 // TraesCS5B02G556100 // TraesCS3B02G586800 // TraesCS4B02G388100 // TraesCS2A02G475200
GO:0048527	Biological Process	lateral root development	27	2689	2098	85761	1	1	// TraesCS5D02G286100 // TraesCS3D02G191300 // TraesCS1D02G299700 // TraesCS7B02G317600 // TraesCS2D02G409000 // TraesCS2D02G035100 // TraesCS3B02G459100 // TraesCS2B02G049000 // TraesCS6B02G277100 // TraesCS7D02G410400 // TraesCS3D02G418700 // TraesCS2B02G430300 // TraesCS7A02G417700 // TraesCS2A02G036100 // TraesCS2B02G430200 // TraesCS7B02G306500 // TraesCS2A02G411600 // TraesCS5B02G278400 // …
GO:0006414	Biological Process	translational elongation	8	2689	290	85761	0.69	1	// TraesCS2B02G310300 // TraesCS1D02G276700 // TraesCS7D02G384000 // TraesCS2D02G291600 // TraesCS7B02G290200 // TraesCS2A02G294000 // TraesCS1A02G277500 // TraesCS1B02G286500
GO:0009630	Biological Process	gravitropism	7	2689	878	85761	1	1	// TraesCS2A02G471600 // TraesCS6D02G404600 // TraesCS2B02G250600 // TraesCS1A02G082700 // TraesCS2D02G471500 // TraesCS2B02G494400 // TraesCS4B02G019100
GO:0048523	Biological Process	negative regulation of cellular process	203	2689	6270	85761	0.33	1	// TraesCS3D02G033800 // TraesCS4D02G252400 // TraesCS5A02G484800 // TraesCS3B02G038700 // TraesCS2B02G603300 // TraesCS5D02G498300 // TraesCS1B02G026000 // TraesCS2B02G611500 // TraesCS1A02G265300 // TraesCS4A02G015300 // TraesCS1D02G330000 // TraesCS3B02G215400 // TraesCS3B02G036200 // TraesCS4A02G247900 // TraesCS2D02G586700 // TraesCS2A02G126100 // TraesCS1B02G360000 // TraesCS5A02G535400 // …
GO:0019362	Biological Process	pyridine nucleotide metabolic process	20	2689	1645	85761	1	1	// TraesCS5B02G172000 // TraesCS1D02G092700 // TraesCS7A02G406500 // TraesCS5A02G175900 // TraesCS7D02G400200 // TraesCS4A02G015100 // TraesCS3D02G327800 // TraesCS2D02G035100 // TraesCS5D02G179200 // TraesCS2B02G049000 // TraesCS5A02G252700 // TraesCS5B02G172200 // TraesCS5D02G179300 // TraesCS7B02G306500 // TraesCS4D02G287800 // TraesCS4B02G288800 // TraesCS7A02G523600 // TraesCS3A02G334500 // …
GO:0034440	Biological Process	lipid oxidation	8	2689	753	85761	1	1	// TraesCS3B02G224900 // TraesCS3B02G113000 // TraesCS3D02G204100 // TraesCS3A02G213900 // TraesCS3D02G216200 // TraesCS3D02G097800 // TraesCS3B02G244100 // TraesCS3A02G097300
GO:0009595	Biological Process	detection of biotic stimulus	8	2689	1193	85761	1	1	// TraesCS7B02G306500 // TraesCS7D02G400200 // TraesCS3D02G418700 // TraesCS2B02G049000 // TraesCS2A02G036100 // TraesCS2D02G035100 // TraesCS3B02G459100 // TraesCS7A02G406500
GO:2000112	Biological Process	regulation of cellular macromolecule biosynthetic process	138	2689	12835	85761	1	1	// TraesCS3B02G282700 // TraesCS3A02G217000 // TraesCS2B02G325700 // TraesCS5D02G427200 // TraesCS4D02G016200 // TraesCS2B02G603300 // TraesCS5A02G556100 // TraesCS3D02G219000 // TraesCS6A02G021000 // TraesCS4D02G302800 // TraesCS5A02G419300 // TraesCS4B02G393300 // TraesCS5B02G282500 // TraesCS5A02G419600 // TraesCS4A02G404800 // TraesCS5A02G552300 // TraesCS1D02G164000 // TraesCS5A02G419700 // …
GO:2000241	Biological Process	regulation of reproductive process	43	2689	3276	85761	1	1	// TraesCS4A02G333300 // TraesCS5D02G539200 // TraesCS5D02G539000 // TraesCS1D02G354600 // TraesCS3B02G318500 // TraesCS1A02G355700 // TraesCS3D02G284400 // TraesCS5B02G553100 // TraesCS7D02G117500 // TraesCS3A02G284600 // TraesCS1B02G365700 // TraesCS3B02G459100 // TraesCS7A02G451500 // TraesCS2D02G152100 // TraesCS4B02G111900 // TraesCS1B02G360000 // TraesCS1D02G354800 // TraesCS3D02G418700 // …
GO:2000113	Biological Process	negative regulation of cellular macromolecule biosynthetic process	18	2689	2621	85761	1	1	// TraesCS2B02G498800 // TraesCS2B02G603400 // TraesCS3A02G519100 // TraesCS5A02G552300 // TraesCS5D02G553400 // TraesCS5A02G552500 // TraesCS2A02G583300 // TraesCS2D02G596700 // TraesCS2B02G603300 // TraesCS2A02G583200 // TraesCS5B02G556100 // TraesCS2D02G088100 // TraesCS2D02G596800 // TraesCS3B02G586800 // TraesCS4B02G388100 // TraesCS2A02G475200 // TraesCS2A02G090200 // TraesCS2D02G474600
GO:0031349	Biological Process	positive regulation of defense response	9	2689	1741	85761	1	1	// TraesCS7D02G327100 // TraesCS7B02G231000 // TraesCS2B02G250600 // TraesCS3D02G418700 // TraesCS7D02G160300 // TraesCS7A02G159300 // TraesCS7B02G063900 // TraesCS3B02G459100 // TraesCS7A02G330300
GO:0031348	Biological Process	negative regulation of defense response	11	2689	2647	85761	1	1	// TraesCS2B02G151500 // TraesCS7B02G306500 // TraesCS7D02G400200 // TraesCS2A02G129200 // TraesCS3D02G418700 // TraesCS2B02G049000 // TraesCS2A02G036100 // TraesCS2D02G035100 // TraesCS2D02G131800 // TraesCS3B02G459100 // TraesCS7A02G406500
GO:0007165	Biological Process	signal transduction	242	2689	13882	85761	1	1	// TraesCS2A02G147300 // TraesCS4A02G491900 // TraesCS2A02G157400 // TraesCS2B02G011100 // TraesCS2D02G061300 // TraesCS4A02G333300 // TraesCS2A02G062200 // TraesCS2B02G594300 // TraesCS2A02G063000 // TraesCS2A02G414400 // TraesCS5A02G535400 // TraesCS7D02G008100 // TraesCS2A02G150800 // TraesCS3A02G293200 // TraesCS1D02G270100 // TraesCS1B02G267400 // TraesCS6D02G224500 // TraesCS1D02G149800 // …
GO:0007166	Biological Process	cell surface receptor signaling pathway	8	2689	2484	85761	1	1	// TraesCS4D02G241200 // TraesCS1B02G360000 // TraesCS3D02G418700 // TraesCS1B02G007400 // TraesCS7A02G023600 // TraesCS5D02G223100 // TraesCS7D02G117500 // TraesCS3B02G459100
GO:0007167	Biological Process	enzyme linked receptor protein signaling pathway	8	2689	2140	85761	1	1	// TraesCS4D02G241200 // TraesCS1B02G360000 // TraesCS3D02G418700 // TraesCS1B02G007400 // TraesCS7A02G023600 // TraesCS5D02G223100 // TraesCS7D02G117500 // TraesCS3B02G459100
GO:0007169	Biological Process	transmembrane receptor protein tyrosine kinase signaling pathway	7	2689	1578	85761	1	1	// TraesCS4D02G241200 // TraesCS1B02G360000 // TraesCS3D02G418700 // TraesCS1B02G007400 // TraesCS5D02G223100 // TraesCS7D02G117500 // TraesCS3B02G459100
GO:0044707	Biological Process	single-multicellular organism process	726	2689	23276	85761	0.57	1	// TraesCS3D02G101400 // TraesCS4B02G377900 // TraesCS3B02G529200 // TraesCS1D02G299700 // TraesCS4B02G033100 // TraesCS2D02G186100 // TraesCS6B02G047200 // TraesCS6D02G367000 // TraesCS3D02G010800 // TraesCS4B02G393300 // TraesCS2B02G594300 // TraesCS1D02G054600 // TraesCS2A02G414400 // TraesCS2B02G340600 // TraesCS3D02G490500 // TraesCS5B02G462200 // TraesCS2A02G329300 // TraesCS2B02G176500 // …
GO:0031347	Biological Process	regulation of defense response	40	2689	4837	85761	1	1	// TraesCS1D02G381600 // TraesCS1B02G394400 // TraesCS1D02G381100 // TraesCS2D02G035100 // TraesCS1D02G381300 // TraesCS3B02G459100 // TraesCS1D02G381200 // TraesCS5A02G535400 // TraesCS3D02G418700 // TraesCS1A02G374200 // TraesCS1B02G394700 // TraesCS2A02G036100 // TraesCS5A02G535300 // TraesCS7D02G160300 // TraesCS2D02G131800 // TraesCS1A02G374300 // TraesCS7D02G327100 // TraesCS7D02G523900 // …
GO:0044712	Biological Process	single-organism catabolic process	71	2689	6551	85761	1	1	// TraesCS2B02G494400 // TraesCS5D02G286100 // TraesCS3D02G204800 // TraesCS4A02G087100 // TraesCS2D02G035100 // TraesCS5D02G179200 // TraesCS1D02G095100 // TraesCS2D02G145400 // TraesCS4B02G043300 // TraesCS5D02G179300 // TraesCS2D02G471500 // TraesCS2A02G141900 // TraesCS4B02G288800 // TraesCS7A02G523600 // TraesCS3B02G456500 // TraesCS2B02G167100 // TraesCS7D02G446400 // TraesCS5B02G278400 // …
GO:0044710	Biological Process	single-organism metabolic process	522	2689	27869	85761	1	1	// TraesCS4B02G377900 // TraesCS2D02G263600 // TraesCS6B02G047200 // TraesCS4B02G043300 // TraesCS5D02G179300 // TraesCS6D02G367000 // TraesCS3D02G010800 // TraesCS3A02G537200 // TraesCS1D02G054600 // TraesCS4B02G196700 // TraesCS3D02G490500 // TraesCS4D02G217600 // TraesCS5B02G462200 // TraesCS3B02G285200 // TraesCS6A02G382900 // TraesCS4A02G013300 // TraesCS1B02G299700 // TraesCS4D02G031600 // …
GO:0044711	Biological Process	single-organism biosynthetic process	221	2689	16047	85761	1	1	// TraesCS1B02G114300 // TraesCS4D02G203500 // TraesCS6A02G297800 // TraesCS2A02G157400 // TraesCS2A02G542300 // TraesCS2D02G263600 // TraesCS3D02G080700 // TraesCS5D02G179300 // TraesCS4B02G290500 // TraesCS3A02G537200 // TraesCS2A02G411600 // TraesCS4D02G197000 // TraesCS4A02G403200 // TraesCS5A02G535400 // TraesCS2A02G150800 // TraesCS4B02G196700 // TraesCS5D02G190900 // TraesCS2B02G176500 // …
GO:0042440	Biological Process	pigment metabolic process	19	2689	2179	85761	1	1	// TraesCS2B02G182900 // TraesCS2A02G264000 // TraesCS2A02G157300 // TraesCS6D02G320200 // TraesCS1D02G149800 // TraesCS2A02G157400 // TraesCS2B02G278200 // TraesCS6A02G221800 // TraesCS1D02G095100 // TraesCS1A02G152800 // TraesCS1B02G114300 // TraesCS6B02G370600 // TraesCS1B02G170200 // TraesCS6A02G339600 // TraesCS2D02G163100 // TraesCS1A02G103000 // TraesCS2D02G163200 // TraesCS2D02G260000 // …
GO:0010256	Biological Process	endomembrane system organization	21	2689	1639	85761	1	1	// TraesCS3B02G459100 // TraesCS7A02G523600 // TraesCS7A02G406500 // TraesCS1D02G092700 // TraesCS7D02G400200 // TraesCS3B02G113000 // TraesCS6A02G297800 // TraesCS5A02G252700 // TraesCS3A02G097300 // TraesCS3D02G097800 // TraesCS6D02G277600 // TraesCS3D02G418700 // TraesCS2B02G049000 // TraesCS3B02G334700 // TraesCS7B02G306500 // TraesCS2A02G036100 // TraesCS2D02G035100 // TraesCS6B02G327300 // …
GO:0006732	Biological Process	coenzyme metabolic process	38	2689	3094	85761	1	1	// TraesCS2D02G156400 // TraesCS4B02G288800 // TraesCS5D02G179200 // TraesCS2D02G156600 // TraesCS5D02G179300 // TraesCS2A02G051100 // TraesCS2D02G035100 // TraesCS7A02G523600 // TraesCS5B02G172000 // TraesCS2A02G150900 // TraesCS3A02G334500 // TraesCS2D02G155900 // TraesCS2B02G176400 // TraesCS2A02G150800 // TraesCS2D02G156300 // TraesCS2B02G176500 // TraesCS2A02G036100 // TraesCS2B02G176600 // …
GO:0044093	Biological Process	positive regulation of molecular function	11	2689	1586	85761	1	1	// TraesCS4A02G195700 // TraesCS5A02G148500 // TraesCS3B02G113000 // TraesCS4D02G117800 // TraesCS3D02G418700 // TraesCS4B02G119500 // TraesCS5D02G144400 // TraesCS5B02G147100 // TraesCS3B02G459100 // TraesCS3D02G097800 // TraesCS3A02G097300
GO:0072662	Biological Process	protein localization to peroxisome	9	2689	308	85761	0.63	1	// TraesCS3B02G224900 // TraesCS2A02G064300 // TraesCS3B02G113000 // TraesCS3D02G204100 // TraesCS3A02G213900 // TraesCS3D02G216200 // TraesCS3D02G097800 // TraesCS3B02G244100 // TraesCS3A02G097300
GO:0006096	Biological Process	glycolytic process	20	2689	989	85761	0.99	1	// TraesCS5B02G172000 // TraesCS1D02G092700 // TraesCS7A02G406500 // TraesCS5A02G175900 // TraesCS7D02G400200 // TraesCS4A02G015100 // TraesCS3D02G327800 // TraesCS2D02G035100 // TraesCS5D02G179200 // TraesCS2B02G049000 // TraesCS5A02G252700 // TraesCS5B02G172200 // TraesCS5D02G179300 // TraesCS7B02G306500 // TraesCS4D02G287800 // TraesCS4B02G288800 // TraesCS7A02G523600 // TraesCS3A02G334500 // …
GO:0006661	Biological Process	phosphatidylinositol biosynthetic process	11	2689	390	85761	0.68	1	// TraesCS2D02G250700 // TraesCS4D02G289500 // TraesCS7B02G129500 // TraesCS2A02G249100 // TraesCS7B02G034500 // TraesCS2B02G266200 // TraesCS7A02G133400 // TraesCS7D02G133000 // TraesCS4B02G290500 // TraesCS4A02G013300 // TraesCS7B02G100700
GO:0006665	Biological Process	sphingolipid metabolic process	11	2689	313	85761	0.4	1	// TraesCS4A02G195700 // TraesCS5A02G148500 // TraesCS3B02G113000 // TraesCS4D02G117800 // TraesCS4B02G119500 // TraesCS1A02G364500 // TraesCS5D02G144400 // TraesCS5B02G147100 // TraesCS3D02G097800 // TraesCS1B02G381900 // TraesCS3A02G097300
GO:0098586	Biological Process	cellular response to virus	6	2689	368	85761	0.97	1	// TraesCS5B02G416000 // TraesCS5A02G412700 // TraesCS5A02G412200 // TraesCS5A02G412800 // TraesCS5D02G421400 // TraesCS5B02G416300
GO:0046031	Biological Process	ADP metabolic process	20	2689	997	85761	0.99	1	// TraesCS5B02G172000 // TraesCS1D02G092700 // TraesCS7A02G406500 // TraesCS5A02G175900 // TraesCS7D02G400200 // TraesCS4A02G015100 // TraesCS3D02G327800 // TraesCS2D02G035100 // TraesCS5D02G179200 // TraesCS2B02G049000 // TraesCS5A02G252700 // TraesCS5B02G172200 // TraesCS5D02G179300 // TraesCS7B02G306500 // TraesCS4D02G287800 // TraesCS4B02G288800 // TraesCS7A02G523600 // TraesCS3A02G334500 // …
GO:0009310	Biological Process	amine catabolic process	8	2689	1127	85761	1	1	// TraesCS5D02G105300 // TraesCS5A02G252700 // TraesCS6A02G174400 // TraesCS5B02G099100 // TraesCS5A02G093000 // TraesCS2A02G141900 // TraesCS2B02G167100 // TraesCS2D02G145400
GO:0010038	Biological Process	response to metal ion	21	2689	4300	85761	1	1	// TraesCS1D02G092700 // TraesCS1B02G422900 // TraesCS7A02G406500 // TraesCS2B02G049000 // TraesCS7D02G400200 // TraesCS1D02G402600 // TraesCS5A02G252700 // TraesCS1A02G393900 // TraesCS3A02G177300 // TraesCS3B02G365400 // TraesCS3D02G183500 // TraesCS1D02G095100 // TraesCS7B02G306500 // TraesCS1A02G103000 // TraesCS2A02G036100 // TraesCS1B02G114300 // TraesCS2D02G035100 // TraesCS7A02G523600 // …
GO:0010039	Biological Process	response to iron ion	6	2689	358	85761	0.97	1	// TraesCS1B02G422900 // TraesCS1A02G393900 // TraesCS3A02G177300 // TraesCS3D02G183500 // TraesCS1D02G402600 // TraesCS3B02G207700
GO:0009607	Biological Process	response to biotic stimulus	298	2689	12580	85761	1	1	// TraesCS6A02G157100 // TraesCS2D02G531100 // TraesCS1A02G050600 // TraesCS4B02G036400 // TraesCS1D02G052900 // TraesCS6B02G379800 // TraesCS1D02G438900 // TraesCS5A02G281900 // TraesCS5A02G412800 // TraesCS5D02G382300 // TraesCS2A02G048900 // TraesCS1D02G330000 // TraesCS5B02G181500 // TraesCS2A02G411600 // TraesCS2D02G436900 // TraesCS7A02G406500 // TraesCS1A02G014000 // TraesCS1B02G360000 // …
GO:0051701	Biological Process	interaction with host	12	2689	545	85761	0.92	1	// TraesCS7D02G327100 // TraesCS5B02G416000 // TraesCS7B02G231000 // TraesCS7D02G160300 // TraesCS5A02G412700 // TraesCS7A02G159300 // TraesCS5A02G412200 // TraesCS7B02G063900 // TraesCS5A02G412800 // TraesCS5D02G421400 // TraesCS7A02G330300 // TraesCS5B02G416300
GO:0010035	Biological Process	response to inorganic substance	214	2689	10992	85761	1	1	// TraesCS2A02G312900 // TraesCS6A02G162900 // TraesCS6B02G188300 // TraesCS3D02G051900 // TraesCS6B02G379800 // TraesCS4B02G033100 // TraesCS5D02G446800 // TraesCS3B02G063900 // TraesCS2B02G500800 // TraesCS1D02G330000 // TraesCS3B02G215400 // TraesCS5B02G181500 // TraesCS2B02G500700 // TraesCS2D02G436900 // TraesCS7A02G406500 // TraesCS6B02G192900 // TraesCS5A02G535400 // TraesCS4A02G279200 // …
GO:0009179	Biological Process	purine ribonucleoside diphosphate metabolic process	20	2689	997	85761	0.99	1	// TraesCS5B02G172000 // TraesCS1D02G092700 // TraesCS7A02G406500 // TraesCS5A02G175900 // TraesCS7D02G400200 // TraesCS4A02G015100 // TraesCS3D02G327800 // TraesCS2D02G035100 // TraesCS5D02G179200 // TraesCS2B02G049000 // TraesCS5A02G252700 // TraesCS5B02G172200 // TraesCS5D02G179300 // TraesCS7B02G306500 // TraesCS4D02G287800 // TraesCS4B02G288800 // TraesCS7A02G523600 // TraesCS3A02G334500 // …
GO:0010033	Biological Process	response to organic substance	421	2689	18902	85761	1	1	// TraesCS4B02G355900 // TraesCS4A02G491900 // TraesCS1D02G299700 // TraesCS2B02G011100 // TraesCS3B02G063900 // TraesCS1D02G330000 // TraesCS2B02G594300 // TraesCS1B02G360000 // TraesCS2A02G580300 // TraesCS1D02G270100 // TraesCS3A02G165900 // TraesCS6A02G309700 // TraesCS7B02G237300 // TraesCS3B02G205700 // TraesCS3D02G299600 // TraesCS2A02G551000 // TraesCS5A02G398700 // TraesCS7A02G208100 // …
GO:0050794	Biological Process	regulation of cellular process	576	2689	27690	85761	1	1	// TraesCS3D02G033800 // TraesCS3B02G282700 // TraesCS4A02G491900 // TraesCS5D02G338300 // TraesCS1D02G299700 // TraesCS5A02G077400 // TraesCS2B02G011100 // TraesCS1B02G026000 // TraesCS1D02G330000 // TraesCS3B02G215400 // TraesCS3B02G036200 // TraesCS4B02G393300 // TraesCS2B02G594300 // TraesCS5B02G282500 // TraesCS2A02G414400 // TraesCS4B02G196700 // TraesCS4A02G404800 // TraesCS4D02G252400 // …
GO:0051704	Biological Process	multi-organism process	416	2689	16180	85761	1	1	// TraesCS2D02G531100 // TraesCS1A02G050600 // TraesCS4B02G036400 // TraesCS6B02G313400 // TraesCS1D02G438900 // TraesCS2A02G048900 // TraesCS1D02G330000 // TraesCS5B02G473700 // TraesCS3B02G552200 // TraesCS1B02G360000 // TraesCS2A02G580300 // TraesCS3A02G165900 // TraesCS2D02G325100 // TraesCS7A02G417500 // TraesCS1A02G355300 // TraesCS5A02G017900 // TraesCS2A02G551000 // TraesCS4B02G313300 // …
GO:0044248	Biological Process	cellular catabolic process	86	2689	10002	85761	1	1	// TraesCS2D02G053700 // TraesCS2A02G157400 // TraesCS3B02G351900 // TraesCS1B02G156500 // TraesCS4D02G036800 // TraesCS6A02G174400 // TraesCS3D02G316500 // TraesCS3D02G416500 // TraesCS5B02G513200 // TraesCS1A02G355300 // TraesCS3A02G213900 // TraesCS6B02G285100 // TraesCS6B02G446300 // TraesCS3D02G216200 // TraesCS3A02G097300 // TraesCS3B02G224900 // TraesCS3A02G315200 // TraesCS6D02G386800 // …
GO:0031668	Biological Process	cellular response to extracellular stimulus	49	2689	2818	85761	1	1	// TraesCS2A02G264000 // TraesCS4D02G032200 // TraesCS1D02G149800 // TraesCS2A02G157400 // TraesCS4D02G032100 // TraesCS4B02G033100 // TraesCS3B02G282500 // TraesCS4A02G278900 // TraesCS4D02G032000 // TraesCS4D02G030800 // TraesCS4D02G031800 // TraesCS3B02G282400 // TraesCS4A02G279100 // TraesCS4A02G279300 // TraesCS2A02G157300 // TraesCS3B02G361700 // TraesCS4A02G279200 // TraesCS4B02G033600 // …
GO:0031669	Biological Process	cellular response to nutrient levels	44	2689	1782	85761	0.95	1	// TraesCS2A02G264000 // TraesCS4D02G032200 // TraesCS1D02G149800 // TraesCS2A02G157400 // TraesCS4D02G032100 // TraesCS4B02G033100 // TraesCS3B02G282500 // TraesCS4A02G278900 // TraesCS4D02G032000 // TraesCS4D02G030800 // TraesCS4D02G031800 // TraesCS3B02G282400 // TraesCS4A02G279100 // TraesCS4A02G279300 // TraesCS2A02G157300 // TraesCS4A02G279200 // TraesCS4B02G033600 // TraesCS4D02G030700 // …
GO:0034285	Biological Process	response to disaccharide	12	2689	1100	85761	1	1	// TraesCS2A02G064300 // TraesCS3D02G204800 // TraesCS5A02G227000 // TraesCS5D02G234400 // TraesCS1D02G389400 // TraesCS3B02G231700 // TraesCS5B02G225600 // TraesCS7A02G208100 // TraesCS1A02G381600 // TraesCS7B02G115300 // TraesCS7D02G210500 // TraesCS1B02G404100
GO:0030968	Biological Process	endoplasmic reticulum unfolded protein response	7	2689	745	85761	1	1	// TraesCS7D02G327100 // TraesCS7D02G523900 // TraesCS7B02G231000 // TraesCS7D02G160300 // TraesCS7A02G159300 // TraesCS7B02G063900 // TraesCS7A02G330300
GO:0023057	Biological Process	negative regulation of signaling	5	2689	901	85761	1	1	// TraesCS1B02G360000 // TraesCS7D02G117500 // TraesCS7B02G129500 // TraesCS5D02G223100 // TraesCS4D02G241200
GO:1900376	Biological Process	regulation of secondary metabolite biosynthetic process	5	2689	327	85761	0.97	1	// TraesCS5D02G382300 // TraesCS5D02G468600 // TraesCS5A02G457700 // TraesCS5A02G372800 // TraesCS5B02G466800
GO:0034641	Biological Process	cellular nitrogen compound metabolic process	331	2689	27157	85761	1	1	// TraesCS5A02G556100 // TraesCS3B02G282700 // TraesCS3A02G217000 // TraesCS4B02G377900 // TraesCS1D02G276700 // TraesCS2B02G325700 // TraesCS5A02G545200 // TraesCS4D02G016200 // TraesCS2A02G157400 // TraesCS2D02G163100 // TraesCS2B02G603300 // TraesCS2A02G213200 // TraesCS3D02G086800 // TraesCS3D02G219000 // TraesCS6A02G021000 // TraesCS5D02G179300 // TraesCS2B02G208600 // TraesCS4D02G302800 // …
GO:0016567	Biological Process	protein ubiquitination	35	2689	4392	85761	1	1	// TraesCS4A02G333300 // TraesCS4B02G176000 // TraesCS5D02G539000 // TraesCS5A02G147000 // TraesCS5D02G036200 // TraesCS4B02G176100 // TraesCS1B02G156500 // TraesCS5B02G553100 // TraesCS5D02G539200 // TraesCS2D02G152100 // TraesCS4A02G034600 // TraesCS3D02G204100 // TraesCS5B02G489500 // TraesCS4A02G269400 // TraesCS3D02G186800 // TraesCS4D02G042200 // TraesCS5B02G145900 // TraesCS5A02G476600 // …
GO:0044264	Biological Process	cellular polysaccharide metabolic process	50	2689	3343	85761	1	1	// TraesCS2A02G542200 // TraesCS2A02G541900 // TraesCS3D02G418700 // TraesCS7B02G208300 // TraesCS2D02G543600 // TraesCS2A02G542300 // TraesCS2A02G541800 // TraesCS4B02G196700 // TraesCS2A02G542000 // TraesCS3D02G176100 // TraesCS2D02G409000 // TraesCS2D02G543400 // TraesCS2A02G542100 // TraesCS3B02G459100 // TraesCS7D02G365400 // TraesCS7D02G304900 // TraesCS6B02G277100 // TraesCS2D02G543100 // …
GO:0010162	Biological Process	seed dormancy process	38	2689	1251	85761	0.6	1	// TraesCS4A02G333300 // TraesCS5D02G539200 // TraesCS5D02G539000 // TraesCS1D02G354600 // TraesCS3B02G318500 // TraesCS1A02G355700 // TraesCS5B02G553100 // TraesCS3A02G284600 // TraesCS1B02G365700 // TraesCS1A02G381600 // TraesCS3B02G456500 // TraesCS2D02G152100 // TraesCS3D02G416700 // TraesCS5B02G553000 // TraesCS1D02G354800 // TraesCS3D02G284400 // TraesCS4A02G269400 // TraesCS3A02G421000 // …
GO:0010584	Biological Process	pollen exine formation	44	2689	1521	85761	0.72	1	// TraesCS1A02G263500 // TraesCS5B02G314000 // TraesCS5B02G395500 // TraesCS4B02G269600 // TraesCS3B02G528900 // TraesCS4D02G268900 // TraesCS1B02G188600 // TraesCS3B02G459100 // TraesCS3D02G477800 // TraesCS4B02G393300 // TraesCS7B02G167900 // TraesCS4B02G393200 // TraesCS1A02G175200 // TraesCS3D02G418700 // TraesCS4D02G087300 // TraesCS3D02G478400 // TraesCS4B02G090200 // TraesCS1D02G164000 // …
GO:0023052	Biological Process	signaling	245	2689	14095	85761	1	1	// TraesCS2A02G147300 // TraesCS4A02G491900 // TraesCS2A02G157400 // TraesCS2B02G011100 // TraesCS2D02G061300 // TraesCS4A02G333300 // TraesCS2A02G062200 // TraesCS2B02G594300 // TraesCS2A02G063000 // TraesCS2A02G414400 // TraesCS5A02G535400 // TraesCS7D02G008100 // TraesCS2A02G150800 // TraesCS3A02G293200 // TraesCS1D02G270100 // TraesCS1B02G267400 // TraesCS6D02G224500 // TraesCS1D02G149800 // …
GO:0016054	Biological Process	organic acid catabolic process	20	2689	2659	85761	1	1	// TraesCS3B02G224900 // TraesCS3B02G456600 // TraesCS3D02G097800 // TraesCS3B02G244100 // TraesCS3B02G113000 // TraesCS3D02G416700 // TraesCS5A02G252700 // TraesCS3B02G456700 // TraesCS3A02G097300 // TraesCS3A02G213900 // TraesCS6A02G174400 // TraesCS3A02G421000 // TraesCS2D02G145400 // TraesCS3D02G216200 // TraesCS3D02G416500 // TraesCS2A02G141900 // TraesCS3B02G456500 // TraesCS2B02G167100 // …
GO:0043401	Biological Process	steroid hormone mediated signaling pathway	5	2689	1496	85761	1	1	// TraesCS5B02G099100 // TraesCS3B02G459100 // TraesCS5D02G105300 // TraesCS3D02G418700 // TraesCS5A02G093000
GO:0023051	Biological Process	regulation of signaling	14	2689	3057	85761	1	1	// TraesCS7D02G327100 // TraesCS7B02G231000 // TraesCS1B02G360000 // TraesCS2B02G250600 // TraesCS7B02G129500 // TraesCS4D02G241200 // TraesCS3D02G418700 // TraesCS7D02G160300 // TraesCS7A02G159300 // TraesCS5D02G223100 // TraesCS7B02G063900 // TraesCS7D02G117500 // TraesCS3B02G459100 // TraesCS7A02G330300
GO:0010629	Biological Process	negative regulation of gene expression	18	2689	2898	85761	1	1	// TraesCS2B02G498800 // TraesCS2B02G603400 // TraesCS3A02G519100 // TraesCS5A02G552300 // TraesCS5D02G553400 // TraesCS5A02G552500 // TraesCS2A02G583300 // TraesCS2D02G596700 // TraesCS2B02G603300 // TraesCS2A02G583200 // TraesCS5B02G556100 // TraesCS2D02G088100 // TraesCS2D02G596800 // TraesCS3B02G586800 // TraesCS4B02G388100 // TraesCS2A02G475200 // TraesCS2A02G090200 // TraesCS2D02G474600
GO:0006807	Biological Process	nitrogen compound metabolic process	360	2689	29364	85761	1	1	// TraesCS3B02G282700 // TraesCS4B02G377900 // TraesCS5A02G077400 // TraesCS6B02G047200 // TraesCS5D02G179300 // TraesCS1D02G330000 // TraesCS3D02G010800 // TraesCS4B02G393300 // TraesCS1D02G054600 // TraesCS5B02G282500 // TraesCS4A02G404800 // TraesCS5A02G419700 // TraesCS5D02G100400 // TraesCS6B02G028200 // TraesCS1A02G355300 // TraesCS3D02G299600 // TraesCS2A02G551000 // TraesCS3A02G012400 // …
GO:0046496	Biological Process	nicotinamide nucleotide metabolic process	20	2689	1642	85761	1	1	// TraesCS5B02G172000 // TraesCS1D02G092700 // TraesCS7A02G406500 // TraesCS5A02G175900 // TraesCS7D02G400200 // TraesCS4A02G015100 // TraesCS3D02G327800 // TraesCS2D02G035100 // TraesCS5D02G179200 // TraesCS2B02G049000 // TraesCS5A02G252700 // TraesCS5B02G172200 // TraesCS5D02G179300 // TraesCS7B02G306500 // TraesCS4D02G287800 // TraesCS4B02G288800 // TraesCS7A02G523600 // TraesCS3A02G334500 // …
GO:0045089	Biological Process	positive regulation of innate immune response	9	2689	1572	85761	1	1	// TraesCS7D02G327100 // TraesCS7B02G231000 // TraesCS2B02G250600 // TraesCS3D02G418700 // TraesCS7D02G160300 // TraesCS7A02G159300 // TraesCS7B02G063900 // TraesCS3B02G459100 // TraesCS7A02G330300
GO:0000278	Biological Process	mitotic cell cycle	13	2689	2340	85761	1	1	// TraesCS4D02G187600 // TraesCS1B02G362600 // TraesCS3B02G390500 // TraesCS1A02G348000 // TraesCS4A02G118100 // TraesCS5B02G489500 // TraesCS7D02G426600 // TraesCS6B02G192900 // TraesCS7B02G335600 // TraesCS5D02G489900 // TraesCS1D02G350900 // TraesCS5A02G476600 // TraesCS7A02G436600
GO:0044267	Biological Process	cellular protein metabolic process	310	2689	21181	85761	1	1	// TraesCS3D02G033800 // TraesCS2A02G147300 // TraesCS1D02G276700 // TraesCS1B02G276500 // TraesCS3B02G038700 // TraesCS1B02G276400 // TraesCS3B02G008900 // TraesCS1A02G277500 // TraesCS5D02G498300 // TraesCS7B02G072000 // TraesCS1B02G026000 // TraesCS2B02G611500 // TraesCS7A02G081100 // TraesCS5D02G539200 // TraesCS4A02G015300 // TraesCS1D02G330000 // TraesCS3B02G215400 // TraesCS3B02G036200 // …
GO:0080022	Biological Process	primary root development	12	2689	244	85761	0.093	1	// TraesCS7B02G218200 // TraesCS3A02G187600 // TraesCS3D02G191300 // TraesCS1D02G299700 // TraesCS7D02G418900 // TraesCS3A02G317900 // TraesCS3B02G217000 // TraesCS3B02G348000 // TraesCS3A02G165900 // TraesCS3D02G313100 // TraesCS3D02G313200 // TraesCS4D02G271800
GO:0051186	Biological Process	cofactor metabolic process	38	2689	4166	85761	1	1	// TraesCS2D02G156400 // TraesCS4B02G288800 // TraesCS5D02G179200 // TraesCS2D02G156600 // TraesCS5D02G179300 // TraesCS2A02G051100 // TraesCS2D02G035100 // TraesCS7A02G523600 // TraesCS5B02G172000 // TraesCS2A02G150900 // TraesCS3A02G334500 // TraesCS2D02G155900 // TraesCS2B02G176400 // TraesCS2A02G150800 // TraesCS2D02G156300 // TraesCS2B02G176500 // TraesCS2A02G036100 // TraesCS2B02G176600 // …
GO:0044262	Biological Process	cellular carbohydrate metabolic process	50	2689	4044	85761	1	1	// TraesCS2A02G542200 // TraesCS2A02G541900 // TraesCS3D02G418700 // TraesCS7B02G208300 // TraesCS2D02G543600 // TraesCS2A02G542300 // TraesCS2A02G541800 // TraesCS4B02G196700 // TraesCS2A02G542000 // TraesCS3D02G176100 // TraesCS2D02G409000 // TraesCS2D02G543400 // TraesCS2A02G542100 // TraesCS3B02G459100 // TraesCS7D02G365400 // TraesCS7D02G304900 // TraesCS6B02G277100 // TraesCS2D02G543100 // …
GO:0044260	Biological Process	cellular macromolecule metabolic process	560	2689	36166	85761	1	1	// TraesCS3D02G033800 // TraesCS3B02G282700 // TraesCS5D02G338300 // TraesCS1D02G299700 // TraesCS5A02G077400 // TraesCS5D02G498300 // TraesCS1B02G026000 // TraesCS3D02G176100 // TraesCS1D02G330000 // TraesCS3B02G215400 // TraesCS3B02G036200 // TraesCS4B02G393300 // TraesCS5B02G282500 // TraesCS1B02G360000 // TraesCS4B02G196700 // TraesCS4A02G404800 // TraesCS4D02G252400 // TraesCS1B02G276500 // …
GO:0006569	Biological Process	tryptophan catabolic process	5	2689	947	85761	1	1	// TraesCS5A02G252700 // TraesCS2A02G141900 // TraesCS6A02G174400 // TraesCS2D02G145400 // TraesCS2B02G167100
GO:0006568	Biological Process	tryptophan metabolic process	5	2689	1011	85761	1	1	// TraesCS5A02G252700 // TraesCS2A02G141900 // TraesCS6A02G174400 // TraesCS2D02G145400 // TraesCS2B02G167100
GO:0019219	Biological Process	regulation of nucleobase-containing compound metabolic process	128	2689	12393	85761	1	1	// TraesCS3B02G282700 // TraesCS3A02G217000 // TraesCS2B02G325700 // TraesCS5D02G427200 // TraesCS4D02G016200 // TraesCS2B02G603300 // TraesCS5A02G556100 // TraesCS3D02G219000 // TraesCS6A02G021000 // TraesCS4D02G302800 // TraesCS5A02G419300 // TraesCS4B02G393300 // TraesCS5B02G282500 // TraesCS5A02G419600 // TraesCS4A02G404800 // TraesCS1D02G164000 // TraesCS5A02G419700 // TraesCS2A02G090200 // …
GO:0043085	Biological Process	positive regulation of catalytic activity	9	2689	920	85761	1	1	// TraesCS4A02G195700 // TraesCS5A02G148500 // TraesCS3B02G113000 // TraesCS4D02G117800 // TraesCS4B02G119500 // TraesCS5D02G144400 // TraesCS5B02G147100 // TraesCS3D02G097800 // TraesCS3A02G097300
GO:0007186	Biological Process	G-protein coupled receptor signaling pathway	43	2689	1128	85761	0.12	1	// TraesCS2D02G061100 // TraesCS2B02G075300 // TraesCS2A02G062800 // TraesCS2D02G061000 // TraesCS2D02G061300 // TraesCS1B02G166400 // TraesCS1B02G166700 // TraesCS6A02G242500 // TraesCS2D02G061200 // TraesCS2B02G075700 // TraesCS2A02G061800 // TraesCS2A02G063000 // TraesCS2A02G414400 // TraesCS1B02G381900 // TraesCS2A02G063100 // TraesCS1B02G267400 // TraesCS1A02G256500 // TraesCS6D02G224500 // …
GO:0009150	Biological Process	purine ribonucleotide metabolic process	23	2689	2460	85761	1	1	// TraesCS4B02G288800 // TraesCS5D02G179200 // TraesCS5D02G179300 // TraesCS2D02G035100 // TraesCS7A02G523600 // TraesCS5B02G172000 // TraesCS3A02G334500 // TraesCS2A02G036100 // TraesCS7B02G306500 // TraesCS5A02G175900 // TraesCS3D02G327800 // TraesCS1D02G092700 // TraesCS7A02G237200 // TraesCS7A02G406500 // TraesCS3B02G365400 // TraesCS7D02G163500 // TraesCS7D02G400200 // TraesCS4A02G015100 // …
GO:0035383	Biological Process	thioester metabolic process	18	2689	395	85761	0.083	1	// TraesCS2A02G150900 // TraesCS2B02G064200 // TraesCS2D02G156000 // TraesCS2D02G155900 // TraesCS2A02G050800 // TraesCS2B02G176400 // TraesCS2A02G150800 // TraesCS2A02G151200 // TraesCS2D02G156400 // TraesCS2B02G176000 // TraesCS2A02G151100 // TraesCS2D02G156600 // TraesCS2A02G050900 // TraesCS2B02G176500 // TraesCS2A02G051100 // TraesCS2B02G176600 // TraesCS2A02G151500 // TraesCS2D02G156300
GO:0019748	Biological Process	secondary metabolic process	86	2689	5410	85761	1	1	// TraesCS4D02G203500 // TraesCS2D02G263600 // TraesCS3D02G080700 // TraesCS7A02G001200 // TraesCS3A02G537200 // TraesCS5B02G172000 // TraesCS2A02G150800 // TraesCS2B02G176600 // TraesCS2A02G151100 // TraesCS2A02G508400 // TraesCS3D02G149000 // TraesCS5A02G073700 // TraesCS3D02G486700 // TraesCS7D02G515300 // TraesCS3B02G539600 // TraesCS5D02G179300 // TraesCS5D02G179200 // TraesCS2D02G156600 // …
GO:0090351	Biological Process	seedling development	18	2689	2052	85761	1	1	// TraesCS4A02G333300 // TraesCS5D02G539200 // TraesCS5D02G539000 // TraesCS5B02G553000 // TraesCS6A02G221800 // TraesCS5D02G538900 // TraesCS3D02G418700 // TraesCS4B02G044700 // TraesCS4A02G269400 // TraesCS5B02G553100 // TraesCS2D02G152100 // TraesCS4D02G042200 // TraesCS5B02G552900 // TraesCS2A02G147300 // TraesCS4A02G333200 // TraesCS5D02G539500 // TraesCS3B02G459100 // TraesCS5B02G552800
GO:0000271	Biological Process	polysaccharide biosynthetic process	51	2689	3029	85761	1	1	// TraesCS2A02G542200 // TraesCS2A02G541900 // TraesCS3D02G418700 // TraesCS7B02G208300 // TraesCS2D02G543600 // TraesCS2A02G542300 // TraesCS2A02G541800 // TraesCS4B02G196700 // TraesCS2A02G542000 // TraesCS3D02G176100 // TraesCS2D02G409000 // TraesCS2D02G543400 // TraesCS2A02G542100 // TraesCS3B02G459100 // TraesCS3A02G059900 // TraesCS7D02G304900 // TraesCS6B02G277100 // TraesCS3B02G072500 // …
GO:0009889	Biological Process	regulation of biosynthetic process	165	2689	14389	85761	1	1	// TraesCS3B02G282700 // TraesCS3A02G217000 // TraesCS2B02G325700 // TraesCS5D02G427200 // TraesCS4D02G016200 // TraesCS2B02G603300 // TraesCS5A02G556100 // TraesCS3D02G219000 // TraesCS6A02G021000 // TraesCS1D02G381100 // TraesCS4D02G302800 // TraesCS5A02G419300 // TraesCS4B02G393300 // TraesCS5B02G282500 // TraesCS5A02G419600 // TraesCS4A02G404800 // TraesCS5A02G552300 // TraesCS1A02G374200 // …
GO:0009888	Biological Process	tissue development	130	2689	7473	85761	1	1	// TraesCS2A02G147300 // TraesCS1D02G299700 // TraesCS3B02G348000 // TraesCS4D02G268900 // TraesCS2A02G411600 // TraesCS1B02G360000 // TraesCS2B02G340600 // TraesCS4A02G028300 // TraesCS4D02G019400 // TraesCS3A02G110100 // TraesCS3D02G477900 // TraesCS4D02G241200 // TraesCS4B02G044700 // TraesCS4A02G036700 // TraesCS5D02G539000 // TraesCS7D02G400200 // TraesCS2A02G075000 // TraesCS1D02G173300 // …
GO:0006586	Biological Process	indolalkylamine metabolic process	5	2689	1011	85761	1	1	// TraesCS5A02G252700 // TraesCS2A02G141900 // TraesCS6A02G174400 // TraesCS2D02G145400 // TraesCS2B02G167100
GO:0019637	Biological Process	organophosphate metabolic process	53	2689	5805	85761	1	1	// TraesCS3D02G117800 // TraesCS4B02G288800 // TraesCS2D02G035100 // TraesCS5D02G179200 // TraesCS2A02G249100 // TraesCS4B02G043300 // TraesCS7A02G133400 // TraesCS2D02G471500 // TraesCS4B02G290500 // TraesCS7A02G523600 // TraesCS4D02G287800 // TraesCS7D02G446400 // TraesCS3A02G334500 // TraesCS6D02G404600 // TraesCS4A02G270800 // TraesCS7B02G358400 // TraesCS4D02G217600 // TraesCS5B02G172200 // …
GO:1901700	Biological Process	response to oxygen-containing compound	442	2689	17327	85761	1	1	// TraesCS4B02G355900 // TraesCS4A02G491900 // TraesCS1D02G299700 // TraesCS4B02G033100 // TraesCS2B02G011100 // TraesCS3B02G063900 // TraesCS1D02G330000 // TraesCS3B02G215400 // TraesCS2B02G594300 // TraesCS1B02G360000 // TraesCS2A02G580300 // TraesCS1D02G270100 // TraesCS5B02G552800 // TraesCS6A02G309700 // TraesCS4D02G031600 // TraesCS7B02G237300 // TraesCS3B02G205700 // TraesCS3D02G299600 // …
GO:0090567	Biological Process	reproductive shoot system development	78	2689	6636	85761	1	1	// TraesCS1A02G118900 // TraesCS4D02G218900 // TraesCS4A02G333300 // TraesCS5D02G539200 // TraesCS5D02G539000 // TraesCS5B02G473300 // TraesCS4A02G203700 // TraesCS5A02G462200 // TraesCS3A02G444400 // TraesCS4D02G241200 // TraesCS2B02G052800 // TraesCS4B02G075800 // TraesCS5B02G553100 // TraesCS4D02G104500 // TraesCS2A02G298500 // TraesCS2D02G296600 // TraesCS3A02G177300 // TraesCS6A02G292500 // …
GO:0051235	Biological Process	maintenance of location	20	2689	636	85761	0.53	1	// TraesCS2B02G375800 // TraesCS4A02G333300 // TraesCS5B02G416000 // TraesCS2D02G355400 // TraesCS2A02G356500 // TraesCS5B02G553000 // TraesCS5D02G538900 // TraesCS4B02G044700 // TraesCS2A02G147300 // TraesCS4A02G269400 // TraesCS5B02G553100 // TraesCS5A02G412200 // TraesCS4D02G042200 // TraesCS2D02G152100 // TraesCS5B02G552900 // TraesCS5D02G539200 // TraesCS4A02G333200 // TraesCS5D02G539500 // …
GO:0090407	Biological Process	organophosphate biosynthetic process	15	2689	3847	85761	1	1	// TraesCS3D02G117800 // TraesCS4D02G289500 // TraesCS7D02G133000 // TraesCS2D02G250700 // TraesCS6A02G109800 // TraesCS7B02G129500 // TraesCS2A02G249100 // TraesCS7B02G034500 // TraesCS2B02G266200 // TraesCS7A02G133400 // TraesCS7A02G237200 // TraesCS4B02G290500 // TraesCS4A02G013300 // TraesCS7B02G100700 // TraesCS7D02G163500
GO:0046148	Biological Process	pigment biosynthetic process	18	2689	1880	85761	1	1	// TraesCS2B02G182900 // TraesCS2A02G264000 // TraesCS2A02G157300 // TraesCS6D02G320200 // TraesCS1D02G149800 // TraesCS2A02G157400 // TraesCS2B02G278200 // TraesCS1D02G095100 // TraesCS1A02G152800 // TraesCS1B02G114300 // TraesCS6B02G370600 // TraesCS1B02G170200 // TraesCS6A02G339600 // TraesCS2D02G163100 // TraesCS1A02G103000 // TraesCS2D02G163200 // TraesCS2D02G260000 // TraesCS2D02G163300
GO:0042545	Biological Process	cell wall modification	54	2689	2969	85761	1	1	// TraesCS7D02G332800 // TraesCS3A02G160000 // TraesCS2D02G078600 // TraesCS3D02G191300 // TraesCS1D02G299700 // TraesCS5B02G398000 // TraesCS3A02G317900 // TraesCS1A02G332500 // TraesCS3B02G348000 // TraesCS3D02G313100 // TraesCS3B02G459100 // TraesCS3D02G313200 // TraesCS3A02G187600 // TraesCS3B02G347800 // TraesCS2A02G580300 // TraesCS3D02G180200 // TraesCS3B02G390500 // TraesCS3D02G418700 // …
GO:0008652	Biological Process	cellular amino acid biosynthetic process	5	2689	1048	85761	1	1	// TraesCS2B02G375800 // TraesCS2A02G356500 // TraesCS2D02G355400 // TraesCS3D02G299600 // TraesCS3A02G302400
GO:0042546	Biological Process	cell wall biogenesis	61	2689	2130	85761	0.78	1	// TraesCS2A02G542200 // TraesCS2A02G541900 // TraesCS6A02G297800 // TraesCS3B02G334700 // TraesCS7D02G160300 // TraesCS2D02G543600 // TraesCS7B02G063900 // TraesCS6D02G277600 // TraesCS2A02G541800 // TraesCS2A02G542000 // TraesCS3D02G176100 // TraesCS2D02G409000 // TraesCS2D02G543400 // TraesCS2A02G542100 // TraesCS7D02G365400 // TraesCS7D02G304900 // TraesCS6B02G277100 // TraesCS2D02G543100 // …
GO:0009555	Biological Process	pollen development	53	2689	4408	85761	1	1	// TraesCS1A02G263500 // TraesCS5B02G314000 // TraesCS5A02G147000 // TraesCS5B02G395500 // TraesCS4B02G269600 // TraesCS3B02G528900 // TraesCS4D02G268900 // TraesCS1B02G188600 // TraesCS2D02G471500 // TraesCS3B02G459100 // TraesCS3D02G477800 // TraesCS4B02G393300 // TraesCS2A02G471600 // TraesCS7B02G167900 // TraesCS6D02G404600 // TraesCS4B02G393200 // TraesCS1A02G175200 // TraesCS3D02G418700 // …
GO:0042542	Biological Process	response to hydrogen peroxide	20	2689	1748	85761	1	1	// TraesCS7D02G327100 // TraesCS2A02G312900 // TraesCS7D02G160300 // TraesCS4A02G226700 // TraesCS7B02G231000 // TraesCS4D02G086200 // TraesCS1B02G341300 // TraesCS2D02G371800 // TraesCS3B02G568800 // TraesCS2D02G311400 // TraesCS2A02G375400 // TraesCS7A02G159300 // TraesCS2B02G392500 // TraesCS6D02G094500 // TraesCS7B02G063900 // TraesCS1A02G327900 // TraesCS4B02G089800 // TraesCS1D02G330000 // …
GO:0009816	Biological Process	defense response to bacterium, incompatible interaction	27	2689	1343	85761	0.99	1	// TraesCS5A02G018700 // TraesCS5A02G018600 // TraesCS5A02G019500 // TraesCS4A02G296300 // TraesCS5B02G015500 // TraesCS6B02G473800 // TraesCS7D02G551400 // TraesCS7B02G417700 // TraesCS4A02G498000 // TraesCS5A02G017900 // TraesCS5A02G019000 // TraesCS7A02G558500 // TraesCS5A02G018300 // TraesCS7D02G426600 // TraesCS5A02G019100 // TraesCS5B02G015700 // TraesCS4D02G015600 // TraesCS5A02G018200 // …
GO:0046395	Biological Process	carboxylic acid catabolic process	15	2689	1783	85761	1	1	// TraesCS3B02G224900 // TraesCS3B02G456600 // TraesCS3D02G097800 // TraesCS3B02G244100 // TraesCS3B02G113000 // TraesCS3D02G416700 // TraesCS3D02G204100 // TraesCS3B02G456700 // TraesCS3A02G213900 // TraesCS3A02G421000 // TraesCS3D02G216200 // TraesCS3D02G416500 // TraesCS3B02G456500 // TraesCS3B02G456800 // TraesCS3A02G097300
GO:0009814	Biological Process	defense response, incompatible interaction	183	2689	5526	85761	0.24	1	// TraesCS5A02G440000 // TraesCS6B02G379800 // TraesCS5D02G446800 // TraesCS5B02G181500 // TraesCS2A02G411600 // TraesCS2D02G436900 // TraesCS7A02G406500 // TraesCS5A02G535400 // TraesCS4B02G367800 // TraesCS7B02G105300 // TraesCS2D02G437100 // TraesCS7A02G417700 // TraesCS2D02G437000 // TraesCS1D02G213100 // TraesCS2D02G382900 // TraesCS2B02G151500 // TraesCS3D02G530800 // TraesCS2B02G459500 // …
GO:0009812	Biological Process	flavonoid metabolic process	35	2689	2850	85761	1	1	// TraesCS2A02G264000 // TraesCS1D02G381600 // TraesCS2A02G157400 // TraesCS1D02G095100 // TraesCS1D02G381100 // TraesCS1D02G381300 // TraesCS2A02G157300 // TraesCS1A02G374200 // TraesCS1B02G394700 // TraesCS1B02G170200 // TraesCS1D02G149800 // TraesCS2D02G131800 // TraesCS1A02G374300 // TraesCS6A02G221800 // TraesCS2B02G182900 // TraesCS1A02G374400 // TraesCS1B02G394500 // TraesCS6D02G320200 // …
GO:0009813	Biological Process	flavonoid biosynthetic process	35	2689	2634	85761	1	1	// TraesCS2A02G264000 // TraesCS1D02G381600 // TraesCS2A02G157400 // TraesCS1D02G095100 // TraesCS1D02G381100 // TraesCS1D02G381300 // TraesCS2A02G157300 // TraesCS1A02G374200 // TraesCS1B02G394700 // TraesCS1B02G170200 // TraesCS1D02G149800 // TraesCS2D02G131800 // TraesCS1A02G374300 // TraesCS6A02G221800 // TraesCS2B02G182900 // TraesCS1A02G374400 // TraesCS1B02G394500 // TraesCS6D02G320200 // …
GO:0010310	Biological Process	regulation of hydrogen peroxide metabolic process	6	2689	1033	85761	1	1	// TraesCS7B02G306500 // TraesCS7D02G400200 // TraesCS2B02G049000 // TraesCS2A02G036100 // TraesCS2D02G035100 // TraesCS7A02G406500
GO:0044764	Biological Process	multi-organism cellular process	27	2689	2106	85761	1	1	// TraesCS6D02G386800 // TraesCS6B02G363100 // TraesCS6A02G332300 // TraesCS1D02G355100 // TraesCS3B02G459100 // TraesCS6B02G363000 // TraesCS5D02G553400 // TraesCS6A02G403200 // TraesCS6A02G332600 // TraesCS3D02G418700 // TraesCS5A02G412700 // TraesCS6A02G332500 // TraesCS5B02G416300 // TraesCS1A02G355300 // TraesCS2A02G551000 // TraesCS6B02G446300 // TraesCS3D02G524700 // TraesCS5A02G412800 // …
GO:0009117	Biological Process	nucleotide metabolic process	23	2689	4105	85761	1	1	// TraesCS4B02G288800 // TraesCS5D02G179200 // TraesCS5D02G179300 // TraesCS2D02G035100 // TraesCS7A02G523600 // TraesCS5B02G172000 // TraesCS3A02G334500 // TraesCS2A02G036100 // TraesCS7B02G306500 // TraesCS5A02G175900 // TraesCS3D02G327800 // TraesCS1D02G092700 // TraesCS7A02G237200 // TraesCS7A02G406500 // TraesCS3B02G365400 // TraesCS7D02G163500 // TraesCS7D02G400200 // TraesCS4A02G015100 // …
GO:0006518	Biological Process	peptide metabolic process	52	2689	4507	85761	1	1	// TraesCS2B02G310300 // TraesCS1D02G276700 // TraesCS7D02G384000 // TraesCS3A02G041000 // TraesCS2D02G291600 // TraesCS1D02G095100 // TraesCS3D02G086800 // TraesCS5B02G466800 // TraesCS7B02G389300 // TraesCS3D02G039200 // TraesCS2A02G294000 // TraesCS5B02G359400 // TraesCS5A02G457700 // TraesCS3A02G086500 // TraesCS6D02G311800 // TraesCS7D02G472800 // TraesCS7D02G303400 // TraesCS5D02G366000 // …
GO:0009116	Biological Process	nucleoside metabolic process	25	2689	1938	85761	1	1	// TraesCS4B02G288800 // TraesCS5D02G179200 // TraesCS5D02G179300 // TraesCS2D02G035100 // TraesCS7A02G523600 // TraesCS5B02G172000 // TraesCS3A02G334500 // TraesCS2A02G036100 // TraesCS5B02G513200 // TraesCS5D02G513700 // TraesCS7B02G306500 // TraesCS5A02G175900 // TraesCS3D02G327800 // TraesCS1D02G092700 // TraesCS7A02G237200 // TraesCS7A02G406500 // TraesCS3B02G365400 // TraesCS7D02G163500 // …
GO:0006631	Biological Process	fatty acid metabolic process	25	2689	2689	85761	1	1	// TraesCS5A02G147000 // TraesCS3B02G456500 // TraesCS3D02G416700 // TraesCS3D02G204100 // TraesCS5A02G535400 // TraesCS3A02G421000 // TraesCS3D02G416500 // TraesCS5A02G535300 // TraesCS5B02G145900 // TraesCS3B02G244100 // TraesCS3B02G456600 // TraesCS4B02G367500 // TraesCS3A02G213900 // TraesCS4D02G360000 // TraesCS5D02G145300 // TraesCS3D02G216200 // TraesCS3A02G097300 // TraesCS3B02G224900 // …
GO:0006637	Biological Process	acyl-CoA metabolic process	18	2689	395	85761	0.083	1	// TraesCS2A02G150900 // TraesCS2B02G064200 // TraesCS2D02G156000 // TraesCS2D02G155900 // TraesCS2A02G050800 // TraesCS2B02G176400 // TraesCS2A02G150800 // TraesCS2A02G151200 // TraesCS2D02G156400 // TraesCS2B02G176000 // TraesCS2A02G151100 // TraesCS2D02G156600 // TraesCS2A02G050900 // TraesCS2B02G176500 // TraesCS2A02G051100 // TraesCS2B02G176600 // TraesCS2A02G151500 // TraesCS2D02G156300
GO:0006635	Biological Process	fatty acid beta-oxidation	8	2689	664	85761	1	1	// TraesCS3B02G224900 // TraesCS3B02G113000 // TraesCS3D02G204100 // TraesCS3A02G213900 // TraesCS3D02G216200 // TraesCS3D02G097800 // TraesCS3B02G244100 // TraesCS3A02G097300
GO:0070271	Biological Process	protein complex biogenesis	21	2689	4146	85761	1	1	// TraesCS5D02G009300 // TraesCS2A02G312900 // TraesCS7A02G410100 // TraesCS4A02G226700 // TraesCS1B02G185500 // TraesCS4D02G359900 // TraesCS7B02G109800 // TraesCS3B02G459100 // TraesCS3D02G447100 // TraesCS1D02G138900 // TraesCS3D02G418700 // TraesCS1B02G156500 // TraesCS2D02G311400 // TraesCS4B02G367600 // TraesCS1D02G092700 // TraesCS7B02G309500 // TraesCS5A02G535400 // TraesCS4B02G089800 // …
GO:0072663	Biological Process	establishment of protein localization to peroxisome	9	2689	308	85761	0.63	1	// TraesCS3B02G224900 // TraesCS2A02G064300 // TraesCS3B02G113000 // TraesCS3D02G204100 // TraesCS3A02G213900 // TraesCS3D02G216200 // TraesCS3D02G097800 // TraesCS3B02G244100 // TraesCS3A02G097300
GO:0009314	Biological Process	response to radiation	86	2689	8067	85761	1	1	// TraesCS2A02G312900 // TraesCS2A02G147300 // TraesCS1D02G299700 // TraesCS2D02G592900 // TraesCS2D02G088100 // TraesCS3B02G348000 // TraesCS1D02G330000 // TraesCS2A02G580300 // TraesCS5A02G430900 // TraesCS2A02G090200 // TraesCS4B02G044700 // TraesCS2A02G375400 // TraesCS5D02G539000 // TraesCS6B02G192900 // TraesCS7A02G330300 // TraesCS3B02G224900 // TraesCS7D02G400200 // TraesCS7B02G231000 // …
GO:0010228	Biological Process	vegetative to reproductive phase transition of meristem	25	2689	1853	85761	1	1	// TraesCS4A02G333300 // TraesCS5D02G539200 // TraesCS5D02G539000 // TraesCS1D02G308300 // TraesCS5B02G553100 // TraesCS7A02G133400 // TraesCS2A02G147300 // TraesCS2D02G152100 // TraesCS3D02G204100 // TraesCS4A02G269400 // TraesCS4D02G042200 // TraesCS7D02G133000 // TraesCS4A02G333200 // TraesCS4B02G044700 // TraesCS1D02G308400 // TraesCS5B02G552900 // TraesCS6B02G192900 // TraesCS5B02G552800 // …
GO:0019953	Biological Process	sexual reproduction	55	2689	2031	85761	0.88	1	// TraesCS3A02G160000 // TraesCS5A02G530800 // TraesCS4A02G007700 // TraesCS4B02G297200 // TraesCS3B02G552100 // TraesCS2D02G592900 // TraesCS6B02G313400 // TraesCS2D02G078600 // TraesCS3D02G476800 // TraesCS2D02G035100 // TraesCS2B02G049000 // TraesCS4A02G113600 // TraesCS7A02G451500 // TraesCS4B02G111900 // TraesCS3B02G552200 // TraesCS4D02G109400 // TraesCS2A02G580300 // TraesCS3A02G491000 // …
GO:0044699	Biological Process	single-organism process	1387	2689	50975	85761	1	1	// TraesCS4B02G377900 // TraesCS3D02G415400 // TraesCS1D02G063800 // TraesCS6B02G313400 // TraesCS3B02G063900 // TraesCS5D02G179300 // TraesCS3A02G537200 // TraesCS2B02G340600 // TraesCS4B02G196700 // TraesCS4D02G217600 // TraesCS4B02G033300 // TraesCS7A02G417500 // TraesCS7B02G237300 // TraesCS3D02G149000 // TraesCS5A02G398700 // TraesCS6D02G367700 // TraesCS2B02G387100 // TraesCS7D02G111000 // …
GO:0010227	Biological Process	floral organ abscission	5	2689	752	85761	1	1	// TraesCS3B02G459100 // TraesCS2A02G298500 // TraesCS2D02G296600 // TraesCS2B02G315000 // TraesCS3D02G418700
GO:0042402	Biological Process	cellular biogenic amine catabolic process	8	2689	1127	85761	1	1	// TraesCS5D02G105300 // TraesCS5A02G252700 // TraesCS6A02G174400 // TraesCS5B02G099100 // TraesCS5A02G093000 // TraesCS2A02G141900 // TraesCS2B02G167100 // TraesCS2D02G145400
GO:0009250	Biological Process	glucan biosynthetic process	5	2689	2042	85761	1	1	// TraesCS4A02G107900 // TraesCS3B02G459100 // TraesCS4D02G197000 // TraesCS4B02G196700 // TraesCS3D02G418700
GO:0048519	Biological Process	negative regulation of biological process	226	2689	8864	85761	1	1	// TraesCS3D02G033800 // TraesCS5A02G484800 // TraesCS3B02G038700 // TraesCS2B02G603300 // TraesCS5D02G498300 // TraesCS1B02G026000 // TraesCS2B02G611500 // TraesCS1A02G265300 // TraesCS2A02G114200 // TraesCS4A02G015300 // TraesCS1D02G330000 // TraesCS3B02G215400 // TraesCS3B02G036200 // TraesCS4A02G247900 // TraesCS2D02G586700 // TraesCS5A02G552300 // TraesCS2A02G126100 // TraesCS1B02G360000 // …
GO:0070887	Biological Process	cellular response to chemical stimulus	160	2689	11665	85761	1	1	// TraesCS2A02G147300 // TraesCS4A02G491900 // TraesCS2A02G157400 // TraesCS2B02G011100 // TraesCS2D02G088100 // TraesCS1A02G398200 // TraesCS1B02G360000 // TraesCS5A02G535400 // TraesCS7D02G008100 // TraesCS2A02G150800 // TraesCS1D02G270100 // TraesCS2B02G176600 // TraesCS2A02G151100 // TraesCS2A02G090200 // TraesCS1B02G170200 // TraesCS2B02G011700 // TraesCS2A02G151200 // TraesCS4D02G241200 // …
GO:0009259	Biological Process	ribonucleotide metabolic process	23	2689	2909	85761	1	1	// TraesCS4B02G288800 // TraesCS5D02G179200 // TraesCS5D02G179300 // TraesCS2D02G035100 // TraesCS7A02G523600 // TraesCS5B02G172000 // TraesCS3A02G334500 // TraesCS2A02G036100 // TraesCS7B02G306500 // TraesCS5A02G175900 // TraesCS3D02G327800 // TraesCS1D02G092700 // TraesCS7A02G237200 // TraesCS7A02G406500 // TraesCS3B02G365400 // TraesCS7D02G163500 // TraesCS7D02G400200 // TraesCS4A02G015100 // …
GO:0007049	Biological Process	cell cycle	15	2689	4292	85761	1	1	// TraesCS4D02G187600 // TraesCS1B02G362600 // TraesCS3B02G459100 // TraesCS3B02G390500 // TraesCS3D02G418700 // TraesCS5D02G489900 // TraesCS4A02G118100 // TraesCS5B02G489500 // TraesCS7D02G426600 // TraesCS6B02G192900 // TraesCS7B02G335600 // TraesCS1A02G348000 // TraesCS1D02G350900 // TraesCS5A02G476600 // TraesCS7A02G436600
GO:0032880	Biological Process	regulation of protein localization	11	2689	193	85761	0.049	1	// TraesCS7A02G451600 // TraesCS4B02G111900 // TraesCS4A02G208200 // TraesCS4D02G109400 // TraesCS7D02G440500 // TraesCS7B02G351300 // TraesCS7D02G440400 // TraesCS4A02G113600 // TraesCS4B02G190500 // TraesCS7B02G351400 // TraesCS7A02G451500
GO:0071806	Biological Process	protein transmembrane transport	12	2689	641	85761	0.98	1	// TraesCS3B02G224900 // TraesCS5A02G288300 // TraesCS2A02G064300 // TraesCS3B02G113000 // TraesCS3D02G204100 // TraesCS3A02G213900 // TraesCS3D02G135400 // TraesCS5B02G287700 // TraesCS3D02G216200 // TraesCS3D02G097800 // TraesCS3B02G244100 // TraesCS3A02G097300
GO:0009653	Biological Process	anatomical structure morphogenesis	207	2689	10401	85761	1	1	// TraesCS3D02G101400 // TraesCS2A02G147300 // TraesCS4B02G236000 // TraesCS1D02G299700 // TraesCS2D02G592900 // TraesCS3B02G348000 // TraesCS4D02G268900 // TraesCS4B02G393300 // TraesCS2A02G411600 // TraesCS1B02G422900 // TraesCS7B02G167900 // TraesCS3B02G347800 // TraesCS2D02G286700 // TraesCS1B02G360000 // TraesCS2A02G580300 // TraesCS2B02G340600 // TraesCS1D02G270100 // TraesCS7A02G417700 // …
GO:0051240	Biological Process	positive regulation of multicellular organismal process	12	2689	2022	85761	1	1	// TraesCS3D02G415500 // TraesCS4D02G241200 // TraesCS1B02G360000 // TraesCS3A02G419900 // TraesCS3B02G455300 // TraesCS3D02G418700 // TraesCS7A02G255900 // TraesCS5D02G223100 // TraesCS7D02G117500 // TraesCS7B02G152400 // TraesCS3B02G459100 // TraesCS7D02G254300
GO:0051241	Biological Process	negative regulation of multicellular organismal process	10	2689	560	85761	0.98	1	// TraesCS2D02G321300 // TraesCS2B02G340600 // TraesCS2B02G556200 // TraesCS1B02G309600 // TraesCS2D02G528900 // TraesCS3A02G346000 // TraesCS2A02G343000 // TraesCS4A02G028300 // TraesCS4B02G277700 // TraesCS4D02G276000
GO:0048827	Biological Process	phyllome development	73	2689	6542	85761	1	1	// TraesCS1A02G118900 // TraesCS4D02G218900 // TraesCS4A02G333300 // TraesCS5D02G539200 // TraesCS5D02G539000 // TraesCS5B02G473300 // TraesCS4A02G203700 // TraesCS5A02G462200 // TraesCS3A02G444400 // TraesCS4D02G241200 // TraesCS2B02G052800 // TraesCS4B02G075800 // TraesCS5B02G553100 // TraesCS4D02G104500 // TraesCS4A02G203500 // TraesCS7D02G117500 // TraesCS6A02G292500 // TraesCS3B02G459100 // …
GO:0016126	Biological Process	sterol biosynthetic process	21	2689	630	85761	0.42	1	// TraesCS5A02G185800 // TraesCS2A02G150900 // TraesCS2B02G064200 // TraesCS2D02G156000 // TraesCS2D02G155900 // TraesCS2A02G050800 // TraesCS2B02G176400 // TraesCS2A02G150800 // TraesCS2A02G151200 // TraesCS2D02G156400 // TraesCS2B02G176000 // TraesCS2A02G151100 // TraesCS2D02G156600 // TraesCS2A02G050900 // TraesCS5D02G190900 // TraesCS2B02G176500 // TraesCS2A02G051100 // TraesCS2B02G176600 // …
GO:0040011	Biological Process	locomotion	16	2689	395	85761	0.19	1	// TraesCS6A02G284700 // TraesCS3D02G497700 // TraesCS3B02G552200 // TraesCS6D02G265100 // TraesCS3A02G491000 // TraesCS3B02G553100 // TraesCS3B02G552100 // TraesCS6B02G313400 // TraesCS1B02G007400 // TraesCS7D02G132700 // TraesCS3A02G491100 // TraesCS2A02G209600 // TraesCS3D02G497100 // TraesCS7B02G034000 // TraesCS3D02G497900 // TraesCS3D02G497000
GO:0016125	Biological Process	sterol metabolic process	21	2689	768	85761	0.76	1	// TraesCS5A02G185800 // TraesCS2A02G150900 // TraesCS2B02G064200 // TraesCS2D02G156000 // TraesCS2D02G155900 // TraesCS2A02G050800 // TraesCS2B02G176400 // TraesCS2A02G150800 // TraesCS2A02G151200 // TraesCS2D02G156400 // TraesCS2B02G176000 // TraesCS2A02G151100 // TraesCS2D02G156600 // TraesCS2A02G050900 // TraesCS5D02G190900 // TraesCS2B02G176500 // TraesCS2A02G051100 // TraesCS2B02G176600 // …
GO:0048608	Biological Process	reproductive structure development	127	2689	11435	85761	1	1	// TraesCS2A02G147300 // TraesCS3B02G456800 // TraesCS5B02G473300 // TraesCS3B02G318500 // TraesCS1A02G355700 // TraesCS2D02G088100 // TraesCS1B02G365700 // TraesCS5B02G473900 // TraesCS5B02G473700 // TraesCS1B02G360000 // TraesCS5A02G147000 // TraesCS3D02G416500 // TraesCS5B02G513200 // TraesCS4A02G269500 // TraesCS5B02G145900 // TraesCS2A02G090200 // TraesCS4A02G085600 // TraesCS4D02G241200 // …
GO:0048609	Biological Process	multicellular organismal reproductive process	54	2689	2921	85761	1	1	// TraesCS4A02G333300 // TraesCS5D02G539200 // TraesCS5D02G539000 // TraesCS1D02G354600 // TraesCS5A02G147000 // TraesCS3B02G318500 // TraesCS1A02G355700 // TraesCS1B02G365400 // TraesCS5B02G553100 // TraesCS3A02G284600 // TraesCS1B02G365700 // TraesCS1A02G381600 // TraesCS3B02G456500 // TraesCS7A02G451500 // TraesCS2D02G152100 // TraesCS4B02G111900 // TraesCS7B02G351300 // TraesCS5B02G553000 // …
GO:1901701	Biological Process	cellular response to oxygen-containing compound	121	2689	8136	85761	1	1	// TraesCS2A02G147300 // TraesCS4A02G491900 // TraesCS2A02G157400 // TraesCS2B02G011100 // TraesCS2D02G088100 // TraesCS1A02G398200 // TraesCS1B02G360000 // TraesCS5A02G535400 // TraesCS7D02G008100 // TraesCS1D02G270100 // TraesCS2A02G090200 // TraesCS1B02G170200 // TraesCS2B02G011700 // TraesCS4D02G241200 // TraesCS3D02G299600 // TraesCS5A02G398700 // TraesCS5D02G539000 // TraesCS7A02G208100 // …
GO:0072594	Biological Process	establishment of protein localization to organelle	11	2689	2118	85761	1	1	// TraesCS3B02G224900 // TraesCS2A02G064300 // TraesCS3B02G113000 // TraesCS5A02G252700 // TraesCS3A02G213900 // TraesCS3D02G204100 // TraesCS3D02G135400 // TraesCS3D02G216200 // TraesCS3D02G097800 // TraesCS3B02G244100 // TraesCS3A02G097300
GO:0071396	Biological Process	cellular response to lipid	53	2689	4697	85761	1	1	// TraesCS5B02G403500 // TraesCS5D02G408100 // TraesCS2D02G192300 // TraesCS5B02G403600 // TraesCS3B02G459100 // TraesCS5A02G227000 // TraesCS5D02G408000 // TraesCS3D02G418700 // TraesCS2D02G088100 // TraesCS7D02G117500 // TraesCS2D02G009400 // TraesCS1A02G381600 // TraesCS7D02G418900 // TraesCS4B02G077900 // TraesCS6A02G413200 // TraesCS1B02G360000 // TraesCS2A02G319900 // TraesCS7B02G484400 // …
GO:0072593	Biological Process	reactive oxygen species metabolic process	17	2689	2260	85761	1	1	// TraesCS2D02G327800 // TraesCS7D02G507800 // TraesCS3A02G334500 // TraesCS3D02G184800 // TraesCS7D02G400200 // TraesCS1D02G110600 // TraesCS2B02G346900 // TraesCS2A02G319900 // TraesCS2B02G049000 // TraesCS7B02G306500 // TraesCS2A02G036100 // TraesCS2D02G035100 // TraesCS7A02G406500 // TraesCS2A02G333600 // TraesCS3B02G365400 // TraesCS7B02G353200 // TraesCS3D02G327800
GO:0071395	Biological Process	cellular response to jasmonic acid stimulus	35	2689	1863	85761	1	1	// TraesCS2A02G264000 // TraesCS4A02G491900 // TraesCS1D02G149800 // TraesCS2A02G157400 // TraesCS1B02G426100 // TraesCS2D02G035100 // TraesCS1B02G426000 // TraesCS2A02G157300 // TraesCS7D02G008100 // TraesCS5A02G230000 // TraesCS1A02G398200 // TraesCS6B02G370600 // TraesCS2A02G036100 // TraesCS5A02G229900 // TraesCS1B02G170200 // TraesCS7B02G306500 // TraesCS4A02G491700 // TraesCS6D02G320200 // …
GO:0030243	Biological Process	cellulose metabolic process	6	2689	1304	85761	1	1	// TraesCS4D02G197000 // TraesCS4B02G196700 // TraesCS3D02G418700 // TraesCS4A02G107900 // TraesCS3B02G459100 // TraesCS7D02G365400
GO:0048232	Biological Process	male gamete generation	13	2689	728	85761	0.99	1	// TraesCS7A02G451500 // TraesCS4B02G111900 // TraesCS4A02G208200 // TraesCS4D02G109400 // TraesCS7D02G440500 // TraesCS7B02G351300 // TraesCS7D02G440400 // TraesCS7A02G451600 // TraesCS4A02G113600 // TraesCS6B02G158100 // TraesCS4B02G190500 // TraesCS7B02G351400 // TraesCS2D02G325100
GO:0009408	Biological Process	response to heat	56	2689	2830	85761	1	1	// TraesCS1A02G118900 // TraesCS2A02G312900 // TraesCS7D02G332800 // TraesCS4A02G203700 // TraesCS1A02G327900 // TraesCS1B02G341300 // TraesCS5B02G398000 // TraesCS2D02G311400 // TraesCS7D02G160300 // TraesCS4D02G104500 // TraesCS1A02G332500 // TraesCS4A02G203500 // TraesCS4A02G226700 // TraesCS3B02G459100 // TraesCS1D02G330000 // TraesCS7D02G210500 // TraesCS4D02G104300 // TraesCS1D02G119800 // …
GO:0051276	Biological Process	chromosome organization	8	2689	3599	85761	1	1	// TraesCS4D02G187600 // TraesCS7A02G410100 // TraesCS4A02G118100 // TraesCS3D02G135400 // TraesCS1D02G092700 // TraesCS7B02G309500 // TraesCS7A02G523600 // TraesCS7D02G403300
GO:0051707	Biological Process	response to other organism	298	2689	12482	85761	1	1	// TraesCS6A02G157100 // TraesCS2D02G531100 // TraesCS1A02G050600 // TraesCS4B02G036400 // TraesCS1D02G052900 // TraesCS6B02G379800 // TraesCS1D02G438900 // TraesCS5A02G281900 // TraesCS5A02G412800 // TraesCS5D02G382300 // TraesCS2A02G048900 // TraesCS1D02G330000 // TraesCS5B02G181500 // TraesCS2A02G411600 // TraesCS2D02G436900 // TraesCS7A02G406500 // TraesCS1A02G014000 // TraesCS1B02G360000 // …
GO:0007030	Biological Process	Golgi organization	21	2689	1366	85761	1	1	// TraesCS3B02G459100 // TraesCS7A02G523600 // TraesCS7A02G406500 // TraesCS1D02G092700 // TraesCS7D02G400200 // TraesCS3B02G113000 // TraesCS6A02G297800 // TraesCS5A02G252700 // TraesCS3A02G097300 // TraesCS3D02G097800 // TraesCS6D02G277600 // TraesCS3D02G418700 // TraesCS2B02G049000 // TraesCS3B02G334700 // TraesCS7B02G306500 // TraesCS2A02G036100 // TraesCS2D02G035100 // TraesCS6B02G327300 // …
GO:0007031	Biological Process	peroxisome organization	9	2689	402	85761	0.88	1	// TraesCS3B02G224900 // TraesCS2A02G064300 // TraesCS3B02G113000 // TraesCS3D02G204100 // TraesCS3A02G213900 // TraesCS3D02G216200 // TraesCS3D02G097800 // TraesCS3B02G244100 // TraesCS3A02G097300
GO:0070838	Biological Process	divalent metal ion transport	23	2689	1312	85761	1	1	// TraesCS6A02G297800 // TraesCS3B02G334700 // TraesCS6D02G277600 // TraesCS6B02G327300 // TraesCS2A02G141900 // TraesCS2B02G167100 // TraesCS2B02G090300 // TraesCS5A02G093000 // TraesCS7D02G523900 // TraesCS5D02G105300 // TraesCS7A02G178300 // TraesCS7D02G180200 // TraesCS5B02G099100 // TraesCS7B02G084000 // TraesCS2D02G145400 // TraesCS3A02G097300 // TraesCS2A02G075000 // TraesCS3B02G113000 // …
GO:1901137	Biological Process	carbohydrate derivative biosynthetic process	87	2689	3982	85761	1	1	// TraesCS4B02G377900 // TraesCS5A02G545200 // TraesCS6B02G047200 // TraesCS3D02G010800 // TraesCS1D02G054600 // TraesCS4A02G371900 // TraesCS1B02G070300 // TraesCS4B02G377100 // TraesCS7B02G289600 // TraesCS7D02G440900 // TraesCS4B02G378100 // TraesCS7A02G451700 // TraesCS3A02G012400 // TraesCS7A02G330300 // TraesCS7A02G473400 // TraesCS2B02G387100 // TraesCS7A02G452000 // TraesCS2A02G075000 // …
GO:1901136	Biological Process	carbohydrate derivative catabolic process	16	2689	708	85761	0.93	1	// TraesCS6D02G386800 // TraesCS1D02G355100 // TraesCS3D02G411400 // TraesCS6B02G446300 // TraesCS7B02G370700 // TraesCS1A02G355300 // TraesCS3B02G584700 // TraesCS5B02G403700 // TraesCS2D02G349400 // TraesCS3D02G524700 // TraesCS5B02G513200 // TraesCS5D02G513700 // TraesCS3A02G517100 // TraesCS2A02G350900 // TraesCS6A02G403200 // TraesCS6B02G446400
GO:1901135	Biological Process	carbohydrate derivative metabolic process	123	2689	7081	85761	1	1	// TraesCS4B02G377900 // TraesCS5A02G545200 // TraesCS6B02G047200 // TraesCS6A02G109800 // TraesCS5D02G179300 // TraesCS3D02G010800 // TraesCS5B02G172000 // TraesCS1D02G054600 // TraesCS4A02G371900 // TraesCS1B02G070300 // TraesCS4B02G377100 // TraesCS5B02G513200 // TraesCS7B02G289600 // TraesCS4B02G377000 // TraesCS7D02G440900 // TraesCS4B02G378100 // TraesCS1A02G355300 // TraesCS7A02G451700 // …
GO:0010324	Biological Process	membrane invagination	7	2689	1097	85761	1	1	// TraesCS1B02G362600 // TraesCS3B02G390500 // TraesCS1A02G348000 // TraesCS7D02G426600 // TraesCS7B02G335600 // TraesCS1D02G350900 // TraesCS7A02G436600
GO:0033692	Biological Process	cellular polysaccharide biosynthetic process	47	2689	2780	85761	1	1	// TraesCS2A02G542200 // TraesCS2A02G541900 // TraesCS3D02G418700 // TraesCS7B02G208300 // TraesCS2D02G543600 // TraesCS2A02G542300 // TraesCS2A02G541800 // TraesCS4B02G196700 // TraesCS2A02G542000 // TraesCS3D02G176100 // TraesCS2D02G409000 // TraesCS2D02G543400 // TraesCS2A02G542100 // TraesCS3B02G459100 // TraesCS4A02G033600 // TraesCS6B02G277100 // TraesCS2D02G543100 // TraesCS4D02G197000 // …
GO:1902680	Biological Process	positive regulation of RNA biosynthetic process	21	2689	2324	85761	1	1	// TraesCS4B02G393300 // TraesCS5A02G464100 // TraesCS7B02G315100 // TraesCS3D02G023400 // TraesCS5B02G475500 // TraesCS5D02G476800 // TraesCS4B02G393200 // TraesCS1A02G175200 // TraesCS3B02G022200 // TraesCS5B02G475800 // TraesCS5A02G554300 // TraesCS4B02G392800 // TraesCS5B02G531100 // TraesCS1B02G188600 // TraesCS1B02G189600 // TraesCS7A02G415200 // TraesCS1D02G163900 // TraesCS4B02G393400 // …
GO:0002237	Biological Process	response to molecule of bacterial origin	7	2689	470	85761	0.99	1	// TraesCS1A02G327900 // TraesCS1B02G341300 // TraesCS2D02G371800 // TraesCS2A02G375400 // TraesCS2B02G392500 // TraesCS1D02G330000 // TraesCS1B02G341500
GO:0090150	Biological Process	establishment of protein localization to membrane	30	2689	1777	85761	1	1	// TraesCS1D02G381600 // TraesCS1B02G394400 // TraesCS1D02G381100 // TraesCS2D02G035100 // TraesCS1D02G381300 // TraesCS1D02G381200 // TraesCS5A02G535400 // TraesCS1A02G374200 // TraesCS1B02G394700 // TraesCS2A02G036100 // TraesCS5A02G535300 // TraesCS2D02G131800 // TraesCS1A02G374300 // TraesCS7D02G523900 // TraesCS7B02G306500 // TraesCS1A02G374400 // TraesCS1B02G394500 // TraesCS4B02G367500 // …
GO:0033365	Biological Process	protein localization to organelle	11	2689	2244	85761	1	1	// TraesCS3B02G224900 // TraesCS2A02G064300 // TraesCS3B02G113000 // TraesCS5A02G252700 // TraesCS3A02G213900 // TraesCS3D02G204100 // TraesCS3D02G135400 // TraesCS3D02G216200 // TraesCS3D02G097800 // TraesCS3B02G244100 // TraesCS3A02G097300
GO:0048731	Biological Process	system development	421	2689	16520	85761	1	1	// TraesCS4B02G377900 // TraesCS1D02G299700 // TraesCS4B02G033100 // TraesCS6B02G047200 // TraesCS6D02G367000 // TraesCS3D02G010800 // TraesCS2B02G594300 // TraesCS1D02G054600 // TraesCS2A02G414400 // TraesCS2B02G340600 // TraesCS3D02G490500 // TraesCS5B02G462200 // TraesCS4A02G028300 // TraesCS4D02G019400 // TraesCS6A02G382900 // TraesCS5A02G453200 // TraesCS4D02G031600 // TraesCS2D02G162700 // …
GO:0002238	Biological Process	response to molecule of fungal origin	7	2689	142	85761	0.17	1	// TraesCS1A02G327900 // TraesCS1B02G341300 // TraesCS2D02G371800 // TraesCS2A02G375400 // TraesCS2B02G392500 // TraesCS1D02G330000 // TraesCS1B02G341500
GO:0044106	Biological Process	cellular amine metabolic process	8	2689	1384	85761	1	1	// TraesCS5D02G105300 // TraesCS5A02G252700 // TraesCS6A02G174400 // TraesCS5B02G099100 // TraesCS5A02G093000 // TraesCS2A02G141900 // TraesCS2B02G167100 // TraesCS2D02G145400
GO:0090558	Biological Process	plant epidermis development	104	2689	3782	85761	0.92	1	// TraesCS3B02G348000 // TraesCS4D02G268900 // TraesCS2A02G411600 // TraesCS1B02G360000 // TraesCS2B02G340600 // TraesCS4A02G028300 // TraesCS4D02G019400 // TraesCS4A02G226200 // TraesCS3D02G477900 // TraesCS4D02G241200 // TraesCS4A02G036700 // TraesCS7D02G400200 // TraesCS2A02G075000 // TraesCS1D02G173300 // TraesCS6B02G377800 // TraesCS1B02G184000 // TraesCS2D02G073600 // TraesCS3A02G100600 // …
GO:0061458	Biological Process	reproductive system development	127	2689	11435	85761	1	1	// TraesCS2A02G147300 // TraesCS3B02G456800 // TraesCS5B02G473300 // TraesCS3B02G318500 // TraesCS1A02G355700 // TraesCS2D02G088100 // TraesCS1B02G365700 // TraesCS5B02G473900 // TraesCS5B02G473700 // TraesCS1B02G360000 // TraesCS5A02G147000 // TraesCS3D02G416500 // TraesCS5B02G513200 // TraesCS4A02G269500 // TraesCS5B02G145900 // TraesCS2A02G090200 // TraesCS4A02G085600 // TraesCS4D02G241200 // …
GO:0046364	Biological Process	monosaccharide biosynthetic process	9	2689	729	85761	1	1	// TraesCS7B02G084000 // TraesCS7A02G178300 // TraesCS2D02G073600 // TraesCS7D02G180200 // TraesCS2D02G073700 // TraesCS2D02G566700 // TraesCS2B02G616500 // TraesCS2B02G090300 // TraesCS2A02G075000
GO:0030244	Biological Process	cellulose biosynthetic process	5	2689	1127	85761	1	1	// TraesCS4A02G107900 // TraesCS3B02G459100 // TraesCS4D02G197000 // TraesCS4B02G196700 // TraesCS3D02G418700
GO:0034620	Biological Process	cellular response to unfolded protein	7	2689	772	85761	1	1	// TraesCS7D02G327100 // TraesCS7D02G523900 // TraesCS7B02G231000 // TraesCS7D02G160300 // TraesCS7A02G159300 // TraesCS7B02G063900 // TraesCS7A02G330300
GO:0048573	Biological Process	photoperiodism, flowering	6	2689	787	85761	1	1	// TraesCS3B02G224900 // TraesCS3D02G204100 // TraesCS7B02G034500 // TraesCS7A02G133400 // TraesCS7D02G133000 // TraesCS6B02G192900
GO:0034622	Biological Process	cellular macromolecular complex assembly	11	2689	4165	85761	1	1	// TraesCS5D02G009300 // TraesCS7A02G410100 // TraesCS1B02G185500 // TraesCS7B02G109800 // TraesCS3B02G459100 // TraesCS3D02G447100 // TraesCS3D02G418700 // TraesCS1D02G092700 // TraesCS7B02G309500 // TraesCS7A02G523600 // TraesCS7D02G403300
GO:0042044	Biological Process	fluid transport	17	2689	1340	85761	1	1	// TraesCS1D02G092700 // TraesCS3A02G334500 // TraesCS7D02G400200 // TraesCS5A02G252700 // TraesCS3B02G459100 // TraesCS3D02G418700 // TraesCS2B02G049000 // TraesCS3B02G365400 // TraesCS7B02G306500 // TraesCS2A02G036100 // TraesCS2D02G035100 // TraesCS2A02G141900 // TraesCS7A02G523600 // TraesCS7A02G406500 // TraesCS2B02G167100 // TraesCS2D02G145400 // TraesCS3D02G327800
GO:0010102	Biological Process	lateral root morphogenesis	20	2689	1406	85761	1	1	// TraesCS6B02G277100 // TraesCS7D02G410400 // TraesCS5D02G286100 // TraesCS2A02G411600 // TraesCS3D02G191300 // TraesCS1D02G299700 // TraesCS2B02G430300 // TraesCS3D02G418700 // TraesCS7A02G417500 // TraesCS3A02G187600 // TraesCS7B02G317600 // TraesCS3B02G217000 // TraesCS6A02G247600 // TraesCS7A02G417700 // TraesCS5B02G278400 // TraesCS2A02G411700 // TraesCS2B02G430200 // TraesCS3B02G459100 // …
GO:0009101	Biological Process	glycoprotein biosynthetic process	12	2689	912	85761	1	1	// TraesCS7D02G327100 // TraesCS4A02G371900 // TraesCS7B02G231000 // TraesCS7D02G160300 // TraesCS7B02G063900 // TraesCS7A02G159300 // TraesCS7D02G069300 // TraesCS7A02G074400 // TraesCS7A02G074300 // TraesCS7D02G069400 // TraesCS7A02G157500 // TraesCS7A02G330300
GO:0010101	Biological Process	post-embryonic root morphogenesis	20	2689	1409	85761	1	1	// TraesCS6B02G277100 // TraesCS7D02G410400 // TraesCS5D02G286100 // TraesCS2A02G411600 // TraesCS3D02G191300 // TraesCS1D02G299700 // TraesCS2B02G430300 // TraesCS3D02G418700 // TraesCS7A02G417500 // TraesCS3A02G187600 // TraesCS7B02G317600 // TraesCS3B02G217000 // TraesCS6A02G247600 // TraesCS7A02G417700 // TraesCS5B02G278400 // TraesCS2A02G411700 // TraesCS2B02G430200 // TraesCS3B02G459100 // …
GO:0090626	Biological Process	plant epidermis morphogenesis	32	2689	1698	85761	1	1	// TraesCS3D02G415500 // TraesCS3A02G419900 // TraesCS2B02G556200 // TraesCS1B02G309600 // TraesCS3B02G455300 // TraesCS2D02G528900 // TraesCS4B02G277700 // TraesCS3B02G459100 // TraesCS2B02G340600 // TraesCS3D02G418700 // TraesCS2A02G343000 // TraesCS4A02G028300 // TraesCS4B02G021700 // TraesCS4D02G019400 // TraesCS4D02G276000 // TraesCS2D02G321300 // TraesCS6B02G347500 // TraesCS4A02G292400 // …
GO:0006325	Biological Process	chromatin organization	6	2689	2725	85761	1	1	// TraesCS7A02G410100 // TraesCS3D02G135400 // TraesCS1D02G092700 // TraesCS7B02G309500 // TraesCS7A02G523600 // TraesCS7D02G403300
GO:0021700	Biological Process	developmental maturation	112	2689	3717	85761	0.68	1	// TraesCS2A02G147300 // TraesCS3B02G318500 // TraesCS1A02G355700 // TraesCS3B02G348000 // TraesCS4D02G268900 // TraesCS1B02G365700 // TraesCS2A02G411600 // TraesCS7D02G440500 // TraesCS3D02G416500 // TraesCS3A02G482900 // TraesCS3D02G477900 // TraesCS4B02G190500 // TraesCS7B02G351400 // TraesCS7B02G218200 // TraesCS4D02G109400 // TraesCS3D02G299600 // TraesCS4A02G036700 // TraesCS5D02G539000 // …
GO:0006323	Biological Process	DNA packaging	5	2689	535	85761	1	1	// TraesCS7A02G523600 // TraesCS7A02G410100 // TraesCS7D02G403300 // TraesCS7B02G309500 // TraesCS1D02G092700
GO:0072330	Biological Process	monocarboxylic acid biosynthetic process	34	2689	3758	85761	1	1	// TraesCS3A02G129600 // TraesCS5A02G147000 // TraesCS2D02G035100 // TraesCS5B02G466800 // TraesCS2A02G141900 // TraesCS2B02G167100 // TraesCS1B02G440000 // TraesCS7A02G406500 // TraesCS5A02G535400 // TraesCS5A02G457700 // TraesCS3D02G186800 // TraesCS2A02G036100 // TraesCS5A02G535300 // TraesCS4B02G367500 // TraesCS5A02G430900 // TraesCS5B02G145900 // TraesCS3B02G148700 // TraesCS7D02G523900 // …
GO:0097306	Biological Process	cellular response to alcohol	11	2689	3943	85761	1	1	// TraesCS2D02G088100 // TraesCS4D02G241200 // TraesCS1B02G360000 // TraesCS2B02G250600 // TraesCS7B02G129500 // TraesCS3D02G418700 // TraesCS5D02G223100 // TraesCS7D02G117500 // TraesCS3B02G459100 // TraesCS4B02G019100 // TraesCS2A02G090200
GO:0006790	Biological Process	sulfur compound metabolic process	26	2689	3413	85761	1	1	// TraesCS2D02G156400 // TraesCS1D02G095100 // TraesCS2D02G156600 // TraesCS3A02G132700 // TraesCS3B02G166900 // TraesCS2A02G051100 // TraesCS2A02G150900 // TraesCS2D02G155900 // TraesCS2B02G176400 // TraesCS2A02G150800 // TraesCS2B02G176500 // TraesCS2B02G176600 // TraesCS2A02G151100 // TraesCS2A02G151200 // TraesCS3D02G149000 // TraesCS3D02G299600 // TraesCS2A02G050900 // TraesCS1B02G114300 // …
GO:1901141	Biological Process	regulation of lignin biosynthetic process	5	2689	176	85761	0.65	1	// TraesCS5D02G382300 // TraesCS5D02G468600 // TraesCS5A02G457700 // TraesCS5A02G372800 // TraesCS5B02G466800
GO:0010286	Biological Process	heat acclimation	14	2689	1463	85761	1	1	// TraesCS2A02G312900 // TraesCS5B02G195600 // TraesCS5A02G227000 // TraesCS2D02G311400 // TraesCS3D02G418700 // TraesCS5D02G234400 // TraesCS4A02G226700 // TraesCS7A02G208100 // TraesCS4B02G089800 // TraesCS3B02G459100 // TraesCS7B02G115300 // TraesCS4D02G086200 // TraesCS7D02G210500 // TraesCS5B02G225600
GO:0045935	Biological Process	positive regulation of nucleobase-containing compound metabolic process	21	2689	2421	85761	1	1	// TraesCS4B02G393300 // TraesCS5A02G464100 // TraesCS7B02G315100 // TraesCS3D02G023400 // TraesCS5B02G475500 // TraesCS5D02G476800 // TraesCS4B02G393200 // TraesCS1A02G175200 // TraesCS3B02G022200 // TraesCS5B02G475800 // TraesCS5A02G554300 // TraesCS4B02G392800 // TraesCS5B02G531100 // TraesCS1B02G188600 // TraesCS1B02G189600 // TraesCS7A02G415200 // TraesCS1D02G163900 // TraesCS4B02G393400 // …
GO:0045934	Biological Process	negative regulation of nucleobase-containing compound metabolic process	8	2689	2247	85761	1	1	// TraesCS2B02G603400 // TraesCS2A02G583300 // TraesCS2D02G596700 // TraesCS2B02G603300 // TraesCS2A02G583200 // TraesCS2D02G088100 // TraesCS2A02G090200 // TraesCS2D02G596800
GO:0042180	Biological Process	cellular ketone metabolic process	7	2689	1725	85761	1	1	// TraesCS5A02G252700 // TraesCS6A02G239400 // TraesCS6A02G174400 // TraesCS6B02G285100 // TraesCS5A02G147000 // TraesCS5D02G145300 // TraesCS5B02G145900
GO:0010817	Biological Process	regulation of hormone levels	26	2689	3580	85761	1	1	// TraesCS2D02G156400 // TraesCS2D02G156600 // TraesCS2A02G051100 // TraesCS2A02G141900 // TraesCS7D02G365400 // TraesCS2B02G167100 // TraesCS2A02G150900 // TraesCS2D02G155900 // TraesCS3B02G272700 // TraesCS2B02G176400 // TraesCS2A02G150800 // TraesCS2B02G176500 // TraesCS2B02G176600 // TraesCS2A02G151100 // TraesCS7B02G353200 // TraesCS3A02G246600 // TraesCS2A02G151200 // TraesCS2A02G050900 // …
GO:0022414	Biological Process	reproductive process	202	2689	15247	85761	1	1	// TraesCS2A02G147300 // TraesCS5B02G473300 // TraesCS3B02G552100 // TraesCS2D02G592900 // TraesCS3B02G318500 // TraesCS6B02G313400 // TraesCS1A02G355700 // TraesCS2D02G088100 // TraesCS1B02G365700 // TraesCS5B02G473900 // TraesCS4A02G113600 // TraesCS5B02G473700 // TraesCS3D02G284400 // TraesCS3B02G552200 // TraesCS2A02G414400 // TraesCS2A02G580300 // TraesCS7D02G440500 // TraesCS3D02G130500 // …
GO:0046365	Biological Process	monosaccharide catabolic process	5	2689	368	85761	0.99	1	// TraesCS3B02G231700 // TraesCS5B02G278400 // TraesCS5D02G286100 // TraesCS5B02G278300 // TraesCS3D02G204800
GO:0042446	Biological Process	hormone biosynthetic process	25	2689	2083	85761	1	1	// TraesCS2D02G156400 // TraesCS2D02G156600 // TraesCS2A02G051100 // TraesCS2A02G141900 // TraesCS2B02G167100 // TraesCS2A02G150900 // TraesCS2D02G155900 // TraesCS3B02G272700 // TraesCS2B02G176400 // TraesCS2A02G150800 // TraesCS2B02G176500 // TraesCS2B02G176600 // TraesCS2A02G151100 // TraesCS7B02G353200 // TraesCS3A02G246600 // TraesCS2A02G151200 // TraesCS2A02G050900 // TraesCS2D02G156300 // …
GO:0016128	Biological Process	phytosteroid metabolic process	22	2689	1014	85761	0.97	1	// TraesCS2D02G156400 // TraesCS2D02G156600 // TraesCS2A02G051100 // TraesCS2A02G150900 // TraesCS2D02G155900 // TraesCS3B02G272700 // TraesCS2B02G176400 // TraesCS2A02G150800 // TraesCS2B02G176500 // TraesCS2B02G176600 // TraesCS2A02G151100 // TraesCS7B02G353200 // TraesCS3A02G246600 // TraesCS2A02G151200 // TraesCS2A02G050900 // TraesCS2D02G156300 // TraesCS2B02G064200 // TraesCS2D02G156000 // …
GO:0034050	Biological Process	host programmed cell death induced by symbiont	82	2689	3271	85761	0.98	1	// TraesCS5A02G342800 // TraesCS1D02G381600 // TraesCS1B02G394400 // TraesCS2D02G035100 // TraesCS7A02G482800 // TraesCS4A02G412900 // TraesCS7A02G417500 // TraesCS5B02G342200 // TraesCS7A02G417700 // TraesCS1D02G381100 // TraesCS4B02G313400 // TraesCS1D02G381300 // TraesCS5A02G535700 // TraesCS2B02G049000 // TraesCS6A02G221800 // TraesCS3B02G459100 // TraesCS1D02G381200 // TraesCS7B02G385200 // …
GO:0022412	Biological Process	cellular process involved in reproduction in multicellular organism	12	2689	1111	85761	1	1	// TraesCS7A02G451600 // TraesCS4B02G111900 // TraesCS4A02G208200 // TraesCS4D02G109400 // TraesCS7D02G440500 // TraesCS7B02G351300 // TraesCS7D02G440400 // TraesCS4A02G113600 // TraesCS7A02G451500 // TraesCS4B02G190500 // TraesCS7B02G351400 // TraesCS2D02G325100
GO:0046218	Biological Process	indolalkylamine catabolic process	5	2689	947	85761	1	1	// TraesCS5A02G252700 // TraesCS2A02G141900 // TraesCS6A02G174400 // TraesCS2D02G145400 // TraesCS2B02G167100
GO:0016129	Biological Process	phytosteroid biosynthetic process	22	2689	654	85761	0.4	1	// TraesCS2D02G156400 // TraesCS2D02G156600 // TraesCS2A02G051100 // TraesCS2A02G150900 // TraesCS2D02G155900 // TraesCS3B02G272700 // TraesCS2B02G176400 // TraesCS2A02G150800 // TraesCS2B02G176500 // TraesCS2B02G176600 // TraesCS2A02G151100 // TraesCS7B02G353200 // TraesCS3A02G246600 // TraesCS2A02G151200 // TraesCS2A02G050900 // TraesCS2D02G156300 // TraesCS2B02G064200 // TraesCS2D02G156000 // …
GO:0043623	Biological Process	cellular protein complex assembly	6	2689	3207	85761	1	1	// TraesCS5D02G009300 // TraesCS1B02G185500 // TraesCS7B02G109800 // TraesCS3D02G447100 // TraesCS3D02G418700 // TraesCS3B02G459100
GO:0008610	Biological Process	lipid biosynthetic process	43	2689	5283	85761	1	1	// TraesCS3D02G117800 // TraesCS2D02G156400 // TraesCS5A02G147000 // TraesCS2A02G249100 // TraesCS2D02G156600 // TraesCS4B02G290500 // TraesCS7A02G133400 // TraesCS2A02G051100 // TraesCS2A02G141900 // TraesCS2B02G167100 // TraesCS2A02G150900 // TraesCS2A02G151200 // TraesCS2D02G155900 // TraesCS5B02G183900 // TraesCS3B02G272700 // TraesCS2B02G176400 // TraesCS2A02G150800 // TraesCS2D02G156300 // …
GO:0009746	Biological Process	response to hexose	16	2689	1639	85761	1	1	// TraesCS5B02G225600 // TraesCS2A02G064300 // TraesCS3D02G204800 // TraesCS5A02G227000 // TraesCS2B02G167100 // TraesCS5D02G234400 // TraesCS2D02G145400 // TraesCS1D02G389400 // TraesCS3B02G231700 // TraesCS4A02G129700 // TraesCS7A02G208100 // TraesCS2A02G141900 // TraesCS1A02G381600 // TraesCS7B02G115300 // TraesCS7D02G210500 // TraesCS1B02G404100
GO:0044238	Biological Process	primary metabolic process	849	2689	47561	85761	1	1	// TraesCS3D02G033800 // TraesCS3B02G282700 // TraesCS4B02G377900 // TraesCS5D02G338300 // TraesCS5A02G077400 // TraesCS2D02G325300 // TraesCS6B02G047200 // TraesCS4A02G173600 // TraesCS1B02G026000 // TraesCS4B02G043300 // TraesCS5D02G179300 // TraesCS3D02G176100 // TraesCS1D02G330000 // TraesCS3B02G215400 // TraesCS3B02G036200 // TraesCS4B02G393300 // TraesCS5A02G263700 // TraesCS1D02G054600 // …
GO:0009744	Biological Process	response to sucrose	12	2689	1097	85761	1	1	// TraesCS2A02G064300 // TraesCS3D02G204800 // TraesCS5A02G227000 // TraesCS5D02G234400 // TraesCS1D02G389400 // TraesCS3B02G231700 // TraesCS5B02G225600 // TraesCS7A02G208100 // TraesCS1A02G381600 // TraesCS7B02G115300 // TraesCS7D02G210500 // TraesCS1B02G404100
GO:1902580	Biological Process	single-organism cellular localization	43	2689	2980	85761	1	1	// TraesCS2A02G064300 // TraesCS1D02G381600 // TraesCS1B02G394400 // TraesCS2A02G249100 // TraesCS1D02G381100 // TraesCS2D02G035100 // TraesCS1D02G381300 // TraesCS2B02G266200 // TraesCS1D02G381200 // TraesCS1B02G394500 // TraesCS3D02G204100 // TraesCS5A02G535400 // TraesCS1A02G374200 // TraesCS1B02G394700 // TraesCS2A02G036100 // TraesCS5A02G535300 // TraesCS2D02G131800 // TraesCS1A02G374300 // …
GO:0009742	Biological Process	brassinosteroid mediated signaling pathway	5	2689	1493	85761	1	1	// TraesCS5B02G099100 // TraesCS3B02G459100 // TraesCS5D02G105300 // TraesCS3D02G418700 // TraesCS5A02G093000
GO:0009743	Biological Process	response to carbohydrate	31	2689	2616	85761	1	1	// TraesCS4A02G333300 // TraesCS2A02G064300 // TraesCS5D02G539000 // TraesCS3D02G204800 // TraesCS7A02G208100 // TraesCS5B02G553100 // TraesCS2A02G141900 // TraesCS5D02G539200 // TraesCS1A02G381600 // TraesCS2B02G167100 // TraesCS4A02G129700 // TraesCS2D02G152100 // TraesCS5B02G553000 // TraesCS7D02G210500 // TraesCS4A02G269400 // TraesCS1D02G389400 // TraesCS4D02G042200 // TraesCS2D02G145400 // …
GO:0009741	Biological Process	response to brassinosteroid	49	2689	2057	85761	0.98	1	// TraesCS2D02G009400 // TraesCS2A02G583300 // TraesCS2B02G603300 // TraesCS1B02G371600 // TraesCS3D02G444500 // TraesCS7B02G484400 // TraesCS7B02G306500 // TraesCS1D02G360000 // TraesCS1A02G351300 // TraesCS2D02G035100 // TraesCS2A02G114200 // TraesCS3B02G459100 // TraesCS2B02G594300 // TraesCS2A02G319900 // TraesCS2A02G589400 // TraesCS3D02G418700 // TraesCS3A02G176000 // TraesCS7D02G418900 // …
GO:0010016	Biological Process	shoot system morphogenesis	42	2689	3316	85761	1	1	// TraesCS3D02G415500 // TraesCS3A02G419900 // TraesCS2B02G556200 // TraesCS1B02G309600 // TraesCS3B02G455300 // TraesCS2D02G528900 // TraesCS3A02G177300 // TraesCS4B02G277700 // TraesCS3B02G459100 // TraesCS7B02G315100 // TraesCS3B02G207700 // TraesCS1B02G422900 // TraesCS2B02G340600 // TraesCS3D02G418700 // TraesCS2A02G343000 // TraesCS5A02G413100 // TraesCS4A02G028300 // TraesCS7A02G415200 // …
GO:0009620	Biological Process	response to fungus	209	2689	6923	85761	0.72	1	// TraesCS6A02G157100 // TraesCS2D02G531100 // TraesCS1A02G050600 // TraesCS4B02G036400 // TraesCS1D02G052900 // TraesCS1D02G438900 // TraesCS2A02G048900 // TraesCS1D02G330000 // TraesCS2A02G411600 // TraesCS1A02G014000 // TraesCS1B02G360000 // TraesCS6D02G146400 // TraesCS4B02G367800 // TraesCS1D02G011900 // TraesCS7A02G417700 // TraesCS1D02G213100 // TraesCS5A02G281800 // TraesCS5A02G430900 // …
GO:0009625	Biological Process	response to insect	10	2689	721	85761	1	1	// TraesCS2B02G151500 // TraesCS2A02G129200 // TraesCS1B02G341300 // TraesCS2D02G371800 // TraesCS2A02G375400 // TraesCS2B02G392500 // TraesCS1A02G327900 // TraesCS2D02G131800 // TraesCS1D02G330000 // TraesCS1B02G341500
GO:0097502	Biological Process	mannosylation	6	2689	156	85761	0.37	1	// TraesCS7D02G327100 // TraesCS7B02G231000 // TraesCS7D02G160300 // TraesCS7A02G159300 // TraesCS7B02G063900 // TraesCS7A02G330300
GO:0009749	Biological Process	response to glucose	12	2689	1227	85761	1	1	// TraesCS5B02G225600 // TraesCS3D02G204800 // TraesCS5A02G227000 // TraesCS5D02G234400 // TraesCS1D02G389400 // TraesCS3B02G231700 // TraesCS1B02G404100 // TraesCS7A02G208100 // TraesCS1A02G381600 // TraesCS7B02G115300 // TraesCS7D02G210500 // TraesCS4A02G129700
GO:0010197	Biological Process	polar nucleus fusion	14	2689	700	85761	0.97	1	// TraesCS3A02G171800 // TraesCS1A02G129000 // TraesCS5D02G553400 // TraesCS3B02G286100 // TraesCS3B02G202700 // TraesCS3D02G178400 // TraesCS1D02G125700 // TraesCS7B02G025900 // TraesCS5B02G556100 // TraesCS1B02G147900 // TraesCS5A02G088000 // TraesCS3D02G255000 // TraesCS3A02G254100 // TraesCS5D02G100400
GO:0044403	Biological Process	symbiosis, encompassing mutualism through parasitism	33	2689	2021	85761	1	1	// TraesCS6D02G386800 // TraesCS6A02G332600 // TraesCS6A02G332300 // TraesCS7D02G160300 // TraesCS1D02G355100 // TraesCS3B02G459100 // TraesCS6B02G363000 // TraesCS5D02G553400 // TraesCS6A02G403200 // TraesCS6B02G363100 // TraesCS3D02G418700 // TraesCS5A02G412700 // TraesCS6A02G332500 // TraesCS7A02G159300 // TraesCS5B02G416300 // TraesCS7D02G327100 // TraesCS1A02G355300 // TraesCS2A02G551000 // …
GO:0048522	Biological Process	positive regulation of cellular process	32	2689	5622	85761	1	1	// TraesCS5B02G475500 // TraesCS1B02G188600 // TraesCS2D02G471500 // TraesCS7D02G117500 // TraesCS7B02G315100 // TraesCS4B02G393300 // TraesCS2A02G471600 // TraesCS6D02G404600 // TraesCS4B02G393200 // TraesCS1A02G175200 // TraesCS1D02G164000 // TraesCS7A02G415200 // TraesCS4B02G393400 // TraesCS4D02G187600 // TraesCS5A02G464100 // TraesCS3D02G023400 // TraesCS4D02G241200 // TraesCS5D02G476800 // …
GO:0006396	Biological Process	RNA processing	5	2689	4365	85761	1	1	// TraesCS2B02G375800 // TraesCS5B02G556100 // TraesCS2A02G356500 // TraesCS2D02G355400 // TraesCS5D02G553400
GO:0045893	Biological Process	positive regulation of transcription, DNA-templated	21	2689	2324	85761	1	1	// TraesCS4B02G393300 // TraesCS5A02G464100 // TraesCS7B02G315100 // TraesCS3D02G023400 // TraesCS5B02G475500 // TraesCS5D02G476800 // TraesCS4B02G393200 // TraesCS1A02G175200 // TraesCS3B02G022200 // TraesCS5B02G475800 // TraesCS5A02G554300 // TraesCS4B02G392800 // TraesCS5B02G531100 // TraesCS1B02G188600 // TraesCS1B02G189600 // TraesCS7A02G415200 // TraesCS1D02G163900 // TraesCS4B02G393400 // …
GO:0048466	Biological Process	androecium development	62	2689	2278	85761	0.88	1	// TraesCS1A02G118900 // TraesCS4D02G218900 // TraesCS4A02G333300 // TraesCS5D02G539200 // TraesCS5D02G539000 // TraesCS5B02G473300 // TraesCS4A02G203700 // TraesCS5A02G462200 // TraesCS3A02G444400 // TraesCS2B02G052800 // TraesCS4B02G075800 // TraesCS5B02G553100 // TraesCS4D02G104500 // TraesCS4A02G203500 // TraesCS6A02G292500 // TraesCS3B02G459100 // TraesCS5B02G553000 // TraesCS5B02G473900 // …
GO:0048467	Biological Process	gynoecium development	9	2689	1802	85761	1	1	// TraesCS2D02G411700 // TraesCS4D02G241200 // TraesCS2A02G414400 // TraesCS2B02G433500 // TraesCS3D02G418700 // TraesCS1B02G360000 // TraesCS5D02G223100 // TraesCS7D02G117500 // TraesCS3B02G459100
GO:0019222	Biological Process	regulation of metabolic process	329	2689	18524	85761	1	1	// TraesCS3D02G033800 // TraesCS3B02G282700 // TraesCS3A02G217000 // TraesCS1B02G114300 // TraesCS1D02G381300 // TraesCS2B02G325700 // TraesCS5D02G427200 // TraesCS4D02G016200 // TraesCS2B02G603300 // TraesCS2D02G586800 // TraesCS5D02G498300 // TraesCS1B02G026000 // TraesCS6A02G021000 // TraesCS2B02G611500 // TraesCS1D02G381100 // TraesCS3B02G568800 // TraesCS2B02G208600 // TraesCS4A02G015300 // …
GO:0048588	Biological Process	developmental cell growth	81	2689	2687	85761	0.65	1	// TraesCS2B02G284700 // TraesCS1D02G230700 // TraesCS3D02G477800 // TraesCS3B02G529200 // TraesCS3B02G117600 // TraesCS3D02G313100 // TraesCS2B02G494400 // TraesCS4B02G269600 // TraesCS3A02G317900 // TraesCS3B02G528900 // TraesCS3B02G348000 // TraesCS4D02G268900 // TraesCS1A02G263500 // TraesCS2D02G471500 // TraesCS4A02G226200 // TraesCS7D02G117500 // TraesCS7D02G365400 // TraesCS3D02G313200 // …
GO:0010393	Biological Process	galacturonan metabolic process	9	2689	545	85761	0.99	1	// TraesCS7A02G406500 // TraesCS7D02G400200 // TraesCS2B02G049000 // TraesCS7B02G306500 // TraesCS2A02G036100 // TraesCS2D02G035100 // TraesCS3D02G060100 // TraesCS3B02G072500 // TraesCS3A02G059900
GO:0048585	Biological Process	negative regulation of response to stimulus	16	2689	3756	85761	1	1	// TraesCS2B02G151500 // TraesCS7B02G306500 // TraesCS7D02G400200 // TraesCS4D02G241200 // TraesCS1B02G360000 // TraesCS2A02G129200 // TraesCS7B02G129500 // TraesCS2D02G035100 // TraesCS3D02G418700 // TraesCS2B02G049000 // TraesCS2A02G036100 // TraesCS7D02G117500 // TraesCS2D02G131800 // TraesCS3B02G459100 // TraesCS7A02G406500 // TraesCS5D02G223100
GO:0048584	Biological Process	positive regulation of response to stimulus	9	2689	2330	85761	1	1	// TraesCS7D02G327100 // TraesCS7B02G231000 // TraesCS2B02G250600 // TraesCS3D02G418700 // TraesCS7D02G160300 // TraesCS7A02G159300 // TraesCS7B02G063900 // TraesCS3B02G459100 // TraesCS7A02G330300
GO:0048468	Biological Process	cell development	114	2689	3806	85761	0.7	1	// TraesCS6B02G313400 // TraesCS3B02G348000 // TraesCS4D02G268900 // TraesCS2A02G411600 // TraesCS1B02G422900 // TraesCS3B02G552200 // TraesCS1B02G360000 // TraesCS7D02G440500 // TraesCS3A02G165900 // TraesCS4A02G226200 // TraesCS3D02G477900 // TraesCS4B02G190500 // TraesCS7B02G351400 // TraesCS6A02G284700 // TraesCS4D02G241200 // TraesCS4D02G109400 // TraesCS4A02G036700 // TraesCS3D02G497700 // …
GO:0048581	Biological Process	negative regulation of post-embryonic development	10	2689	455	85761	0.9	1	// TraesCS2D02G321300 // TraesCS2B02G340600 // TraesCS2B02G556200 // TraesCS1B02G309600 // TraesCS2D02G528900 // TraesCS3A02G346000 // TraesCS2A02G343000 // TraesCS4A02G028300 // TraesCS4B02G277700 // TraesCS4D02G276000
GO:0048580	Biological Process	regulation of post-embryonic development	45	2689	3447	85761	1	1	// TraesCS3D02G415500 // TraesCS3A02G419900 // TraesCS5D02G539200 // TraesCS5D02G539000 // TraesCS1D02G354600 // TraesCS2B02G556200 // TraesCS1B02G309600 // TraesCS3B02G318500 // TraesCS2D02G528900 // TraesCS3D02G284400 // TraesCS5B02G553100 // TraesCS4A02G333300 // TraesCS3A02G284600 // TraesCS4B02G277700 // TraesCS3B02G459100 // TraesCS7D02G254300 // TraesCS1B02G365400 // TraesCS2D02G152100 // …
GO:0008104	Biological Process	protein localization	59	2689	5541	85761	1	1	// TraesCS5A02G288300 // TraesCS2A02G064300 // TraesCS1D02G381600 // TraesCS1B02G394400 // TraesCS1D02G381100 // TraesCS2D02G035100 // TraesCS1D02G381300 // TraesCS7A02G451600 // TraesCS1D02G381200 // TraesCS7A02G451500 // TraesCS4B02G111900 // TraesCS3D02G204100 // TraesCS5A02G535400 // TraesCS5B02G507900 // TraesCS7D02G440500 // TraesCS7B02G351300 // TraesCS1A02G374200 // TraesCS1B02G394700 // …
GO:0048868	Biological Process	pollen tube development	43	2689	2182	85761	1	1	// TraesCS1D02G230700 // TraesCS6B02G313400 // TraesCS3D02G497000 // TraesCS3A02G177300 // TraesCS2D02G471500 // TraesCS7D02G117500 // TraesCS3B02G207700 // TraesCS4A02G373300 // TraesCS1B02G242900 // TraesCS2A02G471600 // TraesCS2B02G494400 // TraesCS3B02G552200 // TraesCS6D02G404600 // TraesCS3A02G491000 // TraesCS3B02G552100 // TraesCS2D02G286700 // TraesCS3A02G491100 // TraesCS2A02G209600 // …
GO:1901362	Biological Process	organic cyclic compound biosynthetic process	289	2689	18790	85761	1	1	// TraesCS3B02G282700 // TraesCS3A02G217000 // TraesCS4B02G377900 // TraesCS4D02G203500 // TraesCS2B02G325700 // TraesCS5A02G545200 // TraesCS4D02G016200 // TraesCS2B02G603300 // TraesCS2D02G263600 // TraesCS6B02G047200 // TraesCS3D02G080700 // TraesCS3D02G219000 // TraesCS6A02G021000 // TraesCS5D02G179300 // TraesCS3B02G006300 // TraesCS4D02G302800 // TraesCS3D02G010800 // TraesCS3A02G537200 // …
GO:0045454	Biological Process	cell redox homeostasis	22	2689	499	85761	0.079	1	// TraesCS7A02G493400 // TraesCS7A02G208100 // TraesCS7B02G404000 // TraesCS1A02G381600 // TraesCS7D02G210500 // TraesCS7D02G480900 // TraesCS4D02G197000 // TraesCS4B02G196700 // TraesCS1D02G389400 // TraesCS1A02G292300 // TraesCS3A02G351200 // TraesCS1B02G301700 // TraesCS5B02G225600 // TraesCS3D02G345400 // TraesCS3B02G383700 // TraesCS5D02G234400 // TraesCS5A02G227000 // TraesCS4A02G107900 // …
GO:1901360	Biological Process	organic cyclic compound metabolic process	363	2689	27558	85761	1	1	// TraesCS3B02G282700 // TraesCS4B02G377900 // TraesCS5A02G077400 // TraesCS2D02G263600 // TraesCS6B02G047200 // TraesCS5D02G179300 // TraesCS1D02G330000 // TraesCS3D02G010800 // TraesCS3A02G537200 // TraesCS4B02G393300 // TraesCS1D02G054600 // TraesCS5B02G282500 // TraesCS4A02G404800 // TraesCS5A02G419700 // TraesCS5D02G100400 // TraesCS6B02G028200 // TraesCS1A02G355300 // TraesCS2A02G551000 // …
GO:1901361	Biological Process	organic cyclic compound catabolic process	15	2689	2213	85761	1	1	// TraesCS2B02G182900 // TraesCS2A02G157300 // TraesCS5D02G553400 // TraesCS5A02G252700 // TraesCS2A02G157400 // TraesCS6A02G174400 // TraesCS5B02G556100 // TraesCS5B02G513200 // TraesCS2D02G163100 // TraesCS2A02G141900 // TraesCS5D02G513700 // TraesCS2D02G163200 // TraesCS2B02G167100 // TraesCS2D02G145400 // TraesCS2D02G163300
GO:0042538	Biological Process	hyperosmotic salinity response	9	2689	1624	85761	1	1	// TraesCS2B02G375800 // TraesCS2D02G088100 // TraesCS5B02G416000 // TraesCS2D02G355400 // TraesCS2A02G356500 // TraesCS5A02G412200 // TraesCS7B02G353200 // TraesCS4B02G019100 // TraesCS2A02G090200
GO:0009968	Biological Process	negative regulation of signal transduction	5	2689	901	85761	1	1	// TraesCS1B02G360000 // TraesCS7D02G117500 // TraesCS7B02G129500 // TraesCS5D02G223100 // TraesCS4D02G241200
GO:0009966	Biological Process	regulation of signal transduction	14	2689	3054	85761	1	1	// TraesCS7D02G327100 // TraesCS7B02G231000 // TraesCS1B02G360000 // TraesCS2B02G250600 // TraesCS7B02G129500 // TraesCS4D02G241200 // TraesCS3D02G418700 // TraesCS7D02G160300 // TraesCS7A02G159300 // TraesCS5D02G223100 // TraesCS7B02G063900 // TraesCS7D02G117500 // TraesCS3B02G459100 // TraesCS7A02G330300
GO:0048869	Biological Process	cellular developmental process	225	2689	9509	85761	1	1	// TraesCS3D02G101400 // TraesCS4B02G236000 // TraesCS1D02G299700 // TraesCS2D02G592900 // TraesCS6B02G313400 // TraesCS3B02G348000 // TraesCS4D02G268900 // TraesCS4B02G393300 // TraesCS2A02G411600 // TraesCS1B02G422900 // TraesCS7B02G167900 // TraesCS3B02G347800 // TraesCS7B02G351300 // TraesCS1B02G360000 // TraesCS2A02G580300 // TraesCS2B02G340600 // TraesCS7D02G440500 // TraesCS3A02G293200 // …
GO:0072524	Biological Process	pyridine-containing compound metabolic process	20	2689	1669	85761	1	1	// TraesCS5B02G172000 // TraesCS1D02G092700 // TraesCS7A02G406500 // TraesCS5A02G175900 // TraesCS7D02G400200 // TraesCS4A02G015100 // TraesCS3D02G327800 // TraesCS2D02G035100 // TraesCS5D02G179200 // TraesCS2B02G049000 // TraesCS5A02G252700 // TraesCS5B02G172200 // TraesCS5D02G179300 // TraesCS7B02G306500 // TraesCS4D02G287800 // TraesCS4B02G288800 // TraesCS7A02G523600 // TraesCS3A02G334500 // …
GO:0009965	Biological Process	leaf morphogenesis	6	2689	2118	85761	1	1	// TraesCS7D02G408400 // TraesCS3D02G418700 // TraesCS5A02G413100 // TraesCS7A02G415200 // TraesCS3B02G459100 // TraesCS7B02G315100
GO:0009962	Biological Process	regulation of flavonoid biosynthetic process	20	2689	764	85761	0.82	1	// TraesCS2B02G151500 // TraesCS1B02G394100 // TraesCS1D02G381300 // TraesCS1A02G374400 // TraesCS1B02G114300 // TraesCS1B02G394500 // TraesCS1D02G380800 // TraesCS1D02G381600 // TraesCS6A02G221800 // TraesCS1A02G374500 // TraesCS1D02G095100 // TraesCS1D02G381200 // TraesCS1B02G394700 // TraesCS1A02G374200 // TraesCS1A02G103000 // TraesCS1A02G374300 // TraesCS1D02G381100 // TraesCS2A02G129200 // …
GO:0009963	Biological Process	positive regulation of flavonoid biosynthetic process	17	2689	451	85761	0.26	1	// TraesCS2B02G151500 // TraesCS1B02G394100 // TraesCS1D02G381300 // TraesCS1A02G374400 // TraesCS1B02G394500 // TraesCS1D02G380800 // TraesCS1D02G381600 // TraesCS6A02G221800 // TraesCS1A02G374500 // TraesCS1D02G381200 // TraesCS1A02G374200 // TraesCS1B02G394700 // TraesCS1A02G374300 // TraesCS1D02G381100 // TraesCS2A02G129200 // TraesCS2D02G131800 // TraesCS1B02G394400
GO:0009960	Biological Process	endosperm development	6	2689	1042	85761	1	1	// TraesCS4D02G241200 // TraesCS1B02G360000 // TraesCS3D02G418700 // TraesCS5D02G223100 // TraesCS7D02G117500 // TraesCS3B02G459100
GO:0032446	Biological Process	protein modification by small protein conjugation	36	2689	4484	85761	1	1	// TraesCS2D02G393100 // TraesCS4A02G333300 // TraesCS4B02G176000 // TraesCS5D02G539000 // TraesCS5A02G147000 // TraesCS5D02G036200 // TraesCS4B02G176100 // TraesCS1B02G156500 // TraesCS5B02G553100 // TraesCS5D02G539200 // TraesCS2D02G152100 // TraesCS4A02G034600 // TraesCS3D02G204100 // TraesCS5B02G489500 // TraesCS4A02G269400 // TraesCS3D02G186800 // TraesCS4D02G042200 // TraesCS5B02G145900 // …
GO:0022900	Biological Process	electron transport chain	15	2689	1072	85761	1	1	// TraesCS6B02G282000 // TraesCS3D02G319100 // TraesCS6A02G239400 // TraesCS7A02G493400 // TraesCS7B02G404000 // TraesCS3B02G354800 // TraesCS3A02G325700 // TraesCS7A02G542600 // TraesCS3D02G318000 // TraesCS6B02G285100 // TraesCS7B02G464600 // TraesCS6D02G224500 // TraesCS7B02G109800 // TraesCS6A02G242500 // TraesCS7D02G480900
GO:0009845	Biological Process	seed germination	18	2689	1986	85761	1	1	// TraesCS4A02G333300 // TraesCS5D02G539200 // TraesCS5D02G539000 // TraesCS5B02G553000 // TraesCS6A02G221800 // TraesCS5D02G538900 // TraesCS3D02G418700 // TraesCS4B02G044700 // TraesCS4A02G269400 // TraesCS5B02G553100 // TraesCS2D02G152100 // TraesCS4D02G042200 // TraesCS5B02G552900 // TraesCS2A02G147300 // TraesCS4A02G333200 // TraesCS5D02G539500 // TraesCS3B02G459100 // TraesCS5B02G552800
GO:0006073	Biological Process	cellular glucan metabolic process	8	2689	2605	85761	1	1	// TraesCS3D02G418700 // TraesCS4D02G197000 // TraesCS4B02G196700 // TraesCS7D02G418900 // TraesCS4A02G107900 // TraesCS2D02G498500 // TraesCS7D02G365400 // TraesCS3B02G459100
GO:0009846	Biological Process	pollen germination	10	2689	1235	85761	1	1	// TraesCS2A02G471600 // TraesCS4D02G241200 // TraesCS6D02G404600 // TraesCS2B02G494400 // TraesCS3D02G418700 // TraesCS1B02G360000 // TraesCS5D02G223100 // TraesCS2D02G471500 // TraesCS7D02G117500 // TraesCS3B02G459100
GO:0048518	Biological Process	positive regulation of biological process	63	2689	7797	85761	1	1	// TraesCS3D02G415500 // TraesCS4D02G187600 // TraesCS2B02G494400 // TraesCS1D02G381100 // TraesCS5B02G475500 // TraesCS1D02G381600 // TraesCS3B02G455300 // TraesCS7D02G117500 // TraesCS7A02G255900 // TraesCS1B02G188600 // TraesCS2D02G471500 // TraesCS3D02G023400 // TraesCS3B02G459100 // TraesCS7B02G315100 // TraesCS4B02G393300 // TraesCS7D02G254300 // TraesCS1D02G381300 // TraesCS6D02G404600 // …
GO:0043574	Biological Process	peroxisomal transport	9	2689	311	85761	0.64	1	// TraesCS3B02G224900 // TraesCS2A02G064300 // TraesCS3B02G113000 // TraesCS3D02G204100 // TraesCS3A02G213900 // TraesCS3D02G216200 // TraesCS3D02G097800 // TraesCS3B02G244100 // TraesCS3A02G097300
GO:0051254	Biological Process	positive regulation of RNA metabolic process	21	2689	2353	85761	1	1	// TraesCS4B02G393300 // TraesCS5A02G464100 // TraesCS7B02G315100 // TraesCS3D02G023400 // TraesCS5B02G475500 // TraesCS5D02G476800 // TraesCS4B02G393200 // TraesCS1A02G175200 // TraesCS3B02G022200 // TraesCS5B02G475800 // TraesCS5A02G554300 // TraesCS4B02G392800 // TraesCS5B02G531100 // TraesCS1B02G188600 // TraesCS1B02G189600 // TraesCS7A02G415200 // TraesCS1D02G163900 // TraesCS4B02G393400 // …
GO:0015718	Biological Process	monocarboxylic acid transport	7	2689	184	85761	0.36	1	// TraesCS2A02G471600 // TraesCS6D02G404600 // TraesCS2B02G494400 // TraesCS4D02G040800 // TraesCS4A02G270800 // TraesCS4B02G043300 // TraesCS2D02G471500
GO:0048765	Biological Process	root hair cell differentiation	61	2689	1620	85761	0.091	1	// TraesCS2B02G284700 // TraesCS3D02G477800 // TraesCS1B02G184000 // TraesCS2D02G035100 // TraesCS3B02G529200 // TraesCS4B02G269600 // TraesCS3A02G317900 // TraesCS3B02G528900 // TraesCS3B02G348000 // TraesCS4D02G268900 // TraesCS1A02G263500 // TraesCS3D02G313100 // TraesCS7D02G365400 // TraesCS3D02G313200 // TraesCS3A02G100500 // TraesCS6B02G277100 // TraesCS6A02G345100 // TraesCS3D02G101400 // …
GO:0048764	Biological Process	trichoblast maturation	61	2689	1620	85761	0.091	1	// TraesCS2B02G284700 // TraesCS3D02G477800 // TraesCS1B02G184000 // TraesCS2D02G035100 // TraesCS3B02G529200 // TraesCS4B02G269600 // TraesCS3A02G317900 // TraesCS3B02G528900 // TraesCS3B02G348000 // TraesCS4D02G268900 // TraesCS1A02G263500 // TraesCS3D02G313100 // TraesCS7D02G365400 // TraesCS3D02G313200 // TraesCS3A02G100500 // TraesCS6B02G277100 // TraesCS6A02G345100 // TraesCS3D02G101400 // …
GO:0015711	Biological Process	organic anion transport	34	2689	1797	85761	1	1	// TraesCS2A02G264000 // TraesCS2A02G157400 // TraesCS2D02G035100 // TraesCS4B02G043300 // TraesCS2D02G471500 // TraesCS2A02G471600 // TraesCS2A02G157300 // TraesCS6D02G404600 // TraesCS5A02G535400 // TraesCS4A02G270800 // TraesCS6B02G370600 // TraesCS2A02G036100 // TraesCS5A02G535300 // TraesCS1A02G025000 // TraesCS7D02G523900 // TraesCS7B02G306500 // TraesCS6D02G320200 // TraesCS4B02G367500 // …
GO:0006605	Biological Process	protein targeting	41	2689	3744	85761	1	1	// TraesCS2A02G064300 // TraesCS1D02G381600 // TraesCS1B02G394400 // TraesCS1D02G381100 // TraesCS2D02G035100 // TraesCS1D02G381300 // TraesCS1D02G381200 // TraesCS3D02G204100 // TraesCS5A02G535400 // TraesCS1A02G374200 // TraesCS1B02G394700 // TraesCS2A02G036100 // TraesCS5A02G535300 // TraesCS2D02G131800 // TraesCS1A02G374300 // TraesCS3B02G244100 // TraesCS3B02G224900 // TraesCS7D02G523900 // …
GO:0045184	Biological Process	establishment of protein localization	48	2689	5167	85761	1	1	// TraesCS5A02G288300 // TraesCS2A02G064300 // TraesCS1D02G381600 // TraesCS1B02G394400 // TraesCS1D02G381100 // TraesCS2D02G035100 // TraesCS1D02G381300 // TraesCS1D02G381200 // TraesCS3D02G204100 // TraesCS5A02G535400 // TraesCS5B02G507900 // TraesCS1A02G374200 // TraesCS1B02G394700 // TraesCS2A02G036100 // TraesCS5A02G535300 // TraesCS2D02G131800 // TraesCS1A02G374300 // TraesCS3B02G244100 // …
GO:0003006	Biological Process	developmental process involved in reproduction	172	2689	13497	85761	1	1	// TraesCS2A02G147300 // TraesCS5B02G473300 // TraesCS2D02G038500 // TraesCS3B02G318500 // TraesCS6B02G313400 // TraesCS1A02G355700 // TraesCS2D02G088100 // TraesCS1B02G365700 // TraesCS5B02G473900 // TraesCS5B02G473700 // TraesCS3B02G552200 // TraesCS2A02G414400 // TraesCS3D02G497700 // TraesCS7D02G440500 // TraesCS5A02G147000 // TraesCS3D02G416500 // TraesCS5B02G513200 // TraesCS3D02G204100 // …
GO:0042221	Biological Process	response to chemical	519	2689	23546	85761	1	1	// TraesCS4B02G355900 // TraesCS4A02G491900 // TraesCS1D02G299700 // TraesCS6B02G313400 // TraesCS2B02G011100 // TraesCS3B02G063900 // TraesCS1D02G330000 // TraesCS3B02G215400 // TraesCS2B02G594300 // TraesCS3B02G552200 // TraesCS1B02G360000 // TraesCS2A02G580300 // TraesCS1D02G270100 // TraesCS2B02G176500 // TraesCS5B02G552800 // TraesCS6A02G309700 // TraesCS4D02G031600 // TraesCS7B02G237300 // …
GO:0072657	Biological Process	protein localization to membrane	30	2689	1786	85761	1	1	// TraesCS1D02G381600 // TraesCS1B02G394400 // TraesCS1D02G381100 // TraesCS2D02G035100 // TraesCS1D02G381300 // TraesCS1D02G381200 // TraesCS5A02G535400 // TraesCS1A02G374200 // TraesCS1B02G394700 // TraesCS2A02G036100 // TraesCS5A02G535300 // TraesCS2D02G131800 // TraesCS1A02G374300 // TraesCS7D02G523900 // TraesCS7B02G306500 // TraesCS1A02G374400 // TraesCS1B02G394500 // TraesCS4B02G367500 // …
GO:0043436	Biological Process	oxoacid metabolic process	243	2689	10221	85761	1	1	// TraesCS3D02G489700 // TraesCS4B02G377900 // TraesCS3B02G543700 // TraesCS6D02G366900 // TraesCS5A02G545200 // TraesCS4B02G008800 // TraesCS7D02G477200 // TraesCS4B02G033100 // TraesCS6B02G047200 // TraesCS7A02G524500 // TraesCS5D02G179300 // TraesCS6D02G367000 // TraesCS4D02G287800 // TraesCS3D02G010800 // TraesCS1B02G070000 // TraesCS1D02G054600 // TraesCS6A02G382100 // TraesCS6B02G421200 // …
GO:0009451	Biological Process	RNA modification	8	2689	1746	85761	1	1	// TraesCS3D02G415500 // TraesCS2B02G310300 // TraesCS2D02G291600 // TraesCS3A02G419900 // TraesCS3B02G455300 // TraesCS5B02G513200 // TraesCS5D02G513700 // TraesCS2A02G294000
GO:0055114	Biological Process	oxidation-reduction process	153	2689	9149	85761	1	1	// TraesCS6A02G162900 // TraesCS4B02G377900 // TraesCS5A02G545200 // TraesCS7A02G542600 // TraesCS6B02G047200 // TraesCS7A02G081100 // TraesCS2D02G584800 // TraesCS3D02G010800 // TraesCS1D02G054600 // TraesCS1B02G070300 // TraesCS6B02G326500 // TraesCS6D02G224500 // TraesCS7B02G289600 // TraesCS4D02G265200 // TraesCS2B02G151500 // TraesCS7D02G440900 // TraesCS4B02G378100 // TraesCS3A02G325700 // …
GO:0044700	Biological Process	single organism signaling	245	2689	14083	85761	1	1	// TraesCS2A02G147300 // TraesCS4A02G491900 // TraesCS2A02G157400 // TraesCS2B02G011100 // TraesCS2D02G061300 // TraesCS4A02G333300 // TraesCS2A02G062200 // TraesCS2B02G594300 // TraesCS2A02G063000 // TraesCS2A02G414400 // TraesCS5A02G535400 // TraesCS7D02G008100 // TraesCS2A02G150800 // TraesCS3A02G293200 // TraesCS1D02G270100 // TraesCS1B02G267400 // TraesCS6D02G224500 // TraesCS1D02G149800 // …
GO:0044703	Biological Process	multi-organism reproductive process	132	2689	5434	85761	1	1	// TraesCS2A02G147300 // TraesCS5B02G473300 // TraesCS3B02G552100 // TraesCS2D02G592900 // TraesCS6B02G313400 // TraesCS5B02G473900 // TraesCS4A02G113600 // TraesCS5B02G473700 // TraesCS3B02G552200 // TraesCS1B02G360000 // TraesCS2A02G580300 // TraesCS7D02G440500 // TraesCS3A02G491100 // TraesCS4A02G269500 // TraesCS2D02G325100 // TraesCS4B02G190500 // TraesCS7B02G351400 // TraesCS5A02G001200 // …
GO:0044702	Biological Process	single organism reproductive process	167	2689	13681	85761	1	1	// TraesCS2A02G147300 // TraesCS5B02G473300 // TraesCS2D02G038500 // TraesCS3B02G318500 // TraesCS6B02G313400 // TraesCS1A02G355700 // TraesCS2D02G088100 // TraesCS1B02G365700 // TraesCS5B02G473900 // TraesCS5B02G473700 // TraesCS3B02G552200 // TraesCS2A02G414400 // TraesCS7D02G440500 // TraesCS5A02G147000 // TraesCS3D02G416500 // TraesCS5B02G513200 // TraesCS4A02G269500 // TraesCS5B02G145900 // …
GO:1901564	Biological Process	organonitrogen compound metabolic process	125	2689	13333	85761	1	1	// TraesCS1D02G276700 // TraesCS6A02G297800 // TraesCS3D02G086800 // TraesCS5D02G179300 // TraesCS5B02G172000 // TraesCS3A02G086500 // TraesCS6D02G311800 // TraesCS6A02G174400 // TraesCS5A02G552300 // TraesCS2D02G145400 // TraesCS5B02G513200 // TraesCS1A02G277500 // TraesCS6B02G446400 // TraesCS2B02G375800 // TraesCS1A02G355300 // TraesCS1A02G082700 // TraesCS3D02G299600 // TraesCS6B02G446300 // …
GO:1901565	Biological Process	organonitrogen compound catabolic process	24	2689	2262	85761	1	1	// TraesCS6D02G386800 // TraesCS1D02G355100 // TraesCS2A02G141900 // TraesCS2B02G167100 // TraesCS5B02G403700 // TraesCS6A02G403200 // TraesCS6A02G174400 // TraesCS2D02G349400 // TraesCS6B02G446400 // TraesCS5B02G513200 // TraesCS5D02G513700 // TraesCS5A02G093000 // TraesCS5D02G105300 // TraesCS1A02G355300 // TraesCS5B02G099100 // TraesCS6B02G446300 // TraesCS3D02G524700 // TraesCS2A02G350900 // …
GO:1901566	Biological Process	organonitrogen compound biosynthetic process	62	2689	9493	85761	1	1	// TraesCS2B02G310300 // TraesCS1D02G276700 // TraesCS7D02G384000 // TraesCS6A02G297800 // TraesCS2D02G291600 // TraesCS6D02G277600 // TraesCS3D02G086800 // TraesCS5B02G099100 // TraesCS5B02G466800 // TraesCS7B02G389300 // TraesCS1D02G389400 // TraesCS2A02G294000 // TraesCS7A02G486200 // TraesCS5A02G457700 // TraesCS5D02G105300 // TraesCS3A02G086500 // TraesCS2D02G355400 // TraesCS7D02G472800 // …
GO:0044706	Biological Process	multi-multicellular organism process	90	2689	3539	85761	0.98	1	// TraesCS2A02G147300 // TraesCS5B02G473300 // TraesCS2D02G038500 // TraesCS6B02G313400 // TraesCS5B02G473900 // TraesCS5B02G473700 // TraesCS3B02G552200 // TraesCS1B02G360000 // TraesCS4A02G269500 // TraesCS4A02G085600 // TraesCS4D02G241200 // TraesCS5A02G462600 // TraesCS4B02G044700 // TraesCS1B02G007400 // TraesCS5D02G539000 // TraesCS3D02G497700 // TraesCS7A02G075200 // TraesCS1A02G393900 // …
GO:0034655	Biological Process	nucleobase-containing compound catabolic process	10	2689	729	85761	1	1	// TraesCS2B02G182900 // TraesCS2A02G157300 // TraesCS5D02G553400 // TraesCS2A02G157400 // TraesCS5B02G556100 // TraesCS5B02G513200 // TraesCS2D02G163100 // TraesCS5D02G513700 // TraesCS2D02G163200 // TraesCS2D02G163300
GO:0071322	Biological Process	cellular response to carbohydrate stimulus	16	2689	566	85761	0.69	1	// TraesCS4A02G333300 // TraesCS5D02G539200 // TraesCS5D02G539000 // TraesCS5B02G553000 // TraesCS5D02G538900 // TraesCS4B02G044700 // TraesCS4A02G269400 // TraesCS5B02G553100 // TraesCS2D02G152100 // TraesCS4D02G042200 // TraesCS5B02G552900 // TraesCS2A02G147300 // TraesCS4A02G333200 // TraesCS5D02G539500 // TraesCS4A02G129700 // TraesCS5B02G552800
GO:0010243	Biological Process	response to organonitrogen compound	71	2689	3103	85761	1	1	// TraesCS2D02G088100 // TraesCS4B02G176000 // TraesCS7A02G198800 // TraesCS6B02G379800 // TraesCS2D02G437300 // TraesCS2D02G035100 // TraesCS4B02G176100 // TraesCS1B02G156500 // TraesCS5D02G446800 // TraesCS2A02G441400 // TraesCS7B02G306500 // TraesCS5A02G439700 // TraesCS6B02G192900 // TraesCS5D02G447000 // TraesCS6B02G378000 // TraesCS2B02G049000 // TraesCS5B02G181500 // TraesCS2D02G436900 // …
GO:0016052	Biological Process	carbohydrate catabolic process	25	2689	2089	85761	1	1	// TraesCS5D02G286100 // TraesCS3D02G204800 // TraesCS5D02G179200 // TraesCS5D02G179300 // TraesCS2D02G035100 // TraesCS4B02G288800 // TraesCS7A02G523600 // TraesCS5B02G172000 // TraesCS5B02G278400 // TraesCS3A02G334500 // TraesCS2A02G036100 // TraesCS7B02G306500 // TraesCS5A02G175900 // TraesCS3D02G327800 // TraesCS1D02G092700 // TraesCS7A02G406500 // TraesCS3B02G365400 // TraesCS7D02G400200 // …
GO:0016053	Biological Process	organic acid biosynthetic process	59	2689	6010	85761	1	1	// TraesCS2A02G075000 // TraesCS3A02G129600 // TraesCS6A02G297800 // TraesCS5A02G147000 // TraesCS2D02G035100 // TraesCS6D02G277600 // TraesCS6B02G327300 // TraesCS5B02G466800 // TraesCS2A02G141900 // TraesCS1A02G381600 // TraesCS2B02G167100 // TraesCS1B02G440000 // TraesCS7A02G406500 // TraesCS2D02G355400 // TraesCS5A02G535400 // TraesCS2D02G073700 // TraesCS7B02G084000 // TraesCS5A02G457700 // …
GO:0016051	Biological Process	carbohydrate biosynthetic process	60	2689	4030	85761	1	1	// TraesCS2A02G542200 // TraesCS2A02G541900 // TraesCS3D02G418700 // TraesCS7B02G208300 // TraesCS2D02G543600 // TraesCS2A02G542300 // TraesCS2A02G541800 // TraesCS4B02G196700 // TraesCS2A02G542000 // TraesCS3D02G176100 // TraesCS2D02G409000 // TraesCS2D02G543400 // TraesCS2A02G542100 // TraesCS3B02G459100 // TraesCS3A02G059900 // TraesCS7D02G304900 // TraesCS6B02G277100 // TraesCS3B02G072500 // …
GO:0002376	Biological Process	immune system process	247	2689	8924	85761	0.98	1	// TraesCS1B02G114300 // TraesCS6B02G379800 // TraesCS7B02G081800 // TraesCS5D02G446800 // TraesCS3D02G219000 // TraesCS5D02G536600 // TraesCS1D02G381100 // TraesCS5A02G412800 // TraesCS3D02G085000 // TraesCS5B02G181500 // TraesCS2A02G411600 // TraesCS2D02G436900 // TraesCS7A02G406500 // TraesCS2A02G126100 // TraesCS5A02G535400 // TraesCS4B02G367800 // TraesCS7B02G105300 // TraesCS3B02G100100 // …
GO:0071446	Biological Process	cellular response to salicylic acid stimulus	18	2689	2351	85761	1	1	// TraesCS2B02G151500 // TraesCS2A02G440500 // TraesCS7B02G306500 // TraesCS5A02G495400 // TraesCS7D02G400200 // TraesCS4B02G323400 // TraesCS2A02G129200 // TraesCS4B02G367500 // TraesCS2D02G035100 // TraesCS4D02G359900 // TraesCS2B02G049000 // TraesCS4D02G360000 // TraesCS4B02G367600 // TraesCS2A02G036100 // TraesCS5A02G535300 // TraesCS5A02G535400 // TraesCS2D02G131800 // TraesCS7A02G406500
GO:0033554	Biological Process	cellular response to stress	165	2689	9816	85761	1	1	// TraesCS2A02G157400 // TraesCS2D02G163100 // TraesCS4B02G033100 // TraesCS4A02G107900 // TraesCS1D02G381100 // TraesCS1D02G330000 // TraesCS2A02G411600 // TraesCS4D02G197000 // TraesCS5A02G535400 // TraesCS4A02G279200 // TraesCS4B02G367800 // TraesCS4B02G196700 // TraesCS3D02G215800 // TraesCS1A02G374200 // TraesCS7A02G417700 // TraesCS1D02G213100 // TraesCS4A02G181800 // TraesCS4A02G181900 // …
GO:0050778	Biological Process	positive regulation of immune response	9	2689	1581	85761	1	1	// TraesCS7D02G327100 // TraesCS7B02G231000 // TraesCS2B02G250600 // TraesCS3D02G418700 // TraesCS7D02G160300 // TraesCS7A02G159300 // TraesCS7B02G063900 // TraesCS3B02G459100 // TraesCS7A02G330300
GO:0006826	Biological Process	iron ion transport	28	2689	638	85761	0.055	1	// TraesCS4D02G032200 // TraesCS4D02G032100 // TraesCS4B02G033100 // TraesCS3B02G282500 // TraesCS4A02G278900 // TraesCS4D02G032000 // TraesCS4D02G030800 // TraesCS4D02G031800 // TraesCS3B02G282400 // TraesCS4A02G279100 // TraesCS4A02G279300 // TraesCS4A02G279200 // TraesCS4D02G030700 // TraesCS4D02G032500 // TraesCS4A02G181900 // TraesCS4D02G030600 // TraesCS7B02G353200 // TraesCS4A02G181800 // …
GO:0045490	Biological Process	pectin catabolic process	6	2689	177	85761	0.48	1	// TraesCS7B02G306500 // TraesCS7D02G400200 // TraesCS2B02G049000 // TraesCS2A02G036100 // TraesCS2D02G035100 // TraesCS7A02G406500
GO:0010431	Biological Process	seed maturation	38	2689	1524	85761	0.94	1	// TraesCS4A02G333300 // TraesCS5D02G539200 // TraesCS5D02G539000 // TraesCS1D02G354600 // TraesCS3B02G318500 // TraesCS1A02G355700 // TraesCS5B02G553100 // TraesCS3A02G284600 // TraesCS1B02G365700 // TraesCS1A02G381600 // TraesCS3B02G456500 // TraesCS2D02G152100 // TraesCS3D02G416700 // TraesCS5B02G553000 // TraesCS1D02G354800 // TraesCS3D02G284400 // TraesCS4A02G269400 // TraesCS3A02G421000 // …
GO:0051649	Biological Process	establishment of localization in cell	49	2689	5253	85761	1	1	// TraesCS5A02G288300 // TraesCS2A02G064300 // TraesCS1D02G381600 // TraesCS1B02G394400 // TraesCS2A02G249100 // TraesCS1D02G381100 // TraesCS2D02G035100 // TraesCS1D02G381300 // TraesCS2B02G266200 // TraesCS1D02G381200 // TraesCS1B02G394500 // TraesCS3D02G204100 // TraesCS5A02G535400 // TraesCS1A02G374200 // TraesCS1B02G394700 // TraesCS2A02G036100 // TraesCS5A02G535300 // TraesCS2D02G131800 // …
GO:0071103	Biological Process	DNA conformation change	5	2689	841	85761	1	1	// TraesCS7A02G523600 // TraesCS7A02G410100 // TraesCS7D02G403300 // TraesCS7B02G309500 // TraesCS1D02G092700
GO:0022607	Biological Process	cellular component assembly	71	2689	6878	85761	1	1	// TraesCS2A02G312900 // TraesCS4B02G176000 // TraesCS1A02G263500 // TraesCS5B02G314000 // TraesCS3B02G529200 // TraesCS5D02G036200 // TraesCS5B02G395500 // TraesCS1B02G156500 // TraesCS2D02G311400 // TraesCS3B02G528900 // TraesCS4D02G268900 // TraesCS1B02G188600 // TraesCS7A02G523600 // TraesCS3B02G459100 // TraesCS3D02G477800 // TraesCS4B02G393300 // TraesCS4B02G176100 // TraesCS7B02G167900 // …
GO:0055086	Biological Process	nucleobase-containing small molecule metabolic process	25	2689	4314	85761	1	1	// TraesCS4B02G288800 // TraesCS5D02G179200 // TraesCS5D02G179300 // TraesCS2D02G035100 // TraesCS7A02G523600 // TraesCS5B02G172000 // TraesCS3A02G334500 // TraesCS2A02G036100 // TraesCS5B02G513200 // TraesCS5D02G513700 // TraesCS7B02G306500 // TraesCS5A02G175900 // TraesCS3D02G327800 // TraesCS1D02G092700 // TraesCS7A02G237200 // TraesCS7A02G406500 // TraesCS3B02G365400 // TraesCS7D02G163500 // …
GO:0022603	Biological Process	regulation of anatomical structure morphogenesis	12	2689	1682	85761	1	1	// TraesCS1B02G422900 // TraesCS4D02G241200 // TraesCS1B02G360000 // TraesCS1A02G393900 // TraesCS3D02G418700 // TraesCS3A02G177300 // TraesCS3D02G183500 // TraesCS5D02G223100 // TraesCS7D02G117500 // TraesCS3B02G459100 // TraesCS3B02G207700 // TraesCS1D02G402600
GO:0010103	Biological Process	stomatal complex morphogenesis	32	2689	1082	85761	0.65	1	// TraesCS3D02G415500 // TraesCS3A02G419900 // TraesCS2B02G556200 // TraesCS1B02G309600 // TraesCS3B02G455300 // TraesCS2D02G528900 // TraesCS4B02G277700 // TraesCS3B02G459100 // TraesCS2B02G340600 // TraesCS3D02G418700 // TraesCS2A02G343000 // TraesCS4A02G028300 // TraesCS4B02G021700 // TraesCS4D02G019400 // TraesCS4D02G276000 // TraesCS2D02G321300 // TraesCS6B02G347500 // TraesCS4A02G292400 // …
GO:0009141	Biological Process	nucleoside triphosphate metabolic process	23	2689	1660	85761	1	1	// TraesCS4B02G288800 // TraesCS5D02G179200 // TraesCS5D02G179300 // TraesCS2D02G035100 // TraesCS7A02G523600 // TraesCS5B02G172000 // TraesCS3A02G334500 // TraesCS2A02G036100 // TraesCS7B02G306500 // TraesCS5A02G175900 // TraesCS3D02G327800 // TraesCS1D02G092700 // TraesCS7A02G237200 // TraesCS7A02G406500 // TraesCS3B02G365400 // TraesCS7D02G163500 // TraesCS7D02G400200 // TraesCS4A02G015100 // …
GO:0019915	Biological Process	lipid storage	15	2689	372	85761	0.2	1	// TraesCS4A02G333300 // TraesCS5D02G539200 // TraesCS5D02G539000 // TraesCS5B02G553000 // TraesCS5D02G538900 // TraesCS4B02G044700 // TraesCS4A02G269400 // TraesCS5B02G553100 // TraesCS2D02G152100 // TraesCS4D02G042200 // TraesCS5B02G552900 // TraesCS2A02G147300 // TraesCS4A02G333200 // TraesCS5D02G539500 // TraesCS5B02G552800
GO:0009144	Biological Process	purine nucleoside triphosphate metabolic process	23	2689	1603	85761	1	1	// TraesCS4B02G288800 // TraesCS5D02G179200 // TraesCS5D02G179300 // TraesCS2D02G035100 // TraesCS7A02G523600 // TraesCS5B02G172000 // TraesCS3A02G334500 // TraesCS2A02G036100 // TraesCS7B02G306500 // TraesCS5A02G175900 // TraesCS3D02G327800 // TraesCS1D02G092700 // TraesCS7A02G237200 // TraesCS7A02G406500 // TraesCS3B02G365400 // TraesCS7D02G163500 // TraesCS7D02G400200 // TraesCS4A02G015100 // …
GO:0009646	Biological Process	response to absence of light	9	2689	437	85761	0.93	1	// TraesCS5A02G372800 // TraesCS5D02G468600 // TraesCS5D02G438500 // TraesCS1D02G417400 // TraesCS5B02G466800 // TraesCS5A02G430900 // TraesCS5D02G382300 // TraesCS5A02G457700 // TraesCS1B02G440000
GO:0006928	Biological Process	movement of cell or subcellular component	6	2689	591	85761	1	1	// TraesCS2A02G580300 // TraesCS2D02G592900 // TraesCS7B02G034000 // TraesCS7D02G132700 // TraesCS2D02G078600 // TraesCS2B02G607400
GO:0009062	Biological Process	fatty acid catabolic process	15	2689	812	85761	0.99	1	// TraesCS3B02G224900 // TraesCS3B02G456600 // TraesCS3D02G097800 // TraesCS3B02G244100 // TraesCS3B02G113000 // TraesCS3D02G416700 // TraesCS3D02G204100 // TraesCS3B02G456700 // TraesCS3A02G213900 // TraesCS3A02G421000 // TraesCS3D02G216200 // TraesCS3D02G416500 // TraesCS3B02G456500 // TraesCS3B02G456800 // TraesCS3A02G097300
GO:0045892	Biological Process	negative regulation of transcription, DNA-templated	8	2689	2035	85761	1	1	// TraesCS2B02G603400 // TraesCS2A02G583300 // TraesCS2D02G596700 // TraesCS2B02G603300 // TraesCS2A02G583200 // TraesCS2D02G088100 // TraesCS2A02G090200 // TraesCS2D02G596800
GO:0009069	Biological Process	serine family amino acid metabolic process	12	2689	1022	85761	1	1	// TraesCS5D02G234400 // TraesCS6A02G297800 // TraesCS3A02G302400 // TraesCS6D02G277600 // TraesCS3D02G299600 // TraesCS4B02G282200 // TraesCS6B02G327300 // TraesCS1D02G389400 // TraesCS5B02G225600 // TraesCS5A02G227000 // TraesCS1A02G381600 // TraesCS1B02G404100
GO:0009723	Biological Process	response to ethylene	69	2689	2530	85761	0.89	1	// TraesCS6D02G386800 // TraesCS6A02G332600 // TraesCS6A02G332300 // TraesCS6B02G379800 // TraesCS3D02G530800 // TraesCS5D02G446800 // TraesCS2A02G441400 // TraesCS1D02G355100 // TraesCS5A02G439700 // TraesCS5D02G447000 // TraesCS6B02G378000 // TraesCS5B02G181500 // TraesCS2D02G437400 // TraesCS6B02G363000 // TraesCS5A02G439900 // TraesCS7A02G198800 // TraesCS6A02G345100 // TraesCS1D02G452000 // …
GO:0097659	Biological Process	nucleic acid-templated transcription	135	2689	13260	85761	1	1	// TraesCS3B02G282700 // TraesCS3A02G217000 // TraesCS2B02G325700 // TraesCS5D02G427200 // TraesCS4D02G016200 // TraesCS2B02G603300 // TraesCS5A02G556100 // TraesCS3D02G219000 // TraesCS6A02G021000 // TraesCS4D02G302800 // TraesCS5A02G419300 // TraesCS4B02G393300 // TraesCS5B02G282500 // TraesCS5A02G419600 // TraesCS4A02G404800 // TraesCS1D02G164000 // TraesCS5A02G419700 // TraesCS2A02G090200 // …
GO:0071215	Biological Process	cellular response to abscisic acid stimulus	11	2689	3943	85761	1	1	// TraesCS2D02G088100 // TraesCS4D02G241200 // TraesCS1B02G360000 // TraesCS2B02G250600 // TraesCS7B02G129500 // TraesCS3D02G418700 // TraesCS5D02G223100 // TraesCS7D02G117500 // TraesCS3B02G459100 // TraesCS4B02G019100 // TraesCS2A02G090200
GO:0071214	Biological Process	cellular response to abiotic stimulus	5	2689	2182	85761	1	1	// TraesCS5A02G487600 // TraesCS3B02G361700 // TraesCS3A02G331500 // TraesCS5D02G502600 // TraesCS3D02G325100
GO:0048646	Biological Process	anatomical structure formation involved in morphogenesis	65	2689	3480	85761	1	1	// TraesCS3A02G160000 // TraesCS1A02G263500 // TraesCS5B02G314000 // TraesCS3D02G191300 // TraesCS1D02G299700 // TraesCS2D02G592900 // TraesCS5B02G395500 // TraesCS4B02G269600 // TraesCS3A02G317900 // TraesCS3B02G528900 // TraesCS2D02G078600 // TraesCS3B02G348000 // TraesCS4D02G268900 // TraesCS1B02G188600 // TraesCS3D02G313100 // TraesCS3B02G459100 // TraesCS3D02G313200 // TraesCS3D02G477800 // …
GO:0071669	Biological Process	plant-type cell wall organization or biogenesis	70	2689	3436	85761	1	1	// TraesCS2D02G061100 // TraesCS2B02G075300 // TraesCS3A02G160000 // TraesCS2A02G062800 // TraesCS3D02G191300 // TraesCS1D02G299700 // TraesCS2D02G061000 // TraesCS3A02G246600 // TraesCS2D02G061300 // TraesCS2D02G078600 // TraesCS3B02G348000 // TraesCS3D02G313100 // TraesCS2A02G062900 // TraesCS2D02G061200 // TraesCS3B02G459100 // TraesCS7D02G365400 // TraesCS2A02G061800 // TraesCS1D02G110600 // …
GO:0010154	Biological Process	fruit development	60	2689	6845	85761	1	1	// TraesCS4A02G333300 // TraesCS3A02G129600 // TraesCS5D02G539000 // TraesCS1D02G354600 // TraesCS3B02G318500 // TraesCS5B02G395500 // TraesCS1A02G355700 // TraesCS3D02G284400 // TraesCS5B02G553100 // TraesCS2D02G088100 // TraesCS7D02G117500 // TraesCS3A02G284600 // TraesCS5D02G539200 // TraesCS1A02G381600 // TraesCS3B02G456500 // TraesCS3B02G459100 // TraesCS1B02G365400 // TraesCS2D02G152100 // …
GO:0042445	Biological Process	hormone metabolic process	25	2689	2682	85761	1	1	// TraesCS2D02G156400 // TraesCS2D02G156600 // TraesCS2A02G051100 // TraesCS2A02G141900 // TraesCS2B02G167100 // TraesCS2A02G150900 // TraesCS2D02G155900 // TraesCS3B02G272700 // TraesCS2B02G176400 // TraesCS2A02G150800 // TraesCS2B02G176500 // TraesCS2B02G176600 // TraesCS2A02G151100 // TraesCS7B02G353200 // TraesCS3A02G246600 // TraesCS2A02G151200 // TraesCS2A02G050900 // TraesCS2D02G156300 // …
GO:0006812	Biological Process	cation transport	141	2689	4669	85761	0.69	1	// TraesCS4B02G377900 // TraesCS6A02G297800 // TraesCS5A02G545200 // TraesCS4B02G033100 // TraesCS6B02G047200 // TraesCS6A02G109800 // TraesCS3D02G010800 // TraesCS1B02G070000 // TraesCS1D02G054600 // TraesCS4A02G279200 // TraesCS4B02G377100 // TraesCS5A02G430900 // TraesCS7B02G289600 // TraesCS3A02G097300 // TraesCS4B02G377000 // TraesCS7D02G440900 // TraesCS4B02G378100 // TraesCS4D02G031600 // …
GO:0006811	Biological Process	ion transport	202	2689	7905	85761	1	1	// TraesCS4B02G377900 // TraesCS6A02G297800 // TraesCS5A02G545200 // TraesCS2A02G157400 // TraesCS4B02G033100 // TraesCS6B02G047200 // TraesCS6A02G109800 // TraesCS4B02G043300 // TraesCS1D02G330000 // TraesCS3D02G010800 // TraesCS2A02G264000 // TraesCS1B02G070000 // TraesCS1D02G054600 // TraesCS5A02G535400 // TraesCS4A02G279200 // TraesCS4B02G377100 // TraesCS5A02G430900 // TraesCS1B02G070300 // …
GO:0006816	Biological Process	calcium ion transport	8	2689	669	85761	1	1	// TraesCS7D02G523900 // TraesCS3B02G113000 // TraesCS6A02G297800 // TraesCS3B02G334700 // TraesCS6D02G277600 // TraesCS6B02G327300 // TraesCS3D02G097800 // TraesCS3A02G097300
GO:0099402	Biological Process	plant organ development	359	2689	10673	85761	0.086	1	// TraesCS4B02G377900 // TraesCS1D02G299700 // TraesCS4B02G033100 // TraesCS6B02G047200 // TraesCS6D02G367000 // TraesCS3B02G543800 // TraesCS3D02G010800 // TraesCS2B02G594300 // TraesCS1D02G054600 // TraesCS2A02G414400 // TraesCS3D02G490500 // TraesCS5B02G462200 // TraesCS6A02G382900 // TraesCS5A02G453200 // TraesCS4D02G031600 // TraesCS2D02G162700 // TraesCS3B02G205700 // TraesCS4A02G036700 // …
GO:0046700	Biological Process	heterocycle catabolic process	15	2689	2061	85761	1	1	// TraesCS2B02G182900 // TraesCS2A02G157300 // TraesCS5D02G553400 // TraesCS5A02G252700 // TraesCS2A02G157400 // TraesCS6A02G174400 // TraesCS5B02G556100 // TraesCS5B02G513200 // TraesCS2D02G163100 // TraesCS2A02G141900 // TraesCS5D02G513700 // TraesCS2D02G163200 // TraesCS2B02G167100 // TraesCS2D02G145400 // TraesCS2D02G163300
GO:0012501	Biological Process	programmed cell death	132	2689	4378	85761	0.69	1	// TraesCS3B02G568800 // TraesCS6B02G313400 // TraesCS3B02G063900 // TraesCS1D02G381100 // TraesCS2B02G500800 // TraesCS1D02G330000 // TraesCS2A02G411600 // TraesCS3B02G552200 // TraesCS5A02G535400 // TraesCS4B02G367800 // TraesCS7D02G469700 // TraesCS1A02G374200 // TraesCS7A02G417700 // TraesCS1D02G213100 // TraesCS7D02G333300 // TraesCS5B02G145900 // TraesCS2D02G476800 // TraesCS3D02G497700 // …
GO:0043900	Biological Process	regulation of multi-organism process	22	2689	1882	85761	1	1	// TraesCS2D02G035100 // TraesCS7D02G117500 // TraesCS7A02G451500 // TraesCS4B02G111900 // TraesCS1B02G360000 // TraesCS7D02G440500 // TraesCS7B02G351300 // TraesCS2A02G036100 // TraesCS7D02G440400 // TraesCS4B02G190500 // TraesCS7B02G351400 // TraesCS7B02G306500 // TraesCS7A02G451600 // TraesCS4D02G241200 // TraesCS4D02G109400 // TraesCS5D02G223100 // TraesCS4A02G113600 // TraesCS7A02G406500 // …
GO:0042335	Biological Process	cuticle development	15	2689	1022	85761	1	1	// TraesCS4B02G282200 // TraesCS4D02G359900 // TraesCS2A02G161600 // TraesCS4B02G367500 // TraesCS4D02G177100 // TraesCS3D02G418700 // TraesCS4D02G360000 // TraesCS2B02G187600 // TraesCS4B02G367600 // TraesCS5A02G535300 // TraesCS5A02G535400 // TraesCS2D02G168700 // TraesCS3B02G459100 // TraesCS4B02G175200 // TraesCS7A02G261900
GO:0009787	Biological Process	regulation of abscisic acid-activated signaling pathway	5	2689	1379	85761	1	1	// TraesCS1B02G360000 // TraesCS2B02G250600 // TraesCS7D02G117500 // TraesCS5D02G223100 // TraesCS4D02G241200
GO:0034654	Biological Process	nucleobase-containing compound biosynthetic process	210	2689	14983	85761	1	1	// TraesCS3B02G282700 // TraesCS3A02G217000 // TraesCS4B02G377900 // TraesCS2B02G325700 // TraesCS5A02G545200 // TraesCS7A02G473600 // TraesCS2B02G603300 // TraesCS6B02G047200 // TraesCS3D02G219000 // TraesCS6A02G021000 // TraesCS4D02G302800 // TraesCS3D02G010800 // TraesCS5A02G419300 // TraesCS4B02G393300 // TraesCS1D02G054600 // TraesCS5B02G282500 // TraesCS1B02G070300 // TraesCS4B02G377100 // …
GO:0009751	Biological Process	response to salicylic acid	97	2689	4607	85761	1	1	// TraesCS2D02G371800 // TraesCS4A02G491900 // TraesCS6B02G379800 // TraesCS5D02G446800 // TraesCS1D02G330000 // TraesCS5B02G181500 // TraesCS2D02G436900 // TraesCS6D02G327700 // TraesCS5A02G535400 // TraesCS7D02G008100 // TraesCS7B02G105300 // TraesCS2D02G437000 // TraesCS2D02G382900 // TraesCS2B02G459500 // TraesCS2A02G439600 // TraesCS2A02G375400 // TraesCS7A02G208100 // TraesCS6A02G346300 // …
GO:0001708	Biological Process	cell fate specification	6	2689	1066	85761	1	1	// TraesCS4D02G241200 // TraesCS1B02G360000 // TraesCS3D02G418700 // TraesCS5D02G223100 // TraesCS7D02G117500 // TraesCS3B02G459100
GO:0010604	Biological Process	positive regulation of macromolecule metabolic process	21	2689	2961	85761	1	1	// TraesCS4B02G393300 // TraesCS5A02G464100 // TraesCS7B02G315100 // TraesCS3D02G023400 // TraesCS5B02G475500 // TraesCS5D02G476800 // TraesCS4B02G393200 // TraesCS1A02G175200 // TraesCS3B02G022200 // TraesCS5B02G475800 // TraesCS5A02G554300 // TraesCS4B02G392800 // TraesCS5B02G531100 // TraesCS1B02G188600 // TraesCS1B02G189600 // TraesCS7A02G415200 // TraesCS1D02G163900 // TraesCS4B02G393400 // …
GO:0051603	Biological Process	proteolysis involved in cellular protein catabolic process	11	2689	4050	85761	1	1	// TraesCS4D02G187600 // TraesCS2D02G053700 // TraesCS6B02G047700 // TraesCS4B02G176000 // TraesCS1D02G138900 // TraesCS4B02G176100 // TraesCS1B02G156500 // TraesCS4A02G118100 // TraesCS4D02G036800 // TraesCS3D02G186800 // TraesCS6A02G039400
GO:0046903	Biological Process	secretion	27	2689	684	85761	0.14	1	// TraesCS5B02G403500 // TraesCS5D02G408100 // TraesCS5B02G403600 // TraesCS1D02G149800 // TraesCS5D02G408000 // TraesCS4B02G043300 // TraesCS2D02G471500 // TraesCS1D02G317300 // TraesCS2A02G471600 // TraesCS3D02G436700 // TraesCS6D02G404600 // TraesCS3B02G477900 // TraesCS1B02G170200 // TraesCS2D02G327800 // TraesCS2B02G346900 // TraesCS5A02G398700 // TraesCS2A02G319900 // TraesCS5B02G507900 // …
GO:0051606	Biological Process	detection of stimulus	8	2689	1642	85761	1	1	// TraesCS7B02G306500 // TraesCS7D02G400200 // TraesCS3D02G418700 // TraesCS2B02G049000 // TraesCS2A02G036100 // TraesCS2D02G035100 // TraesCS3B02G459100 // TraesCS7A02G406500
GO:0044270	Biological Process	cellular nitrogen compound catabolic process	15	2689	2083	85761	1	1	// TraesCS2B02G182900 // TraesCS2A02G157300 // TraesCS5D02G553400 // TraesCS5A02G252700 // TraesCS2A02G157400 // TraesCS6A02G174400 // TraesCS5B02G556100 // TraesCS5B02G513200 // TraesCS2D02G163100 // TraesCS2A02G141900 // TraesCS5D02G513700 // TraesCS2D02G163200 // TraesCS2B02G167100 // TraesCS2D02G145400 // TraesCS2D02G163300
GO:0046907	Biological Process	intracellular transport	49	2689	4933	85761	1	1	// TraesCS5A02G288300 // TraesCS2A02G064300 // TraesCS1D02G381600 // TraesCS1B02G394400 // TraesCS2A02G249100 // TraesCS1D02G381100 // TraesCS2D02G035100 // TraesCS1D02G381300 // TraesCS2B02G266200 // TraesCS1D02G381200 // TraesCS1B02G394500 // TraesCS3D02G204100 // TraesCS5A02G535400 // TraesCS1A02G374200 // TraesCS1B02G394700 // TraesCS2A02G036100 // TraesCS5A02G535300 // TraesCS2D02G131800 // …
GO:0080134	Biological Process	regulation of response to stress	40	2689	5375	85761	1	1	// TraesCS1D02G381600 // TraesCS1B02G394400 // TraesCS1D02G381100 // TraesCS2D02G035100 // TraesCS1D02G381300 // TraesCS3B02G459100 // TraesCS1D02G381200 // TraesCS5A02G535400 // TraesCS3D02G418700 // TraesCS1A02G374200 // TraesCS1B02G394700 // TraesCS2A02G036100 // TraesCS5A02G535300 // TraesCS7D02G160300 // TraesCS2D02G131800 // TraesCS1A02G374300 // TraesCS7D02G327100 // TraesCS7D02G523900 // …
GO:0080135	Biological Process	regulation of cellular response to stress	36	2689	1724	85761	1	1	// TraesCS1D02G381600 // TraesCS1B02G394400 // TraesCS1D02G381100 // TraesCS2D02G035100 // TraesCS1D02G381300 // TraesCS1D02G381200 // TraesCS5A02G535400 // TraesCS7A02G159300 // TraesCS1A02G374200 // TraesCS1B02G394700 // TraesCS2A02G036100 // TraesCS5A02G535300 // TraesCS7D02G160300 // TraesCS2D02G131800 // TraesCS1A02G374300 // TraesCS7D02G327100 // TraesCS7D02G523900 // TraesCS7B02G306500 // …
GO:0006355	Biological Process	regulation of transcription, DNA-templated	128	2689	11847	85761	1	1	// TraesCS3B02G282700 // TraesCS3A02G217000 // TraesCS2B02G325700 // TraesCS5D02G427200 // TraesCS4D02G016200 // TraesCS2B02G603300 // TraesCS5A02G556100 // TraesCS3D02G219000 // TraesCS6A02G021000 // TraesCS4D02G302800 // TraesCS5A02G419300 // TraesCS4B02G393300 // TraesCS5B02G282500 // TraesCS5A02G419600 // TraesCS4A02G404800 // TraesCS1D02G164000 // TraesCS5A02G419700 // TraesCS2A02G090200 // …
GO:0006351	Biological Process	transcription, DNA-templated	135	2689	13208	85761	1	1	// TraesCS3B02G282700 // TraesCS3A02G217000 // TraesCS2B02G325700 // TraesCS5D02G427200 // TraesCS4D02G016200 // TraesCS2B02G603300 // TraesCS5A02G556100 // TraesCS3D02G219000 // TraesCS6A02G021000 // TraesCS4D02G302800 // TraesCS5A02G419300 // TraesCS4B02G393300 // TraesCS5B02G282500 // TraesCS5A02G419600 // TraesCS4A02G404800 // TraesCS1D02G164000 // TraesCS5A02G419700 // TraesCS2A02G090200 // …
GO:0009615	Biological Process	response to virus	27	2689	1658	85761	1	1	// TraesCS6D02G386800 // TraesCS6B02G363100 // TraesCS6A02G332300 // TraesCS1D02G355100 // TraesCS3B02G459100 // TraesCS6B02G363000 // TraesCS5D02G553400 // TraesCS6A02G403200 // TraesCS6A02G332600 // TraesCS3D02G418700 // TraesCS5A02G412700 // TraesCS6A02G332500 // TraesCS5B02G416300 // TraesCS1A02G355300 // TraesCS2A02G551000 // TraesCS6B02G446300 // TraesCS3D02G524700 // TraesCS5A02G412800 // …
GO:0085029	Biological Process	extracellular matrix assembly	44	2689	1591	85761	0.82	1	// TraesCS1A02G263500 // TraesCS5B02G314000 // TraesCS5B02G395500 // TraesCS4B02G269600 // TraesCS3B02G528900 // TraesCS4D02G268900 // TraesCS1B02G188600 // TraesCS3B02G459100 // TraesCS3D02G477800 // TraesCS4B02G393300 // TraesCS7B02G167900 // TraesCS4B02G393200 // TraesCS1A02G175200 // TraesCS3D02G418700 // TraesCS4D02G087300 // TraesCS3D02G478400 // TraesCS4B02G090200 // TraesCS1D02G164000 // …
GO:1901617	Biological Process	organic hydroxy compound biosynthetic process	28	2689	2411	85761	1	1	// TraesCS2D02G156400 // TraesCS1D02G095100 // TraesCS2D02G156600 // TraesCS2A02G051100 // TraesCS2A02G150900 // TraesCS2D02G155900 // TraesCS5B02G183900 // TraesCS3B02G272700 // TraesCS2B02G176400 // TraesCS2A02G150800 // TraesCS5D02G190900 // TraesCS2B02G176500 // TraesCS2B02G176600 // TraesCS3D02G244900 // TraesCS2A02G151100 // TraesCS7B02G353200 // TraesCS3A02G246600 // TraesCS2A02G151200 // …
GO:1901615	Biological Process	organic hydroxy compound metabolic process	28	2689	2842	85761	1	1	// TraesCS2D02G156400 // TraesCS1D02G095100 // TraesCS2D02G156600 // TraesCS2A02G051100 // TraesCS2A02G150900 // TraesCS2D02G155900 // TraesCS5B02G183900 // TraesCS3B02G272700 // TraesCS2B02G176400 // TraesCS2A02G150800 // TraesCS5D02G190900 // TraesCS2B02G176500 // TraesCS2B02G176600 // TraesCS3D02G244900 // TraesCS2A02G151100 // TraesCS7B02G353200 // TraesCS3A02G246600 // TraesCS2A02G151200 // …
GO:0009856	Biological Process	pollination	90	2689	3539	85761	0.98	1	// TraesCS2A02G147300 // TraesCS5B02G473300 // TraesCS2D02G038500 // TraesCS6B02G313400 // TraesCS5B02G473900 // TraesCS5B02G473700 // TraesCS3B02G552200 // TraesCS1B02G360000 // TraesCS4A02G269500 // TraesCS4A02G085600 // TraesCS4D02G241200 // TraesCS5A02G462600 // TraesCS4B02G044700 // TraesCS1B02G007400 // TraesCS5D02G539000 // TraesCS3D02G497700 // TraesCS7A02G075200 // TraesCS1A02G393900 // …
GO:0009617	Biological Process	response to bacterium	195	2689	6920	85761	0.94	1	// TraesCS6B02G379800 // TraesCS7A02G482800 // TraesCS5D02G446800 // TraesCS1D02G330000 // TraesCS5B02G181500 // TraesCS2A02G411600 // TraesCS2D02G436900 // TraesCS6D02G327700 // TraesCS1B02G360000 // TraesCS5A02G535400 // TraesCS4B02G367800 // TraesCS7B02G105300 // TraesCS7D02G469700 // TraesCS2D02G437100 // TraesCS7A02G417700 // TraesCS2D02G437000 // TraesCS1D02G213100 // TraesCS2D02G382900 // …
GO:0043043	Biological Process	peptide biosynthetic process	40	2689	4094	85761	1	1	// TraesCS2B02G310300 // TraesCS1D02G276700 // TraesCS7D02G384000 // TraesCS5A02G552500 // TraesCS2D02G291600 // TraesCS3D02G086800 // TraesCS5B02G466800 // TraesCS7B02G389300 // TraesCS2A02G294000 // TraesCS7A02G486200 // TraesCS5A02G457700 // TraesCS3A02G086500 // TraesCS7D02G472800 // TraesCS7D02G303400 // TraesCS5A02G552300 // TraesCS3B02G586800 // TraesCS5A02G413100 // TraesCS7B02G206800 // …
GO:0006955	Biological Process	immune response	245	2689	8510	85761	0.92	1	// TraesCS1B02G114300 // TraesCS6B02G379800 // TraesCS7B02G081800 // TraesCS5D02G446800 // TraesCS3D02G219000 // TraesCS5D02G536600 // TraesCS1D02G381100 // TraesCS5A02G412800 // TraesCS3D02G085000 // TraesCS5B02G181500 // TraesCS2A02G411600 // TraesCS2D02G436900 // TraesCS7A02G406500 // TraesCS2A02G126100 // TraesCS5A02G535400 // TraesCS4B02G367800 // TraesCS7B02G105300 // TraesCS3B02G100100 // …
GO:0009991	Biological Process	response to extracellular stimulus	101	2689	3585	85761	0.87	1	// TraesCS6B02G379800 // TraesCS2A02G157400 // TraesCS4B02G033100 // TraesCS5D02G446800 // TraesCS5B02G181500 // TraesCS4A02G279100 // TraesCS2D02G436900 // TraesCS6D02G327700 // TraesCS4A02G279200 // TraesCS7B02G105300 // TraesCS2D02G437000 // TraesCS4A02G181800 // TraesCS2D02G382900 // TraesCS2B02G459500 // TraesCS4D02G031600 // TraesCS1B02G007400 // TraesCS2A02G439600 // TraesCS6A02G346300 // …
GO:0010927	Biological Process	cellular component assembly involved in morphogenesis	44	2689	1591	85761	0.82	1	// TraesCS1A02G263500 // TraesCS5B02G314000 // TraesCS5B02G395500 // TraesCS4B02G269600 // TraesCS3B02G528900 // TraesCS4D02G268900 // TraesCS1B02G188600 // TraesCS3B02G459100 // TraesCS3D02G477800 // TraesCS4B02G393300 // TraesCS7B02G167900 // TraesCS4B02G393200 // TraesCS1A02G175200 // TraesCS3D02G418700 // TraesCS4D02G087300 // TraesCS3D02G478400 // TraesCS4B02G090200 // TraesCS1D02G164000 // …
GO:0000272	Biological Process	polysaccharide catabolic process	6	2689	772	85761	1	1	// TraesCS7B02G306500 // TraesCS7D02G400200 // TraesCS2B02G049000 // TraesCS2A02G036100 // TraesCS2D02G035100 // TraesCS7A02G406500
GO:0019395	Biological Process	fatty acid oxidation	8	2689	694	85761	1	1	// TraesCS3B02G224900 // TraesCS3B02G113000 // TraesCS3D02G204100 // TraesCS3A02G213900 // TraesCS3D02G216200 // TraesCS3D02G097800 // TraesCS3B02G244100 // TraesCS3A02G097300
GO:0046777	Biological Process	protein autophosphorylation	8	2689	3203	85761	1	1	// TraesCS4D02G241200 // TraesCS1B02G360000 // TraesCS3D02G418700 // TraesCS1B02G007400 // TraesCS7A02G023600 // TraesCS5D02G223100 // TraesCS7D02G117500 // TraesCS3B02G459100
GO:0009719	Biological Process	response to endogenous stimulus	391	2689	15578	85761	1	1	// TraesCS4B02G355900 // TraesCS4A02G491900 // TraesCS1D02G299700 // TraesCS2B02G011100 // TraesCS3B02G063900 // TraesCS2B02G594300 // TraesCS1B02G360000 // TraesCS2A02G580300 // TraesCS1D02G270100 // TraesCS3A02G165900 // TraesCS6A02G309700 // TraesCS7B02G237300 // TraesCS3B02G205700 // TraesCS3D02G299600 // TraesCS2A02G551000 // TraesCS5A02G398700 // TraesCS7A02G208100 // TraesCS4B02G313300 // …
GO:0009718	Biological Process	anthocyanin-containing compound biosynthetic process	15	2689	784	85761	0.98	1	// TraesCS2B02G182900 // TraesCS2A02G264000 // TraesCS2A02G157300 // TraesCS6D02G320200 // TraesCS1D02G149800 // TraesCS2A02G157400 // TraesCS2B02G278200 // TraesCS1A02G152800 // TraesCS6B02G370600 // TraesCS1B02G170200 // TraesCS6A02G339600 // TraesCS2D02G163100 // TraesCS2D02G163200 // TraesCS2D02G260000 // TraesCS2D02G163300
GO:0009809	Biological Process	lignin biosynthetic process	5	2689	1221	85761	1	1	// TraesCS5D02G382300 // TraesCS5D02G468600 // TraesCS5A02G457700 // TraesCS5A02G372800 // TraesCS5B02G466800
GO:0009808	Biological Process	lignin metabolic process	8	2689	1968	85761	1	1	// TraesCS3D02G418700 // TraesCS5A02G372800 // TraesCS5D02G468600 // TraesCS5B02G466800 // TraesCS5D02G382300 // TraesCS3B02G459100 // TraesCS5A02G457700 // TraesCS7B02G353200
GO:0046034	Biological Process	ATP metabolic process	22	2689	1560	85761	1	1	// TraesCS4B02G288800 // TraesCS5D02G179200 // TraesCS5D02G179300 // TraesCS2D02G035100 // TraesCS7A02G523600 // TraesCS5B02G172000 // TraesCS3A02G334500 // TraesCS2A02G036100 // TraesCS7B02G306500 // TraesCS5A02G175900 // TraesCS3D02G327800 // TraesCS1D02G092700 // TraesCS7A02G237200 // TraesCS7A02G406500 // TraesCS3B02G365400 // TraesCS7D02G400200 // TraesCS4A02G015100 // TraesCS6A02G109800 // …
GO:0043161	Biological Process	proteasome-mediated ubiquitin-dependent protein catabolic process	5	2689	1732	85761	1	1	// TraesCS4B02G176000 // TraesCS3D02G186800 // TraesCS1D02G138900 // TraesCS4B02G176100 // TraesCS1B02G156500
GO:0043933	Biological Process	macromolecular complex subunit organization	28	2689	6990	85761	1	1	// TraesCS2A02G312900 // TraesCS4B02G176000 // TraesCS5D02G036200 // TraesCS4B02G176100 // TraesCS1B02G156500 // TraesCS2D02G311400 // TraesCS4A02G226700 // TraesCS7A02G523600 // TraesCS3B02G459100 // TraesCS1B02G185500 // TraesCS7B02G109800 // TraesCS3D02G418700 // TraesCS4A02G034600 // TraesCS7D02G403300 // TraesCS5D02G009300 // TraesCS5B02G027400 // TraesCS1D02G138900 // TraesCS4D02G359900 // …
GO:0060560	Biological Process	developmental growth involved in morphogenesis	111	2689	4443	85761	0.99	1	// TraesCS1D02G299700 // TraesCS2D02G592900 // TraesCS3B02G348000 // TraesCS4D02G268900 // TraesCS2A02G411600 // TraesCS1B02G422900 // TraesCS3B02G347800 // TraesCS1B02G360000 // TraesCS2A02G580300 // TraesCS1D02G270100 // TraesCS4A02G226200 // TraesCS3D02G477900 // TraesCS4D02G241200 // TraesCS3A02G318000 // TraesCS4A02G036700 // TraesCS3B02G347900 // TraesCS3D02G313300 // TraesCS7A02G075200 // …
GO:0031325	Biological Process	positive regulation of cellular metabolic process	21	2689	3207	85761	1	1	// TraesCS4B02G393300 // TraesCS5A02G464100 // TraesCS7B02G315100 // TraesCS3D02G023400 // TraesCS5B02G475500 // TraesCS5D02G476800 // TraesCS4B02G393200 // TraesCS1A02G175200 // TraesCS3B02G022200 // TraesCS5B02G475800 // TraesCS5A02G554300 // TraesCS4B02G392800 // TraesCS5B02G531100 // TraesCS1B02G188600 // TraesCS1B02G189600 // TraesCS7A02G415200 // TraesCS1D02G163900 // TraesCS4B02G393400 // …
GO:1903508	Biological Process	positive regulation of nucleic acid-templated transcription	21	2689	2324	85761	1	1	// TraesCS4B02G393300 // TraesCS5A02G464100 // TraesCS7B02G315100 // TraesCS3D02G023400 // TraesCS5B02G475500 // TraesCS5D02G476800 // TraesCS4B02G393200 // TraesCS1A02G175200 // TraesCS3B02G022200 // TraesCS5B02G475800 // TraesCS5A02G554300 // TraesCS4B02G392800 // TraesCS5B02G531100 // TraesCS1B02G188600 // TraesCS1B02G189600 // TraesCS7A02G415200 // TraesCS1D02G163900 // TraesCS4B02G393400 // …
GO:0016070	Biological Process	RNA metabolic process	180	2689	17938	85761	1	1	// TraesCS3B02G282700 // TraesCS3A02G217000 // TraesCS2B02G325700 // TraesCS5D02G427200 // TraesCS4D02G016200 // TraesCS2A02G157400 // TraesCS2D02G163100 // TraesCS2B02G603300 // TraesCS2A02G213200 // TraesCS3D02G219000 // TraesCS6A02G021000 // TraesCS4D02G302800 // TraesCS5A02G419300 // TraesCS4B02G393300 // TraesCS5B02G282500 // TraesCS2D02G375500 // TraesCS4A02G404800 // TraesCS1D02G164000 // …
GO:0006644	Biological Process	phospholipid metabolic process	30	2689	1847	85761	1	1	// TraesCS3D02G117800 // TraesCS2A02G249100 // TraesCS4B02G043300 // TraesCS7A02G133400 // TraesCS2D02G471500 // TraesCS4B02G290500 // TraesCS7D02G446400 // TraesCS2A02G471600 // TraesCS6D02G404600 // TraesCS4A02G270800 // TraesCS7B02G100700 // TraesCS4D02G217600 // TraesCS2B02G266200 // TraesCS7D02G133000 // TraesCS4B02G217300 // TraesCS4A02G013300 // TraesCS2D02G250700 // TraesCS7B02G129500 // …
GO:0032501	Biological Process	multicellular organismal process	762	2689	24629	85761	0.67	1	// TraesCS3D02G101400 // TraesCS4B02G377900 // TraesCS3B02G529200 // TraesCS1D02G299700 // TraesCS6B02G313400 // TraesCS2D02G186100 // TraesCS6B02G047200 // TraesCS6D02G367000 // TraesCS3D02G010800 // TraesCS4B02G393300 // TraesCS2B02G594300 // TraesCS1D02G054600 // TraesCS3B02G552200 // TraesCS2A02G414400 // TraesCS2B02G340600 // TraesCS3D02G490500 // TraesCS5B02G462200 // TraesCS2A02G329300 // …
GO:0032506	Biological Process	cytokinetic process	7	2689	1083	85761	1	1	// TraesCS1B02G362600 // TraesCS3B02G390500 // TraesCS1A02G348000 // TraesCS7D02G426600 // TraesCS7B02G335600 // TraesCS1D02G350900 // TraesCS7A02G436600
GO:0006643	Biological Process	membrane lipid metabolic process	11	2689	941	85761	1	1	// TraesCS4A02G195700 // TraesCS5A02G148500 // TraesCS3B02G113000 // TraesCS4D02G117800 // TraesCS4B02G119500 // TraesCS1A02G364500 // TraesCS5D02G144400 // TraesCS5B02G147100 // TraesCS3D02G097800 // TraesCS1B02G381900 // TraesCS3A02G097300
GO:0032504	Biological Process	multicellular organism reproduction	54	2689	3006	85761	1	1	// TraesCS4A02G333300 // TraesCS5D02G539200 // TraesCS5D02G539000 // TraesCS1D02G354600 // TraesCS5A02G147000 // TraesCS3B02G318500 // TraesCS1A02G355700 // TraesCS1B02G365400 // TraesCS5B02G553100 // TraesCS3A02G284600 // TraesCS1B02G365700 // TraesCS1A02G381600 // TraesCS3B02G456500 // TraesCS7A02G451500 // TraesCS2D02G152100 // TraesCS4B02G111900 // TraesCS7B02G351300 // TraesCS5B02G553000 // …
GO:0009664	Biological Process	plant-type cell wall organization	66	2689	2471	85761	0.92	1	// TraesCS2D02G061100 // TraesCS2B02G075300 // TraesCS3A02G160000 // TraesCS2A02G062800 // TraesCS3D02G191300 // TraesCS1D02G299700 // TraesCS2D02G061000 // TraesCS2D02G061300 // TraesCS2D02G078600 // TraesCS3B02G348000 // TraesCS3D02G313100 // TraesCS2A02G062900 // TraesCS2D02G061200 // TraesCS3B02G459100 // TraesCS2D02G061400 // TraesCS2A02G061800 // TraesCS1D02G110600 // TraesCS4B02G282200 // …
GO:0006725	Biological Process	cellular aromatic compound metabolic process	357	2689	26836	85761	1	1	// TraesCS3B02G282700 // TraesCS4B02G377900 // TraesCS5A02G077400 // TraesCS2D02G263600 // TraesCS6B02G047200 // TraesCS5D02G179300 // TraesCS1D02G330000 // TraesCS3D02G010800 // TraesCS3A02G537200 // TraesCS4B02G393300 // TraesCS1D02G054600 // TraesCS5B02G282500 // TraesCS4A02G404800 // TraesCS5A02G419700 // TraesCS5D02G100400 // TraesCS6B02G028200 // TraesCS1A02G355300 // TraesCS2A02G551000 // …
GO:1903506	Biological Process	regulation of nucleic acid-templated transcription	128	2689	11900	85761	1	1	// TraesCS3B02G282700 // TraesCS3A02G217000 // TraesCS2B02G325700 // TraesCS5D02G427200 // TraesCS4D02G016200 // TraesCS2B02G603300 // TraesCS5A02G556100 // TraesCS3D02G219000 // TraesCS6A02G021000 // TraesCS4D02G302800 // TraesCS5A02G419300 // TraesCS4B02G393300 // TraesCS5B02G282500 // TraesCS5A02G419600 // TraesCS4A02G404800 // TraesCS1D02G164000 // TraesCS5A02G419700 // TraesCS2A02G090200 // …
GO:1903507	Biological Process	negative regulation of nucleic acid-templated transcription	8	2689	2122	85761	1	1	// TraesCS2B02G603400 // TraesCS2A02G583300 // TraesCS2D02G596700 // TraesCS2B02G603300 // TraesCS2A02G583200 // TraesCS2D02G088100 // TraesCS2A02G090200 // TraesCS2D02G596800
GO:0032870	Biological Process	cellular response to hormone stimulus	117	2689	8667	85761	1	1	// TraesCS4A02G491900 // TraesCS2A02G157400 // TraesCS3A02G168200 // TraesCS1B02G360000 // TraesCS7D02G008100 // TraesCS2A02G150800 // TraesCS1D02G270100 // TraesCS2B02G176600 // TraesCS2A02G151100 // TraesCS2A02G090200 // TraesCS1B02G170200 // TraesCS2A02G151200 // TraesCS4D02G241200 // TraesCS1A02G082700 // TraesCS3D02G299600 // TraesCS1B02G007400 // TraesCS5A02G398700 // TraesCS7A02G208100 // …
GO:0003002	Biological Process	regionalization	10	2689	2179	85761	1	1	// TraesCS3D02G415500 // TraesCS4D02G241200 // TraesCS1B02G360000 // TraesCS3A02G419900 // TraesCS3B02G455300 // TraesCS3D02G418700 // TraesCS5A02G413100 // TraesCS5D02G223100 // TraesCS7D02G117500 // TraesCS3B02G459100
GO:1903047	Biological Process	mitotic cell cycle process	9	2689	1559	85761	1	1	// TraesCS4D02G187600 // TraesCS1B02G362600 // TraesCS3B02G390500 // TraesCS1A02G348000 // TraesCS4A02G118100 // TraesCS7D02G426600 // TraesCS7B02G335600 // TraesCS1D02G350900 // TraesCS7A02G436600
GO:0016485	Biological Process	protein processing	9	2689	247	85761	0.38	1	// TraesCS3D02G089300 // TraesCS6D02G311800 // TraesCS3A02G041000 // TraesCS6D02G312200 // TraesCS5A02G356900 // TraesCS5D02G366000 // TraesCS3D02G039200 // TraesCS5B02G359400 // TraesCS3B02G042600
GO:0044271	Biological Process	cellular nitrogen compound biosynthetic process	249	2689	19482	85761	1	1	// TraesCS3B02G282700 // TraesCS3A02G217000 // TraesCS4B02G377900 // TraesCS1D02G276700 // TraesCS2B02G325700 // TraesCS5A02G545200 // TraesCS4D02G016200 // TraesCS2B02G603300 // TraesCS6B02G047200 // TraesCS3D02G086800 // TraesCS3D02G219000 // TraesCS6A02G021000 // TraesCS4D02G302800 // TraesCS3D02G010800 // TraesCS5A02G419300 // TraesCS4B02G393300 // TraesCS1D02G054600 // TraesCS3A02G086500 // …
GO:0032879	Biological Process	regulation of localization	14	2689	2084	85761	1	1	// TraesCS7D02G523900 // TraesCS7A02G451600 // TraesCS4B02G111900 // TraesCS4A02G208200 // TraesCS4D02G109400 // TraesCS3B02G459100 // TraesCS3D02G418700 // TraesCS7D02G440500 // TraesCS7B02G351300 // TraesCS7D02G440400 // TraesCS4A02G113600 // TraesCS4B02G190500 // TraesCS7B02G351400 // TraesCS7A02G451500
GO:0033037	Biological Process	polysaccharide localization	15	2689	2003	85761	1	1	// TraesCS5D02G403000 // TraesCS7B02G236800 // TraesCS7D02G332800 // TraesCS5B02G399400 // TraesCS2D02G161100 // TraesCS5B02G398000 // TraesCS3D02G418700 // TraesCS3D02G299600 // TraesCS2B02G180300 // TraesCS2A02G155200 // TraesCS1A02G332500 // TraesCS5A02G393200 // TraesCS3A02G302400 // TraesCS3B02G459100 // TraesCS7A02G346300
GO:0044743	Biological Process	intracellular protein transmembrane import	10	2689	531	85761	0.97	1	// TraesCS3B02G224900 // TraesCS2A02G064300 // TraesCS3B02G113000 // TraesCS3D02G204100 // TraesCS3A02G213900 // TraesCS3D02G135400 // TraesCS3D02G216200 // TraesCS3D02G097800 // TraesCS3B02G244100 // TraesCS3A02G097300
GO:0051607	Biological Process	defense response to virus	10	2689	1302	85761	1	1	// TraesCS5B02G416000 // TraesCS5D02G553400 // TraesCS3D02G418700 // TraesCS5A02G412700 // TraesCS5B02G556100 // TraesCS5A02G412200 // TraesCS5A02G412800 // TraesCS3B02G459100 // TraesCS5D02G421400 // TraesCS5B02G416300
GO:0090502	Biological Process	RNA phosphodiester bond hydrolysis, endonucleolytic	17	2689	335	85761	0.043	1	// TraesCS2B02G182900 // TraesCS2A02G264000 // TraesCS2A02G157300 // TraesCS5D02G553400 // TraesCS6D02G320200 // TraesCS1D02G149800 // TraesCS2A02G157400 // TraesCS2B02G278200 // TraesCS1A02G152800 // TraesCS5B02G556100 // TraesCS6B02G370600 // TraesCS1B02G170200 // TraesCS6A02G339600 // TraesCS2D02G163100 // TraesCS2D02G163200 // TraesCS2D02G260000 // TraesCS2D02G163300
GO:0071365	Biological Process	cellular response to auxin stimulus	8	2689	1764	85761	1	1	// TraesCS5B02G278400 // TraesCS5D02G286100 // TraesCS7B02G129500 // TraesCS1A02G082700 // TraesCS3D02G418700 // TraesCS7D02G418900 // TraesCS3B02G459100 // TraesCS5B02G278300
GO:0051604	Biological Process	protein maturation	9	2689	467	85761	0.95	1	// TraesCS3D02G089300 // TraesCS6D02G311800 // TraesCS3A02G041000 // TraesCS6D02G312200 // TraesCS5A02G356900 // TraesCS5D02G366000 // TraesCS3D02G039200 // TraesCS5B02G359400 // TraesCS3B02G042600
GO:0071407	Biological Process	cellular response to organic cyclic compound	25	2689	4349	85761	1	1	// TraesCS5A02G495400 // TraesCS2D02G035100 // TraesCS3B02G459100 // TraesCS4B02G367600 // TraesCS2A02G440500 // TraesCS5D02G553400 // TraesCS4B02G323400 // TraesCS5A02G535400 // TraesCS3D02G418700 // TraesCS2A02G036100 // TraesCS5A02G535300 // TraesCS2D02G131800 // TraesCS5A02G093000 // TraesCS7B02G306500 // TraesCS5D02G105300 // TraesCS4B02G367500 // TraesCS4D02G360000 // TraesCS5B02G099100 // …
GO:0048831	Biological Process	regulation of shoot system development	18	2689	2685	85761	1	1	// TraesCS4A02G333300 // TraesCS5D02G539200 // TraesCS5D02G539000 // TraesCS5B02G553000 // TraesCS6A02G221800 // TraesCS5D02G538900 // TraesCS3D02G418700 // TraesCS4B02G044700 // TraesCS4A02G269400 // TraesCS5B02G553100 // TraesCS2D02G152100 // TraesCS4D02G042200 // TraesCS5B02G552900 // TraesCS2A02G147300 // TraesCS4A02G333200 // TraesCS5D02G539500 // TraesCS3B02G459100 // TraesCS5B02G552800
GO:0051252	Biological Process	regulation of RNA metabolic process	128	2689	11990	85761	1	1	// TraesCS3B02G282700 // TraesCS3A02G217000 // TraesCS2B02G325700 // TraesCS5D02G427200 // TraesCS4D02G016200 // TraesCS2B02G603300 // TraesCS5A02G556100 // TraesCS3D02G219000 // TraesCS6A02G021000 // TraesCS4D02G302800 // TraesCS5A02G419300 // TraesCS4B02G393300 // TraesCS5B02G282500 // TraesCS5A02G419600 // TraesCS4A02G404800 // TraesCS1D02G164000 // TraesCS5A02G419700 // TraesCS2A02G090200 // …
GO:0010208	Biological Process	pollen wall assembly	44	2689	1591	85761	0.82	1	// TraesCS1A02G263500 // TraesCS5B02G314000 // TraesCS5B02G395500 // TraesCS4B02G269600 // TraesCS3B02G528900 // TraesCS4D02G268900 // TraesCS1B02G188600 // TraesCS3B02G459100 // TraesCS3D02G477800 // TraesCS4B02G393300 // TraesCS7B02G167900 // TraesCS4B02G393200 // TraesCS1A02G175200 // TraesCS3D02G418700 // TraesCS4D02G087300 // TraesCS3D02G478400 // TraesCS4B02G090200 // TraesCS1D02G164000 // …
GO:0009059	Biological Process	macromolecule biosynthetic process	237	2689	20720	85761	1	1	// TraesCS4A02G371900 // TraesCS3B02G282700 // TraesCS3A02G217000 // TraesCS1D02G276700 // TraesCS2B02G325700 // TraesCS5D02G427200 // TraesCS4D02G016200 // TraesCS2A02G542300 // TraesCS2B02G603300 // TraesCS2A02G213200 // TraesCS3D02G086800 // TraesCS3D02G219000 // TraesCS6A02G021000 // TraesCS3D02G176100 // TraesCS4D02G302800 // TraesCS5A02G419300 // TraesCS4B02G393300 // TraesCS2A02G411600 // …
GO:0009933	Biological Process	meristem structural organization	27	2689	1751	85761	1	1	// TraesCS4A02G333300 // TraesCS5D02G539200 // TraesCS5D02G539000 // TraesCS2D02G035100 // TraesCS5B02G553100 // TraesCS7D02G117500 // TraesCS2A02G147300 // TraesCS3B02G459100 // TraesCS2D02G152100 // TraesCS5B02G553000 // TraesCS3D02G418700 // TraesCS4A02G269400 // TraesCS4D02G042200 // TraesCS2A02G036100 // TraesCS4A02G333200 // TraesCS7B02G306500 // TraesCS4D02G241200 // TraesCS4B02G044700 // …
GO:0009932	Biological Process	cell tip growth	30	2689	2124	85761	1	1	// TraesCS1D02G230700 // TraesCS4A02G186400 // TraesCS2D02G471500 // TraesCS7D02G117500 // TraesCS7D02G365400 // TraesCS3B02G207700 // TraesCS1B02G360000 // TraesCS4A02G373300 // TraesCS1B02G242900 // TraesCS2A02G471600 // TraesCS4B02G132400 // TraesCS2D02G519900 // TraesCS2D02G286700 // TraesCS4D02G241200 // TraesCS1B02G422900 // TraesCS2A02G518500 // TraesCS3D02G183500 // TraesCS7D02G070700 // …
GO:0009070	Biological Process	serine family amino acid biosynthetic process	10	2689	821	85761	1	1	// TraesCS5D02G234400 // TraesCS6A02G297800 // TraesCS6D02G277600 // TraesCS4B02G282200 // TraesCS6B02G327300 // TraesCS1D02G389400 // TraesCS5B02G225600 // TraesCS5A02G227000 // TraesCS1A02G381600 // TraesCS1B02G404100
GO:0006006	Biological Process	glucose metabolic process	5	2689	1010	85761	1	1	// TraesCS3B02G231700 // TraesCS5B02G278400 // TraesCS5D02G286100 // TraesCS5B02G278300 // TraesCS3D02G204800
GO:0006007	Biological Process	glucose catabolic process	5	2689	335	85761	0.98	1	// TraesCS3B02G231700 // TraesCS5B02G278400 // TraesCS5D02G286100 // TraesCS5B02G278300 // TraesCS3D02G204800
GO:0048545	Biological Process	response to steroid hormone	5	2689	1496	85761	1	1	// TraesCS5B02G099100 // TraesCS3B02G459100 // TraesCS5D02G105300 // TraesCS3D02G418700 // TraesCS5A02G093000
GO:0009185	Biological Process	ribonucleoside diphosphate metabolic process	20	2689	997	85761	0.99	1	// TraesCS5B02G172000 // TraesCS1D02G092700 // TraesCS7A02G406500 // TraesCS5A02G175900 // TraesCS7D02G400200 // TraesCS4A02G015100 // TraesCS3D02G327800 // TraesCS2D02G035100 // TraesCS5D02G179200 // TraesCS2B02G049000 // TraesCS5A02G252700 // TraesCS5B02G172200 // TraesCS5D02G179300 // TraesCS7B02G306500 // TraesCS4D02G287800 // TraesCS4B02G288800 // TraesCS7A02G523600 // TraesCS3A02G334500 // …
GO:0016131	Biological Process	brassinosteroid metabolic process	22	2689	1002	85761	0.97	1	// TraesCS2D02G156400 // TraesCS2D02G156600 // TraesCS2A02G051100 // TraesCS2A02G150900 // TraesCS2D02G155900 // TraesCS3B02G272700 // TraesCS2B02G176400 // TraesCS2A02G150800 // TraesCS2B02G176500 // TraesCS2B02G176600 // TraesCS2A02G151100 // TraesCS7B02G353200 // TraesCS3A02G246600 // TraesCS2A02G151200 // TraesCS2A02G050900 // TraesCS2D02G156300 // TraesCS2B02G064200 // TraesCS2D02G156000 // …
GO:0016132	Biological Process	brassinosteroid biosynthetic process	22	2689	642	85761	0.37	1	// TraesCS2D02G156400 // TraesCS2D02G156600 // TraesCS2A02G051100 // TraesCS2A02G150900 // TraesCS2D02G155900 // TraesCS3B02G272700 // TraesCS2B02G176400 // TraesCS2A02G150800 // TraesCS2B02G176500 // TraesCS2B02G176600 // TraesCS2A02G151100 // TraesCS7B02G353200 // TraesCS3A02G246600 // TraesCS2A02G151200 // TraesCS2A02G050900 // TraesCS2D02G156300 // TraesCS2B02G064200 // TraesCS2D02G156000 // …
GO:0071383	Biological Process	cellular response to steroid hormone stimulus	5	2689	1496	85761	1	1	// TraesCS5B02G099100 // TraesCS3B02G459100 // TraesCS5D02G105300 // TraesCS3D02G418700 // TraesCS5A02G093000
GO:0006767	Biological Process	water-soluble vitamin metabolic process	9	2689	584	85761	0.99	1	// TraesCS7B02G084000 // TraesCS7A02G178300 // TraesCS2D02G073600 // TraesCS7D02G180200 // TraesCS2D02G073700 // TraesCS2D02G566700 // TraesCS2B02G616500 // TraesCS2B02G090300 // TraesCS2A02G075000
GO:0071229	Biological Process	cellular response to acid chemical	102	2689	7142	85761	1	1	// TraesCS4A02G491900 // TraesCS2A02G157400 // TraesCS2B02G011100 // TraesCS1B02G360000 // TraesCS5A02G535400 // TraesCS7D02G008100 // TraesCS1D02G270100 // TraesCS2A02G090200 // TraesCS1B02G170200 // TraesCS2B02G011700 // TraesCS4D02G241200 // TraesCS3D02G299600 // TraesCS5A02G398700 // TraesCS7A02G208100 // TraesCS2B02G151500 // TraesCS4A02G492000 // TraesCS7D02G400200 // TraesCS6B02G462400 // …
GO:0006766	Biological Process	vitamin metabolic process	9	2689	819	85761	1	1	// TraesCS7B02G084000 // TraesCS7A02G178300 // TraesCS2D02G073600 // TraesCS7D02G180200 // TraesCS2D02G073700 // TraesCS2D02G566700 // TraesCS2B02G616500 // TraesCS2B02G090300 // TraesCS2A02G075000
GO:0072521	Biological Process	purine-containing compound metabolic process	25	2689	2693	85761	1	1	// TraesCS4B02G288800 // TraesCS5D02G179200 // TraesCS5D02G179300 // TraesCS2D02G035100 // TraesCS7A02G523600 // TraesCS5B02G172000 // TraesCS3A02G334500 // TraesCS2A02G036100 // TraesCS5B02G513200 // TraesCS5D02G513700 // TraesCS7B02G306500 // TraesCS5A02G175900 // TraesCS3D02G327800 // TraesCS1D02G092700 // TraesCS7A02G237200 // TraesCS7A02G406500 // TraesCS3B02G365400 // TraesCS7D02G163500 // …
GO:0045017	Biological Process	glycerolipid biosynthetic process	12	2689	804	85761	1	1	// TraesCS3D02G117800 // TraesCS2D02G250700 // TraesCS4D02G289500 // TraesCS7B02G129500 // TraesCS2A02G249100 // TraesCS7B02G034500 // TraesCS2B02G266200 // TraesCS7A02G133400 // TraesCS7D02G133000 // TraesCS4B02G290500 // TraesCS4A02G013300 // TraesCS7B02G100700
GO:0010941	Biological Process	regulation of cell death	33	2689	2618	85761	1	1	// TraesCS1D02G381600 // TraesCS1B02G394400 // TraesCS1D02G381100 // TraesCS2D02G035100 // TraesCS1D02G381300 // TraesCS3B02G459100 // TraesCS1D02G381200 // TraesCS5A02G535400 // TraesCS3D02G418700 // TraesCS1A02G374200 // TraesCS1B02G394700 // TraesCS2A02G036100 // TraesCS5A02G535300 // TraesCS2D02G131800 // TraesCS1A02G374300 // TraesCS7D02G523900 // TraesCS7B02G306500 // TraesCS1A02G374400 // …
GO:0051171	Biological Process	regulation of nitrogen compound metabolic process	138	2689	13256	85761	1	1	// TraesCS3B02G282700 // TraesCS3A02G217000 // TraesCS2B02G325700 // TraesCS5D02G427200 // TraesCS4D02G016200 // TraesCS2B02G603300 // TraesCS5A02G556100 // TraesCS3D02G219000 // TraesCS6A02G021000 // TraesCS4D02G302800 // TraesCS5A02G419300 // TraesCS4B02G393300 // TraesCS5B02G282500 // TraesCS5A02G419600 // TraesCS4A02G404800 // TraesCS5A02G552300 // TraesCS1D02G164000 // TraesCS5A02G419700 // …
GO:0010468	Biological Process	regulation of gene expression	140	2689	13706	85761	1	1	// TraesCS3B02G282700 // TraesCS3A02G217000 // TraesCS2B02G325700 // TraesCS5D02G427200 // TraesCS4D02G016200 // TraesCS2B02G603300 // TraesCS5A02G556100 // TraesCS3D02G219000 // TraesCS6A02G021000 // TraesCS4D02G302800 // TraesCS5A02G419300 // TraesCS4B02G393300 // TraesCS5B02G282500 // TraesCS5A02G419600 // TraesCS4A02G404800 // TraesCS5A02G552300 // TraesCS1D02G164000 // TraesCS5A02G419700 // …
GO:0006733	Biological Process	oxidoreduction coenzyme metabolic process	20	2689	2341	85761	1	1	// TraesCS5B02G172000 // TraesCS1D02G092700 // TraesCS7A02G406500 // TraesCS5A02G175900 // TraesCS7D02G400200 // TraesCS4A02G015100 // TraesCS3D02G327800 // TraesCS2D02G035100 // TraesCS5D02G179200 // TraesCS2B02G049000 // TraesCS5A02G252700 // TraesCS5B02G172200 // TraesCS5D02G179300 // TraesCS7B02G306500 // TraesCS4D02G287800 // TraesCS4B02G288800 // TraesCS7A02G523600 // TraesCS3A02G334500 // …
GO:0032989	Biological Process	cellular component morphogenesis	118	2689	5593	85761	1	1	// TraesCS3D02G101400 // TraesCS1D02G299700 // TraesCS2D02G592900 // TraesCS3B02G348000 // TraesCS4D02G268900 // TraesCS4B02G393300 // TraesCS1B02G422900 // TraesCS7B02G167900 // TraesCS3B02G347800 // TraesCS1B02G360000 // TraesCS2A02G580300 // TraesCS1D02G270100 // TraesCS1D02G164000 // TraesCS7A02G269700 // TraesCS4A02G226200 // TraesCS3D02G477900 // TraesCS4D02G241200 // TraesCS3A02G318000 // …
GO:0071705	Biological Process	nitrogen compound transport	148	2689	4604	85761	0.39	1	// TraesCS4B02G377900 // TraesCS5A02G545200 // TraesCS2A02G157400 // TraesCS4B02G033100 // TraesCS6B02G047200 // TraesCS1D02G330000 // TraesCS3D02G010800 // TraesCS1B02G070000 // TraesCS1D02G054600 // TraesCS5A02G535400 // TraesCS4A02G279200 // TraesCS4B02G377100 // TraesCS1B02G070300 // TraesCS7B02G289600 // TraesCS1A02G025000 // TraesCS3B02G075700 // TraesCS4A02G181800 // TraesCS7D02G440900 // …
GO:0071704	Biological Process	organic substance metabolic process	1038	2689	51371	85761	1	1	// TraesCS3D02G033800 // TraesCS3B02G282700 // TraesCS4B02G377900 // TraesCS5D02G338300 // TraesCS1D02G299700 // TraesCS5A02G077400 // TraesCS2D02G325300 // TraesCS6B02G047200 // TraesCS4A02G173600 // TraesCS1B02G026000 // TraesCS4B02G043300 // TraesCS5D02G179300 // TraesCS6D02G367000 // TraesCS3B02G006300 // TraesCS1D02G330000 // TraesCS3B02G215400 // TraesCS3B02G036200 // TraesCS3A02G537200 // …
GO:0071310	Biological Process	cellular response to organic substance	154	2689	10300	85761	1	1	// TraesCS2A02G147300 // TraesCS4A02G491900 // TraesCS2A02G157400 // TraesCS2B02G011100 // TraesCS2D02G088100 // TraesCS1A02G398200 // TraesCS1B02G360000 // TraesCS5A02G535400 // TraesCS7D02G008100 // TraesCS2A02G150800 // TraesCS1D02G270100 // TraesCS2B02G176600 // TraesCS2A02G151100 // TraesCS2A02G090200 // TraesCS1B02G170200 // TraesCS2B02G011700 // TraesCS2A02G151200 // TraesCS4D02G241200 // …
GO:0010556	Biological Process	regulation of macromolecule biosynthetic process	138	2689	12897	85761	1	1	// TraesCS3B02G282700 // TraesCS3A02G217000 // TraesCS2B02G325700 // TraesCS5D02G427200 // TraesCS4D02G016200 // TraesCS2B02G603300 // TraesCS5A02G556100 // TraesCS3D02G219000 // TraesCS6A02G021000 // TraesCS4D02G302800 // TraesCS5A02G419300 // TraesCS4B02G393300 // TraesCS5B02G282500 // TraesCS5A02G419600 // TraesCS4A02G404800 // TraesCS5A02G552300 // TraesCS1D02G164000 // TraesCS5A02G419700 // …
GO:0015698	Biological Process	inorganic anion transport	69	2689	2603	85761	0.93	1	// TraesCS5B02G436600 // TraesCS4A02G279200 // TraesCS6B02G371700 // TraesCS4D02G032200 // TraesCS1A02G327900 // TraesCS1B02G341300 // TraesCS2D02G035100 // TraesCS4D02G032100 // TraesCS2A02G249100 // TraesCS3B02G282500 // TraesCS4B02G033600 // TraesCS4A02G278900 // TraesCS4D02G032000 // TraesCS4D02G030800 // TraesCS4D02G031800 // TraesCS3B02G282400 // TraesCS3B02G459100 // TraesCS1D02G330000 // …
GO:0034613	Biological Process	cellular protein localization	57	2689	4595	85761	1	1	// TraesCS5A02G288300 // TraesCS2A02G064300 // TraesCS1D02G381600 // TraesCS1B02G394400 // TraesCS1D02G381100 // TraesCS2D02G035100 // TraesCS1D02G381300 // TraesCS7A02G451600 // TraesCS1D02G381200 // TraesCS7A02G451500 // TraesCS4B02G111900 // TraesCS3D02G204100 // TraesCS5A02G535400 // TraesCS7D02G440500 // TraesCS7B02G351300 // TraesCS1A02G374200 // TraesCS1B02G394700 // TraesCS2A02G036100 // …
GO:1902679	Biological Process	negative regulation of RNA biosynthetic process	8	2689	2122	85761	1	1	// TraesCS2B02G603400 // TraesCS2A02G583300 // TraesCS2D02G596700 // TraesCS2B02G603300 // TraesCS2A02G583200 // TraesCS2D02G088100 // TraesCS2A02G090200 // TraesCS2D02G596800
GO:0034220	Biological Process	ion transmembrane transport	12	2689	3567	85761	1	1	// TraesCS7D02G523900 // TraesCS7A02G075200 // TraesCS4B02G132400 // TraesCS3D02G204800 // TraesCS3D02G418700 // TraesCS4A02G186400 // TraesCS7D02G070700 // TraesCS3B02G231700 // TraesCS7A02G237200 // TraesCS6A02G109800 // TraesCS3B02G459100 // TraesCS4A02G373300
GO:0009058	Biological Process	biosynthetic process	491	2689	32675	85761	1	1	// TraesCS3B02G282700 // TraesCS4B02G377900 // TraesCS5A02G077400 // TraesCS2D02G263600 // TraesCS6B02G047200 // TraesCS5D02G179300 // TraesCS3D02G176100 // TraesCS1D02G330000 // TraesCS3D02G010800 // TraesCS3A02G537200 // TraesCS4B02G393300 // TraesCS1D02G054600 // TraesCS5B02G282500 // TraesCS4B02G196700 // TraesCS4A02G404800 // TraesCS5A02G419700 // TraesCS4A02G013300 // TraesCS5D02G100400 // …
GO:0009110	Biological Process	vitamin biosynthetic process	9	2689	645	85761	1	1	// TraesCS7B02G084000 // TraesCS7A02G178300 // TraesCS2D02G073600 // TraesCS7D02G180200 // TraesCS2D02G073700 // TraesCS2D02G566700 // TraesCS2B02G616500 // TraesCS2B02G090300 // TraesCS2A02G075000
GO:0010119	Biological Process	regulation of stomatal movement	15	2689	791	85761	0.99	1	// TraesCS7B02G218200 // TraesCS3A02G187600 // TraesCS2B02G494400 // TraesCS2A02G471600 // TraesCS6D02G404600 // TraesCS3D02G191300 // TraesCS1D02G299700 // TraesCS3D02G313100 // TraesCS3A02G317900 // TraesCS3B02G217000 // TraesCS3B02G348000 // TraesCS3A02G165900 // TraesCS2D02G471500 // TraesCS3D02G313200 // TraesCS4D02G271800
GO:0010118	Biological Process	stomatal movement	17	2689	2205	85761	1	1	// TraesCS7B02G218200 // TraesCS3A02G187600 // TraesCS2B02G494400 // TraesCS2A02G471600 // TraesCS6D02G404600 // TraesCS3D02G191300 // TraesCS1D02G299700 // TraesCS3D02G313100 // TraesCS3D02G418700 // TraesCS3A02G317900 // TraesCS3B02G217000 // TraesCS3B02G348000 // TraesCS3A02G165900 // TraesCS2D02G471500 // TraesCS3B02G459100 // TraesCS3D02G313200 // TraesCS4D02G271800
GO:0051172	Biological Process	negative regulation of nitrogen compound metabolic process	18	2689	2811	85761	1	1	// TraesCS2B02G498800 // TraesCS2B02G603400 // TraesCS3A02G519100 // TraesCS5A02G552300 // TraesCS5D02G553400 // TraesCS5A02G552500 // TraesCS2A02G583300 // TraesCS2D02G596700 // TraesCS2B02G603300 // TraesCS2A02G583200 // TraesCS5B02G556100 // TraesCS2D02G088100 // TraesCS2D02G596800 // TraesCS3B02G586800 // TraesCS4B02G388100 // TraesCS2A02G475200 // TraesCS2A02G090200 // TraesCS2D02G474600
GO:0051173	Biological Process	positive regulation of nitrogen compound metabolic process	21	2689	2575	85761	1	1	// TraesCS4B02G393300 // TraesCS5A02G464100 // TraesCS7B02G315100 // TraesCS3D02G023400 // TraesCS5B02G475500 // TraesCS5D02G476800 // TraesCS4B02G393200 // TraesCS1A02G175200 // TraesCS3B02G022200 // TraesCS5B02G475800 // TraesCS5A02G554300 // TraesCS4B02G392800 // TraesCS5B02G531100 // TraesCS1B02G188600 // TraesCS1B02G189600 // TraesCS7A02G415200 // TraesCS1D02G163900 // TraesCS4B02G393400 // …
GO:0010114	Biological Process	response to red light	19	2689	1244	85761	1	1	// TraesCS7B02G218200 // TraesCS3A02G187600 // TraesCS3A02G160000 // TraesCS3D02G191300 // TraesCS2A02G580300 // TraesCS1D02G299700 // TraesCS2D02G592900 // TraesCS3D02G476800 // TraesCS5A02G499100 // TraesCS3A02G317900 // TraesCS2D02G078600 // TraesCS3B02G217000 // TraesCS3B02G348000 // TraesCS3A02G165900 // TraesCS3D02G313100 // TraesCS3D02G313200 // TraesCS6A02G221800 // TraesCS4D02G271800 // …
GO:0009119	Biological Process	ribonucleoside metabolic process	23	2689	1872	85761	1	1	// TraesCS4B02G288800 // TraesCS5D02G179200 // TraesCS5D02G179300 // TraesCS2D02G035100 // TraesCS7A02G523600 // TraesCS5B02G172000 // TraesCS3A02G334500 // TraesCS2A02G036100 // TraesCS7B02G306500 // TraesCS5A02G175900 // TraesCS3D02G327800 // TraesCS1D02G092700 // TraesCS7A02G237200 // TraesCS7A02G406500 // TraesCS3B02G365400 // TraesCS7D02G163500 // TraesCS7D02G400200 // TraesCS4A02G015100 // …
GO:0009056	Biological Process	catabolic process	129	2689	12766	85761	1	1	// TraesCS2D02G053700 // TraesCS2A02G157400 // TraesCS3B02G351900 // TraesCS1B02G156500 // TraesCS4B02G043300 // TraesCS5D02G179300 // TraesCS5B02G172000 // TraesCS4D02G036800 // TraesCS6A02G174400 // TraesCS4D02G217600 // TraesCS3D02G316500 // TraesCS3D02G416500 // TraesCS5B02G513200 // TraesCS4B02G217300 // TraesCS1A02G355300 // TraesCS3A02G213900 // TraesCS6B02G285100 // TraesCS6B02G446300 // …
GO:0009057	Biological Process	macromolecule catabolic process	39	2689	6140	85761	1	1	// TraesCS2D02G053700 // TraesCS1D02G355100 // TraesCS4B02G176000 // TraesCS6D02G386800 // TraesCS2A02G157400 // TraesCS4B02G176100 // TraesCS1B02G156500 // TraesCS6A02G039400 // TraesCS2D02G035100 // TraesCS6B02G047700 // TraesCS2D02G163300 // TraesCS5D02G553400 // TraesCS3B02G584700 // TraesCS2A02G350900 // TraesCS6A02G403200 // TraesCS4D02G036800 // TraesCS3D02G186800 // TraesCS2D02G349400 // …
GO:0046942	Biological Process	carboxylic acid transport	34	2689	1788	85761	1	1	// TraesCS2A02G264000 // TraesCS2A02G157400 // TraesCS2D02G035100 // TraesCS4B02G043300 // TraesCS2D02G471500 // TraesCS2A02G471600 // TraesCS2A02G157300 // TraesCS6D02G404600 // TraesCS5A02G535400 // TraesCS4A02G270800 // TraesCS6B02G370600 // TraesCS2A02G036100 // TraesCS5A02G535300 // TraesCS1A02G025000 // TraesCS7D02G523900 // TraesCS7B02G306500 // TraesCS6D02G320200 // TraesCS4B02G367500 // …
GO:0010054	Biological Process	trichoblast differentiation	69	2689	1922	85761	0.15	1	// TraesCS2B02G284700 // TraesCS3D02G101400 // TraesCS3D02G477800 // TraesCS3B02G117600 // TraesCS2D02G035100 // TraesCS3B02G529200 // TraesCS4B02G269600 // TraesCS3A02G317900 // TraesCS3B02G528900 // TraesCS3B02G348000 // TraesCS4D02G268900 // TraesCS1A02G263500 // TraesCS3D02G313100 // TraesCS7D02G117500 // TraesCS7D02G365400 // TraesCS3D02G313200 // TraesCS3A02G100500 // TraesCS6B02G277100 // …
GO:0010050	Biological Process	vegetative phase change	6	2689	245	85761	0.78	1	// TraesCS5B02G416000 // TraesCS5A02G412700 // TraesCS5A02G412200 // TraesCS5A02G412800 // TraesCS5D02G421400 // TraesCS5B02G416300
GO:0010051	Biological Process	xylem and phloem pattern formation	6	2689	1378	85761	1	1	// TraesCS4D02G241200 // TraesCS1B02G360000 // TraesCS3D02G418700 // TraesCS5D02G223100 // TraesCS7D02G117500 // TraesCS3B02G459100
GO:0051726	Biological Process	regulation of cell cycle	5	2689	1274	85761	1	1	// TraesCS4D02G187600 // TraesCS4A02G118100 // TraesCS5B02G489500 // TraesCS5A02G476600 // TraesCS5D02G489900
GO:0010410	Biological Process	hemicellulose metabolic process	44	2689	1198	85761	0.17	1	// TraesCS2A02G542200 // TraesCS2A02G541900 // TraesCS7B02G208300 // TraesCS2D02G543600 // TraesCS2A02G542300 // TraesCS2A02G541800 // TraesCS2A02G542000 // TraesCS3D02G176100 // TraesCS2D02G409000 // TraesCS2D02G543400 // TraesCS2A02G542100 // TraesCS4A02G033600 // TraesCS6B02G277100 // TraesCS2D02G543100 // TraesCS4A02G403200 // TraesCS3B02G200200 // TraesCS7D02G418900 // TraesCS2B02G430300 // …
GO:0008654	Biological Process	phospholipid biosynthetic process	12	2689	1473	85761	1	1	// TraesCS3D02G117800 // TraesCS2D02G250700 // TraesCS4D02G289500 // TraesCS7B02G129500 // TraesCS2A02G249100 // TraesCS7B02G034500 // TraesCS2B02G266200 // TraesCS7A02G133400 // TraesCS7D02G133000 // TraesCS4B02G290500 // TraesCS4A02G013300 // TraesCS7B02G100700
GO:0071495	Biological Process	cellular response to endogenous stimulus	117	2689	8682	85761	1	1	// TraesCS4A02G491900 // TraesCS2A02G157400 // TraesCS3A02G168200 // TraesCS1B02G360000 // TraesCS7D02G008100 // TraesCS2A02G150800 // TraesCS1D02G270100 // TraesCS2B02G176600 // TraesCS2A02G151100 // TraesCS2A02G090200 // TraesCS1B02G170200 // TraesCS2A02G151200 // TraesCS4D02G241200 // TraesCS1A02G082700 // TraesCS3D02G299600 // TraesCS1B02G007400 // TraesCS5A02G398700 // TraesCS7A02G208100 // …
GO:1901657	Biological Process	glycosyl compound metabolic process	25	2689	2930	85761	1	1	// TraesCS4B02G288800 // TraesCS5D02G179200 // TraesCS5D02G179300 // TraesCS2D02G035100 // TraesCS7A02G523600 // TraesCS5B02G172000 // TraesCS3A02G334500 // TraesCS2A02G036100 // TraesCS5B02G513200 // TraesCS5D02G513700 // TraesCS7B02G306500 // TraesCS5A02G175900 // TraesCS3D02G327800 // TraesCS1D02G092700 // TraesCS7A02G237200 // TraesCS7A02G406500 // TraesCS3B02G365400 // TraesCS7D02G163500 // …
GO:1902589	Biological Process	single-organism organelle organization	19	2689	3271	85761	1	1	// TraesCS3B02G224900 // TraesCS4D02G187600 // TraesCS1B02G362600 // TraesCS2A02G064300 // TraesCS3B02G113000 // TraesCS3D02G204100 // TraesCS3A02G097300 // TraesCS3A02G213900 // TraesCS3D02G418700 // TraesCS1A02G348000 // TraesCS4A02G118100 // TraesCS3D02G216200 // TraesCS7D02G426600 // TraesCS7B02G335600 // TraesCS3D02G097800 // TraesCS1D02G350900 // TraesCS3B02G459100 // TraesCS3B02G244100 // …
GO:0030154	Biological Process	cell differentiation	177	2689	7284	85761	1	1	// TraesCS4B02G236000 // TraesCS6B02G313400 // TraesCS3B02G348000 // TraesCS4D02G268900 // TraesCS2A02G411600 // TraesCS1B02G422900 // TraesCS7B02G351300 // TraesCS1B02G360000 // TraesCS2B02G340600 // TraesCS7D02G440500 // TraesCS3A02G293200 // TraesCS3A02G165900 // TraesCS4A02G028300 // TraesCS4D02G019400 // TraesCS3A02G482900 // TraesCS3D02G477900 // TraesCS4B02G190500 // TraesCS5D02G100400 // …
GO:1902582	Biological Process	single-organism intracellular transport	43	2689	2946	85761	1	1	// TraesCS2A02G064300 // TraesCS1D02G381600 // TraesCS1B02G394400 // TraesCS2A02G249100 // TraesCS1D02G381100 // TraesCS2D02G035100 // TraesCS1D02G381300 // TraesCS2B02G266200 // TraesCS1D02G381200 // TraesCS1B02G394500 // TraesCS3D02G204100 // TraesCS5A02G535400 // TraesCS1A02G374200 // TraesCS1B02G394700 // TraesCS2A02G036100 // TraesCS5A02G535300 // TraesCS2D02G131800 // TraesCS1A02G374300 // …
GO:0006757	Biological Process	ATP generation from ADP	20	2689	989	85761	0.99	1	// TraesCS5B02G172000 // TraesCS1D02G092700 // TraesCS7A02G406500 // TraesCS5A02G175900 // TraesCS7D02G400200 // TraesCS4A02G015100 // TraesCS3D02G327800 // TraesCS2D02G035100 // TraesCS5D02G179200 // TraesCS2B02G049000 // TraesCS5A02G252700 // TraesCS5B02G172200 // TraesCS5D02G179300 // TraesCS7B02G306500 // TraesCS4D02G287800 // TraesCS4B02G288800 // TraesCS7A02G523600 // TraesCS3A02G334500 // …
GO:0019684	Biological Process	photosynthesis, light reaction	19	2689	1315	85761	1	1	// TraesCS5D02G009300 // TraesCS3D02G447100 // TraesCS2A02G075000 // TraesCS1B02G185500 // TraesCS7B02G109800 // TraesCS4B02G367500 // TraesCS7A02G178300 // TraesCS4D02G359900 // TraesCS2D02G073600 // TraesCS4D02G360000 // TraesCS4B02G367600 // TraesCS2D02G073700 // TraesCS7D02G180200 // TraesCS5A02G535300 // TraesCS5A02G535400 // TraesCS2D02G566700 // TraesCS2B02G616500 // TraesCS2B02G090300 // …
GO:0009628	Biological Process	response to abiotic stimulus	709	2689	21261	85761	0.034	1	// TraesCS4B02G377900 // TraesCS1D02G299700 // TraesCS4B02G033100 // TraesCS6B02G047200 // TraesCS3B02G063900 // TraesCS6D02G367000 // TraesCS1D02G330000 // TraesCS3B02G215400 // TraesCS3D02G010800 // TraesCS1D02G054600 // TraesCS1A02G052900 // TraesCS2A02G580300 // TraesCS3D02G490500 // TraesCS5B02G462200 // TraesCS2A02G329300 // TraesCS6A02G382900 // TraesCS5A02G453200 // TraesCS5D02G100400 // …
GO:0000209	Biological Process	protein polyubiquitination	5	2689	287	85761	0.94	1	// TraesCS4B02G176000 // TraesCS3D02G186800 // TraesCS1D02G138900 // TraesCS4B02G176100 // TraesCS1B02G156500
GO:0080090	Biological Process	regulation of primary metabolic process	312	2689	16181	85761	1	1	// TraesCS3D02G033800 // TraesCS3B02G282700 // TraesCS3A02G217000 // TraesCS1B02G114300 // TraesCS1D02G381300 // TraesCS2B02G325700 // TraesCS5D02G427200 // TraesCS4D02G016200 // TraesCS2B02G603300 // TraesCS2D02G586800 // TraesCS5D02G498300 // TraesCS1B02G026000 // TraesCS6A02G021000 // TraesCS2B02G611500 // TraesCS1D02G381100 // TraesCS3B02G568800 // TraesCS2B02G208600 // TraesCS4A02G015300 // …
GO:2001141	Biological Process	regulation of RNA biosynthetic process	128	2689	11903	85761	1	1	// TraesCS3B02G282700 // TraesCS3A02G217000 // TraesCS2B02G325700 // TraesCS5D02G427200 // TraesCS4D02G016200 // TraesCS2B02G603300 // TraesCS5A02G556100 // TraesCS3D02G219000 // TraesCS6A02G021000 // TraesCS4D02G302800 // TraesCS5A02G419300 // TraesCS4B02G393300 // TraesCS5B02G282500 // TraesCS5A02G419600 // TraesCS4A02G404800 // TraesCS1D02G164000 // TraesCS5A02G419700 // TraesCS2A02G090200 // …
GO:0061025	Biological Process	membrane fusion	6	2689	1020	85761	1	1	// TraesCS7D02G523900 // TraesCS2A02G580300 // TraesCS2D02G592900 // TraesCS2D02G078600 // TraesCS4B02G019100 // TraesCS2B02G607400
GO:0061024	Biological Process	membrane organization	72	2689	4217	85761	1	1	// TraesCS1B02G362600 // TraesCS3B02G062800 // TraesCS5B02G314000 // TraesCS5A02G147000 // TraesCS1D02G381600 // TraesCS1B02G394400 // TraesCS1D02G381200 // TraesCS2B02G500900 // TraesCS4B02G367500 // TraesCS3B02G063900 // TraesCS1D02G381100 // TraesCS2B02G500800 // TraesCS3B02G064300 // TraesCS3B02G064200 // TraesCS1D02G350900 // TraesCS3D02G152900 // TraesCS1D02G381300 // TraesCS1B02G394500 // …
GO:0006820	Biological Process	anion transport	96	2689	4519	85761	1	1	// TraesCS2A02G157400 // TraesCS4B02G033100 // TraesCS4B02G043300 // TraesCS1D02G330000 // TraesCS4A02G279100 // TraesCS5A02G535400 // TraesCS4A02G279200 // TraesCS1A02G025000 // TraesCS4A02G181800 // TraesCS4D02G031600 // TraesCS2A02G375400 // TraesCS7D02G400200 // TraesCS7A02G075200 // TraesCS3D02G135400 // TraesCS2D02G415900 // TraesCS1A02G327900 // TraesCS2D02G471500 // TraesCS4D02G032000 // …
GO:0055072	Biological Process	iron ion homeostasis	6	2689	335	85761	0.95	1	// TraesCS1B02G422900 // TraesCS1A02G393900 // TraesCS3A02G177300 // TraesCS3D02G183500 // TraesCS1D02G402600 // TraesCS3B02G207700
GO:0035266	Biological Process	meristem growth	12	2689	2014	85761	1	1	// TraesCS3D02G112000 // TraesCS3B02G129200 // TraesCS3B02G459100 // TraesCS3D02G418700 // TraesCS7D02G418900 // TraesCS7D02G426600 // TraesCS2A02G141900 // TraesCS7B02G335600 // TraesCS3A02G110100 // TraesCS2B02G167100 // TraesCS2D02G145400 // TraesCS7A02G436600
GO:0055076	Biological Process	transition metal ion homeostasis	7	2689	742	85761	1	1	// TraesCS1B02G422900 // TraesCS1A02G393900 // TraesCS7D02G523900 // TraesCS3A02G177300 // TraesCS3D02G183500 // TraesCS1D02G402600 // TraesCS3B02G207700
GO:0055078	Biological Process	sodium ion homeostasis	5	2689	119	85761	0.33	1	// TraesCS2B02G375800 // TraesCS5A02G412200 // TraesCS5B02G416000 // TraesCS2D02G355400 // TraesCS2A02G356500
GO:0015979	Biological Process	photosynthesis	22	2689	1877	85761	1	1	// TraesCS2D02G088100 // TraesCS1B02G185500 // TraesCS7B02G109800 // TraesCS7D02G418900 // TraesCS5A02G535300 // TraesCS2A02G090200 // TraesCS5D02G009300 // TraesCS5A02G535400 // TraesCS4B02G367500 // TraesCS7A02G178300 // TraesCS7D02G180200 // TraesCS4D02G360000 // TraesCS4D02G359900 // TraesCS2B02G090300 // TraesCS7B02G084000 // TraesCS2A02G075000 // TraesCS3D02G447100 // TraesCS2D02G073600 // …
GO:0023014	Biological Process	signal transduction by protein phosphorylation	8	2689	1425	85761	1	1	// TraesCS7B02G306500 // TraesCS7D02G400200 // TraesCS7B02G129500 // TraesCS1B02G007400 // TraesCS2B02G049000 // TraesCS2A02G036100 // TraesCS2D02G035100 // TraesCS7A02G406500
GO:0032774	Biological Process	RNA biosynthetic process	135	2689	13296	85761	1	1	// TraesCS3B02G282700 // TraesCS3A02G217000 // TraesCS2B02G325700 // TraesCS5D02G427200 // TraesCS4D02G016200 // TraesCS2B02G603300 // TraesCS5A02G556100 // TraesCS3D02G219000 // TraesCS6A02G021000 // TraesCS4D02G302800 // TraesCS5A02G419300 // TraesCS4B02G393300 // TraesCS5B02G282500 // TraesCS5A02G419600 // TraesCS4A02G404800 // TraesCS1D02G164000 // TraesCS5A02G419700 // TraesCS2A02G090200 // …
GO:0009755	Biological Process	hormone-mediated signaling pathway	117	2689	8230	85761	1	1	// TraesCS4A02G491900 // TraesCS2A02G157400 // TraesCS3A02G168200 // TraesCS1B02G360000 // TraesCS7D02G008100 // TraesCS2A02G150800 // TraesCS1D02G270100 // TraesCS2B02G176600 // TraesCS2A02G151100 // TraesCS2A02G090200 // TraesCS1B02G170200 // TraesCS2A02G151200 // TraesCS4D02G241200 // TraesCS1A02G082700 // TraesCS3D02G299600 // TraesCS1B02G007400 // TraesCS5A02G398700 // TraesCS7A02G208100 // …
GO:0048437	Biological Process	floral organ development	72	2689	4349	85761	1	1	// TraesCS1A02G118900 // TraesCS4D02G218900 // TraesCS4A02G333300 // TraesCS5D02G539200 // TraesCS5D02G539000 // TraesCS5B02G473300 // TraesCS4A02G203700 // TraesCS5A02G462200 // TraesCS3A02G444400 // TraesCS4D02G241200 // TraesCS2B02G052800 // TraesCS4B02G075800 // TraesCS5B02G553100 // TraesCS4D02G104500 // TraesCS2A02G298500 // TraesCS2D02G296600 // TraesCS7D02G117500 // TraesCS6A02G292500 // …
GO:0009414	Biological Process	response to water deprivation	119	2689	5861	85761	1	1	// TraesCS6A02G162900 // TraesCS6B02G188300 // TraesCS3D02G051900 // TraesCS6B02G379800 // TraesCS5D02G446800 // TraesCS3B02G063900 // TraesCS2B02G500800 // TraesCS3B02G215400 // TraesCS5B02G181500 // TraesCS2D02G436900 // TraesCS5A02G439900 // TraesCS6B02G326500 // TraesCS7B02G105300 // TraesCS2D02G437000 // TraesCS7D02G333300 // TraesCS5B02G145900 // TraesCS2A02G090200 // TraesCS2D02G382900 // …
GO:0009756	Biological Process	carbohydrate mediated signaling	15	2689	504	85761	0.61	1	// TraesCS4A02G333300 // TraesCS5D02G539200 // TraesCS5D02G539000 // TraesCS5B02G553000 // TraesCS5D02G538900 // TraesCS4B02G044700 // TraesCS4A02G269400 // TraesCS5B02G553100 // TraesCS2D02G152100 // TraesCS4D02G042200 // TraesCS5B02G552900 // TraesCS2A02G147300 // TraesCS4A02G333200 // TraesCS5D02G539500 // TraesCS5B02G552800
GO:0009750	Biological Process	response to fructose	15	2689	847	85761	0.99	1	// TraesCS2A02G064300 // TraesCS3D02G204800 // TraesCS5A02G227000 // TraesCS2B02G167100 // TraesCS5D02G234400 // TraesCS2D02G145400 // TraesCS1D02G389400 // TraesCS3B02G231700 // TraesCS5B02G225600 // TraesCS7A02G208100 // TraesCS2A02G141900 // TraesCS1A02G381600 // TraesCS7B02G115300 // TraesCS7D02G210500 // TraesCS1B02G404100
GO:0009753	Biological Process	response to jasmonic acid	107	2689	3926	85761	0.94	1	// TraesCS4A02G491900 // TraesCS6B02G379800 // TraesCS2A02G157400 // TraesCS3B02G318500 // TraesCS1A02G355700 // TraesCS5D02G446800 // TraesCS5B02G181500 // TraesCS2D02G436900 // TraesCS6D02G327700 // TraesCS7D02G008100 // TraesCS7B02G105300 // TraesCS2D02G437000 // TraesCS5A02G430900 // TraesCS1B02G170200 // TraesCS2D02G382900 // TraesCS2B02G459500 // TraesCS2A02G439600 // TraesCS6A02G346300 // …
GO:0070727	Biological Process	cellular macromolecule localization	72	2689	6079	85761	1	1	// TraesCS5B02G399400 // TraesCS7D02G332800 // TraesCS2A02G064300 // TraesCS1D02G381600 // TraesCS1B02G394400 // TraesCS5B02G398000 // TraesCS4B02G367500 // TraesCS5A02G288300 // TraesCS1D02G381100 // TraesCS2D02G035100 // TraesCS1D02G381300 // TraesCS3B02G459100 // TraesCS7A02G451600 // TraesCS1D02G381200 // TraesCS7A02G451500 // TraesCS4B02G111900 // TraesCS3D02G204100 // TraesCS5A02G535400 // …
GO:0010608	Biological Process	posttranscriptional regulation of gene expression	11	2689	1554	85761	1	1	// TraesCS2B02G498800 // TraesCS2D02G474600 // TraesCS3A02G519100 // TraesCS5D02G553400 // TraesCS5A02G552500 // TraesCS1A02G082700 // TraesCS5A02G552300 // TraesCS5B02G556100 // TraesCS3B02G586800 // TraesCS4B02G388100 // TraesCS2A02G475200
GO:0009616	Biological Process	virus induced gene silencing	6	2689	366	85761	0.97	1	// TraesCS5B02G416000 // TraesCS5A02G412700 // TraesCS5A02G412200 // TraesCS5A02G412800 // TraesCS5D02G421400 // TraesCS5B02G416300
GO:0070647	Biological Process	protein modification by small protein conjugation or removal	36	2689	5138	85761	1	1	// TraesCS2D02G393100 // TraesCS4A02G333300 // TraesCS4B02G176000 // TraesCS5D02G539000 // TraesCS5A02G147000 // TraesCS5D02G036200 // TraesCS4B02G176100 // TraesCS1B02G156500 // TraesCS5B02G553100 // TraesCS5D02G539200 // TraesCS2D02G152100 // TraesCS4A02G034600 // TraesCS3D02G204100 // TraesCS5B02G489500 // TraesCS4A02G269400 // TraesCS3D02G186800 // TraesCS4D02G042200 // TraesCS5B02G145900 // …
GO:0009611	Biological Process	response to wounding	104	2689	4601	85761	1	1	// TraesCS6B02G379800 // TraesCS2A02G157400 // TraesCS5D02G446800 // TraesCS1D02G330000 // TraesCS5B02G181500 // TraesCS2D02G436900 // TraesCS6D02G327700 // TraesCS7B02G105300 // TraesCS2D02G437000 // TraesCS5A02G281800 // TraesCS1A02G025000 // TraesCS2A02G090200 // TraesCS2D02G382900 // TraesCS2B02G459500 // TraesCS2A02G439600 // TraesCS2A02G375400 // TraesCS6A02G346300 // TraesCS7A02G198900 // …
GO:0018193	Biological Process	peptidyl-amino acid modification	16	2689	2340	85761	1	1	// TraesCS3B02G457500 // TraesCS5D02G286500 // TraesCS2D02G393100 // TraesCS3D02G112800 // TraesCS7A02G410100 // TraesCS4A02G168400 // TraesCS3A02G422000 // TraesCS5B02G278800 // TraesCS5B02G329000 // TraesCS3D02G417400 // TraesCS5A02G279500 // TraesCS7B02G309500 // TraesCS4D02G153700 // TraesCS5A02G328900 // TraesCS5D02G334800 // TraesCS7D02G403300
GO:0044419	Biological Process	interspecies interaction between organisms	33	2689	2047	85761	1	1	// TraesCS6D02G386800 // TraesCS6A02G332600 // TraesCS6A02G332300 // TraesCS7D02G160300 // TraesCS1D02G355100 // TraesCS3B02G459100 // TraesCS6B02G363000 // TraesCS5D02G553400 // TraesCS6A02G403200 // TraesCS6B02G363100 // TraesCS3D02G418700 // TraesCS5A02G412700 // TraesCS6A02G332500 // TraesCS7A02G159300 // TraesCS5B02G416300 // TraesCS7D02G327100 // TraesCS1A02G355300 // TraesCS2A02G551000 // …
GO:0009072	Biological Process	aromatic amino acid family metabolic process	6	2689	1340	85761	1	1	// TraesCS5A02G252700 // TraesCS6A02G174400 // TraesCS7A02G412900 // TraesCS2A02G141900 // TraesCS2B02G167100 // TraesCS2D02G145400
GO:0080167	Biological Process	response to karrikin	60	2689	2578	85761	0.99	1	// TraesCS1D02G230700 // TraesCS3A02G129600 // TraesCS1A02G231600 // TraesCS2A02G345900 // TraesCS3D02G191300 // TraesCS5D02G036200 // TraesCS5A02G227000 // TraesCS7A02G424700 // TraesCS1D02G095100 // TraesCS3A02G317900 // TraesCS3D02G395600 // TraesCS3B02G348000 // TraesCS3D02G313100 // TraesCS4B02G176000 // TraesCS1A02G381600 // TraesCS3D02G313200 // TraesCS7D02G210500 // TraesCS3A02G187600 // …
GO:0046189	Biological Process	phenol-containing compound biosynthetic process	18	2689	435	85761	0.15	1	// TraesCS2A02G150900 // TraesCS2B02G064200 // TraesCS2D02G156000 // TraesCS2D02G155900 // TraesCS2A02G050800 // TraesCS2B02G176400 // TraesCS2A02G150800 // TraesCS2A02G151200 // TraesCS2D02G156400 // TraesCS2B02G176000 // TraesCS2A02G151100 // TraesCS2D02G156600 // TraesCS2A02G050900 // TraesCS2B02G176500 // TraesCS2A02G051100 // TraesCS2B02G176600 // TraesCS2A02G151500 // TraesCS2D02G156300
GO:0019725	Biological Process	cellular homeostasis	44	2689	2087	85761	1	1	// TraesCS7A02G493400 // TraesCS5A02G227000 // TraesCS7B02G404000 // TraesCS2D02G145400 // TraesCS2A02G141900 // TraesCS1A02G381600 // TraesCS1A02G292300 // TraesCS2B02G167100 // TraesCS4A02G129700 // TraesCS2D02G355400 // TraesCS4D02G197000 // TraesCS4B02G196700 // TraesCS7D02G210500 // TraesCS1D02G389400 // TraesCS5D02G105300 // TraesCS2B02G090300 // TraesCS7D02G480900 // TraesCS3A02G351200 // …
GO:0009205	Biological Process	purine ribonucleoside triphosphate metabolic process	23	2689	1601	85761	1	1	// TraesCS4B02G288800 // TraesCS5D02G179200 // TraesCS5D02G179300 // TraesCS2D02G035100 // TraesCS7A02G523600 // TraesCS5B02G172000 // TraesCS3A02G334500 // TraesCS2A02G036100 // TraesCS7B02G306500 // TraesCS5A02G175900 // TraesCS3D02G327800 // TraesCS1D02G092700 // TraesCS7A02G237200 // TraesCS7A02G406500 // TraesCS3B02G365400 // TraesCS7D02G163500 // TraesCS7D02G400200 // TraesCS4A02G015100 // …
GO:0009695	Biological Process	jasmonic acid biosynthetic process	15	2689	851	85761	0.99	1	// TraesCS3A02G129600 // TraesCS5A02G147000 // TraesCS1D02G116800 // TraesCS1B02G440000 // TraesCS5D02G468600 // TraesCS5D02G145300 // TraesCS5D02G438500 // TraesCS3B02G148700 // TraesCS5B02G466800 // TraesCS5A02G430900 // TraesCS5B02G145900 // TraesCS1D02G417400 // TraesCS5A02G457700 // TraesCS3D02G130500 // TraesCS1A02G115400
GO:0060255	Biological Process	regulation of macromolecule metabolic process	292	2689	15862	85761	1	1	// TraesCS3D02G033800 // TraesCS3B02G282700 // TraesCS3A02G217000 // TraesCS5A02G484800 // TraesCS2B02G325700 // TraesCS5D02G427200 // TraesCS4D02G016200 // TraesCS2B02G603300 // TraesCS2D02G586800 // TraesCS5D02G498300 // TraesCS1B02G026000 // TraesCS6A02G021000 // TraesCS2B02G611500 // TraesCS1A02G265300 // TraesCS3B02G568800 // TraesCS2B02G208600 // TraesCS4A02G015300 // TraesCS4D02G302800 // …
GO:0032787	Biological Process	monocarboxylic acid metabolic process	66	2689	7305	85761	1	1	// TraesCS7A02G523600 // TraesCS3A02G129600 // TraesCS3D02G130500 // TraesCS5A02G147000 // TraesCS2D02G035100 // TraesCS5D02G179200 // TraesCS5D02G179300 // TraesCS5B02G466800 // TraesCS2A02G141900 // TraesCS4B02G288800 // TraesCS5D02G402000 // TraesCS3B02G456500 // TraesCS2B02G167100 // TraesCS1B02G440000 // TraesCS5B02G172000 // TraesCS3A02G334500 // TraesCS3D02G416700 // TraesCS3D02G204100 // …
GO:0030163	Biological Process	protein catabolic process	11	2689	4633	85761	1	1	// TraesCS4D02G187600 // TraesCS2D02G053700 // TraesCS6B02G047700 // TraesCS4B02G176000 // TraesCS1D02G138900 // TraesCS4B02G176100 // TraesCS1B02G156500 // TraesCS4A02G118100 // TraesCS4D02G036800 // TraesCS3D02G186800 // TraesCS6A02G039400
GO:0046128	Biological Process	purine ribonucleoside metabolic process	23	2689	1778	85761	1	1	// TraesCS4B02G288800 // TraesCS5D02G179200 // TraesCS5D02G179300 // TraesCS2D02G035100 // TraesCS7A02G523600 // TraesCS5B02G172000 // TraesCS3A02G334500 // TraesCS2A02G036100 // TraesCS7B02G306500 // TraesCS5A02G175900 // TraesCS3D02G327800 // TraesCS1D02G092700 // TraesCS7A02G237200 // TraesCS7A02G406500 // TraesCS3B02G365400 // TraesCS7D02G163500 // TraesCS7D02G400200 // TraesCS4A02G015100 // …
GO:0051253	Biological Process	negative regulation of RNA metabolic process	8	2689	2131	85761	1	1	// TraesCS2B02G603400 // TraesCS2A02G583300 // TraesCS2D02G596700 // TraesCS2B02G603300 // TraesCS2A02G583200 // TraesCS2D02G088100 // TraesCS2A02G090200 // TraesCS2D02G596800
GO:0000910	Biological Process	cytokinesis	7	2689	1204	85761	1	1	// TraesCS1B02G362600 // TraesCS3B02G390500 // TraesCS1A02G348000 // TraesCS7D02G426600 // TraesCS7B02G335600 // TraesCS1D02G350900 // TraesCS7A02G436600
GO:0000911	Biological Process	cytokinesis by cell plate formation	7	2689	1068	85761	1	1	// TraesCS1B02G362600 // TraesCS3B02G390500 // TraesCS1A02G348000 // TraesCS7D02G426600 // TraesCS7B02G335600 // TraesCS1D02G350900 // TraesCS7A02G436600
GO:0048532	Biological Process	anatomical structure arrangement	27	2689	1851	85761	1	1	// TraesCS4A02G333300 // TraesCS5D02G539200 // TraesCS5D02G539000 // TraesCS2D02G035100 // TraesCS5B02G553100 // TraesCS7D02G117500 // TraesCS2A02G147300 // TraesCS3B02G459100 // TraesCS2D02G152100 // TraesCS5B02G553000 // TraesCS3D02G418700 // TraesCS4A02G269400 // TraesCS4D02G042200 // TraesCS2A02G036100 // TraesCS4A02G333200 // TraesCS7B02G306500 // TraesCS4D02G241200 // TraesCS4B02G044700 // …
GO:0048878	Biological Process	chemical homeostasis	33	2689	3344	85761	1	1	// TraesCS2D02G088100 // TraesCS3A02G177300 // TraesCS2A02G141900 // TraesCS3B02G459100 // TraesCS2B02G167100 // TraesCS4A02G129700 // TraesCS7D02G507800 // TraesCS1B02G422900 // TraesCS2D02G355400 // TraesCS3D02G418700 // TraesCS3B02G207700 // TraesCS5D02G105300 // TraesCS2D02G145400 // TraesCS5A02G093000 // TraesCS1D02G402600 // TraesCS7D02G523900 // TraesCS2A02G356500 // TraesCS2B02G375800 // …
GO:0048507	Biological Process	meristem development	37	2689	3564	85761	1	1	// TraesCS4A02G333300 // TraesCS5D02G539200 // TraesCS5D02G539000 // TraesCS2D02G035100 // TraesCS5B02G553100 // TraesCS7D02G117500 // TraesCS2A02G141900 // TraesCS2A02G147300 // TraesCS3B02G459100 // TraesCS2B02G167100 // TraesCS2D02G152100 // TraesCS1B02G360000 // TraesCS3B02G129200 // TraesCS3D02G418700 // TraesCS7D02G418900 // TraesCS4A02G269400 // TraesCS4D02G042200 // TraesCS2A02G036100 // …
GO:0019344	Biological Process	cysteine biosynthetic process	10	2689	764	85761	1	1	// TraesCS5D02G234400 // TraesCS6A02G297800 // TraesCS6D02G277600 // TraesCS4B02G282200 // TraesCS6B02G327300 // TraesCS1D02G389400 // TraesCS5B02G225600 // TraesCS5A02G227000 // TraesCS1A02G381600 // TraesCS1B02G404100
GO:0010374	Biological Process	stomatal complex development	35	2689	1347	85761	0.88	1	// TraesCS3D02G415500 // TraesCS3A02G419900 // TraesCS2B02G556200 // TraesCS1B02G309600 // TraesCS3B02G455300 // TraesCS2D02G528900 // TraesCS7A02G255900 // TraesCS4B02G277700 // TraesCS3B02G459100 // TraesCS7D02G254300 // TraesCS2B02G340600 // TraesCS3D02G418700 // TraesCS2A02G343000 // TraesCS4A02G028300 // TraesCS4B02G021700 // TraesCS4D02G019400 // TraesCS4D02G276000 // TraesCS2D02G321300 // …
GO:0006165	Biological Process	nucleoside diphosphate phosphorylation	21	2689	1015	85761	0.98	1	// TraesCS5B02G172000 // TraesCS1D02G092700 // TraesCS7A02G406500 // TraesCS5A02G175900 // TraesCS7D02G400200 // TraesCS4A02G015100 // TraesCS3D02G327800 // TraesCS2D02G035100 // TraesCS5D02G179200 // TraesCS2B02G049000 // TraesCS5A02G252700 // TraesCS5B02G172200 // TraesCS5D02G179300 // TraesCS7B02G306500 // TraesCS4D02G287800 // TraesCS4B02G288800 // TraesCS7A02G523600 // TraesCS3A02G334500 // …
GO:0019439	Biological Process	aromatic compound catabolic process	15	2689	2148	85761	1	1	// TraesCS2B02G182900 // TraesCS2A02G157300 // TraesCS5D02G553400 // TraesCS5A02G252700 // TraesCS2A02G157400 // TraesCS6A02G174400 // TraesCS5B02G556100 // TraesCS5B02G513200 // TraesCS2D02G163100 // TraesCS2A02G141900 // TraesCS5D02G513700 // TraesCS2D02G163200 // TraesCS2B02G167100 // TraesCS2D02G145400 // TraesCS2D02G163300
GO:0019438	Biological Process	aromatic compound biosynthetic process	282	2689	17826	85761	1	1	// TraesCS3B02G282700 // TraesCS3A02G217000 // TraesCS4B02G377900 // TraesCS4D02G203500 // TraesCS2B02G325700 // TraesCS5A02G545200 // TraesCS4D02G016200 // TraesCS2B02G603300 // TraesCS2D02G263600 // TraesCS6B02G047200 // TraesCS3D02G080700 // TraesCS3D02G219000 // TraesCS6A02G021000 // TraesCS5D02G179300 // TraesCS3B02G006300 // TraesCS4D02G302800 // TraesCS3D02G010800 // TraesCS3A02G537200 // …
GO:2000762	Biological Process	regulation of phenylpropanoid metabolic process	5	2689	250	85761	0.89	1	// TraesCS5D02G382300 // TraesCS5D02G468600 // TraesCS5A02G457700 // TraesCS5A02G372800 // TraesCS5B02G466800
GO:0048509	Biological Process	regulation of meristem development	12	2689	2306	85761	1	1	// TraesCS3D02G112000 // TraesCS3B02G129200 // TraesCS3B02G459100 // TraesCS3D02G418700 // TraesCS7D02G418900 // TraesCS7D02G426600 // TraesCS2A02G141900 // TraesCS7B02G335600 // TraesCS3A02G110100 // TraesCS2B02G167100 // TraesCS2D02G145400 // TraesCS7A02G436600
GO:0048508	Biological Process	embryonic meristem development	6	2689	1047	85761	1	1	// TraesCS4D02G241200 // TraesCS1B02G360000 // TraesCS3D02G418700 // TraesCS5D02G223100 // TraesCS7D02G117500 // TraesCS3B02G459100
GO:0015706	Biological Process	nitrate transport	69	2689	1982	85761	0.21	1	// TraesCS5B02G436600 // TraesCS4A02G279200 // TraesCS6B02G371700 // TraesCS4D02G032200 // TraesCS1A02G327900 // TraesCS1B02G341300 // TraesCS2D02G035100 // TraesCS4D02G032100 // TraesCS2A02G249100 // TraesCS3B02G282500 // TraesCS4B02G033600 // TraesCS4A02G278900 // TraesCS4D02G032000 // TraesCS4D02G030800 // TraesCS4D02G031800 // TraesCS3B02G282400 // TraesCS3B02G459100 // TraesCS1D02G330000 // …
GO:0006612	Biological Process	protein targeting to membrane	30	2689	1698	85761	1	1	// TraesCS1D02G381600 // TraesCS1B02G394400 // TraesCS1D02G381100 // TraesCS2D02G035100 // TraesCS1D02G381300 // TraesCS1D02G381200 // TraesCS5A02G535400 // TraesCS1A02G374200 // TraesCS1B02G394700 // TraesCS2A02G036100 // TraesCS5A02G535300 // TraesCS2D02G131800 // TraesCS1A02G374300 // TraesCS7D02G523900 // TraesCS7B02G306500 // TraesCS1A02G374400 // TraesCS1B02G394500 // TraesCS4B02G367500 // …
GO:0031667	Biological Process	response to nutrient levels	96	2689	2546	85761	0.043	1	// TraesCS6B02G379800 // TraesCS2A02G157400 // TraesCS4B02G033100 // TraesCS5D02G446800 // TraesCS5B02G181500 // TraesCS4A02G279100 // TraesCS2D02G436900 // TraesCS6D02G327700 // TraesCS4A02G279200 // TraesCS7B02G105300 // TraesCS2D02G437000 // TraesCS4A02G181800 // TraesCS2D02G382900 // TraesCS2B02G459500 // TraesCS4D02G031600 // TraesCS1B02G007400 // TraesCS2A02G439600 // TraesCS6A02G346300 // …
GO:0032940	Biological Process	secretion by cell	20	2689	579	85761	0.37	1	// TraesCS5B02G507900 // TraesCS2D02G327800 // TraesCS5B02G403500 // TraesCS5D02G408100 // TraesCS3D02G436700 // TraesCS5A02G398600 // TraesCS1D02G149800 // TraesCS5B02G403600 // TraesCS3A02G444400 // TraesCS1A02G152800 // TraesCS5D02G508000 // TraesCS5D02G408000 // TraesCS5A02G398700 // TraesCS3B02G477900 // TraesCS5A02G398500 // TraesCS1B02G170200 // TraesCS1D02G317300 // TraesCS2A02G319900 // …
GO:0042744	Biological Process	hydrogen peroxide catabolic process	7	2689	687	85761	1	1	// TraesCS7D02G507800 // TraesCS3D02G184800 // TraesCS3D02G327800 // TraesCS1D02G110600 // TraesCS3A02G334500 // TraesCS3B02G365400 // TraesCS7B02G353200
GO:0042743	Biological Process	hydrogen peroxide metabolic process	13	2689	2004	85761	1	1	// TraesCS7D02G507800 // TraesCS3A02G334500 // TraesCS3D02G184800 // TraesCS7D02G400200 // TraesCS1D02G110600 // TraesCS2B02G049000 // TraesCS7B02G306500 // TraesCS2A02G036100 // TraesCS2D02G035100 // TraesCS7A02G406500 // TraesCS3B02G365400 // TraesCS7B02G353200 // TraesCS3D02G327800
GO:0042742	Biological Process	defense response to bacterium	190	2689	5736	85761	0.23	1	// TraesCS6B02G379800 // TraesCS5D02G446800 // TraesCS1D02G330000 // TraesCS5B02G181500 // TraesCS2A02G411600 // TraesCS2D02G436900 // TraesCS6D02G327700 // TraesCS1B02G360000 // TraesCS5A02G535400 // TraesCS4B02G367800 // TraesCS7B02G105300 // TraesCS7D02G469700 // TraesCS2D02G437100 // TraesCS7A02G417700 // TraesCS2D02G437000 // TraesCS1D02G213100 // TraesCS2D02G382900 // TraesCS2B02G459500 // …
GO:0048481	Biological Process	plant ovule development	9	2689	1500	85761	1	1	// TraesCS2D02G411700 // TraesCS4D02G241200 // TraesCS2A02G414400 // TraesCS2B02G433500 // TraesCS3D02G418700 // TraesCS1B02G360000 // TraesCS5D02G223100 // TraesCS7D02G117500 // TraesCS3B02G459100
GO:0048589	Biological Process	developmental growth	130	2689	6124	85761	1	1	// TraesCS1D02G299700 // TraesCS2D02G592900 // TraesCS3B02G348000 // TraesCS4D02G268900 // TraesCS2A02G411600 // TraesCS1B02G422900 // TraesCS3B02G347800 // TraesCS1B02G360000 // TraesCS2A02G580300 // TraesCS1D02G270100 // TraesCS3A02G110100 // TraesCS3D02G477900 // TraesCS2A02G090200 // TraesCS4D02G241200 // TraesCS3A02G318000 // TraesCS4A02G036700 // TraesCS3B02G347900 // TraesCS7D02G400200 // …
GO:0052545	Biological Process	callose localization	15	2689	1992	85761	1	1	// TraesCS5D02G403000 // TraesCS7B02G236800 // TraesCS7D02G332800 // TraesCS5B02G399400 // TraesCS2D02G161100 // TraesCS5B02G398000 // TraesCS3D02G418700 // TraesCS3D02G299600 // TraesCS2B02G180300 // TraesCS2A02G155200 // TraesCS1A02G332500 // TraesCS5A02G393200 // TraesCS3A02G302400 // TraesCS3B02G459100 // TraesCS7A02G346300
GO:1901576	Biological Process	organic substance biosynthetic process	483	2689	31446	85761	1	1	// TraesCS3B02G282700 // TraesCS4B02G377900 // TraesCS5A02G077400 // TraesCS2D02G263600 // TraesCS6B02G047200 // TraesCS5D02G179300 // TraesCS3D02G176100 // TraesCS1D02G330000 // TraesCS3D02G010800 // TraesCS3A02G537200 // TraesCS4B02G393300 // TraesCS1D02G054600 // TraesCS5B02G282500 // TraesCS4B02G196700 // TraesCS4A02G404800 // TraesCS5A02G419700 // TraesCS4A02G013300 // TraesCS5D02G100400 // …
GO:1901575	Biological Process	organic substance catabolic process	103	2689	11403	85761	1	1	// TraesCS2D02G053700 // TraesCS2A02G157400 // TraesCS1B02G156500 // TraesCS4B02G043300 // TraesCS5D02G179300 // TraesCS5B02G172000 // TraesCS4D02G036800 // TraesCS6A02G174400 // TraesCS4D02G217600 // TraesCS3D02G416500 // TraesCS5B02G513200 // TraesCS4B02G217300 // TraesCS1A02G355300 // TraesCS3A02G213900 // TraesCS6B02G285100 // TraesCS6B02G446300 // TraesCS3D02G216200 // TraesCS7B02G358400 // …
GO:0016049	Biological Process	cell growth	131	2689	5205	85761	1	1	// TraesCS1D02G299700 // TraesCS2D02G592900 // TraesCS3B02G348000 // TraesCS4D02G268900 // TraesCS2A02G411600 // TraesCS1B02G422900 // TraesCS3B02G347800 // TraesCS1B02G360000 // TraesCS2A02G580300 // TraesCS2D02G564700 // TraesCS1D02G270100 // TraesCS4A02G226200 // TraesCS3D02G477900 // TraesCS4D02G241200 // TraesCS3B02G488900 // TraesCS2D02G162700 // TraesCS3B02G205700 // TraesCS5D02G402000 // …
GO:0016043	Biological Process	cellular component organization	317	2689	19949	85761	1	1	// TraesCS5B02G399400 // TraesCS2A02G312900 // TraesCS3D02G101400 // TraesCS6A02G297800 // TraesCS1D02G299700 // TraesCS1D02G381200 // TraesCS1B02G156500 // TraesCS2D02G009400 // TraesCS2D02G061300 // TraesCS3B02G063900 // TraesCS3B02G348000 // TraesCS4D02G268900 // TraesCS1D02G381100 // TraesCS2B02G500800 // TraesCS4B02G393300 // TraesCS2B02G594300 // TraesCS2A02G063000 // TraesCS7B02G167900 // …
GO:0016042	Biological Process	lipid catabolic process	34	2689	1712	85761	1	1	// TraesCS2B02G494400 // TraesCS4B02G043300 // TraesCS2D02G471500 // TraesCS3B02G456500 // TraesCS7D02G446400 // TraesCS2A02G471600 // TraesCS3D02G416700 // TraesCS6D02G404600 // TraesCS4A02G270800 // TraesCS4D02G217600 // TraesCS3A02G421000 // TraesCS3D02G416500 // TraesCS4B02G217300 // TraesCS3A02G097300 // TraesCS3B02G244100 // TraesCS3B02G456600 // TraesCS4A02G087100 // TraesCS3A02G213900 // …
GO:0065003	Biological Process	macromolecular complex assembly	27	2689	4856	85761	1	1	// TraesCS2A02G312900 // TraesCS4B02G176000 // TraesCS5D02G036200 // TraesCS4B02G176100 // TraesCS1B02G156500 // TraesCS2D02G311400 // TraesCS4A02G226700 // TraesCS7A02G523600 // TraesCS3B02G459100 // TraesCS1B02G185500 // TraesCS7B02G109800 // TraesCS3D02G418700 // TraesCS4A02G034600 // TraesCS7D02G403300 // TraesCS5D02G009300 // TraesCS5B02G027400 // TraesCS1D02G138900 // TraesCS4D02G359900 // …
GO:0045488	Biological Process	pectin metabolic process	9	2689	542	85761	0.99	1	// TraesCS7A02G406500 // TraesCS7D02G400200 // TraesCS2B02G049000 // TraesCS7B02G306500 // TraesCS2A02G036100 // TraesCS2D02G035100 // TraesCS3D02G060100 // TraesCS3B02G072500 // TraesCS3A02G059900
GO:0030198	Biological Process	extracellular matrix organization	54	2689	1685	85761	0.46	1	// TraesCS5D02G286100 // TraesCS1B02G188600 // TraesCS4A02G044100 // TraesCS5B02G314000 // TraesCS3B02G529200 // TraesCS5B02G395500 // TraesCS4B02G269600 // TraesCS3B02G528900 // TraesCS4D02G268900 // TraesCS1A02G263500 // TraesCS1D02G263500 // TraesCS3B02G459100 // TraesCS3B02G022200 // TraesCS3D02G477800 // TraesCS4B02G393300 // TraesCS5B02G278400 // TraesCS7B02G167900 // TraesCS4B02G393200 // …
GO:0098662	Biological Process	inorganic cation transmembrane transport	5	2689	1791	85761	1	1	// TraesCS3D02G204800 // TraesCS7D02G523900 // TraesCS3B02G231700 // TraesCS7A02G237200 // TraesCS6A02G109800
GO:0065004	Biological Process	protein-DNA complex assembly	5	2689	562	85761	1	1	// TraesCS7A02G523600 // TraesCS7A02G410100 // TraesCS7D02G403300 // TraesCS7B02G309500 // TraesCS1D02G092700
GO:0065008	Biological Process	regulation of biological quality	339	2689	11825	85761	0.96	1	// TraesCS6A02G157100 // TraesCS2A02G147300 // TraesCS2B02G325700 // TraesCS5D02G427200 // TraesCS1A02G050600 // TraesCS5D02G100400 // TraesCS1D02G052900 // TraesCS6B02G339500 // TraesCS6B02G343500 // TraesCS4A02G333300 // TraesCS5A02G412800 // TraesCS3B02G074100 // TraesCS2A02G048900 // TraesCS7D02G057800 // TraesCS5A02G428500 // TraesCS5D02G105300 // TraesCS3A02G110500 // TraesCS6A02G332500 // …
GO:0052386	Biological Process	cell wall thickening	15	2689	1756	85761	1	1	// TraesCS5D02G403000 // TraesCS7B02G236800 // TraesCS7D02G332800 // TraesCS5B02G399400 // TraesCS2D02G161100 // TraesCS5B02G398000 // TraesCS3D02G418700 // TraesCS3D02G299600 // TraesCS2B02G180300 // TraesCS2A02G155200 // TraesCS1A02G332500 // TraesCS5A02G393200 // TraesCS3A02G302400 // TraesCS3B02G459100 // TraesCS7A02G346300
GO:1901419	Biological Process	regulation of response to alcohol	5	2689	1379	85761	1	1	// TraesCS1B02G360000 // TraesCS2B02G250600 // TraesCS7D02G117500 // TraesCS5D02G223100 // TraesCS4D02G241200
GO:0006139	Biological Process	nucleobase-containing compound metabolic process	278	2689	22725	85761	1	1	// TraesCS3B02G282700 // TraesCS3A02G217000 // TraesCS4B02G377900 // TraesCS2B02G325700 // TraesCS5A02G545200 // TraesCS4D02G016200 // TraesCS2A02G157400 // TraesCS2D02G163100 // TraesCS2B02G603300 // TraesCS2A02G213200 // TraesCS3D02G219000 // TraesCS6A02G021000 // TraesCS5D02G179300 // TraesCS2B02G208600 // TraesCS4D02G302800 // TraesCS3D02G010800 // TraesCS5A02G419300 // TraesCS4B02G393300 // …
GO:0006520	Biological Process	cellular amino acid metabolic process	5	2689	2644	85761	1	1	// TraesCS2B02G375800 // TraesCS2A02G356500 // TraesCS2D02G355400 // TraesCS3D02G299600 // TraesCS3A02G302400
GO:0036211	Biological Process	protein modification process	107	2689	16206	85761	1	1	// TraesCS2A02G147300 // TraesCS3A02G006000 // TraesCS3B02G008900 // TraesCS1B02G156500 // TraesCS7A02G081100 // TraesCS4A02G371900 // TraesCS1B02G360000 // TraesCS1D02G046500 // TraesCS2B02G049000 // TraesCS7A02G330300 // TraesCS3B02G010900 // TraesCS5B02G145900 // TraesCS3A02G005600 // TraesCS4D02G241200 // TraesCS3A02G422000 // TraesCS4B02G044700 // TraesCS1B02G007400 // TraesCS3A02G005800 // …
GO:0010014	Biological Process	meristem initiation	10	2689	802	85761	1	1	// TraesCS7B02G306500 // TraesCS7D02G400200 // TraesCS4D02G241200 // TraesCS1B02G360000 // TraesCS2B02G049000 // TraesCS2A02G036100 // TraesCS2D02G035100 // TraesCS7D02G117500 // TraesCS7A02G406500 // TraesCS5D02G223100
GO:0051259	Biological Process	protein oligomerization	12	2689	1089	85761	1	1	// TraesCS2A02G312900 // TraesCS2D02G311400 // TraesCS1D02G138900 // TraesCS4B02G367600 // TraesCS1B02G156500 // TraesCS3D02G418700 // TraesCS4D02G359900 // TraesCS4A02G226700 // TraesCS5A02G535400 // TraesCS4B02G089800 // TraesCS3B02G459100 // TraesCS4D02G086200
GO:0008152	Biological Process	metabolic process	1244	2689	57664	85761	1	1	// TraesCS4B02G355900 // TraesCS3D02G033800 // TraesCS3B02G282700 // TraesCS4B02G377900 // TraesCS5D02G338300 // TraesCS1D02G299700 // TraesCS5A02G077400 // TraesCS2D02G325300 // TraesCS6B02G047200 // TraesCS4A02G173600 // TraesCS1B02G026000 // TraesCS4B02G043300 // TraesCS5D02G179300 // TraesCS6D02G367000 // TraesCS3B02G006300 // TraesCS1D02G330000 // TraesCS3B02G215400 // TraesCS3B02G036200 // …
GO:0000038	Biological Process	very long-chain fatty acid metabolic process	7	2689	375	85761	0.95	1	// TraesCS5A02G535400 // TraesCS4D02G359900 // TraesCS4D02G360000 // TraesCS4B02G282200 // TraesCS4B02G367600 // TraesCS5A02G535300 // TraesCS4B02G367500
GO:0042631	Biological Process	cellular response to water deprivation	5	2689	1214	85761	1	1	// TraesCS5A02G487600 // TraesCS3B02G361700 // TraesCS3A02G331500 // TraesCS5D02G502600 // TraesCS3D02G325100
GO:0045165	Biological Process	cell fate commitment	18	2689	1136	85761	1	1	// TraesCS1A02G118900 // TraesCS4B02G075800 // TraesCS4D02G104300 // TraesCS5D02G223100 // TraesCS4A02G203700 // TraesCS1D02G119800 // TraesCS3D02G293000 // TraesCS4D02G241200 // TraesCS3D02G418700 // TraesCS3A02G293200 // TraesCS1B02G360000 // TraesCS3B02G328000 // TraesCS4B02G107400 // TraesCS4A02G203500 // TraesCS4D02G104500 // TraesCS7D02G117500 // TraesCS3B02G459100 // TraesCS1B02G138400
GO:1901698	Biological Process	response to nitrogen compound	134	2689	4874	85761	0.95	1	// TraesCS6B02G379800 // TraesCS4B02G033100 // TraesCS1B02G156500 // TraesCS5D02G446800 // TraesCS6B02G192900 // TraesCS1D02G330000 // TraesCS5B02G181500 // TraesCS4A02G279100 // TraesCS2D02G436900 // TraesCS6D02G327700 // TraesCS5A02G535400 // TraesCS4A02G279200 // TraesCS7B02G105300 // TraesCS2D02G437000 // TraesCS5D02G036200 // TraesCS2A02G090200 // TraesCS4A02G181800 // TraesCS2D02G382900 // …
GO:0032502	Biological Process	developmental process	667	2689	23141	85761	0.99	1	// TraesCS3D02G101400 // TraesCS4B02G377900 // TraesCS1D02G299700 // TraesCS6B02G313400 // TraesCS2D02G186100 // TraesCS6B02G047200 // TraesCS6D02G367000 // TraesCS3D02G010800 // TraesCS4B02G393300 // TraesCS2B02G594300 // TraesCS1D02G054600 // TraesCS3B02G552200 // TraesCS2A02G414400 // TraesCS2A02G580300 // TraesCS2B02G340600 // TraesCS3D02G490500 // TraesCS1D02G270100 // TraesCS3A02G491100 // …
GO:0048658	Biological Process	anther wall tapetum development	5	2689	848	85761	1	1	// TraesCS3B02G477900 // TraesCS3B02G459100 // TraesCS3A02G444400 // TraesCS3D02G436700 // TraesCS3D02G418700
GO:0007275	Biological Process	multicellular organism development	576	2689	20549	85761	1	1	// TraesCS3A02G421000 // TraesCS3D02G101400 // TraesCS4B02G377900 // TraesCS1D02G299700 // TraesCS4B02G033100 // TraesCS2D02G186100 // TraesCS6B02G047200 // TraesCS6D02G367000 // TraesCS3D02G010800 // TraesCS4B02G393300 // TraesCS2B02G594300 // TraesCS1D02G054600 // TraesCS2A02G414400 // TraesCS2B02G340600 // TraesCS3D02G490500 // TraesCS5B02G462200 // TraesCS2B02G176500 // TraesCS4A02G028300 // …
GO:0048656	Biological Process	anther wall tapetum formation	5	2689	703	85761	1	1	// TraesCS3B02G477900 // TraesCS3B02G459100 // TraesCS3A02G444400 // TraesCS3D02G436700 // TraesCS3D02G418700
GO:0048655	Biological Process	anther wall tapetum morphogenesis	5	2689	712	85761	1	1	// TraesCS3B02G477900 // TraesCS3B02G459100 // TraesCS3A02G444400 // TraesCS3D02G436700 // TraesCS3D02G418700
GO:0048654	Biological Process	anther morphogenesis	5	2689	712	85761	1	1	// TraesCS3B02G477900 // TraesCS3B02G459100 // TraesCS3A02G444400 // TraesCS3D02G436700 // TraesCS3D02G418700
GO:0048653	Biological Process	anther development	62	2689	1905	85761	0.4	1	// TraesCS1A02G118900 // TraesCS4D02G218900 // TraesCS4A02G333300 // TraesCS5D02G539200 // TraesCS5D02G539000 // TraesCS5B02G473300 // TraesCS4A02G203700 // TraesCS5A02G462200 // TraesCS3A02G444400 // TraesCS2B02G052800 // TraesCS4B02G075800 // TraesCS5B02G553100 // TraesCS4D02G104500 // TraesCS4A02G203500 // TraesCS6A02G292500 // TraesCS3B02G459100 // TraesCS5B02G553000 // TraesCS5B02G473900 // …
GO:0055067	Biological Process	monovalent inorganic cation homeostasis	7	2689	1126	85761	1	1	// TraesCS2B02G375800 // TraesCS5B02G416000 // TraesCS2D02G355400 // TraesCS2A02G356500 // TraesCS3D02G418700 // TraesCS5A02G412200 // TraesCS3B02G459100
GO:0034728	Biological Process	nucleosome organization	5	2689	454	85761	1	1	// TraesCS7A02G523600 // TraesCS7A02G410100 // TraesCS7D02G403300 // TraesCS7B02G309500 // TraesCS1D02G092700
GO:0042278	Biological Process	purine nucleoside metabolic process	25	2689	1791	85761	1	1	// TraesCS4B02G288800 // TraesCS5D02G179200 // TraesCS5D02G179300 // TraesCS2D02G035100 // TraesCS7A02G523600 // TraesCS5B02G172000 // TraesCS3A02G334500 // TraesCS2A02G036100 // TraesCS5B02G513200 // TraesCS5D02G513700 // TraesCS7B02G306500 // TraesCS5A02G175900 // TraesCS3D02G327800 // TraesCS1D02G092700 // TraesCS7A02G237200 // TraesCS7A02G406500 // TraesCS3B02G365400 // TraesCS7D02G163500 // …
GO:0006461	Biological Process	protein complex assembly	21	2689	4110	85761	1	1	// TraesCS5D02G009300 // TraesCS2A02G312900 // TraesCS7A02G410100 // TraesCS4A02G226700 // TraesCS1B02G185500 // TraesCS4D02G359900 // TraesCS7B02G109800 // TraesCS3B02G459100 // TraesCS3D02G447100 // TraesCS1D02G138900 // TraesCS3D02G418700 // TraesCS1B02G156500 // TraesCS2D02G311400 // TraesCS4B02G367600 // TraesCS1D02G092700 // TraesCS7B02G309500 // TraesCS5A02G535400 // TraesCS4B02G089800 // …
GO:0016310	Biological Process	phosphorylation	83	2689	10031	85761	1	1	// TraesCS3D02G117800 // TraesCS4B02G355900 // TraesCS5B02G564900 // TraesCS4B02G288800 // TraesCS3A02G006000 // TraesCS2A02G010500 // TraesCS3B02G459100 // TraesCS5D02G179200 // TraesCS7A02G424700 // TraesCS7D02G416900 // TraesCS3A02G478600 // TraesCS1B02G059200 // TraesCS5D02G179300 // TraesCS2D02G035100 // TraesCS7D02G117500 // TraesCS7A02G523600 // TraesCS2B02G049000 // TraesCS3A02G478500 // …
GO:0050801	Biological Process	ion homeostasis	32	2689	2568	85761	1	1	// TraesCS2D02G088100 // TraesCS3A02G177300 // TraesCS2A02G141900 // TraesCS3B02G459100 // TraesCS2B02G167100 // TraesCS7D02G507800 // TraesCS1B02G422900 // TraesCS2D02G355400 // TraesCS3D02G418700 // TraesCS3B02G207700 // TraesCS5D02G105300 // TraesCS2B02G090300 // TraesCS5A02G093000 // TraesCS1D02G402600 // TraesCS7D02G523900 // TraesCS2A02G356500 // TraesCS2B02G375800 // TraesCS7A02G178300 // …
GO:0006865	Biological Process	amino acid transport	27	2689	1337	85761	0.99	1	// TraesCS2A02G264000 // TraesCS2A02G157400 // TraesCS2D02G035100 // TraesCS2A02G157300 // TraesCS5A02G535400 // TraesCS6B02G370600 // TraesCS2A02G036100 // TraesCS5A02G535300 // TraesCS1A02G025000 // TraesCS7D02G523900 // TraesCS7B02G306500 // TraesCS6D02G320200 // TraesCS4B02G367500 // TraesCS2D02G260000 // TraesCS4D02G360000 // TraesCS4D02G359900 // TraesCS2D02G163100 // TraesCS7A02G406500 // …
GO:0009791	Biological Process	post-embryonic development	195	2689	14295	85761	1	1	// TraesCS2A02G147300 // TraesCS5B02G473300 // TraesCS1D02G299700 // TraesCS3B02G318500 // TraesCS1A02G355700 // TraesCS2D02G088100 // TraesCS6B02G192900 // TraesCS1B02G365700 // TraesCS5B02G473900 // TraesCS2A02G411600 // TraesCS5B02G473700 // TraesCS2A02G414400 // TraesCS2B02G340600 // TraesCS5A02G147000 // TraesCS3D02G416500 // TraesCS5B02G513200 // TraesCS4A02G269500 // TraesCS4D02G019400 // …
GO:0009790	Biological Process	embryo development	35	2689	4280	85761	1	1	// TraesCS4A02G333300 // TraesCS3A02G129600 // TraesCS5D02G539000 // TraesCS5B02G395500 // TraesCS5B02G553100 // TraesCS2D02G088100 // TraesCS7D02G117500 // TraesCS5D02G539200 // TraesCS3B02G459100 // TraesCS5B02G553000 // TraesCS2D02G152100 // TraesCS1B02G360000 // TraesCS3D02G418700 // TraesCS4A02G269400 // TraesCS4D02G042200 // TraesCS3B02G148700 // TraesCS5B02G513200 // TraesCS2D02G349400 // …
GO:0009793	Biological Process	embryo development ending in seed dormancy	35	2689	4164	85761	1	1	// TraesCS4A02G333300 // TraesCS3A02G129600 // TraesCS5D02G539000 // TraesCS5B02G395500 // TraesCS5B02G553100 // TraesCS2D02G088100 // TraesCS7D02G117500 // TraesCS5D02G539200 // TraesCS3B02G459100 // TraesCS5B02G553000 // TraesCS2D02G152100 // TraesCS1B02G360000 // TraesCS3D02G418700 // TraesCS4A02G269400 // TraesCS4D02G042200 // TraesCS3B02G148700 // TraesCS5B02G513200 // TraesCS2D02G349400 // …
GO:0045229	Biological Process	external encapsulating structure organization	154	2689	5144	85761	0.73	1	// TraesCS1D02G299700 // TraesCS2D02G592900 // TraesCS2D02G061300 // TraesCS3B02G063900 // TraesCS3B02G348000 // TraesCS4D02G268900 // TraesCS2B02G500800 // TraesCS4B02G393300 // TraesCS5D02G403000 // TraesCS2A02G063000 // TraesCS7B02G167900 // TraesCS3B02G347800 // TraesCS2A02G580300 // TraesCS1D02G164000 // TraesCS7D02G333300 // TraesCS7A02G269700 // TraesCS5B02G145900 // TraesCS4A02G226200 // …
GO:0010648	Biological Process	negative regulation of cell communication	5	2689	901	85761	1	1	// TraesCS1B02G360000 // TraesCS7D02G117500 // TraesCS7B02G129500 // TraesCS5D02G223100 // TraesCS4D02G241200
GO:0034645	Biological Process	cellular macromolecule biosynthetic process	233	2689	20349	85761	1	1	// TraesCS4A02G371900 // TraesCS3B02G282700 // TraesCS3A02G217000 // TraesCS1D02G276700 // TraesCS2B02G325700 // TraesCS5D02G427200 // TraesCS4D02G016200 // TraesCS2A02G542300 // TraesCS2B02G603300 // TraesCS2A02G213200 // TraesCS3D02G086800 // TraesCS3D02G219000 // TraesCS6A02G021000 // TraesCS3D02G176100 // TraesCS4D02G302800 // TraesCS5A02G419300 // TraesCS4B02G393300 // TraesCS2A02G411600 // …
GO:0009123	Biological Process	nucleoside monophosphate metabolic process	22	2689	1753	85761	1	1	// TraesCS4B02G288800 // TraesCS5D02G179200 // TraesCS5D02G179300 // TraesCS2D02G035100 // TraesCS7A02G523600 // TraesCS5B02G172000 // TraesCS3A02G334500 // TraesCS2A02G036100 // TraesCS7B02G306500 // TraesCS5A02G175900 // TraesCS3D02G327800 // TraesCS1D02G092700 // TraesCS7A02G237200 // TraesCS7A02G406500 // TraesCS3B02G365400 // TraesCS7D02G400200 // TraesCS4A02G015100 // TraesCS6A02G109800 // …
GO:0044242	Biological Process	cellular lipid catabolic process	15	2689	1070	85761	1	1	// TraesCS3B02G224900 // TraesCS3B02G456600 // TraesCS3D02G097800 // TraesCS3B02G244100 // TraesCS3B02G113000 // TraesCS3D02G416700 // TraesCS3D02G204100 // TraesCS3B02G456700 // TraesCS3A02G213900 // TraesCS3A02G421000 // TraesCS3D02G216200 // TraesCS3D02G416500 // TraesCS3B02G456500 // TraesCS3B02G456800 // TraesCS3A02G097300
GO:0010646	Biological Process	regulation of cell communication	14	2689	3071	85761	1	1	// TraesCS7D02G327100 // TraesCS7B02G231000 // TraesCS1B02G360000 // TraesCS2B02G250600 // TraesCS7B02G129500 // TraesCS4D02G241200 // TraesCS3D02G418700 // TraesCS7D02G160300 // TraesCS7A02G159300 // TraesCS5D02G223100 // TraesCS7B02G063900 // TraesCS7D02G117500 // TraesCS3B02G459100 // TraesCS7A02G330300
GO:0009126	Biological Process	purine nucleoside monophosphate metabolic process	22	2689	1658	85761	1	1	// TraesCS4B02G288800 // TraesCS5D02G179200 // TraesCS5D02G179300 // TraesCS2D02G035100 // TraesCS7A02G523600 // TraesCS5B02G172000 // TraesCS3A02G334500 // TraesCS2A02G036100 // TraesCS7B02G306500 // TraesCS5A02G175900 // TraesCS3D02G327800 // TraesCS1D02G092700 // TraesCS7A02G237200 // TraesCS7A02G406500 // TraesCS3B02G365400 // TraesCS7D02G400200 // TraesCS4A02G015100 // TraesCS6A02G109800 // …
GO:0052249	Biological Process	modulation of RNA levels in other organism involved in symbiotic interaction	6	2689	366	85761	0.97	1	// TraesCS5B02G416000 // TraesCS5A02G412700 // TraesCS5A02G412200 // TraesCS5A02G412800 // TraesCS5D02G421400 // TraesCS5B02G416300
GO:0009553	Biological Process	embryo sac development	19	2689	2643	85761	1	1	// TraesCS5B02G436600 // TraesCS5A02G433400 // TraesCS3A02G171800 // TraesCS1A02G129000 // TraesCS5D02G553400 // TraesCS3B02G286100 // TraesCS3B02G202700 // TraesCS3D02G178400 // TraesCS5D02G441600 // TraesCS3D02G418700 // TraesCS1D02G125700 // TraesCS7B02G025900 // TraesCS5B02G556100 // TraesCS1B02G147900 // TraesCS5A02G088000 // TraesCS3B02G459100 // TraesCS3D02G255000 // TraesCS3A02G254100 // …
GO:0010089	Biological Process	xylem development	12	2689	1649	85761	1	1	// TraesCS7B02G306500 // TraesCS7D02G400200 // TraesCS3D02G191300 // TraesCS1D02G299700 // TraesCS3D02G418700 // TraesCS2B02G049000 // TraesCS3A02G187600 // TraesCS3B02G217000 // TraesCS2A02G036100 // TraesCS2D02G035100 // TraesCS3B02G459100 // TraesCS7A02G406500
GO:0010087	Biological Process	phloem or xylem histogenesis	12	2689	1818	85761	1	1	// TraesCS7B02G306500 // TraesCS7D02G400200 // TraesCS3D02G191300 // TraesCS1D02G299700 // TraesCS3D02G418700 // TraesCS2B02G049000 // TraesCS3A02G187600 // TraesCS3B02G217000 // TraesCS2A02G036100 // TraesCS2D02G035100 // TraesCS3B02G459100 // TraesCS7A02G406500
GO:0009559	Biological Process	embryo sac central cell differentiation	14	2689	713	85761	0.98	1	// TraesCS3A02G171800 // TraesCS1A02G129000 // TraesCS5D02G553400 // TraesCS3B02G286100 // TraesCS3B02G202700 // TraesCS3D02G178400 // TraesCS1D02G125700 // TraesCS7B02G025900 // TraesCS5B02G556100 // TraesCS1B02G147900 // TraesCS5A02G088000 // TraesCS3D02G255000 // TraesCS3A02G254100 // TraesCS5D02G100400
GO:0046939	Biological Process	nucleotide phosphorylation	21	2689	1060	85761	0.99	1	// TraesCS5B02G172000 // TraesCS1D02G092700 // TraesCS7A02G406500 // TraesCS5A02G175900 // TraesCS7D02G400200 // TraesCS4A02G015100 // TraesCS3D02G327800 // TraesCS2D02G035100 // TraesCS5D02G179200 // TraesCS2B02G049000 // TraesCS5A02G252700 // TraesCS5B02G172200 // TraesCS5D02G179300 // TraesCS7B02G306500 // TraesCS4D02G287800 // TraesCS4B02G288800 // TraesCS7A02G523600 // TraesCS3A02G334500 // …
GO:0043604	Biological Process	amide biosynthetic process	40	2689	4316	85761	1	1	// TraesCS2B02G310300 // TraesCS1D02G276700 // TraesCS7D02G384000 // TraesCS5A02G552500 // TraesCS2D02G291600 // TraesCS3D02G086800 // TraesCS5B02G466800 // TraesCS7B02G389300 // TraesCS2A02G294000 // TraesCS7A02G486200 // TraesCS5A02G457700 // TraesCS3A02G086500 // TraesCS7D02G472800 // TraesCS7D02G303400 // TraesCS5A02G552300 // TraesCS3B02G586800 // TraesCS5A02G413100 // TraesCS7B02G206800 // …
GO:0010053	Biological Process	root epidermal cell differentiation	69	2689	2046	85761	0.29	1	// TraesCS2B02G284700 // TraesCS3D02G101400 // TraesCS3D02G477800 // TraesCS3B02G117600 // TraesCS2D02G035100 // TraesCS3B02G529200 // TraesCS4B02G269600 // TraesCS3A02G317900 // TraesCS3B02G528900 // TraesCS3B02G348000 // TraesCS4D02G268900 // TraesCS1A02G263500 // TraesCS3D02G313100 // TraesCS7D02G117500 // TraesCS7D02G365400 // TraesCS3D02G313200 // TraesCS3A02G100500 // TraesCS6B02G277100 // …
GO:0022611	Biological Process	dormancy process	38	2689	1251	85761	0.6	1	// TraesCS4A02G333300 // TraesCS5D02G539200 // TraesCS5D02G539000 // TraesCS1D02G354600 // TraesCS3B02G318500 // TraesCS1A02G355700 // TraesCS5B02G553100 // TraesCS3A02G284600 // TraesCS1B02G365700 // TraesCS1A02G381600 // TraesCS3B02G456500 // TraesCS2D02G152100 // TraesCS3D02G416700 // TraesCS5B02G553000 // TraesCS1D02G354800 // TraesCS3D02G284400 // TraesCS4A02G269400 // TraesCS3A02G421000 // …
GO:0022610	Biological Process	biological adhesion	12	2689	1381	85761	1	1	// TraesCS5A02G357200 // TraesCS3B02G117500 // TraesCS5D02G338300 // TraesCS3D02G101400 // TraesCS3B02G117600 // TraesCS3D02G418700 // TraesCS5A02G332400 // TraesCS3D02G101300 // TraesCS3A02G100600 // TraesCS3B02G459100 // TraesCS3A02G100500 // TraesCS5B02G332600
GO:1901605	Biological Process	alpha-amino acid metabolic process	20	2689	2775	85761	1	1	// TraesCS5D02G234400 // TraesCS2D02G145400 // TraesCS2D02G355400 // TraesCS2A02G356500 // TraesCS6A02G297800 // TraesCS5A02G252700 // TraesCS5A02G227000 // TraesCS6D02G277600 // TraesCS6A02G174400 // TraesCS3D02G299600 // TraesCS4B02G282200 // TraesCS6B02G327300 // TraesCS1D02G389400 // TraesCS5B02G225600 // TraesCS3A02G302400 // TraesCS2A02G141900 // TraesCS1A02G381600 // TraesCS2B02G167100 // …
GO:1901607	Biological Process	alpha-amino acid biosynthetic process	13	2689	2012	85761	1	1	// TraesCS5D02G234400 // TraesCS2D02G355400 // TraesCS2A02G356500 // TraesCS6A02G297800 // TraesCS6D02G277600 // TraesCS4B02G282200 // TraesCS6B02G327300 // TraesCS1D02G389400 // TraesCS5B02G225600 // TraesCS5A02G227000 // TraesCS1A02G381600 // TraesCS1B02G404100 // TraesCS2B02G375800
GO:1901606	Biological Process	alpha-amino acid catabolic process	5	2689	1226	85761	1	1	// TraesCS5A02G252700 // TraesCS2A02G141900 // TraesCS6A02G174400 // TraesCS2D02G145400 // TraesCS2B02G167100
GO:0006996	Biological Process	organelle organization	56	2689	10672	85761	1	1	// TraesCS1B02G362600 // TraesCS2A02G064300 // TraesCS7B02G309500 // TraesCS6A02G297800 // TraesCS3B02G334700 // TraesCS3A02G171800 // TraesCS6D02G277600 // TraesCS3D02G418700 // TraesCS6B02G327300 // TraesCS2D02G035100 // TraesCS7A02G523600 // TraesCS1D02G350900 // TraesCS3B02G459100 // TraesCS7A02G406500 // TraesCS1A02G129000 // TraesCS5D02G553400 // TraesCS4D02G197000 // TraesCS3B02G286100 // …
GO:0006997	Biological Process	nucleus organization	17	2689	927	85761	0.99	1	// TraesCS3A02G171800 // TraesCS1A02G129000 // TraesCS5D02G553400 // TraesCS4D02G197000 // TraesCS3B02G286100 // TraesCS3B02G202700 // TraesCS3D02G178400 // TraesCS4B02G196700 // TraesCS1D02G125700 // TraesCS7B02G025900 // TraesCS5B02G556100 // TraesCS1B02G147900 // TraesCS5A02G088000 // TraesCS4A02G107900 // TraesCS3D02G255000 // TraesCS3A02G254100 // TraesCS5D02G100400
GO:0017038	Biological Process	protein import	10	2689	1170	85761	1	1	// TraesCS3B02G224900 // TraesCS2A02G064300 // TraesCS3B02G113000 // TraesCS3D02G204100 // TraesCS3A02G213900 // TraesCS3D02G135400 // TraesCS3D02G216200 // TraesCS3D02G097800 // TraesCS3B02G244100 // TraesCS3A02G097300
GO:0048583	Biological Process	regulation of response to stimulus	45	2689	7103	85761	1	1	// TraesCS1D02G381600 // TraesCS1B02G394400 // TraesCS2D02G035100 // TraesCS1D02G381100 // TraesCS7D02G117500 // TraesCS1D02G381300 // TraesCS3B02G459100 // TraesCS1D02G381200 // TraesCS1B02G360000 // TraesCS5A02G535400 // TraesCS3D02G418700 // TraesCS1A02G374200 // TraesCS1B02G394700 // TraesCS2A02G036100 // TraesCS5A02G535300 // TraesCS7D02G160300 // TraesCS2D02G131800 // TraesCS1A02G374300 // …
GO:0015804	Biological Process	neutral amino acid transport	20	2689	632	85761	0.52	1	// TraesCS2B02G182900 // TraesCS1A02G025000 // TraesCS7B02G306500 // TraesCS2A02G264000 // TraesCS2A02G157300 // TraesCS6D02G320200 // TraesCS2A02G157400 // TraesCS2B02G278200 // TraesCS2D02G035100 // TraesCS2B02G049000 // TraesCS2D02G163300 // TraesCS6B02G370600 // TraesCS2A02G036100 // TraesCS6A02G339600 // TraesCS2D02G163100 // TraesCS3D02G135400 // TraesCS7A02G406500 // TraesCS2D02G163200 // …
GO:0030004	Biological Process	cellular monovalent inorganic cation homeostasis	5	2689	262	85761	0.91	1	// TraesCS2B02G375800 // TraesCS5A02G412200 // TraesCS5B02G416000 // TraesCS2D02G355400 // TraesCS2A02G356500
GO:0001101	Biological Process	response to acid chemical	339	2689	13354	85761	1	1	// TraesCS4B02G355900 // TraesCS5A02G230000 // TraesCS6B02G188300 // TraesCS3D02G051900 // TraesCS6B02G379800 // TraesCS2A02G157400 // TraesCS2D02G592900 // TraesCS3B02G318500 // TraesCS1A02G355700 // TraesCS2B02G011100 // TraesCS6B02G343500 // TraesCS3B02G063900 // TraesCS3B02G348000 // TraesCS2B02G500800 // TraesCS1B02G365700 // TraesCS4A02G491900 // TraesCS1D02G330000 // TraesCS3B02G215400 // …
GO:0030003	Biological Process	cellular cation homeostasis	21	2689	1189	85761	1	1	// TraesCS5A02G412200 // TraesCS2B02G375800 // TraesCS7D02G523900 // TraesCS5B02G416000 // TraesCS2D02G355400 // TraesCS2A02G356500 // TraesCS7A02G178300 // TraesCS7D02G180200 // TraesCS2D02G073600 // TraesCS5B02G099100 // TraesCS2D02G145400 // TraesCS5D02G105300 // TraesCS5A02G093000 // TraesCS2D02G073700 // TraesCS2A02G141900 // TraesCS2D02G566700 // TraesCS7B02G084000 // TraesCS2B02G616500 // …
GO:0055080	Biological Process	cation homeostasis	29	2689	2355	85761	1	1	// TraesCS3A02G177300 // TraesCS2A02G141900 // TraesCS3B02G459100 // TraesCS2B02G167100 // TraesCS1B02G422900 // TraesCS2D02G355400 // TraesCS3D02G418700 // TraesCS3B02G207700 // TraesCS5D02G105300 // TraesCS2B02G090300 // TraesCS5A02G093000 // TraesCS7D02G523900 // TraesCS2A02G356500 // TraesCS2B02G375800 // TraesCS7A02G178300 // TraesCS7D02G180200 // TraesCS5B02G099100 // TraesCS2D02G145400 // …
GO:0005975	Biological Process	carbohydrate metabolic process	115	2689	8137	85761	1	1	// TraesCS3A02G337700 // TraesCS2A02G542300 // TraesCS4A02G173600 // TraesCS5D02G179300 // TraesCS3D02G176100 // TraesCS2A02G411600 // TraesCS4A02G371900 // TraesCS4D02G197000 // TraesCS4A02G403200 // TraesCS4B02G196700 // TraesCS2A02G384500 // TraesCS4D02G142000 // TraesCS1B02G299700 // TraesCS2B02G430200 // TraesCS4A02G107900 // TraesCS7A02G330300 // TraesCS7D02G400200 // TraesCS7A02G308100 // …
GO:0055082	Biological Process	cellular chemical homeostasis	22	2689	1568	85761	1	1	// TraesCS2A02G141900 // TraesCS2B02G167100 // TraesCS4A02G129700 // TraesCS2D02G355400 // TraesCS5D02G105300 // TraesCS2B02G090300 // TraesCS5A02G093000 // TraesCS7D02G523900 // TraesCS2A02G356500 // TraesCS7A02G178300 // TraesCS7D02G180200 // TraesCS5B02G099100 // TraesCS2D02G145400 // TraesCS2A02G075000 // TraesCS2B02G375800 // TraesCS5B02G416000 // TraesCS7B02G084000 // TraesCS2D02G073600 // …
GO:0000741	Biological Process	karyogamy	14	2689	789	85761	0.99	1	// TraesCS3A02G171800 // TraesCS1A02G129000 // TraesCS5D02G553400 // TraesCS3B02G286100 // TraesCS3B02G202700 // TraesCS3D02G178400 // TraesCS1D02G125700 // TraesCS7B02G025900 // TraesCS5B02G556100 // TraesCS1B02G147900 // TraesCS5A02G088000 // TraesCS3D02G255000 // TraesCS3A02G254100 // TraesCS5D02G100400
GO:0055085	Biological Process	transmembrane transport	24	2689	5750	85761	1	1	// TraesCS5A02G288300 // TraesCS2A02G064300 // TraesCS3D02G204800 // TraesCS3B02G459100 // TraesCS4A02G373300 // TraesCS4B02G132400 // TraesCS3D02G418700 // TraesCS3B02G231700 // TraesCS3B02G244100 // TraesCS7D02G523900 // TraesCS3A02G213900 // TraesCS7D02G070700 // TraesCS3D02G216200 // TraesCS7A02G237200 // TraesCS3A02G097300 // TraesCS3B02G224900 // TraesCS3B02G113000 // TraesCS7A02G075200 // …
GO:0008202	Biological Process	steroid metabolic process	25	2689	1628	85761	1	1	// TraesCS2D02G156400 // TraesCS2D02G156600 // TraesCS2A02G051100 // TraesCS2A02G150900 // TraesCS2D02G155900 // TraesCS5B02G183900 // TraesCS3B02G272700 // TraesCS2B02G176400 // TraesCS2A02G150800 // TraesCS5D02G190900 // TraesCS2B02G176500 // TraesCS2B02G176600 // TraesCS2A02G151100 // TraesCS7B02G353200 // TraesCS3A02G246600 // TraesCS2A02G151200 // TraesCS2A02G050900 // TraesCS2D02G156300 // …
GO:0051093	Biological Process	negative regulation of developmental process	10	2689	580	85761	0.99	1	// TraesCS2D02G321300 // TraesCS2B02G340600 // TraesCS2B02G556200 // TraesCS1B02G309600 // TraesCS2D02G528900 // TraesCS3A02G346000 // TraesCS2A02G343000 // TraesCS4A02G028300 // TraesCS4B02G277700 // TraesCS4D02G276000
GO:0009832	Biological Process	plant-type cell wall biogenesis	8	2689	1330	85761	1	1	// TraesCS3A02G246600 // TraesCS3B02G272700 // TraesCS7D02G418900 // TraesCS5B02G397000 // TraesCS5D02G402000 // TraesCS4B02G282200 // TraesCS3D02G244900 // TraesCS7D02G365400
GO:0007568	Biological Process	aging	16	2689	1832	85761	1	1	// TraesCS2B02G182900 // TraesCS2A02G264000 // TraesCS2A02G157300 // TraesCS6D02G320200 // TraesCS1D02G149800 // TraesCS2A02G157400 // TraesCS2B02G278200 // TraesCS7D02G418900 // TraesCS1A02G152800 // TraesCS6B02G370600 // TraesCS1B02G170200 // TraesCS6A02G339600 // TraesCS2D02G163100 // TraesCS2D02G163200 // TraesCS2D02G260000 // TraesCS2D02G163300
GO:0006082	Biological Process	organic acid metabolic process	254	2689	11065	85761	1	1	// TraesCS3D02G489700 // TraesCS4B02G377900 // TraesCS3B02G543700 // TraesCS6D02G366900 // TraesCS6A02G297800 // TraesCS5A02G545200 // TraesCS4B02G008800 // TraesCS7D02G477200 // TraesCS4B02G033100 // TraesCS6B02G047200 // TraesCS7A02G524500 // TraesCS5D02G179300 // TraesCS6D02G367000 // TraesCS4D02G287800 // TraesCS3D02G010800 // TraesCS1B02G070000 // TraesCS1D02G054600 // TraesCS6A02G382100 // …
GO:0051094	Biological Process	positive regulation of developmental process	12	2689	2044	85761	1	1	// TraesCS3D02G415500 // TraesCS4D02G241200 // TraesCS1B02G360000 // TraesCS3A02G419900 // TraesCS3B02G455300 // TraesCS3D02G418700 // TraesCS7A02G255900 // TraesCS5D02G223100 // TraesCS7D02G117500 // TraesCS7B02G152400 // TraesCS3B02G459100 // TraesCS7D02G254300
GO:0009838	Biological Process	abscission	5	2689	818	85761	1	1	// TraesCS3B02G459100 // TraesCS2A02G298500 // TraesCS2D02G296600 // TraesCS2B02G315000 // TraesCS3D02G418700
GO:0005996	Biological Process	monosaccharide metabolic process	14	2689	1400	85761	1	1	// TraesCS5B02G278400 // TraesCS5D02G286100 // TraesCS2A02G075000 // TraesCS3D02G204800 // TraesCS7A02G178300 // TraesCS2D02G073600 // TraesCS3B02G231700 // TraesCS7D02G180200 // TraesCS2D02G073700 // TraesCS2D02G566700 // TraesCS2B02G616500 // TraesCS5B02G278300 // TraesCS2B02G090300 // TraesCS7B02G084000
GO:0005976	Biological Process	polysaccharide metabolic process	59	2689	4027	85761	1	1	// TraesCS2A02G542200 // TraesCS2A02G541900 // TraesCS3D02G418700 // TraesCS7B02G208300 // TraesCS2D02G543600 // TraesCS2A02G542300 // TraesCS2A02G541800 // TraesCS4B02G196700 // TraesCS2A02G542000 // TraesCS3D02G176100 // TraesCS2D02G409000 // TraesCS2D02G035100 // TraesCS2D02G543400 // TraesCS2A02G542100 // TraesCS3B02G459100 // TraesCS3A02G059900 // TraesCS7D02G304900 // TraesCS6B02G277100 // …
GO:0042364	Biological Process	water-soluble vitamin biosynthetic process	9	2689	569	85761	0.99	1	// TraesCS7B02G084000 // TraesCS7A02G178300 // TraesCS2D02G073600 // TraesCS7D02G180200 // TraesCS2D02G073700 // TraesCS2D02G566700 // TraesCS2B02G616500 // TraesCS2B02G090300 // TraesCS2A02G075000
GO:0043170	Biological Process	macromolecule metabolic process	685	2689	38931	85761	1	1	// TraesCS3D02G033800 // TraesCS3B02G282700 // TraesCS5D02G338300 // TraesCS1D02G299700 // TraesCS5A02G077400 // TraesCS2D02G325300 // TraesCS5D02G498300 // TraesCS1B02G026000 // TraesCS7A02G001200 // TraesCS3D02G176100 // TraesCS1D02G330000 // TraesCS3B02G215400 // TraesCS3B02G036200 // TraesCS4B02G393300 // TraesCS5A02G263700 // TraesCS5B02G282500 // TraesCS1B02G360000 // TraesCS4B02G196700 // …
GO:0006534	Biological Process	cysteine metabolic process	10	2689	780	85761	1	1	// TraesCS5D02G234400 // TraesCS6A02G297800 // TraesCS6D02G277600 // TraesCS4B02G282200 // TraesCS6B02G327300 // TraesCS1D02G389400 // TraesCS5B02G225600 // TraesCS5A02G227000 // TraesCS1A02G381600 // TraesCS1B02G404100
GO:0080050	Biological Process	regulation of seed development	11	2689	180	85761	0.033	1	// TraesCS1B02G365800 // TraesCS1B02G365700 // TraesCS1D02G354600 // TraesCS1D02G354800 // TraesCS3B02G318500 // TraesCS3D02G284400 // TraesCS1A02G355700 // TraesCS3A02G284600 // TraesCS1D02G354300 // TraesCS1A02G356000 // TraesCS1B02G365400
GO:0010628	Biological Process	positive regulation of gene expression	21	2689	2503	85761	1	1	// TraesCS4B02G393300 // TraesCS5A02G464100 // TraesCS7B02G315100 // TraesCS3D02G023400 // TraesCS5B02G475500 // TraesCS5D02G476800 // TraesCS4B02G393200 // TraesCS1A02G175200 // TraesCS3B02G022200 // TraesCS5B02G475800 // TraesCS5A02G554300 // TraesCS4B02G392800 // TraesCS5B02G531100 // TraesCS1B02G188600 // TraesCS1B02G189600 // TraesCS7A02G415200 // TraesCS1D02G163900 // TraesCS4B02G393400 // …
GO:0017148	Biological Process	negative regulation of translation	10	2689	768	85761	1	1	// TraesCS2B02G498800 // TraesCS2D02G474600 // TraesCS3A02G519100 // TraesCS5D02G553400 // TraesCS5A02G552500 // TraesCS5A02G552300 // TraesCS5B02G556100 // TraesCS3B02G586800 // TraesCS4B02G388100 // TraesCS2A02G475200
GO:0000226	Biological Process	microtubule cytoskeleton organization	8	2689	1671	85761	1	1	// TraesCS1B02G362600 // TraesCS3D02G418700 // TraesCS1A02G348000 // TraesCS7D02G426600 // TraesCS7B02G335600 // TraesCS1D02G350900 // TraesCS3B02G459100 // TraesCS7A02G436600
GO:0052543	Biological Process	callose deposition in cell wall	15	2689	1684	85761	1	1	// TraesCS5D02G403000 // TraesCS7B02G236800 // TraesCS7D02G332800 // TraesCS5B02G399400 // TraesCS2D02G161100 // TraesCS5B02G398000 // TraesCS3D02G418700 // TraesCS3D02G299600 // TraesCS2B02G180300 // TraesCS2A02G155200 // TraesCS1A02G332500 // TraesCS5A02G393200 // TraesCS3A02G302400 // TraesCS3B02G459100 // TraesCS7A02G346300
[truncated: 398 more rows]

## Sheet: Significant terms
GO_acc	term_type	Term	queryitem	querytotal	bgitem	bgtotal	pvalue	FDR	entries
[truncated: 240 more rows]

## Sheet: Gene list_response to stresses
Gene_ID	Family	cellular response to cold	response to cold	response to temperature stimulus	cold acclimation	response to stress	response to stimulus	temperature homeostasis	response to freezing	drought recovery
[truncated: 1,426 more rows]
