# Supplementary material for: Small secreted peptides encoded on the wheat (Triticum aestivum L.) genome and their potential roles in stress responses
Source: Front Plant Sci. 2022 Sep 21;13:1000297. doi: 10.3389/fpls.2022.1000297 (PMC9532867; doi:10.3389/fpls.2022.1000297)
Supplement: Supplementary file 9 [file Table_5.xlsx]

## Sheet: All TaSSPs expression data
Table_5_SuppInfo. RNA-Seq data of TaSSPs in drought and heat stress. The data was downloaded from WheatOmics 1.0 (http://wheatomics.sdau.edu.cn/). ds, drought stress; hs, heat stress; dhs, drought and heat stress. Column D, G, J, M, P, S and V indicate the average of two repetitions. The tpm value ≥ 1 is considered meaningful.
Transcript	dhs_6 h r2	dhs_6 h r1	dhs_6 h	dhs_1 h r2	dhs_1 h r1	dhs_1 h	hs_6 h r2	hs_6 h r1	hs_6 h	hs_1 h r2	hs_1 h r1	hs_1 h	ds_6 h r2	ds_6 h r1	ds_6 h	ds_1 h r2	ds_1 h r1	ds_1 h	control r2	control r1	Control
TraesCS1A02G003500.1	0.128864	0	0.064432	0	0	0	0.0993543	0.193315	0.146335	0	0	0	0	0	0	0	0.111006	0.055503	0	0	0
TraesCS1A02G007700.1	0	0	0	0	0	0	0	0	0	0	0	0	0	0	0	0	0	0	0	0	0
TraesCS1A02G008700.1	0	0	0	0	0	0	0	0	0	0	0	0	0	0	0	0	0	0	0	0	0
TraesCS1A02G008800.1	0	0	0	0	0	0	0	0	0	0	0	0	0	0	0	0	0	0	0	0	0
TraesCS1A02G008900.1	0	0	0	0	0	0	0	0	0	0	0	0	0	0	0	0	0	0	0	0	0
TraesCS1A02G009700.1	0	0	0	0	0.0534738	0.0267369	0	0.0376991	0.0188495	0	0.0494525	0.0247263	0	0	0	0.0349754	0.0414665	0.038221	0.0626205	0	0.0313102
TraesCS1A02G010000.1	0	0	0	0	0	0	0	0	0	0	0	0	0	0	0	0	0	0	0	0	0
TraesCS1A02G013400.1	0	0	0	0	0	0	0	0	0	0	0	0	0	0	0	0	0	0	0	0	0
TraesCS1A02G013500.1	0	0	0	0	0	0	0	0	0	0	0	0	0	0	0	0	0	0	0	0	0
TraesCS1A02G013600.1	0.0817007	0.0413809	0.0615408	0.0405478	0.0441945	0.0423711	0.177375	0.0633589	0.120367	0.045149	0.0410895	0.0431192	0.0327367	0	0.0163684	0.176712	0.0693938	0.123053	0.0536469	0.102779	0.078213
TraesCS1A02G014000.1	0	0	0	0	0	0	0	0	0	0	0	0	0.0825605	0	0.0412802	0	0	0	0	0	0
TraesCS1A02G014100.1	0	0	0	0	0	0	0	0	0	0	0	0	0	0	0	0	0	0	0	0	0
TraesCS1A02G014800.1	0	0	0	0	0	0	0.0437842	0	0.0218921	0	0	0	0.0547623	0.045598	0.0501801	0	0.0435105	0.0217553	0	0	0
TraesCS1A02G018300.1	1.30215	1.77145	1.5368	0.362071	0.487677	0.424874	0.84583	0.761451	0.80364	0.184798	0.172099	0.178449	0.225235	0.172353	0.198794	0.263187	0.258949	0.261068	0.236105	0.308146	0.272126
TraesCS1A02G020000.1	0	0	0	0	0	0	0	0	0	0	0	0	0	0	0	0	0	0	0	0	0
TraesCS1A02G020100.1	0	0	0	0	0	0	0	0	0	0	0	0	0	0	0	0	0	0	0	0	0
TraesCS1A02G020900.1	3.40559	2.30147	2.85353	0.792795	0.637281	0.715038	2.12255	1.64886	1.8857	2.97544	0.980779	1.97811	0.425618	0.258173	0.341896	1.25392	0.700541	0.97723	1.33301	2.63445	1.98373
TraesCS1A02G021000.1	0	0	0	0	0	0	0	0	0	0	0	0	0	0	0	0	0	0	0	0	0
TraesCS1A02G021400.1	0	0	0	0	0	0	0	0	0	0	0	0	0	0	0	0	0	0	0	0	0
TraesCS1A02G022000.1	0	0	0	0	0	0	0	0	0	0	0	0	0	0	0	0	0	0	0	0	0
TraesCS1A02G025000.1	0	0	0	0	0	0	0	0	0	0	0	0	0	0	0	0	0	0	0	0	0
TraesCS1A02G029000.1	0	0	0	0	0	0	0	0	0	0	0	0	0	0	0	0	0	0	0	0	0
TraesCS1A02G033400.1	0	0	0	0	0	0	0	0	0	0	0	0	0	0	0	0	0	0	0	0	0
TraesCS1A02G034700.1	0	0	0	0	0	0	0	0	0	0	0	0	0	0	0	0	0	0	0	0	0
TraesCS1A02G036900.1	0	0	0	0	0	0	0	0	0	0	0	0	0	0	0	0	0	0	0	0	0
TraesCS1A02G039000.1	0	0	0	0	0	0	0	0	0	0	0	0	0	0	0	0	0	0	0	0	0
TraesCS1A02G039600.1	0	0	0	0	0	0	0	0	0	0	0	0	0	0	0	0	0	0	0	0	0
TraesCS1A02G042400.1	0	0	0	0	0	0	0	0	0	0	0	0	0	0	0	0	0	0	0	0	0
TraesCS1A02G043300.1	0.0295885	0	0.0147943	0	0	0	0	0	0	0	0	0	0	0	0	0	0	0	0	0	0
TraesCS1A02G043700.1	0	0	0	0	0	0	0	0	0	0	0	0	0	0	0	0	0	0	0	0	0
TraesCS1A02G050600.1	0.375128	0.423222	0.399175	0.175346	0.494701	0.335024	1.23195	2.71336	1.97266	1.07494	0.317597	0.696268	0.993321	0.551265	0.772293	0.86965	1.00368	0.936665	0.597474	0.877833	0.737653
TraesCS1A02G050700.1	0.301323	0.286022	0.293673	0.187425	0.0925684	0.139997	0.795496	0.925155	0.860325	0.283912	0.30418	0.294046	0.0991302	0.338002	0.218566	0.110715	0.174805	0.14276	0.274824	0.138105	0.206464
TraesCS1A02G050800.1	0.21141	0.183544	0.197477	0.152012	0.176834	0.164423	0.795811	0.329119	0.562465	0.133342	0.0578143	0.0955782	0.0895365	0.170745	0.130141	0.134076	0.116305	0.125191	0.0443075	0.0390513	0.0416794
TraesCS1A02G050900.1	0	0	0	0	0	0	0	0	0	0	0	0	0	0	0	0	0	0	0	0	0
TraesCS1A02G052600.1	0	0	0	0	0	0	0	0	0	0	0	0	0	0	0	0	0	0	0	0	0
TraesCS1A02G052700.1	0	0	0	0	0	0	0	0	0	0	0	0	0	0	0	0	0	0	0	0	0
TraesCS1A02G052900.1	0	0	0	0	0	0	0	0	0	0	0	0	0	0	0	0	0	0	0	0	0
TraesCS1A02G053100.1	0	0	0	0	0	0	0	0	0	0	0	0	0	0	0	0	0	0	0	0	0
TraesCS1A02G060900.1	0	0	0	0	0	0	0	0	0	0	0	0	0	0	0	0	0	0	0	0	0
TraesCS1A02G061000.1	0	0	0	0	0	0	0	0	0	0	0	0	0	0	0	0	0	0	0	0	0
TraesCS1A02G061100.1	0	0	0	0	0	0	0	0	0	0	0	0	0	0	0	0	0	0	0	0	0
TraesCS1A02G061200.1	0	0	0	0	0	0	0	0	0	0	0	0	0	0	0	0	0	0	0	0	0
TraesCS1A02G061300.1	0	0	0	0	0	0	0	0	0	0	0	0	0	0	0	0	0	0	0	0	0
TraesCS1A02G061400.1	0	0	0	0	0	0	0	0	0	0	0	0	0	0	0	0	0	0	0	0	0
TraesCS1A02G062500.1	0	0	0	0	0	0	0	0	0	0	0	0	0	0	0	0	0	0	0	0	0
TraesCS1A02G062600.1	0	0	0	0	0	0	0	0	0	0	0	0	0	0	0	0	0	0	0	0	0
TraesCS1A02G062700.1	0	0	0	0	0	0	0	0	0	0	0	0	0	0	0	0	0	0	0	0	0
TraesCS1A02G062900.1	0	0	0	0	0	0	0	0	0	0	0	0	0	0	0	0	0	0	0	0	0
TraesCS1A02G063100.1	0	0	0	0	0	0	0	0	0	0	0	0	0	0	0	0	0	0	0	0	0
TraesCS1A02G063200.1	0	0	0	0	0	0	0	0	0	0	0	0	0	0	0	0	0	0	0	0	0
TraesCS1A02G070100.1	0.349275	0.289426	0.31935	0.0731066	0.121277	0.0971918	0.345806	0.424754	0.38528	0.0763779	0.0572056	0.0667917	0.0359509	0.0560377	0.0459943	0.107807	0.0513707	0.0795889	0.109899	0.1664	0.138149
TraesCS1A02G082700.1	0.320753	0.364259	0.342506	0.227168	0.380659	0.303914	0.111074	0.0430208	0.0770474	0.186526	0.0768956	0.131711	0.408224	0.450111	0.429167	0.602387	0.589725	0.596056	0.58225	0.489928	0.536089
TraesCS1A02G090800.1	0	0	0	0	0	0	0	0	0	0	0	0	0.528846	0.0924982	0.310672	0	0	0	0	0.0575917	0.0287959
TraesCS1A02G098200.1	0	0.136334	0.068167	0	0	0	0	0	0	0	0	0	0	0	0	0	0	0	0	0	0
TraesCS1A02G103000.1	0	0	0	0	0	0	0	0.0238061	0.0119031	0	0	0	0.0272907	0	0.0136454	0.0934815	0.186289	0.139885	0	0.0455882	0.0227941
TraesCS1A02G103300.1	0	0	0	0	0	0	0	0	0	0	0	0	0	0	0	0	0	0	0	0	0
TraesCS1A02G110600.1	0	0	0	0	0	0	0	0	0	0	0	0	0	0	0	0	0	0	0	0	0
TraesCS1A02G114800.1	0	0	0	0	0	0	0	0	0	0	0	0	0	0	0	0	0	0	0	0	0
TraesCS1A02G115400.1	1.31557	0.803069	1.05932	0.404046	0.57716	0.490603	0.28158	0.643228	0.462404	0.95255	0.390486	0.671518	3.32135	3.00996	3.16566	1.74847	2.08647	1.91747	0.896245	0.9594	0.927822
TraesCS1A02G118900.1	0	0.116911	0.0584555	0.105071	0.136377	0.120724	0.114799	0.103096	0.108948	0.0701866	0.108065	0.0891258	0.188545	0.540871	0.364708	0.0682368	0.141291	0.104764	0.0252155	0.0371282	0.0311719
TraesCS1A02G123700.1	0	0	0	0	0	0	0	0	0	0	0	0	0	0	0	0	0	0	0	0	0
TraesCS1A02G129000.1	0	0	0	0	0	0	0	0	0	0	0	0	0	0	0	0	0	0	0	0.0449131	0.0224565
TraesCS1A02G142700.1	0.253657	0.557727	0.405692	0.197926	0	0.098963	0.438724	0.426991	0.432858	0.18008	0.341091	0.260585	2.42084	1.53327	1.97706	1.23786	1.58424	1.41105	1.11999	1.54566	1.33283
TraesCS1A02G152800.1	0.710039	0.56662	0.638329	0.209965	0.27887	0.244418	2.53602	2.49677	2.5164	0.374825	0.211024	0.292925	0.398549	0.589678	0.494113	9.42157	7.7001	8.56083	19.8361	27.2988	23.5675
TraesCS1A02G162700.1	0	0	0	0	0.337763	0.168881	0	0	0	0	0	0	0	0	0	0	0	0	0	0	0
TraesCS1A02G166100.1	187.234	157.926	172.58	70.6732	78.9436	74.8084	128.626	121.915	125.27	81.2506	54.3649	67.8077	196.292	176.622	186.457	457.196	388.26	422.728	202.27	237.707	219.988
TraesCS1A02G166200.1	152.971	129.594	141.282	72.0279	93.2049	82.6164	178.232	150.919	164.576	117.315	70.4087	93.8619	55.695	51.5269	53.611	62.4669	54.1725	58.3197	20.289	24.3929	22.3409
TraesCS1A02G166300.1	0	0	0	0	0	0	0	0	0	0	0	0	0	0	0	0	0	0	0	0	0
TraesCS1A02G166600.1	2.78622	2.7129	2.74956	0.305229	0.588156	0.446692	6.37405	5.21901	5.79653	6.04465	3.84536	4.94501	23.8701	22.6864	23.2782	8.09935	7.16492	7.63213	3.04077	4.06987	3.55532
TraesCS1A02G167000.1	0	0	0	0	0	0	0	0	0	0.145626	0	0.072813	0	0.0578622	0.0289311	0.0461529	0	0.0230764	0.0488199	0.213578	0.131199
TraesCS1A02G167500.1	0	0	0	0	0	0	0	0	0	0	0	0	0	0	0	0	0	0	0	0	0
TraesCS1A02G167600.1	2.53799	1.32682	1.93241	1.17826	1.46165	1.31995	7.42872	8.05102	7.73987	2.53373	1.1118	1.82276	2.52609	1.16924	1.84767	3.60037	3.21873	3.40955	1.7467	2.29113	2.01891
TraesCS1A02G167700.1	0	0	0	0	0	0	0	0	0	0	0	0	0	0	0	0.0371826	0.0441985	0.0406906	0	0	0
TraesCS1A02G167800.1	0	0	0	0	0	0	0	0	0	0	0	0	0	0	0	0.106329	0.0636598	0.0849944	0	0	0
TraesCS1A02G167900.1	0	0	0	0	0	0	0	0	0	0	0	0	0	0	0	0	0	0	0	0	0
TraesCS1A02G168200.1	0	0	0	0	0	0	0	0.0372486	0.0186243	0	0	0	0.0388251	0.0429625	0.0408938	0.0345671	0	0.0172836	0	0	0
TraesCS1A02G168300.1	0	0.0656401	0.0328201	0	0	0	0.116653	0.308953	0.212803	0.696007	0.14431	0.420158	0.168995	0	0.0844975	0.533748	0.347051	0.440399	0.289453	0.208066	0.24876
TraesCS1A02G173000.1	0.0608941	0.0603667	0.0606304	0.178695	0.0679232	0.123309	0.308202	0.607812	0.458007	0.475738	0.374656	0.425197	0.198186	0.216689	0.207437	0.822764	0.933307	0.878035	0.189015	0.256604	0.222809
TraesCS1A02G175200.1	86.9967	89.0276	88.0122	73.8364	60.7979	67.3171	157.325	143.268	150.296	225.418	123.177	174.298	601.271	565.882	583.576	237.352	226.469	231.911	152.345	205.25	178.798
TraesCS1A02G179200.1	0	0	0	0	0	0	0	0	0	0	0	0	0	0	0	0	0	0	0	0	0
TraesCS1A02G179300.1	1.2535	1.72736	1.49043	0.298835	0.238341	0.268588	0.981797	0.535452	0.758625	0.513971	0	0.256985	0	0.274298	0.137149	0.373024	0.238897	0.305961	0	0.123003	0.0615015
TraesCS1A02G180000.1	0	0	0	0	0	0	0	0	0	0	0	0	0	0	0	0	0	0	0	0	0
TraesCS1A02G180700.1	2.24743	1.39683	1.82213	0.468046	0.931245	0.699646	1.35437	1.59503	1.4747	0	0.407645	0.203822	2.58085	2.54378	2.56231	1.2786	1.93544	1.60702	0.794486	1.39208	1.09328
TraesCS1A02G189700.1	3.85205	5.75628	4.80417	0.155878	0.0929324	0.124405	2.55891	4.31996	3.43944	0	0.261366	0.130683	0.602263	0.687759	0.645011	0.723365	0.726171	0.724768	0.502509	0.492462	0.497486
TraesCS1A02G206500.1	0.127553	0.171978	0.149765	0.0421586	0.184494	0.113326	0.810376	1.02141	0.915893	0.0470396	0.214172	0.130606	0.238746	0.265563	0.252155	0.857155	1.04738	0.952268	0.216001	0.319731	0.267866
TraesCS1A02G209800.1	0	0	0	0	0	0	0	0	0	0	0	0	0	0	0	0	0	0	0	0	0
TraesCS1A02G209900.1	0	0	0	0	0	0	0	0	0	0	0	0	0	0	0	0	0	0	0	0	0
TraesCS1A02G210000.1	0	0	0	0	0	0	0	0	0	0	0	0	0	0	0	0	0	0	0	0	0
TraesCS1A02G210100.1	0	0	0	0	0	0	0	0	0	0	0	0	0	0	0	0	0	0	0	0	0
TraesCS1A02G211200.1	0	0	0	0	0	0	0	0	0	0	0	0	0	0	0	0	0	0	0	0	0
TraesCS1A02G214800.1	0	0	0	0	0	0	0	0	0	0	0	0	0	0	0	0	0	0	0	0	0
TraesCS1A02G214900.1	0	0	0	0	0	0	0	0	0	0	0	0	0	0	0	0	0	0	0	0	0
TraesCS1A02G226200.1	0	0.0717991	0.0358996	0	0	0	0.0308601	0.164415	0.0976376	0.07766	0.105842	0.091751	0.168858	0.252089	0.210474	0.0255116	0.0673185	0.046415	0.0470654	0.13474	0.0909027
TraesCS1A02G226800.1	0	0	0	0	0	0	0	0	0	0	0	0	0	0	0	0	0	0	0.130333	0	0.0651665
TraesCS1A02G227800.1	0	0	0	0	0	0	0	0	0	0	0	0	0	0	0	0	0	0	0	0	0
TraesCS1A02G231000.1	20.281	16.6247	18.4528	10.6499	10.329	10.4895	50.7726	48.0292	49.4009	13.5275	4.60198	9.06474	12.9036	11.6195	12.2615	16.8818	17.2668	17.0743	9.96667	13.7721	11.8694
TraesCS1A02G231600.1	0	0	0	0	0	0	0	0	0	0	0	0	0	0	0	0	0	0	0	0	0
TraesCS1A02G237400.1	0.243955	0	0.121978	0	0	0	0.121898	0	0.060949	0	0	0	0	0	0	0.109771	0	0.0548855	0	0	0
TraesCS1A02G237500.1	0	0	0	0	0	0	0	0	0	0	0	0	0	0	0	0	0.419635	0.209817	0	0	0
TraesCS1A02G237600.1	0	0	0	0	0.243625	0.121813	0	0.399824	0.199912	0	0.373079	0.186539	0.157092	0.170592	0.163842	0	0	0	0.0888432	0.0911826	0.0900129
TraesCS1A02G237700.1	0.227663	0	0.113832	0	0	0	0	0	0	0	0	0	0	0	0	0	0	0	0	0	0
TraesCS1A02G238200.1	0	0	0	0	0	0	0	0	0	0	0	0	0	0	0	0	0	0	0	0	0
TraesCS1A02G238300.1	0	0	0	0	0	0	0	0	0	0	0	0	0.177278	0	0.088639	0	0	0	0	0	0
TraesCS1A02G240800.1	0	0	0	0	0	0	0	0	0	0	0	0	0	0	0	0.0892913	0	0.0446457	0	0	0
TraesCS1A02G240900.1	0	0	0	0	0	0	0	0	0	0	0	0	0	0	0	0	0	0	0	0	0
TraesCS1A02G256400.1	15.5377	16.0459	15.7918	7.83733	8.38357	8.11045	19.8337	18.0571	18.9454	10.6885	9.66626	10.1774	8.50254	8.50468	8.50361	20.4291	16.0404	18.2347	15.3667	21.8656	18.6162
TraesCS1A02G256500.1	0.0325164	0.232497	0.132507	0.129865	0.277561	0.203713	0.0857733	0.0759332	0.0808533	0	0	0	0.0518369	0.0872955	0.0695662	0.0707636	0.0828399	0.0768018	0	0.104251	0.0521255
TraesCS1A02G263500.1	0.0562265	0.057736	0.0569812	0.0281721	0.0596096	0.0438908	0.248992	0.0658035	0.157398	0	0	0	0.1788	0.100778	0.139789	0.104475	0.0477615	0.0761182	0.0949279	0.106768	0.100848
TraesCS1A02G265100.1	0	0	0	0	0	0	0	0	0	0.00167504	0	0.00083752	0	0	0	0	0	0	0	0	0
TraesCS1A02G265300.1	0	0	0	0	0	0	0.0487739	0.221318	0.135046	0.0641245	0.117651	0.0908878	0	0.256087	0.128044	0.164054	0.244869	0.204462	0.216313	0.313958	0.265136
TraesCS1A02G265500.1	0	0	0	0	0	0	0	0.172626	0.086313	0.228552	0	0.114276	0	0	0	0	0	0	0	0.251797	0.125898
TraesCS1A02G265600.1	71.9828	68.4038	70.1933	12.5819	12.3705	12.4762	811.109	912.12	861.615	46.3953	24.6722	35.5337	413.594	408.579	411.087	147.293	117.481	132.387	156.911	212.714	184.812
TraesCS1A02G265700.1	2.09891	1.69793	1.89842	0.621155	0.71273	0.666942	13.1277	17.6112	15.3695	3.27188	1.76545	2.51866	303.142	271.931	287.536	24.1174	22.3265	23.2219	7.72258	9.48206	8.60232
TraesCS1A02G265800.1	4.17431	5.22516	4.69974	0.059565	0.20377	0.131667	84.6245	91.4698	88.0472	0.747588	0.704192	0.72589	47.8248	49.1657	48.4952	0.833778	0.518504	0.676141	0.189015	0.403235	0.296125
TraesCS1A02G265900.1	1.26353	0.895218	1.07937	0.706714	0.536203	0.621458	35.8178	43.3431	39.5804	6.77747	4.12984	5.45365	152.869	147.438	150.154	7.9613	8.14351	8.05241	7.82068	7.36272	7.5917
TraesCS1A02G268000.1	0	0	0	0	0	0	0	0	0	0	0	0	0	0	0	0	0	0	0	0	0
TraesCS1A02G268100.1	0	0	0	0	0	0	0	0	0	0	0	0	0	0	0	0	0	0	0	0	0
TraesCS1A02G268200.1	0	0	0	0	0	0	0.0466725	0.0480547	0.0473636	0	0	0	0	0	0	0.117462	0.139973	0.128717	0.0346147	0.0668869	0.0507508
TraesCS1A02G268300.1	0	0	0	0	0	0	0	0	0	0	0	0	0	0	0	0	0	0	0	0	0
TraesCS1A02G270100.1	0	0	0	0	0	0	0	0	0	0	0	0	0.224447	0.160994	0.192721	0	0	0	0	0	0
TraesCS1A02G277500.1	128.78	117.648	123.214	278.35	319.371	298.861	108.118	103.259	105.689	208.213	157.112	182.662	59.7107	60.8183	60.2645	57.3405	47.685	52.5127	41.9154	60.5599	51.2377
TraesCS1A02G278500.1	0	0	0	0	0	0	0	0	0	0	0.233	0.1165	0	0	0	0	0.188799	0.0943995	0.156542	0	0.078271
TraesCS1A02G286600.1	0	0.0395736	0.0197868	0	0	0	0	0	0	0	0.0391624	0.0195812	0	0.139335	0.0696675	0.140766	0.0662419	0.103504	0.0514944	0.0517431	0.0516188
TraesCS1A02G290400.1	0.172454	0.287969	0.230211	0	0.617475	0.308737	0.747542	0.585766	0.666654	0.724472	0.404348	0.56441	0.120717	0.0851052	0.102911	2.67711	2.21468	2.4459	0.09218	0.0604179	0.076299
TraesCS1A02G292300.1	30.1714	30.3257	30.2486	9.53234	9.57203	9.55218	36.5467	33.4688	35.0078	13.7551	12.3053	13.0302	16.6	16.5964	16.5982	21.0639	19.0963	20.0801	15.7	20.7	18.2
TraesCS1A02G293000.1	0	0	0	0	0	0	0	0	0	0	0	0	0	0	0	0	0	0	0	0	0
TraesCS1A02G295500.1	0	0	0	0	0	0	0	0	0	0	0	0	0	0	0	0	0	0	0	0	0
TraesCS1A02G300300.1	0.0881441	0	0.0440721	0	0	0	0	0	0	0	0	0	4.68598	4.24551	4.46575	1.84439	2.5349	2.18965	2.58897	3.43246	3.01072
TraesCS1A02G303500.1	0	0	0	0	0	0	0	0	0	0	0	0	0	0	0	0	0	0	0	0	0
TraesCS1A02G305300.1	4.25042	4.20247	4.22645	1.20863	1.50219	1.35541	0.745554	1.30968	1.02762	1.57126	1.52437	1.54781	7.63374	7.36975	7.50174	11.42	8.99921	10.2096	4.14476	5.82484	4.9848
TraesCS1A02G307500.1	0	0	0	0	0	0	0	0	0	0	0	0	0	0	0	0	0	0	0	0	0
TraesCS1A02G307600.1	0	0	0	0	0	0	0	0	0	0	0	0	0	0	0	0	0	0	0	0	0
TraesCS1A02G309000.1	0.0217971	0	0.0108985	0	0	0	0.0194994	0	0.0097497	0	0	0	0	0	0	0	0	0	0	0	0
TraesCS1A02G309100.1	0	0	0	0	0	0	0	0	0	0	0	0	0	0	0	0	0	0	0	0	0
TraesCS1A02G312900.1	0	0	0	0	0	0	0	0	0	0	0	0	0	0	0	0.0498983	0	0.0249491	0	0	0
TraesCS1A02G316700.1	0	0	0	0	0	0	0	0	0	0	0	0	0	0	0	0	0	0	0	0	0
TraesCS1A02G319900.1	0	0	0	0	0	0	0	0	0	0	0	0	0	0	0	0	0	0	0	0	0
TraesCS1A02G321200.1	0	0	0	0	0	0	0	0	0	0	0	0	0	0	0	0	0	0	0	0	0
TraesCS1A02G325100.1	0	0	0	0	0	0	0	0	0	0	0	0	0	0	0	0	0	0	0	0	0
TraesCS1A02G325200.1	0	0	0	0	0	0	0	0	0	0	0	0	0	0	0	0	0	0	0	0	0
TraesCS1A02G325700.1	0	0	0	0	0	0	0	0	0	0	0	0	0	0	0	0	0	0	0	0	0
TraesCS1A02G326600.1	0	0	0	0	0	0	0	0	0	0	0	0	0	0	0	0	0	0	0	0	0
TraesCS1A02G326700.1	0	0	0	0	0	0	0	0	0	0	0	0	0	0	0	0	0	0	0	0	0
TraesCS1A02G326800.1	0	0	0	0	0	0	0	0	0	0	0	0	0	0	0	0	0	0	0	0	0
TraesCS1A02G327500.1	0	0	0	0	0	0	0	0	0	0	0	0	0	0.0371476	0.0185738	0	0	0	0.0272695	0	0.0136347
TraesCS1A02G327900.1	0.1029	0	0.05145	0	0	0	0.175964	0	0.087982	0	0	0	0.0448961	0	0.0224481	0	0.0874748	0.0437374	0.0327702	0.0631973	0.0479837
TraesCS1A02G329000.1	0	0	0	0	0	0	0	0	0	0	0	0	0	0	0	0	0	0	0	0	0
TraesCS1A02G329700.1	0	0	0	0	0	0	0	0	0	0	0	0	0	0	0	0	0	0	0	0	0
TraesCS1A02G332300.1	0	0	0	0	0	0	0	0	0	0	0	0	0	0	0	0	0	0	0	0.118379	0.0591895
TraesCS1A02G332500.1	3.27393	2.85806	3.066	1.10502	1	1.05251	1.57735	1.57061	1.57398	1.02479	0.706254	0.865522	3.4991	2.93666	3.21788	4.86029	3.73479	4.29754	2.74891	3.5679	3.15841
TraesCS1A02G334500.1	0	0	0	0	0	0	0	0	0	0	0	0	0	0	0	0	0	0	0	0	0
TraesCS1A02G337600.1	0	0	0	0	0	0	0	0	0	0	0	0	0	0	0	0	0	0	0	0	0
TraesCS1A02G338000.1	0	0	0	0	0	0	0	0	0	0	0	0	0	0	0	0	0	0	0	0	0
TraesCS1A02G339000.1	0	0	0	0	0	0	0	0	0	0	0	0	0	0	0	0.0382402	0	0.0191201	0	0	0
TraesCS1A02G348000.1	0.0667906	0.034083	0.0504368	2.09946	2.32876	2.21411	0.542603	0.597684	0.570143	3.73143	1.95238	2.84191	0	0	0	0	0	0	0	0	0
TraesCS1A02G349700.1	0	0	0	0	0	0	0	0	0	0	0	0	0	0	0	0	0	0	0	0	0
TraesCS1A02G351300.1	0.0621594	0	0.0310797	0.217524	0.0992794	0.158402	0.109581	0.121051	0.115316	0.136591	0.124025	0.130308	0.0495106	0.166966	0.108238	0.688433	0.370734	0.529583	1.30319	1.02319	1.16319
TraesCS1A02G353100.1	0	0	0	0	0	0	0	0	0	0	0	0	0	0	0	0	0	0	0	0	0
TraesCS1A02G355300.1	1.13862	1.18487	1.16175	2.22764	3.27634	2.75199	14.0718	14.901	14.4864	51.8944	28.1095	40.002	10.4409	9.3698	9.90535	46.6982	40.324	43.5111	26.7596	31.6046	29.1821
TraesCS1A02G355700.1	0	0	0	0	0	0	0	0	0	0	0	0	0	0	0	0	0	0	0	0	0
TraesCS1A02G356000.1	0	0	0	0	0	0	0	0	0	0	0	0	0	0	0	0	0	0	0	0	0
TraesCS1A02G357700.1	0	0.165524	0.082762	0	0	0	0	0	0	0	0	0	0	0	0	0	0.0346969	0.0173485	0.348705	0.456633	0.402669
TraesCS1A02G360600.1	0	0	0	0	0	0	0	0	0	0	0	0	0	0	0	0	0	0	0	0	0
TraesCS1A02G364500.2	2.25144	2.11442	2.18293	0.395255	0.401747	0.398501	2.89144	2.95865	2.92504	0	0.369151	0.184576	0.115021	0.81828	0.466651	1.22916	0.217626	0.723393	0.4621	1.08805	0.775075
TraesCS1A02G365500.1	0	0	0	0	0	0	0	0	0	0	0	0	0	0	0	0.0387138	0	0.0193569	0	0	0
TraesCS1A02G366600.1	0	0	0	0	0	0	0	0	0	0	0	0	0	0	0	0	0	0	0	0	0
TraesCS1A02G367700.1	0	0	0	0	0	0	0	0	0	0	0	0	0	0	0	0	0	0	0	0	0
TraesCS1A02G367800.1	0.068656	0	0.034328	0	0	0	0	0.105082	0.052541	0	0	0	0	0	0	0	0	0	0	0.0406644	0.0203322
TraesCS1A02G371000.1	0.0325164	0.0332139	0.0328651	0	0	0	0	0	0	0	0	0	0	0	0	0	0	0	0	0	0
TraesCS1A02G374200.1	193.101	151.947	172.524	129.666	142.291	135.978	157.733	181.28	169.507	205.797	121.611	163.704	467.626	422.913	445.269	377.141	336.165	356.653	228.174	293.695	260.935
TraesCS1A02G374300.1	10.4005	6.31577	8.35813	0.919175	0.447897	0.683536	2.14631	1.07484	1.61058	0.978172	0.849621	0.913897	31.5328	42.2197	36.8762	1.64922	2.13147	1.89034	0.682075	0.615165	0.64862
TraesCS1A02G374400.1	0.505432	0.863681	0.684557	0	0	0	0.650485	0.178484	0.414484	0	0	0	5.93392	10.752	8.34296	0	0	0	0	0	0
TraesCS1A02G374500.1	0.489432	0	0.244716	0	0	0	0	0	0	0	0	0	1.54642	1.73279	1.6396	0	0.238443	0.119221	0	0	0
TraesCS1A02G380200.1	0	0	0	0	0	0	0	0	0	0	0	0	0	0	0	0	0	0	0	0	0
TraesCS1A02G381600.1	0	0	0	0	0	0	0	0	0	0	0	0	0	0	0	0	0	0	0	0	0
TraesCS1A02G382600.1	0	0	0	0	0	0	0	0	0	0	0	0	0	0	0	0	0	0	0	0	0
TraesCS1A02G382700.1	0	0	0	0	0	0	0	0	0	0	0	0	0	0	0	0	0	0	0	0	0
TraesCS1A02G383000.1	0	0	0	0	0	0	0	0	0	0	0	0	0	0	0	0	0	0	0	0	0
TraesCS1A02G387500.1	0	0	0	0	0	0	0	0	0	0	0	0	0	0	0	0	0	0	0	0	0
TraesCS1A02G390700.1	0	0	0	0	0	0	0	0	0	0	0	0	0	0	0	0	0	0	0	0	0
TraesCS1A02G392900.1	0	0	0	0	0	0	0	0	0	0	0	0	0	0	0	0	0	0	0	0	0
TraesCS1A02G393000.1	0	0	0	0	0	0	0	0	0	0	0	0	0	0	0	0.151104	0	0.075552	0	0	0
TraesCS1A02G393100.1	0	0	0	0.151688	0.0564221	0.104055	0.0877703	0.158396	0.123083	0.0570052	0.0521275	0.0545663	0	0	0	0	0.0872473	0.0436236	0	0	0
TraesCS1A02G393200.1	0	0	0	0	0	0	0	0	0	0	0	0	0	0	0	0	0	0	0	0	0
TraesCS1A02G393300.1	0	0	0	0	0	0	0	0	0	0	0	0	0	0	0	0	0	0	0	0	0
TraesCS1A02G393900.1	67.166	61.6213	64.3936	32.7517	51.4932	42.1225	27.8936	35.7369	31.8152	40.5503	17.5093	29.0298	20.695	18.9725	19.8338	30.2914	25.8018	28.0466	17.5384	26.7491	22.1437
TraesCS1A02G394100.1	0.308291	0.352185	0.330238	0.229925	0.124617	0.177271	3.89554	3.1122	3.50387	0.510626	0.425569	0.468097	1.17181	1.41164	1.29173	0.834988	0.883794	0.859391	1.09577	1.41342	1.25459
TraesCS1A02G394200.1	0.0985633	0.0989224	0.0987428	0	0	0	0.338241	0.418657	0.378449	0.0546794	0.0999366	0.077308	0.0397258	0	0.0198629	0.0706236	0.0418807	0.0562522	0.126313	0.334503	0.230408
TraesCS1A02G394700.1	0	0	0	0	0	0	0	0	0	0	0	0	0	0	0	0	0	0	0	0	0
TraesCS1A02G395900.1	0	0	0	0	0	0	0	0	0	0	0	0	0	0	0	0	0	0	0	0	0
TraesCS1A02G398100.1	0	0	0	0	0	0	0	0	0	0	0	0	0	0	0	0	0	0	0	0	0
TraesCS1A02G398200.1	0	0	0	0	0	0	0	0.0398013	0.0199006	0	0	0	0	0	0	0	0	0	0	0	0
TraesCS1A02G401500.1	0	0	0	0	0	0	0	0	0	0	0	0	0	0	0	0	0	0	0	0	0
TraesCS1A02G401600.1	0	0	0	0	0	0	0	0	0	0	0	0	0	0	0	0	0	0	0	0	0
TraesCS1A02G401700.1	0	0	0	0	0	0	0	0	0	0	0	0	0	0	0	0	0	0	0	0	0
TraesCS1A02G402600.1	0	0	0	0	0	0	0	0	0	0	0	0	0.282463	0	0.141232	0	0	0	0	0	0
TraesCS1A02G403700.1	0	0	0	0	0	0	0	0	0	0	0	0	0	0	0	0	0	0	0	0	0
TraesCS1A02G407200.1	0	0	0	0	0	0	0	0	0	0	0	0	0	0	0	0.0978503	0	0.0489252	0	0	0
TraesCS1A02G410200.1	0.09208	0.0237653	0.0579226	0	0	0	0	0.0360134	0.0180067	0	0	0	0	0	0	0.0168303	0	0.00841515	0.01597	0.0302119	0.0230909
TraesCS1A02G411000.1	0	0	0	0	0	0	0	0	0	0	0	0	0	0	0	0	0	0	0	0	0
TraesCS1A02G415000.1	0	0	0	0	0	0	0	0	0	0	0	0	0	0	0	0	0	0	0	0	0
TraesCS1A02G416300.1	0	0	0	0	0	0	0	0	0	0	0	0	0	0	0	0	0	0	0	0	0
TraesCS1A02G416400.1	0.213235	0	0.106618	0.10094	0	0.05047	0.0844074	0.321738	0.203073	0.122819	0	0.0614095	0	0	0	0	0	0	0	0	0
TraesCS1A02G418800.1	13.4076	15.0025	14.205	58.3079	72.9941	65.651	67.0883	71.8028	69.4455	136.094	93.2072	114.651	142.841	131.073	136.957	303.957	249.778	276.868	221.706	286.64	254.173
TraesCS1A02G423500.1	0	0	0	0	0	0	0	0	0	0	0	0	0	0	0	0	0	0	0	0	0
TraesCS1A02G423600.1	0	0	0	0	0	0	0	0	0	0	0	0	0	0	0	0	0.148979	0.0744895	0	0	0
TraesCS1A02G426400.1	0	0	0	0	0	0	0	0	0	0	0	0	0	0	0	0	0	0	0	0	0
TraesCS1A02G426500.1	0	0	0	0	0	0	0	0	0	0	0	0	0	0	0	0	0	0	0	0	0
TraesCS1A02G426600.1	0	0	0	0	0	0	0	0	0	0	0	0	0	0	0	0	0	0	0	0	0
TraesCS1A02G428800.1	0	0	0	0	0	0	0	0	0	0	0	0	0	0	0	0	0	0	0	0	0
TraesCS1A02G431300.1	0	0	0	0	0	0	0	0	0	0	0	0	0	0	0	0	0	0	0.166694	0	0.083347
TraesCS1A02G431700.1	0	0	0	0	0	0	0	0	0	0	0	0	0	0	0	0	0	0	0	0	0
TraesCS1A02G434800.1	0	0	0	0	0	0	0	0	0	0	0	0	0	0	0	0	0	0	0	0	0
TraesCS1A02G440700.1	0.220189	0.10402	0.162104	0	0.133232	0.066616	0.0867454	0.0829791	0.0848623	0	0	0	0	0	0	0.0758367	0.0945442	0.0851905	0.0603827	0.180042	0.120212
TraesCS1A02G443300.1	0	0	0	0	0	0	0	0	0	0	0	0	0	0	0	0	0	0	0	0	0
TraesCS1A02G444000.1	0.133596	0.179694	0.156645	0.04409	0	0.022045	0	0	0	0	0.0449393	0.0224697	0	0	0	0	0	0	0	0	0
TraesCS1B02G005400.1	0	0	0	0	0	0	0	0	0	0	0	0	0	0	0	0	0	0	0	0	0
TraesCS1B02G007400.1	0.500881	0.476006	0.488444	0	0.459692	0.229846	0.988164	0.453225	0.720695	0.592043	0	0.296021	0	0	0	0	0	0	0	0	0
TraesCS1B02G009877.1	0	0	0	0	0	0	0	0	0	0	0	0	0	0	0	0	0	0	0	0	0
TraesCS1B02G011300.1	0	0	0	0	0	0	0	0	0	0	0	0	0	0	0	0	0	0	0	0	0
TraesCS1B02G011471.1	0	0	0	0	0	0	0	0	0	0	0	0	0	0	0	0	0	0	0	0	0
TraesCS1B02G013100.1	0	0	0	0	0	0	0	0	0	0	0	0	0	0	0	0	0	0	0	0	0
TraesCS1B02G013600.1	0	0	0	0	0	0	0	0	0	0	0	0	0	0	0	0	0	0	0	0	0
TraesCS1B02G013700.1	0	0	0	0	0	0	0	0	0	0	0	0	0	0	0	0	0	0	0	0	0
TraesCS1B02G013800.1	0	0	0	0	0	0	0	0	0	0	0	0	0	0	0	0	0	0	0	0	0
TraesCS1B02G014700.1	0	0	0	0	0	0	0	0	0	0	0	0	0	0	0	0	0	0	0	0	0
TraesCS1B02G015100.1	0	0	0	0	0	0	0	0	0	0	0	0	0	0.133336	0.066668	0.279596	0.310164	0.29488	0.145567	0.0819324	0.11375
TraesCS1B02G015500.1	0	0	0	0	0	0	0	0	0	0	0	0	0	0	0	0	0	0	0	0	0
TraesCS1B02G015600.1	0	0	0	0	0	0	0	0	0	0	0	0	0	0	0	0	0	0	0	0	0
TraesCS1B02G015700.1	0	0	0	0	0	0	0	0	0	0	0	0	0	0	0	0	0	0	0	0	0
TraesCS1B02G017400.1	0	0	0	0	0	0	0	0	0	0	0	0	0	0	0	0	0	0	0	0	0
TraesCS1B02G017700.1	0	0	0	0	0.0597494	0.0298747	0	0	0	0.0602011	0	0.0301006	5.73577	4.23936	4.98757	0.231833	0.0460175	0.138925	0	0	0
TraesCS1B02G018000.1	0	0	0	0	0	0	0	0	0	0	0	0	0.366744	0.329876	0.34831	0	0	0	0	0.0434917	0.0217459
TraesCS1B02G018100.1	0.40844	0.357982	0.383211	0.0503153	0.168332	0.109324	0	0	0	0.0567122	0.155536	0.106124	115.588	108.166	111.877	3.19778	2.3477	2.77274	0.0651066	0.0941446	0.0796256
TraesCS1B02G019900.1	0	0	0	0	0	0	0.0297564	0	0.0148782	0	0	0	0.216448	0.363989	0.290218	0.131475	0.230389	0.180932	0.0682056	0.130462	0.0993338
TraesCS1B02G024200.1	0.0293242	0	0.0146621	0	0	0	0.0259221	0.0228631	0.0243926	0	0	0	0	0	0	0	0.0249068	0.0124534	0	0	0
TraesCS1B02G025400.1	0	0	0	0	0	0	0	0	0	0	0	0	0	0	0	0	0	0	0	0	0
TraesCS1B02G025900.1	0	0	0	0	0	0	0	0	0	0	0	0	0	0	0	0	0	0	0	0	0
TraesCS1B02G026000.1	0	0	0	0	0	0	0	0	0	0	0	0	0	0	0	0	0	0	0	0	0
TraesCS1B02G026700.1	0	0	0	0	0	0	0	0	0	0	0	0	0	0	0	0	0	0	0	0	0
TraesCS1B02G027800.1	0	0	0	0	0	0	0	0	0	0	0	0	0	0	0	0	0	0	0	0	0
TraesCS1B02G029300.1	0	0	0	0	0	0	0	0	0	0	0	0	0	0	0	0	0	0	0	0	0
TraesCS1B02G034800.1	0.172	0	0.086	0	0	0	0.209491	0	0.104746	0	0	0	0.277654	0.220624	0.249139	0	0.0717283	0.0358641	0	0.238451	0.119225
TraesCS1B02G039900.1	0	0	0	0	0	0	0	0	0	0	0	0	0	0	0	0	0	0	0	0	0
TraesCS1B02G042800.1	0	0	0	0	0	0	0	0	0	0	0	0	0	0	0	0	0	0	0	0	0
TraesCS1B02G042900.1	0	0	0	0	0	0	0	0	0	0	0	0	0	0	0	0	0	0	0	0	0
TraesCS1B02G043000.1	0	0	0	0	0	0	0	0	0	0	0	0	0	0	0	0	0	0	0	0	0
TraesCS1B02G046900.1	0	0	0	0	0	0	0	0	0	0	0	0	0	0	0	0	0	0	0	0	0
TraesCS1B02G047500.1	0	0	0	0	0	0	0	0	0	0	0	0	0	0	0	0	0	0	0	0	0
TraesCS1B02G049000.1	0	0	0	0	0	0	0	0	0	0	0	0	0	0	0	0	0	0	0	0	0
TraesCS1B02G055000.1	0	0	0	0	0	0	0	0	0	0.0673164	0	0.0336582	0	0	0	0	0	0	0	0	0
TraesCS1B02G056300.1	0	0	0	0	0	0	0	0	0	0	0	0	0	0	0	0	0	0	0	0	0
TraesCS1B02G059200.1	0	0	0	0	0	0	0	0	0	0	0	0	0	0	0	0	0	0	0	0	0
TraesCS1B02G063600.1	0	0	0	0	0	0	0.124157	0	0.0620785	0	0	0	0	0	0	0	0	0	0	0	0
TraesCS1B02G063700.1	2.20332	1.17968	1.6915	0	0.479184	0.239592	1.24167	0.65767	0.94967	0	0	0	0.309557	0	0.154779	0.125254	0	0.062627	0	0	0
TraesCS1B02G067000.1	0	0.598134	0.299067	0.159435	0.444548	0.301991	0.270447	0.824658	0.547552	0	0.611586	0.305793	0.155486	0.680656	0.418071	0.424805	0.186243	0.305524	0.278806	0.207495	0.24315
TraesCS1B02G067100.1	2.24543	2.46246	2.35394	0.8977	0.923828	0.910764	7.77794	6.77744	7.27769	0.852298	0.592114	0.722206	2.00903	1.54942	1.77923	4.40024	2.27928	3.33976	1.40694	2.01434	1.71064
TraesCS1B02G067300.1	0.544175	0.685538	0.614856	0.224375	0.247009	0.235692	1.11358	1.49532	1.30445	0.933604	0.320589	0.627096	0.32801	0.299843	0.313926	0.638059	0.244582	0.441321	0.0881518	0.467719	0.277935
TraesCS1B02G069500.1	0	0	0	0	0	0	0	0	0	0	0	0	0	0	0	0	0	0	0	0	0
TraesCS1B02G069800.1	0	0	0	0	0	0	0	0	0	0	0	0	0	0	0	0.0261477	0	0.0130738	0	0	0
TraesCS1B02G070000.1	0	0	0	0	0	0	0	0	0	0	0	0	0	0	0	0	0	0	0	0	0
TraesCS1B02G070100.1	0	0	0	0	0	0	0	0	0	0	0	0	0	0	0	0	0	0	0	0	0
TraesCS1B02G070300.1	0	0	0	0	0	0	0	0	0	0	0	0	0	0	0	0	0	0	0	0	0
TraesCS1B02G074300.1	2.54357	2.95146	2.74751	6.51799	6.70212	6.61006	4.06062	4.88578	4.4732	7.79907	6.37148	7.08528	1.30266	0.430061	0.86636	10.3777	8.84254	9.61012	11.8244	13.4515	12.638
TraesCS1B02G077700.1	0	0	0	0	0	0	0	0	0	0	0	0	0	0	0	0	0	0	0	0	0
TraesCS1B02G079100.2	0	0	0	0	0	0	0	0	0	0	0	0	0	0	0	0	0	0	0	0	0
TraesCS1B02G079200.1	0	0	0	0	0	0	0	0	0	0	0	0	0	0	0	0	0	0	0	0	0
TraesCS1B02G079300.1	0	0	0	0	0	0	0	0	0	0	0	0	0	0	0	0	0	0	0	0	0
TraesCS1B02G079500.1	0	0	0	0	0	0	0	0	0	0	0	0	0	0	0	0	0	0	0	0	0
TraesCS1B02G079600.1	0	0	0	0	0	0	0	0	0	0	0	0	0	0	0	0	0	0	0	0	0
TraesCS1B02G079700.1	0	0	0	0	0	0	0	0	0	0	0	0	0	0	0	0	0	0	0	0	0
TraesCS1B02G079800.1	0	0	0	0.0504361	0	0.025218	0	0	0	0.0568584	0	0.0284292	0	0	0	0	0	0	0.0326253	0.0314536	0.0320394
TraesCS1B02G080100.1	0	0	0	0.0286496	0.060696	0.0446728	0	0.0892361	0.044618	0	0	0	0	0.0512577	0.0256289	0.062438	0.0728876	0.0676628	0.0584771	0.111081	0.084779
TraesCS1B02G080800.1	0	0	0	0	0.0372769	0.0186385	0	0	0	0.0383394	0	0.0191697	0	0	0	0	0	0	0.139638	0.111009	0.125324
TraesCS1B02G080900.2	0	0	0	0	0	0	0	0	0	0	0	0	0	0	0	0	0	0	0	0	0
TraesCS1B02G081000.1	0	0	0	0	0	0	0	0	0	0	0	0	0	0	0	0	0	0	0	0	0
TraesCS1B02G081200.1	0	0	0	0	0	0	0	0	0	0	0	0	0	0	0	0	0	0	0	0	0
TraesCS1B02G081300.1	0	0	0	0	0	0	0	0	0	0	0	0	0	0	0	0	0	0	0	0	0
TraesCS1B02G098000.1	0	0	0	0.0246883	0.0259026	0.0252955	0.021884	0.0576144	0.0397492	0	0.0243861	0.0121931	0	0	0	0.0717631	0.104391	0.088077	0.0169611	0	0.00848055
TraesCS1B02G104300.1	0	0	0	0	0	0	0	0	0	0	0	0	0	0	0	0.0627868	0	0.0313934	0	0	0
TraesCS1B02G114300.1	0.303966	0.0507716	0.177369	0	0.0675972	0.0337986	0.133162	0.191379	0.16227	0	0.107219	0.0536095	0.188925	0.13541	0.162168	0.515896	0.356307	0.436102	0.0407453	0.0686288	0.0546871
TraesCS1B02G114600.1	0	0	0	0.0381758	0.041367	0.0397714	0.200755	0.238484	0.219619	0	0.0385325	0.0192662	0.399284	0.583065	0.491175	0.0277278	0.0326058	0.0301668	0	0.0242829	0.0121414
TraesCS1B02G118500.1	0	0	0	0	0.233504	0.116752	0	0	0	0	0	0	0	0	0	0.18571	0.478656	0.332183	0	0	0
TraesCS1B02G129100.1	0	0	0	0	0	0	0	0	0	0	0	0	0	0	0	0	0	0	0	0	0
TraesCS1B02G130700.2	0	0	0	0	0	0	0	0	0	0	0	0	0	0	0	0	0	0	0	0	0
TraesCS1B02G134700.1	0	0	0	0.298835	0	0.149418	0.196359	0	0.0981795	0	0	0	0	0	0	0.186512	0	0.093256	0	0.246006	0.123003
TraesCS1B02G138400.1	1.07987	0.710629	0.89525	0.288122	0.171235	0.229679	0.681706	1.14353	0.912618	0.481676	0.100612	0.291144	0.307929	0.244925	0.276427	0.248707	0.311978	0.280342	0.0783308	0.118377	0.0983539
TraesCS1B02G140000.1	0	0	0	0	0	0	0	0	0	0	0	0	0	0	0	0	0	0	0.0356	0	0.0178
TraesCS1B02G143300.1	0	0	0	0	0	0	0	0	0	0.244543	0	0.122272	6.08576	13.1128	9.59928	0.18183	0	0.090915	0	0	0
TraesCS1B02G147900.1	0	0	0	0	0	0	0	0	0	0	0	0	0	0	0	0	0	0	0	0	0
TraesCS1B02G156500.1	0	0	0	0	0	0	0	0	0	0	0	0	0	0	0	0	0	0	0.108836	0	0.054418
TraesCS1B02G166400.1	8.64499	19.1365	13.8907	1.91225	1.40991	1.66108	8.26205	8.55212	8.40709	0.470147	0.208845	0.339496	4.0796	9.70564	6.89262	10.1652	5.96767	8.06644	8.66918	9.35728	9.01323
TraesCS1B02G166700.1	13.733	14.4459	14.0894	1.99733	2.00327	2.0003	17.4943	16.948	17.2212	1.98303	1.61545	1.79924	11.7168	10.8486	11.2827	15.7287	12.3183	14.0235	12.5113	15.1192	13.8152
TraesCS1B02G170200.1	118.49	92.9192	105.705	71.5336	113.413	92.4733	83.6428	97.1339	90.3884	46.4904	30.6534	38.5719	100.229	86.1971	93.2131	121.39	106.185	113.787	116.705	141.139	128.922
TraesCS1B02G179600.1	0.188873	0	0.0944365	0	0	0	0	0	0	0	0	0	0	0	0	0	0	0	0	0	0
TraesCS1B02G182800.1	0	0	0	0	0	0	0	0	0	0	0	0	0	0	0	0	0	0	0	0	0
TraesCS1B02G183100.1	0.867936	0.255702	0.561819	0.352207	0.617219	0.484713	3.75289	4.60365	4.17827	1.08617	0.569465	0.827818	12.2203	9.73226	10.9763	2.14711	3.05929	2.6032	0.675169	0.733848	0.704508
TraesCS1B02G183300.1	0	0	0	0	0	0	0	0	0	0	0	0	0	0	0	0	0	0	0	0	0
TraesCS1B02G183400.1	0	0	0	0	0	0	0	0	0	0	0	0	0	0	0	0	0	0	0	0	0
TraesCS1B02G183900.1	0	0	0	0	0	0	0	0	0	0	0	0	0	0	0	0	0	0	0	0	0
TraesCS1B02G184000.1	5.11634	3.21846	4.1674	1.25678	1.69708	1.47693	7.05956	8.95476	8.00716	2.13491	0.954835	1.54487	2.29669	1.57157	1.93413	2.92015	2.37895	2.64955	1.62684	2.30706	1.96695
TraesCS1B02G184100.1	0	0	0	0.0386144	0	0.0193072	0.0338312	0	0.0169156	0.0857832	0.156012	0.120898	0.621718	0.624567	0.623142	0.0841368	0.263925	0.174031	0.205261	0.245439	0.22535
TraesCS1B02G184200.1	0	0	0	0	0	0	0	0	0	0	0	0	0	0	0	0	0	0	0	0	0
TraesCS1B02G184300.1	1.01098	1.05885	1.03492	0.318018	0.832348	0.575183	1.46272	1.48777	1.47525	1.06128	0.173792	0.617536	0.406311	0.443026	0.424669	0.920217	1.23094	1.07558	0.584034	0.478134	0.531084
TraesCS1B02G184600.1	0.43407	0.329122	0.381596	0	0	0	0	0.317885	0.158942	0.58961	0.242489	0.416049	0.349391	0.42629	0.387841	0.36757	0.265328	0.316449	0.50255	0.507275	0.504913
TraesCS1B02G185500.1	0	0	0	0	0	0	0	0	0	0	0	0	0	0	0	0.388005	0	0.194002	0	0	0
TraesCS1B02G188600.1	0	0	0	0	0	0	0	0	0	0	0.209261	0.104631	0	0	0	0	0	0	0	0	0
TraesCS1B02G189600.1	0.48195	1.1837	0.832825	0.313159	0	0.15658	0.387662	1.56597	0.976816	0	0.627782	0.313891	0.186957	0.277346	0.232152	0.897704	0.473874	0.685789	0.276421	0.859963	0.568192
TraesCS1B02G191300.1	0	0	0	0	0	0	0.0806378	0.253522	0.16708	0	0	0	0.0753716	0.0417558	0.0585637	0.0336207	0	0.0168104	0.0604466	0.145318	0.102882
TraesCS1B02G199900.1	0	0.159287	0.0796435	0	0	0	0	0	0	0.200995	0	0.100498	0	0	0	0	0	0	0.336665	0.171855	0.25426
TraesCS1B02G200600.1	21.6289	15.778	18.7035	4.26223	3.75328	4.00775	13.6884	12.6469	13.1677	8.04498	5.03423	6.5396	5.78561	5.07224	5.42892	9.25068	8.34778	8.79923	17.4438	24.6544	21.0491
TraesCS1B02G201200.1	0	0.575787	0.287894	0.298835	0	0.149418	0	0	0	0.256985	0	0.128493	0.197822	0	0.098911	0	0	0	0	0	0
TraesCS1B02G201300.1	3.51501	3.50061	3.50781	0.118178	0.0816906	0.0999343	0.631177	0.657983	0.64458	0.0852591	0.115812	0.100536	0	0.0526721	0.026336	0.028638	0.033201	0.0309195	0.0685085	0.0387762	0.0536423
TraesCS1B02G220100.1	0	0	0	0	0	0	0.143354	0	0.071677	0	0	0	0.0735937	0.156728	0.115161	0	0	0	0.0625608	0	0.0312804
TraesCS1B02G223700.1	0	0	0	0	0	0	0	0	0	0	0	0	0	0	0	0	0	0	0	0	0
TraesCS1B02G223800.1	0	0	0	0	0	0	0	0	0	0	0	0	0	0	0	0	0	0	0	0	0
TraesCS1B02G224000.1	0	0	0	0	0.303805	0.151902	0	0	0	0	0	0	0	0	0	0	0	0	0	0	0
TraesCS1B02G224400.1	0	0	0	0	0	0	0	0	0	0	0	0	0	0	0	0	0	0	0	0	0
TraesCS1B02G225100.1	0	0	0	0	0	0	0	0	0	0	0	0	0	0	0	0	0	0	0	0	0
TraesCS1B02G236500.1	2.01413	2.16534	2.08974	1.29736	1.38784	1.3426	3.90478	3.12397	3.51438	2.49566	2.00938	2.25252	5.11069	4.81694	4.96382	3.23102	2.63796	2.93449	2.79107	3.38344	3.08725
TraesCS1B02G238800.1	0	0	0	0	0	0	0	0	0	0	0	0	0	0	0	0	0	0	0	0	0
TraesCS1B02G240300.1	0	0.0642304	0.0321152	0.0634781	0.0730682	0.0682732	0.109109	0.0498621	0.0794856	0	0	0	0	0	0	0	0.0697671	0.0348835	0	0	0
TraesCS1B02G240800.1	0	0	0	0	0	0	0	0	0	0	0	0	0	0	0	0	0	0	0	0	0
TraesCS1B02G242900.1	0	0	0	0	0	0	0	0.071	0.0355	0	0	0	0	0	0	0	0	0	0	0	0
TraesCS1B02G243400.1	7.71584	7.45444	7.58514	1.18802	1.33804	1.26303	12.3103	12.8932	12.6017	1.0687	0.568058	0.818379	5.5338	5.36154	5.44767	4.77081	4.50084	4.63583	3.3712	5.08121	4.22621
TraesCS1B02G252800.1	0	0	0	0	0	0	0	0	0	0	0	0	0	0	0	0	0	0	0	0	0
TraesCS1B02G267100.1	41.0379	35.0234	38.0307	15.2653	16.5766	15.9209	71.8514	65.4818	68.6666	20.6935	20.7702	20.7319	16.6258	15.8275	16.2266	34.3874	29.0363	31.7118	26.2776	38.6398	32.4587
TraesCS1B02G267400.1	0	0	0	0	0	0	0	0	0	0	0	0	0	0	0	0	0	0	0	0	0
TraesCS1B02G274100.1	0.156159	0.0760693	0.116114	0.150772	0	0.075386	0.257103	0.2974	0.277251	0.0880557	0	0.0440279	0.515362	0.554232	0.534797	0.580945	0.133317	0.357131	0.648482	0.544256	0.596369
TraesCS1B02G275800.1	0.104816	0.119516	0.112166	0	0.0746693	0.0373346	0.121773	0.112024	0.116899	0	0	0	0	0	0	0.0861239	0	0.043062	0.0734384	0	0.0367192
TraesCS1B02G276100.1	0	0	0	0	0	0	0	0	0	0	0	0	0	0	0	0	0	0	0	0	0
TraesCS1B02G276200.1	0	0	0	0	0	0	0.0424744	0.0382465	0.0403605	0	0.10045	0.050225	0	0	0	0.035607	0	0.0178035	0.0951418	0	0.0475709
TraesCS1B02G276300.1	0	0	0	0	0	0	0	0	0	0	0	0	0	0	0	0	0	0	0	0	0
TraesCS1B02G276400.1	0	0	0	0	0	0	0.195576	0	0.097788	0	0	0	0	0.266934	0.133467	0	0	0	0	0	0
TraesCS1B02G276500.1	11.5396	11.9065	11.7231	4.84475	4.49012	4.66744	75.45	93.5725	84.5113	16.6299	10.9629	13.7964	52.0826	50.0743	51.0785	24.8655	21.3442	23.1048	33.1794	35.968	34.5737
TraesCS1B02G276700.1	0.227233	1.19024	0.708736	1.67891	0.639413	1.15916	4.70413	5.87129	5.28771	1.39334	2.17564	1.78449	300.083	350.903	325.493	8.57668	9.82785	9.20227	2.54203	3.21889	2.88046
TraesCS1B02G276800.1	3.41219	4.69969	4.05594	1.67909	0.874279	1.27668	21.2877	21.7846	21.5361	3.36046	1.83435	2.5974	28.5583	29.2254	28.8918	8.4568	7.08896	7.77288	8.39931	8.59632	8.49781
TraesCS1B02G276900.1	0.306304	0.303592	0.304948	0.179757	0.273552	0.226655	7.55166	7.22715	7.38941	1.16269	0.879844	1.02127	66.0464	61.7419	63.8942	4.87875	3.96515	4.42195	2.42508	2.65356	2.53932
TraesCS1B02G278700.1	0	0	0	0	0	0	0	0	0	0	0	0	0	0	0	0	0	0	0	0	0
TraesCS1B02G278800.1	0.167353	0.277885	0.222619	0.109558	0.18525	0.147404	0.805795	0.558214	0.682005	0.0620879	0	0.031044	0.0903939	0.0992987	0.0948463	0.159163	0.189798	0.17448	0.105326	0.0339371	0.0696316
TraesCS1B02G278900.1	0	0	0	0	0	0	0	0	0	0	0	0	0	0	0	0	0	0	0	0	0
TraesCS1B02G281000.1	200.683	246.433	223.558	73.5795	75.4605	74.52	163.341	140.128	151.734	58.1042	30.2889	44.1966	116.423	100.512	108.468	84.3786	79.2532	81.8159	40.4054	48.4856	44.4455
TraesCS1B02G286500.1	166.249	144.718	155.483	291.812	367.676	329.744	124.342	119.037	121.69	236.925	176.41	206.668	48.198	44.461	46.3295	42.8906	36.7069	39.7987	32.8339	43.4753	38.1546
TraesCS1B02G287400.1	2.01125	2.18999	2.10062	2.68592	2.62543	2.65568	4.45549	4.18965	4.32257	2.58933	1.90913	2.24923	3.5631	3.35367	3.45838	2.56842	1.89949	2.23395	1.66738	2.96185	2.31461
TraesCS1B02G296000.1	0.119976	0.0307289	0.0753525	0	0.127528	0.063764	0	0.280529	0.140264	0.164682	0.0896816	0.127182	0.262607	0.376093	0.31935	0.41423	0.585908	0.500069	0.345993	0.462459	0.404226
TraesCS1B02G299700.1	0	0	0	0.0321556	0.0343373	0.0332464	0.141624	0.0501337	0.0958789	0.1062	0.0964517	0.101326	0.0769786	0.0288165	0.0528975	0.443891	0.136716	0.290303	0.021699	0.123982	0.0728405
TraesCS1B02G301700.1	22.001	22.0858	22.0434	8.4761	8.45557	8.46584	25.4372	22.6177	24.0275	11.1159	9.50186	10.3089	14.3663	14.459	14.4126	18.3096	13.3293	15.8194	12.4515	16.7242	14.5878
TraesCS1B02G302400.1	0	0	0	0	0.0410272	0.0205136	0	0	0	0.0420467	0	0.0210233	0	0	0	0	0	0	0.0252	0	0.0126
TraesCS1B02G302500.1	0	0	0	0	0	0	0	0	0	0	0	0	0	0	0	0	0	0	0	0	0
TraesCS1B02G303500.1	0	0	0	0	0	0	0	0	0	0	0	0	0	0	0	0	0	0	0	0	0
TraesCS1B02G309600.1	0.0252319	0	0.012616	0.0506796	0	0.0253398	0	0.0591448	0.0295724	0	0	0	0.0200266	0	0.0100133	0.0368265	0.0428773	0.0398519	0.0347611	0.0329356	0.0338483
TraesCS1B02G310400.1	0	0	0	0.155932	0.43365	0.294791	0.127572	0.244562	0.186067	1.56415	0.854774	1.20946	7.81766	8.18896	8.00331	9.67817	9.69728	9.68773	4.69522	7.24685	5.97104
TraesCS1B02G313900.1	0	0	0	0	0	0	0	0	0	0	0	0	0	0	0	0	0	0	0	0	0
TraesCS1B02G316000.1	5.38279	4.56974	4.97626	2.04928	4.92831	3.48879	1.61677	2.34303	1.9799	2.80066	1.95985	2.38026	34.0522	28.5453	31.2987	16.6993	14.4573	15.5783	2.53169	3.17491	2.8533
TraesCS1B02G316700.1	0.475495	0.340969	0.408232	0.132528	0	0.066264	0.86326	0.613102	0.738181	0.289577	0.157543	0.22356	0.696882	0.71067	0.703776	0.0966873	0.15802	0.127354	0.0918856	0.138146	0.115016
TraesCS1B02G318300.1	0	0	0	0	0	0	0	0	0	0	0	0	0	0	0	0	0	0	0	0	0
TraesCS1B02G319500.1	0	0	0	0	0	0	0	0	0	0	0	0	0	0	0	0	0	0	0	0	0
TraesCS1B02G319600.1	0	0	0	0	0	0	0	0	0	0	0	0	0	0	0	0	0	0	0	0	0
TraesCS1B02G319700.1	0	0	0	0	0	0	0	0	0	0	0	0	0	0	0	0	0	0	0	0	0
TraesCS1B02G319900.1	0	0	0	0	0	0	0	0	0	0	0	0	0	0	0	0	0	0	0	0	0
TraesCS1B02G324700.1	0	0	0	0	0	0	0	0	0	0	0	0	0	0	0	0	0.0806585	0.0403292	0	0	0
TraesCS1B02G328400.1	0	0	0	0	0	0	0	0	0	0	0	0	0	0	0	0	0	0	0	0	0
TraesCS1B02G328500.1	0	0	0	0	0	0	0	0	0	0	0	0	0.0687012	0	0.0343506	0	0	0	0	0	0
TraesCS1B02G328600.1	0.165879	0.0804165	0.123148	0.0797409	0.191161	0.135451	0	0.139561	0.0697805	0	0	0	0	0	0	0.116251	0	0.0581255	0.0486035	0.238451	0.143527
TraesCS1B02G328700.1	0	0	0	0	0	0	0	0	0	0.0938362	0	0.0469181	0	0	0	0	0.0708193	0.0354097	0	0.0476902	0.0238451
TraesCS1B02G328800.1	0	0	0	0	0	0	0	0	0	0	0	0	0	0	0	0	0	0	0	0	0
TraesCS1B02G328900.1	0	0	0	0	0	0	0	0	0	0	0	0	0	0	0	0.174376	0.0708193	0.122598	0.340225	0.0953803	0.217803
TraesCS1B02G329100.1	0	0	0	0.0451766	0	0.0225883	0	0	0	0	0	0	0.0734118	0	0.0367059	0.0984034	0	0.0492017	0.059115	0.162507	0.110811
TraesCS1B02G329200.1	0	0	0	0	0	0	0	0	0	0	0	0	0	0.0735414	0.0367707	0.0581253	0.0708193	0.0644723	0	0	0
TraesCS1B02G330000.1	0.459495	0.204561	0.332028	0.301892	0.67333	0.487611	0.698941	0.590984	0.644962	0.964108	0.362918	0.663513	1.35989	1.09156	1.22573	2.37524	1.77931	2.07727	2.31129	3.20092	2.7561
TraesCS1B02G338100.1	0	0	0	0	0	0	0	0	0	0	0	0	0	0	0	0	0	0	0	0	0
TraesCS1B02G338200.1	0	0	0	0	0	0	0	0	0	0	0	0	0	0	0	0	0	0	0	0	0
TraesCS1B02G338400.1	0	0	0	0	0	0	0	0	0	0	0	0	0	0	0	0	0	0	0	0	0
TraesCS1B02G338900.1	0	0	0	0	0	0	0	0	0	0	0	0	0	0	0	0	0	0	0	0	0
TraesCS1B02G340000.1	0	0	0	0.0258267	0	0.0129134	0	0.0401924	0.0200962	0	0.0255568	0.0127784	0	0	0	0	0	0	0	0.0503105	0.0251553
TraesCS1B02G340100.1	0	0	0	0	0	0	0	0	0	0	0	0	0	0	0	0	0	0	0	0	0
TraesCS1B02G340200.1	0	0	0	0	0	0	0	0	0	0	0	0	0	0	0	0	0	0	0	0	0
TraesCS1B02G341300.1	0	0	0	0	0	0	0	0	0	0	0	0	0	0	0	0	0	0	0.0389938	0	0.0194969
TraesCS1B02G341500.1	0.442366	0.375129	0.408747	0.185206	0	0.092603	0.425169	0.387847	0.406508	0.0706546	0.194851	0.132753	0.511186	0.393547	0.452367	0.359101	0.107685	0.233393	0.389938	0.56805	0.478994
TraesCS1B02G345900.1	0.445838	0.274135	0.359986	0.208219	0.157898	0.183059	1.12897	0.949927	1.03945	0.130544	0.0592333	0.0948886	0.236535	0.505842	0.371189	0.302527	0.353419	0.327973	0.262411	0.402941	0.332676
TraesCS1B02G349400.1	0	0	0	0	0	0	0	0	0	0	0	0	0	0	0	0	0	0	0	0	0
TraesCS1B02G350000.1	0	0	0	0	0	0	0	0	0	0	0	0	0	0	0	0	0	0	0	0	0
TraesCS1B02G350400.1	0	0	0	0	0	0	0	0	0	0	0	0	0	0	0	0	0	0	0	0	0
TraesCS1B02G360000.1	0	0	0	0	0	0	0	0	0	0	0	0	0	0	0	0	0	0	0	0	0
TraesCS1B02G361100.1	0	0	0	0	0	0	0	0	0	0	0	0	0	0	0	0	0	0	0	0.148028	0.074014
TraesCS1B02G362600.1	0.237422	0.12166	0.179541	0.980157	1.37924	1.1797	0.537394	0.300749	0.419072	3.14316	1.96674	2.55495	0	0	0	0	0	0	0	0	0
TraesCS1B02G365400.1	0	0	0	0	0	0	0	0	0	0	0	0	0	0	0	0	0	0	0	0	0
TraesCS1B02G365700.1	0	0	0	0	0	0	0	0	0	0	0	0	0	0	0	0	0	0	0	0	0
TraesCS1B02G365800.1	0	0	0	0	0	0	0	0	0	0	0	0	0	0	0	0	0	0	0	0	0
TraesCS1B02G366300.2	0	0	0	0	0	0	0	0	0	0	0	0	0	0	0	0	0	0	0	0.0862717	0.0431359
TraesCS1B02G368700.1	0	0	0	0	0	0	0	0	0	0	0	0	0	0	0	0	0	0	0	0	0
TraesCS1B02G371600.1	0	0	0	0	0	0	1.11531	1.18411	1.14971	0	0.317965	0.158982	0	0.230519	0.11526	1.35701	2.28725	1.82213	1.81054	1.9668	1.88867
TraesCS1B02G374400.1	0	0	0	0	0	0	0	0	0	0	0	0	0	0	0	0	0	0	0.0810815	0	0.0405408
TraesCS1B02G381100.1	0.911196	1.19647	1.05383	0	0	0	0.775885	0.517867	0.646876	0.231492	0	0.115746	0.546784	1.62465	1.08572	0	0.665178	0.332589	0.147792	0	0.073896
TraesCS1B02G381900.1	43.9	46.5933	45.2467	14.4634	17.127	15.7952	36.3803	38.8242	37.6022	13.4391	11.608	12.5236	17.8456	17.7553	17.8004	25.8579	19.3961	22.627	17.2456	25.242	21.2438
TraesCS1B02G382400.1	0	0	0	0	0	0	0	0	0	0	0	0	0	0	0	0	0	0	0	0	0
TraesCS1B02G383000.1	0	0	0	0	0	0	0	0	0	0	0	0	0	0	0	0	0	0	0	0	0
TraesCS1B02G383500.1	0	0	0	0	0	0	0	0	0	0	0	0	0	0	0	0	0	0	0	0	0
TraesCS1B02G384400.1	0	0	0	0	0	0	0	0	0	0	0	0	0	0	0	0	0	0	0	0	0
TraesCS1B02G386300.1	0.760227	0.372864	0.566545	0.0646481	0	0.0323241	0.442556	0.647622	0.545089	0.486234	0.130105	0.308169	0.0789	0	0.03945	0.122067	0.188769	0.155418	0.199206	0.0880834	0.143645
TraesCS1B02G389500.1	0.0378732	0	0.0189366	0.0376765	0	0.0188383	0.0330352	0.0294167	0.031226	0	0.0379977	0.0189989	0.0302916	0.0338425	0.032067	0.0547321	0.0643361	0.0595341	0.100372	0.0239853	0.0621787
TraesCS1B02G390200.1	0	0	0	0	0	0	0	0	0	0	0	0	0	0	0	0	0	0	0	0	0
TraesCS1B02G390300.1	0	0	0	0	0	0	0	0	0	0	0	0	0	0	0	0	0	0	0	0	0
TraesCS1B02G394100.1	6.33284	12.6974	9.51512	11.7302	4.70292	8.21656	8.64032	8.69288	8.6666	16.6754	11.7523	14.2139	13.8566	24.7761	19.3163	35.452	26.2102	30.8311	22.4504	22.6658	22.5581
TraesCS1B02G394400.1	41.8935	26.2976	34.0956	45.2143	35.3862	40.3003	25.1988	40.3521	32.7754	63.6761	29.2801	46.4781	67.3679	93.8756	80.6218	78.5643	76.2519	77.4081	43.6078	49.7456	46.6767
TraesCS1B02G394500.1	11.7552	8.00412	9.87966	3.26536	5.58626	4.42581	8.26251	11.9183	10.0904	14.054	6.99345	10.5237	47.8666	36.2706	42.0686	15.3444	12.8803	14.1123	8.26533	9.09955	8.68244
TraesCS1B02G394700.1	0.705963	0.997104	0.851533	0	0	0	1.51247	1.2797	1.39609	0	0	0	18.1785	15.7147	16.9466	0.392017	0.3207	0.356359	0	0.139147	0.0695735
TraesCS1B02G399800.1	0	0	0	0	0	0	0	0	0	0	0	0	0	0	0	0	0	0	0	0	0
TraesCS1B02G402300.1	0	0	0	0	0	0	0	0	0	0	0	0	0	0	0	0	0	0	0	0	0
TraesCS1B02G404100.1	0	0	0	0	0	0	0	0	0	0	0	0	0	0	0	0	0	0	0	0	0
TraesCS1B02G407700.1	0	0	0	0	0	0	0	0	0	0	0	0	0	0	0	0	0	0	0	0	0
TraesCS1B02G407800.1	0	0	0	0	0	0	0	0	0	0	0	0	0	0	0	0	0	0	0	0	0
TraesCS1B02G407900.1	0	0	0	0	0	0	0	0	0	0	0	0	0	0	0	0	0	0	0	0	0
TraesCS1B02G408000.1	0	0	0	0	0	0	0	0	0	0	0	0	0	0	0	0	0	0	0	0	0
TraesCS1B02G408700.1	0	0	0	0	0	0	0	0	0	0	0	0	0	0	0	0	0	0	0	0.0341912	0.0170956
TraesCS1B02G409000.1	0	0	0	0	0	0	0	0	0	0	0	0	0	0	0	0	0	0	0	0	0
TraesCS1B02G415000.1	0	0	0	0	0	0	0	0	0	0	0	0	0	0	0	0	0	0	0	0	0
TraesCS1B02G416300.1	0	0	0	0	0	0	0	0	0	0	0	0	0	0	0	0	0	0	0	0	0
TraesCS1B02G421200.1	0	0	0	0	0	0	0	0	0	0	0	0	0	0	0	0	0	0	0	0	0
TraesCS1B02G421300.1	0.227799	0	0.1139	0.334521	0	0.167261	0.387943	0.172622	0.280282	0	0	0	0	0	0	0.158601	0	0.0793005	0	0	0
TraesCS1B02G421400.1	0	0	0	0.304405	0.209688	0.257047	0	0.878145	0.439072	0	0	0	0	0	0	0.453311	0	0.226656	0	0	0
TraesCS1B02G421500.1	0	0	0	0	0	0	0	0	0	0	0	0	0	0	0	0	0	0	0	0	0
TraesCS1B02G421600.1	0	0	0	0	0	0	0	0	0	0	0	0	0	0	0	0	0	0	0	0	0
TraesCS1B02G421700.1	0	0	0	0	0	0	0	0	0	0	0	0	0	0	0	0	0	0	0	0	0
TraesCS1B02G421800.1	0	0	0	0	0	0	0	0	0	0	0	0	0	0	0	0	0	0	0	0	0
TraesCS1B02G422000.1	0	0	0	0	0	0	0	0	0	0	0	0	0	0	0	0	0	0	0	0	0
TraesCS1B02G422500.1	0	0	0	0.0583813	0	0.0291906	0.0503846	0	0.0251923	0	0.0610503	0.0305252	0	0	0	0.127308	0.101504	0.114406	0	0.0719675	0.0359838
TraesCS1B02G422600.1	0.0737481	0.360814	0.217281	1.2147	1.34251	1.2786	0.549833	0.957069	0.753451	1.24423	1.83712	1.54068	3.396	3.92945	3.66273	2.18394	2.32784	2.25589	1.99127	3.02521	2.50824
TraesCS1B02G422900.1	57.8486	50.8672	54.3579	28.8091	43.6439	36.2265	19.9594	25.5447	22.752	29.5249	16.2873	22.9061	15.4943	12.7479	14.1211	39.8622	36.3169	38.0896	21.6154	34.566	28.0907
TraesCS1B02G425800.1	0	0	0	0	0	0	0	0	0	0	0	0	0	0	0	0	0	0	0	0	0
TraesCS1B02G426000.1	0	0.0478846	0.0239423	0.0470703	0	0.0235352	0	0.073625	0.0368125	0.158472	0	0.079236	0	0	0	0.0341684	0.040466	0.0373172	0	0.0589916	0.0294958
TraesCS1B02G426100.1	0	0.0367867	0.0183933	0	0	0	0	0	0	0	0	0	0	0	0	0.0261477	0	0.0130738	0	0	0
TraesCS1B02G430100.1	0	0	0	0	0	0	0	0	0	0	0	0	0	0	0	0	0	0	0	0	0
TraesCS1B02G430200.1	0	0	0	0	0	0	0	0	0	0	0	0	0	0	0	0	0	0	0	0	0
TraesCS1B02G433200.1	0	0	0	0	0	0	0	0	0	0	0	0	0	0	0	0	0	0	0	0	0
TraesCS1B02G437900.1	0.0526914	0.0542068	0.0534491	0	0.0278523	0.0139261	0.023399	0.102869	0.063134	0	0	0	0.418477	0.307141	0.362809	0.0384164	0	0.0192082	0.0723331	0.102888	0.0876105
TraesCS1B02G440000.1	0	0	0	0	0	0	0	0	0	0	0	0	0	0	0	0	0	0	0	0	0
TraesCS1B02G440100.1	0	0.044086	0.022043	0	0.0474232	0.0237116	0.0754989	0	0.0377494	0	0	0	0	0	0	0	0.0370746	0.0185373	0	0	0
TraesCS1B02G441200.1	0	0	0	0	0	0	0	0	0	0	0	0	0	0	0	0	0	0	0	0	0
TraesCS1B02G444900.1	0	0	0	0	0	0	0	0	0	0	0	0	0	0	0	0	0	0	0	0	0
TraesCS1B02G446600.1	0	0	0	0	0	0	0	0	0	0	0	0	0	0	0	0	0	0	0	0	0
TraesCS1B02G448800.1	0	0	0	0	0	0	0	0	0	0	0	0	0	0	0	0	0	0	0	0	0
TraesCS1B02G455500.1	0	0	0	0	0	0	0	0	0	0	0	0	0	0	0	0	0	0	0	0	0
TraesCS1B02G455600.1	0	0	0	0	0	0	0	0	0	0	0	0	0	0	0	0	0	0	0.114434	0	0.057217
TraesCS1B02G460000.1	0	0	0	0	0	0	0	0	0	0	0	0	0	0	0	0	0	0	0	0	0
TraesCS1B02G460200.1	0	0	0	0	0	0	0	0	0	0	0	0	0	0	0	0	0	0	0	0	0
TraesCS1B02G460800.1	0	0	0	0	0	0	0	0	0	0	0	0	0	0	0	0	0	0	0	0	0
TraesCS1B02G460900.1	0	0	0	0	0	0	0	0	0	0	0	0	0	0	0	0	0	0	0	0	0
TraesCS1B02G461500.1	0	0	0	0	0	0	0	0	0	0	0	0	0	0	0	0	0	0	0	0	0
TraesCS1B02G463600.1	0	0	0	0	0	0	0	0	0	0	0	0	0	0	0	0	0	0	0	0	0
TraesCS1B02G466100.1	0	0	0	0.150772	0	0.075386	0.192827	0	0.0964135	0.528334	0.569272	0.548803	0	0.069279	0.0346395	0.329394	0.199976	0.264685	0.185281	0.181419	0.18335
TraesCS1B02G467300.1	0	0	0	0	0	0	0	0	0	0	0	0	0	0	0	0	0	0	0	0	0
TraesCS1B02G469000.1	0	0	0	0	0	0	0	0	0	0	0	0	0	0	0	0	0	0	0	0	0
TraesCS1B02G470700.1	0	0	0	0	0	0	0	0	0	0	0	0	0	0	0	0	0	0	0	0	0
TraesCS1B02G477600.1	0	0	0	0	0	0	0	0	0	0	0	0	0	0	0	0	0	0	0	0	0
TraesCS1B02G477700.1	0	0	0	0	0	0	0	0	0	0	0	0	0	0	0	0	0	0	0	0	0
TraesCS1B02G477800.1	0	0	0	0	0	0	0	0	0	0	0	0	0	0	0	0	0	0	0	0	0
TraesCS1B02G478300.1	0	0	0	0	0	0	0	0	0	0	0	0	0	0	0	0	0	0	0	0	0
TraesCS1B02G478500.1	0	0	0	0	0	0	0	0	0	0	0	0	0	0	0	0	0	0	0	0	0
TraesCS1D02G000700.1	0	0	0	0	0	0	0	0	0	0	0.064303	0.0321515	0	0	0	0	0	0	0.0386871	0	0.0193436
TraesCS1D02G003600.1	0	0	0	0	0	0	0	0	0	0	0	0	0	0	0	0	0	0	0	0	0
TraesCS1D02G006900.1	0	0	0	0	0	0	0.104419	0.102031	0.103225	0	0	0	0	0	0	0.0925492	0.117661	0.105105	0	0	0
TraesCS1D02G007000.1	0.367564	0.485748	0.426656	1.37814	1.36776	1.37295	2.84089	1.69316	2.26702	4.172	2.76522	3.46861	0.997344	0.69091	0.844127	5.07152	5.05173	5.06162	3.55833	4.88957	4.22395
TraesCS1D02G007200.1	0	0	0	0	0	0	0	0	0	0	0	0	0	0	0	0	0	0	0	0	0
TraesCS1D02G007500.1	0	0	0	0	0	0	0	0	0	0	0	0	0	0	0	0	0	0	0	0	0
TraesCS1D02G007600.1	0	0	0	0	0	0	0	0	0	0	0	0	0	0	0	0	0	0	0	0	0
TraesCS1D02G008700.1	0	0	0	0	0	0	0	0	0	0	0	0	0	0	0	0	0	0	0	0	0
TraesCS1D02G011500.1	0	0	0	0	0	0	0	0	0	0	0	0	0	0	0	0	0	0	0	0	0
TraesCS1D02G011900.1	0	0	0	0	0	0	0	0	0	0	0	0	0.599875	0.354451	0.477163	0	0	0	0	0.0345325	0.0172663
TraesCS1D02G012000.1	0.111568	0.333462	0.222515	0.493011	0.432251	0.462631	0.0473997	0	0.0236999	0.310439	0.227639	0.269039	127.845	120.719	124.282	3.08342	1.93243	2.50793	0.175544	0.0339371	0.104741
TraesCS1D02G012100.1	0	0	0	0	0	0	0	0	0	0	0	0	4.56518	2.13737	3.35128	0	0	0	0	0	0
TraesCS1D02G012600.1	0	0	0	0	0.0578639	0.028932	0	0	0	0	0	0	0.11356	0.046794	0.080177	0.0751111	0	0.0375556	0.0667255	0.0321927	0.0494591
TraesCS1D02G014100.1	0	0	0	0	0	0	0	0	0	0	0	0	0	0	0	0	0	0	0	0	0
TraesCS1D02G014400.1	0.156159	0.0760693	0.116114	0	0	0	0.128551	0.11896	0.123755	0	0.162649	0.0813245	0.263126	0.138558	0.200842	0.603889	0.372621	0.488255	0.185281	0.272128	0.228704
TraesCS1D02G017500.1	0.519339	0.246924	0.383132	0.482332	0.768848	0.62559	0.407601	0.305281	0.356441	0.463266	0.59394	0.528603	0.508157	0.414587	0.461372	1.81763	1.71459	1.76611	0.817482	1.70227	1.25988
TraesCS1D02G019500.1	0	0	0	0	0	0	0	0	0	0	0	0	0	0	0	0	0	0	0.0418656	0	0.0209328
TraesCS1D02G020600.1	0.11033	0.165004	0.137667	0	0	0	0.0938249	0.212379	0.153102	0	0	0	0.134019	0	0.0670095	0.0787281	0.140756	0.109742	0	0.168021	0.0840105
TraesCS1D02G021400.1	0	0	0	0	0	0	0	0	0	0	0	0	0	0	0	0	0	0	0	0	0
TraesCS1D02G021900.1	0	0	0	0	0	0	0	0	0	0	0	0	0	0	0	0	0	0	0	0	0
TraesCS1D02G022000.1	0	0	0	0	0	0	0	0	0	0	0	0	0	0	0	0	0	0	0	0.0377931	0.0188966
TraesCS1D02G023200.1	0	0	0	0.545359	0	0.27268	0	0	0	0	0	0	0	0	0	0	0	0	0	0	0
TraesCS1D02G040600.1	0	0	0	0	0	0	0	0	0	0	0	0	0	0	0	0	0	0	0	0	0
TraesCS1D02G042800.1	0	0	0	0	0	0	0	0	0	0	0	0	0	0	0	0	0	0	0	0	0
TraesCS1D02G043900.1	0	0	0	0	0	0	0.067287	0.102678	0.0849825	0	0	0	0.0739836	0.0168286	0.0454061	0.0137299	0	0.00686495	0.013164	0	0.006582
TraesCS1D02G044400.1	0	0	0	0.0593161	0.125933	0.0926245	0.130912	0.207902	0.169407	0.650722	0.501932	0.576327	0.471622	0.743233	0.607428	2.52084	2.64269	2.58176	1.36887	1.58813	1.4785
TraesCS1D02G046500.1	0	0	0	0	0	0	0	0	0	0	0	0	0	0	0	0	0	0	0	0	0
TraesCS1D02G046900.1	0	0	0	0	0	0	0	0	0	0	0	0	0	0	0	0	0	0	0	0	0
TraesCS1D02G047000.1	0	0	0	0	0	0	0	0	0	0	0	0	0	0	0	0	0	0	0	0	0
TraesCS1D02G050200.2	0.138903	0	0.0694515	0	0	0	0	0	0	0	0.126106	0.063053	0	0	0	0.0537326	0	0.0268663	0.180438	0	0.090219
TraesCS1D02G052800.1	10.6843	6.53876	8.61153	3.9595	5.9101	4.9348	3.12842	8.73823	5.93332	4.40171	1.05889	2.7303	17.7198	11.6734	14.6966	6.21304	7.22839	6.72072	3.54123	3.88413	3.71268
TraesCS1D02G052900.1	0.307504	0.25225	0.279877	0.0829983	0.256017	0.169508	1.32217	0.58287	0.95252	0.305833	0.132889	0.219361	0.0998061	0.0534572	0.0766316	0.102365	0	0.0511825	0.298088	0.0796295	0.188859
TraesCS1D02G053000.1	0.364715	0.383059	0.373887	0.0630872	0.378213	0.22065	0.471121	0.644752	0.557937	0.424295	0.376423	0.400359	0.232255	0.249897	0.241076	0.322864	0.338374	0.330619	0	0.255155	0.127578
TraesCS1D02G054400.1	0	0	0	0	0	0	0	0	0	0	0	0	0	0	0	0	0	0	0	0	0
TraesCS1D02G054500.1	0	0	0	0	0	0	0	0	0	0	0	0	0	0	0	0	0	0	0	0	0
TraesCS1D02G054600.1	0	0	0	0	0	0	0	0	0	0	0	0	0	0	0	0	0	0	0	0	0
TraesCS1D02G057600.1	4.79511	8.42497	6.61004	10.0688	1.12773	5.59826	9.43118	7.10588	8.26853	2.63488	4.81169	3.72328	0.54658	1.77094	1.15876	8.53556	8.08339	8.30947	20.5506	19.3425	19.9466
TraesCS1D02G061800.1	0	0	0	0	0	0	0	0	0	0	0	0	0	0	0	0	0	0	0.0310499	0	0.0155249
TraesCS1D02G061900.1	0	0	0	0	0	0	0	0	0	0	0	0	0	0	0	0	0	0	0	0	0
TraesCS1D02G062000.1	0	0	0	0	0	0	0	0	0	0	0	0	0	0	0	0	0	0	0	0	0
TraesCS1D02G062100.1	0	0	0	0	0	0	0	0	0	0	0	0	0	0	0	0	0	0	0	0	0
TraesCS1D02G062200.1	0	0	0	0	0	0	0.0692715	0	0.0346357	0	0	0	0	0	0	0	0	0	0.0495733	0	0.0247867
TraesCS1D02G063500.1	0	0	0	0	0	0	0	0	0	0	0	0	0	0	0	0	0	0	0	0	0
TraesCS1D02G063600.1	0	0	0	0	0	0	0	0	0	0	0	0	0	0	0	0	0	0	0	0	0
TraesCS1D02G063700.1	0	0	0	0	0	0	0	0	0	0	0	0	0	0	0	0	0	0	0	0	0
TraesCS1D02G063800.1	0	0	0	0	0	0	0	0	0	0	0	0	0	0	0	0	0	0	0	0	0
TraesCS1D02G063900.1	0	0	0	0	0	0	0	0	0	0	0	0	0	0	0	0	0	0	0	0	0
TraesCS1D02G081700.1	0.0993994	0	0.0496997	0.0499267	0	0.0249633	0	0	0	0.0816416	0.0740058	0.0778237	0	0.0445948	0.0222974	0	0.0211148	0.0105574	0.0342767	0.0162336	0.0252552
TraesCS1D02G092700.1	0.463415	0.386523	0.424969	0.396903	0.876126	0.636514	0.558473	0.714877	0.636675	0.670947	0.250468	0.460707	0.494312	0.469851	0.482081	0.909794	0.764654	0.837224	0.764159	0.818916	0.791538
TraesCS1D02G095100.1	0.277527	0.189362	0.233444	0.0616746	0.0328213	0.0472479	0.761351	0.816804	0.789077	0.0677644	0.153787	0.110776	0	0.0276122	0.0138061	0.0448006	0	0.0224003	0.0626116	0.0794203	0.0710159
TraesCS1D02G095800.1	0	0	0	0	0	0	0	0	0	0	0	0	0	0	0	0	0	0	0	0	0
TraesCS1D02G099300.1	0	0	0	0	0	0	0	0	0	0	0	0	0	0	0	0	0	0	0	0	0
TraesCS1D02G110600.1	0.0935353	0	0.0467677	0.0510749	0.0570608	0.0540679	0	0.0800113	0.0400056	0.342182	0.0526955	0.197439	0.0837615	0.0461883	0.0649749	0.495497	0.176329	0.335913	0.21409	0.110361	0.162225
TraesCS1D02G112100.1	0	0	0	0	0	0	0	0	0	0	0	0	0	0	0	0	0	0	0	0	0
TraesCS1D02G116100.1	1.16284	0.953096	1.05797	0.0424082	0.280183	0.161296	1.93833	1.98998	1.96416	0.234011	0.384044	0.309028	0.173683	0.115594	0.144639	0.341506	0.397781	0.369644	1.28534	1.67488	1.48011
TraesCS1D02G116800.1	4.47843	2.55207	3.51525	1.00108	1.38383	1.19245	3.58255	2.98115	3.28185	2.84229	1.84961	2.34595	21.7314	15.682	18.7067	5.99402	5.48628	5.74015	3.41849	4.85729	4.13789
TraesCS1D02G119800.1	0.203851	0.323921	0.263886	0.0480469	0.0225677	0.0353073	0.288426	0.349337	0.318882	0.301172	0.0425937	0.171883	0.250107	0.300589	0.275348	0.130572	0.0418167	0.0861944	0.0710542	0.104887	0.0879706
TraesCS1D02G125700.1	0	0	0	0	0	0	0	0	0	0	0	0	0	0	0	0	0	0	0	0	0
TraesCS1D02G130700.1	0.0463029	0	0.0231515	0.0457921	0	0.0228961	0	0	0	0.102606	0.0468051	0.0747056	25.9895	22.1741	24.0818	0.930816	0.904619	0.917717	0	0	0
TraesCS1D02G131400.1	0	0	0	0	0	0	0	0	0	0	0	0	0	0	0	0	0	0	0	0	0
TraesCS1D02G138900.1	0	0	0	0	0	0	0	0	0	0	0	0	0	0	0	0.178017	0	0.0890085	0	0	0
TraesCS1D02G149800.1	637.442	577.089	607.265	476.647	573.853	525.25	987.7	915.217	951.458	853.642	619.657	736.649	877.009	803.215	840.112	1708.64	1380.9	1544.77	1278.44	1696.01	1487.22
TraesCS1D02G163900.1	201.201	164.625	182.913	79.7241	86.3046	83.0144	131.17	135.108	133.139	164.253	85.6694	124.961	590.034	509.912	549.973	126.221	111.785	119.003	82.8371	111.374	97.1055
TraesCS1D02G164000.1	0	0	0	0	0	0	0	0	0	0	0	0	0	0	0	0	0	0	0	0	0
TraesCS1D02G165700.1	0	0	0	0	0	0	0.192154	0.517877	0.355016	0	0	0	0	0	0	0.161968	0	0.080984	0	0	0
TraesCS1D02G172700.1	1.07215	0.596336	0.834243	1.94381	2.32766	2.13573	8.2322	10.3435	9.28785	11.4548	4.09003	7.77242	4.70006	4.21288	4.45647	11.507	11.7061	11.6065	9.17121	12.9304	11.0508
TraesCS1D02G173000.1	0.867703	0.172075	0.519889	0.318964	0.195569	0.257267	0.474434	0.866076	0.670255	0.954004	0.52042	0.737212	0.206103	0.441249	0.323676	0.871879	0.297045	0.584462	0.709372	0.240406	0.474889
TraesCS1D02G173100.1	0	0	0	0	0	0	0	0	0	0	0	0	0	0	0	0	0	0	0	0	0
TraesCS1D02G173200.1	0.036213	0	0.0181065	0	0.0777446	0.0388723	0	0.0562839	0.0281419	0.1597	0	0.07985	0.0289355	0	0.0144677	0.0523886	0.12301	0.0876993	0.072328	0.0230227	0.0476754
TraesCS1D02G173300.1	1.46647	1.44604	1.45626	0.992116	1.39681	1.19446	3.9494	4.85464	4.40202	1.44957	1.06031	1.25494	0.75094	1.03678	0.89386	2.60729	2.34364	2.47546	1.21472	1.38359	1.29916
TraesCS1D02G173400.1	0	0	0	0	0	0	0	0	0	0	0	0	0	0	0	0	0	0	0	0	0
TraesCS1D02G173900.1	0.195163	0.128461	0.161812	0	0.0730682	0.0365341	0.327326	0.199448	0.263387	0.072813	0	0.0364065	0.106257	0	0.0531285	0.230765	0.277223	0.253994	0.390559	0.213578	0.302068
TraesCS1D02G174100.1	0.0235147	0.0242633	0.023889	0.11823	0.0247478	0.0714889	0.487812	0.559646	0.523729	0.334494	0.0966553	0.215575	1.55423	1.55596	1.5551	1.71905	1.49035	1.6047	0.37473	0.452848	0.413789
TraesCS1D02G177500.1	0	0	0	0	0	0	0	0	0	0	0	0	0	0	0	0	0	0	0	0	0
TraesCS1D02G177600.1	0	0	0	0	0	0	0	0	0	0	0	0	0	0	0	0	0	0	0	0	0
TraesCS1D02G178100.1	0	0	0	0.112511	0	0.0562555	0.0933265	0	0.0466633	0.139525	0.129661	0.134593	0.102588	0	0.051294	0.0820003	0.103017	0.0925086	0	0.128325	0.0641625
TraesCS1D02G178200.1	4.99898	4.06124	4.53011	1.1676	1.21559	1.19159	15.4345	11.4742	13.4543	2.07944	1.72031	1.89987	5.26991	5.31142	5.29067	4.19223	3.2524	3.72232	5.68783	8.30433	6.99608
TraesCS1D02G207200.1	0	0	0	0.113263	0	0.0566315	0	0	0	0	0	0	0	0.0306614	0.0153307	0	0	0	0	0	0
TraesCS1D02G209800.1	0.0376597	0.0765462	0.0571029	0.149881	0.162112	0.155996	0.131427	0.0585021	0.0949645	0.124684	0.151092	0.137888	0	0.0673019	0.0336509	0.380994	0.223888	0.302441	0.224692	0.31018	0.267436
TraesCS1D02G213100.1	0	0	0	0	0	0	0	0.0843088	0.0421544	0	0.120332	0.060166	0	0	0	0	0	0	0	0	0
TraesCS1D02G213203.1	0	0	0	0	0	0	0	0	0	0	0	0	0	0	0	0	0	0	0	0	0
TraesCS1D02G213300.1	0	0	0	0	0	0	0.160938	0.153348	0.157143	0	0	0	0	0	0	0	0	0	0	0	0
TraesCS1D02G213400.1	0	0	0	0	0	0	0	0	0	0	0	0	0	0	0	0	0	0	0	0	0
TraesCS1D02G214500.1	0	0	0	0	0	0	0	0	0	0	0	0	0	0	0	0	0	0	0	0	0
TraesCS1D02G227600.1	0	0.0452068	0.0226034	0	0.0488083	0.0244041	0	0	0	0	0	0	0	0.0399779	0.0199889	0.0644504	0.132995	0.0987227	0.0290943	0	0.0145472
TraesCS1D02G228200.1	0	0	0	0	0	0	0	0	0	0	0	0	0	0	0	0	0	0	0	0	0
TraesCS1D02G230700.1	0	0	0	0	0	0	0	0	0	0	0	0	0	0	0	0	0	0	0	0	0
TraesCS1D02G231200.1	26.5848	24.1034	25.3441	3.98278	5.28367	4.63322	33.8352	36.9875	35.4113	3.53969	2.61323	3.07646	12.6106	10.3359	11.4733	13.2175	11.5287	12.3731	8.07093	11.0185	9.54472
TraesCS1D02G232800.1	0	0	0	0	0	0	0	0	0	0	0	0	0	0	0	0	0	0	0	0	0
TraesCS1D02G234300.1	0	0	0	0	0	0	0	0	0	0	0	0	0	0	0	0	0	0	0	0	0
TraesCS1D02G234400.1	0	0	0	0	0	0	0	0	0	0	0	0	0	0	0	0	0	0	0	0	0
TraesCS1D02G240800.1	0	0	0	0	0	0	0	0	0	0	0	0	0	0	0	0	0	0	0	0	0
TraesCS1D02G240900.1	0.131269	0	0.0656345	0	0.1645	0.08225	0.101004	0	0.050502	0	0	0	0.113705	0	0.0568525	0	0	0	0	0	0
TraesCS1D02G255800.1	27.327	26.279	26.803	9.48776	9.7631	9.62543	35.1862	35.0273	35.1067	10.6868	9.76122	10.224	9.66794	9.74557	9.70676	17.2172	13.8677	15.5424	15.1368	23.5877	19.3622
TraesCS1D02G256200.1	0	0	0	0	0	0	0	0	0	0	0	0	0	0	0	0	0	0	0	0	0
TraesCS1D02G263500.1	0.145538	0.0313311	0.0884346	0.0365084	0	0.0182542	0.0514787	0.13618	0.0938294	0.127833	0	0.0639165	0.261633	0.35131	0.306472	0.312668	0.17308	0.242874	0.100077	0.141534	0.120805
TraesCS1D02G265300.1	0.0670273	0	0.0335136	0	0	0	0	0.10267	0.051335	0	0	0	0	0	0	0.0474966	0.0571391	0.0523178	0	0.0398367	0.0199184
TraesCS1D02G265500.1	0	0	0	0	0	0	0	0	0	0	0	0	0	0	0	0	0	0	0	0	0
TraesCS1D02G265600.1	0	0.0493441	0.0246721	0.0485238	0.0539066	0.0512152	0.126547	0.265769	0.196158	0.109078	0.0996767	0.104377	0.0396236	0.0438065	0.0417151	0.24659	0.0835528	0.165071	0.0630216	0.15171	0.107366
TraesCS1D02G265800.1	81.3754	88.7103	85.0429	7.99684	5.25042	6.62363	976.6	933.824	955.212	23.7006	19.3366	21.5186	200.372	198.825	199.599	67.2406	60.6316	63.9361	82.8546	98.4415	90.6481
TraesCS1D02G265900.1	0.908931	0.595118	0.752025	0	0	0	1.17603	1.2088	1.19242	0.928895	0.241738	0.585317	84.2078	100.287	92.2474	0.623758	0.873587	0.748673	0.598124	0.772534	0.685329
TraesCS1D02G266000.1	0.305508	0.442742	0.374125	0	0.0948464	0.0474232	21.8724	23.6746	22.7735	0.579653	0.220053	0.399853	2.45944	2.57814	2.51879	0.821447	0.704417	0.762932	1.71013	1.7234	1.71677
TraesCS1D02G266100.1	0	0	0	0	0	0	1.26205	1.45986	1.36095	0.217693	0	0.108846	11.7152	12.0073	11.8613	0.598108	0.386834	0.492471	0.524953	0.735728	0.63034
TraesCS1D02G267900.1	0	0	0	0	0	0	0	0	0	0	0	0	0	0	0	0	0	0	0	0	0
TraesCS1D02G268000.1	0	0	0	0	0	0	0	0	0	0	0	0	0	0	0	0	0	0	0	0	0
TraesCS1D02G268100.1	0.0164291	0	0.00821455	0	0	0	0	0	0	0	0	0	0	0	0	0	0	0	0	0	0
TraesCS1D02G268200.1	0	0	0	0	0	0	0	0	0	0	0	0	0	0	0	0	0	0	0	0	0
TraesCS1D02G270100.1	0	0	0	0	0	0	0.0376715	0	0.0188357	0	0	0	0.972253	0.738079	0.855166	0	0	0	0	0	0
TraesCS1D02G270300.1	0	0	0	0	0	0	0	0	0	0	0	0	0	0	0	0	0	0	0	0	0
TraesCS1D02G270900.1	10.7605	11.3131	11.0368	10.7282	13.8014	12.2648	5.41133	5.04838	5.22986	5.79345	4.32111	5.05728	1.78714	1.53844	1.66279	1.42814	1.04276	1.23545	0.740044	0.996657	0.868351
TraesCS1D02G276700.1	47.8824	47.2377	47.56	29.3937	32.6757	31.0347	51.9669	42.7027	47.3348	31.1788	29.942	30.5604	58.6301	55.1668	56.8984	46.8137	40.9318	43.8727	33.4054	47.7009	40.5532
TraesCS1D02G277700.1	2.95402	2.08291	2.51846	0.335783	0.213138	0.27446	5.68416	3.28102	4.48259	0.464448	0.659286	0.561867	1.65936	1.07492	1.36714	0.779698	1.17547	0.977584	1.9439	1.41631	1.6801
TraesCS1D02G289100.1	0	0	0	0	0	0	0.0369216	0.152011	0.0944663	0	0	0	0	0.0372439	0.018622	0.191703	0.0520935	0.121898	0	0	0
TraesCS1D02G291800.1	0	0	0	0	0	0	0	0	0	0	0	0	0	0	0	0	0	0	0	0	0
TraesCS1D02G299700.1	0.348011	0.437763	0.392887	0.689842	1.35523	1.02254	1.86223	2.00156	1.93189	2.72856	0.870718	1.79964	1.06409	0.540936	0.802513	19.6206	16.5042	18.0624	23.5131	26.8591	25.1861
TraesCS1D02G303000.1	0	0	0	0	0	0	0	0	0	0	0	0	0	0	0	0	0	0	0	0	0
TraesCS1D02G305000.1	7.73916	9.37013	8.55465	1.84712	3.73296	2.79004	1.93602	1.97543	1.95573	5.08493	2.71863	3.90178	29.8277	24.8042	27.316	27.0724	23.7887	25.4305	4.00846	5.71227	4.86036
TraesCS1D02G306900.1	0	0	0	0	0	0	0	0	0	0	0	0	0	0	0	0	0	0	0	0	0
TraesCS1D02G307000.1	0	0	0	0	0	0	0	0	0	0	0	0	0	0	0	0	0	0	0	0	0
TraesCS1D02G308300.1	0.053624	0	0.026812	0	0	0	0	0	0	0	0	0	0	0	0	0.0195405	0	0.00977025	0	0	0
TraesCS1D02G308400.1	0	0.0319474	0.0159737	0	0	0	0	0	0	0	0	0	0	0	0	0	0	0	0	0	0
TraesCS1D02G308500.1	0	0	0	0	0	0	0	0	0	0	0	0	0	0	0	0	0	0	0	0	0
TraesCS1D02G313100.1	0	0	0	0	0	0	0	0	0	0	0	0	0	0	0	0.0336979	0	0.016849	0	0	0
TraesCS1D02G313400.1	0	0	0	0	0	0	0	0	0	0.127194	0	0.063597	0	0	0	0	0	0	0	0	0
TraesCS1D02G316300.1	0	0.0502816	0.0251408	0	0	0	0	0	0	0.167015	0	0.0835075	0	0.0446843	0.0223422	0.171843	0.0622731	0.117058	0.0783205	0	0.0391603
TraesCS1D02G316400.1	0	0	0	0	0	0	0.0387885	0	0.0193942	0.298535	0	0.149267	0.036104	0	0.018052	0.74281	0.572515	0.657663	0.233214	0.448002	0.340608
TraesCS1D02G316500.1	0	0	0	0	0	0	0	0	0	0	0	0	0	0	0	0	0	0	0	0	0
TraesCS1D02G316700.1	0	0	0	0	0	0	0	0	0	0	0	0	0	0	0	0	0	0	0	0	0
TraesCS1D02G316800.1	0	0	0	0	0.0491637	0.0245818	0	0	0	0	0	0	0	0.120746	0.060373	0.162194	0	0.081097	0.0585348	0.0562301	0.0573825
TraesCS1D02G317300.1	0.120196	0	0.060098	0.218277	0.395036	0.306656	0.130117	0.0896489	0.109883	0.485715	0.116364	0.30104	1.69245	1.40639	1.54942	1.29766	1.58501	1.44134	1.13515	1.72998	1.43257
TraesCS1D02G323000.1	0	0	0	0	0	0	0	0	0	0	0	0	0	0	0	0	0	0	0	0	0
TraesCS1D02G325800.1	0	0	0	0	0	0	0	0	0	0	0	0	0	0	0	0	0	0	0	0	0
TraesCS1D02G325900.1	0	0	0	0	0	0	0	0	0	0	0	0	0	0	0	0	0	0	0	0	0
TraesCS1D02G326100.1	0	0	0	0	0	0	0	0	0	0	0	0	0	0	0	0	0	0	0	0	0
TraesCS1D02G326200.1	0	0	0	0	0	0	0	0	0	0	0	0	0	0	0	0	0	0	0	0	0
TraesCS1D02G326300.1	0	0	0	0	0	0	0	0	0	0	0	0	0	0	0	0	0	0	0	0	0
TraesCS1D02G326600.1	0	0	0	0	0	0	0	0	0	0	0	0	0	0	0	0	0	0	0	0	0
TraesCS1D02G326800.1	0	0	0	0	0	0	0	0	0	0	0	0	0	0	0	0	0	0	0	0	0
TraesCS1D02G327400.1	0	0	0	0	0	0	0	0	0	0	0	0	0	0	0	0	0	0	0	0	0
TraesCS1D02G328700.1	0	0	0	0	0	0	0	0	0	0	0	0	0	0	0	0	0	0	0	0	0
TraesCS1D02G328800.1	0	0	0	0	0	0	0	0	0	0	0	0	0	0	0	0	0	0	0	0	0
TraesCS1D02G328900.1	0	0	0	0	0	0	0	0	0	0	0	0	0	0	0	0	0	0	0	0	0
TraesCS1D02G329500.1	0	0	0	0	0	0	0	0	0	0	0	0	0	0	0	0	0	0	0	0	0
TraesCS1D02G330000.1	0.052264	0.104548	0.078406	0.0514608	0.115073	0.0832669	0.223182	0.040308	0.131745	0	0	0	0.042225	0	0.0211125	0.112104	0	0.056052	0.0332126	0.0640842	0.0486484
TraesCS1D02G331800.1	0	0	0	0	0	0	0	0	0	0	0	0	0	0	0	0	0	0	0	0	0
TraesCS1D02G331900.1	0	0	0	0	0	0	0	0	0	0	0	0	0	0	0	0	0	0	0	0	0
TraesCS1D02G334900.1	0.524527	0.736087	0.630307	0.24041	0.348926	0.294668	0.561058	0.751146	0.656102	0.445848	0.0405676	0.243208	0.258598	0.0720448	0.165321	0.349221	0.274172	0.311697	0.344943	0.528939	0.436941
TraesCS1D02G335600.1	0	0	0	0	0	0	0	0	0	0	0	0	0	0	0	0	0	0	0	0	0
TraesCS1D02G337000.1	0	0	0	0	0	0	0	0	0	0	0	0	0	0	0	0	0	0	0	0	0
TraesCS1D02G339500.1	0	0	0	0	0	0	0	0	0	0	0	0	0	0	0	0.099775	0	0.0498875	0	0	0
TraesCS1D02G350900.1	0.104972	0	0.052486	0.488288	0.637275	0.562782	0.0613056	0.0816336	0.0714696	1.54192	0.945614	1.24377	0	0	0	0	0	0	0	0	0
TraesCS1D02G352800.1	0.262435	0	0.131217	0	0	0	0.195818	0	0.097909	0	0	0	0	0	0	0	0	0	0	0.120678	0.060339
TraesCS1D02G354300.1	0	0	0	0	0	0	0	0	0	0	0	0	0	0	0	0	0	0	0	0	0
TraesCS1D02G354600.1	0	0	0	0	0	0	0	0	0	0	0	0	0	0	0	0	0	0	0	0	0
TraesCS1D02G354700.1	0	0	0	0	0	0	0.0800091	0	0.0400045	0	0	0	0	0	0	0	0	0	0	0	0
TraesCS1D02G354800.1	0	0	0	0	0	0	0	0	0	0	0	0	0	0	0	0	0	0	0	0	0
TraesCS1D02G355100.1	0.447806	0.18854	0.318173	0.144748	0.625321	0.385035	1.41572	2.2639	1.83981	9.05437	6.95473	8.00455	4.01072	3.17984	3.59528	10.3731	9.47659	9.92485	3.08101	4.36698	3.72399
TraesCS1D02G360000.1	4.47878	2.59148	3.53513	3.46109	4.09967	3.78038	4.80655	4.81384	4.8102	5.23806	4.4886	4.86333	4.74565	4.2079	4.47677	12.982	12.3798	12.6809	6.09257	10.0264	8.05949
TraesCS1D02G362100.1	0.133596	0.269541	0.201568	0	0	0	0	0	0	0	0	0	0	0	0	0	0	0	0.752005	0.416596	0.584301
TraesCS1D02G362200.1	0.0421579	0	0.0210789	0	0	0	0	0	0	0	0.0424549	0.0212274	0	0	0	0	0	0	0.220601	0.0589202	0.139761
TraesCS1D02G362300.1	0.195369	0	0.0976845	0	0	0	0	0	0	0	0	0	0	0	0	0	0	0	0.322997	0.190064	0.25653
TraesCS1D02G362400.1	0.195369	0	0.0976845	0	0	0	0	0	0	0	0	0	0	0	0	0	0	0	0.322997	0.190064	0.25653
TraesCS1D02G365000.1	0	0	0	0	0	0	0.0540802	0.0493979	0.0517391	0.0720862	0.0662849	0.0691855	0	0	0	0	0	0	0.0396218	0	0.0198109
TraesCS1D02G369000.1	0.637187	0.796014	0.7166	0	0	0	0.181168	0.122793	0.15198	0	0.324196	0.162098	1.03034	1.13497	1.08265	0.151775	0.0451503	0.0984626	0.0673344	0.0324949	0.0499147
TraesCS1D02G373700.1	0	0	0	0	0	0	0	0	0	0	0	0	0	0	0	0	0	0	0	0	0
TraesCS1D02G377100.1	0	0	0	0	0	0	0	0	0	0	0	0	0	0	0	0	0	0	0	0	0
TraesCS1D02G377200.1	0	0	0	0	0	0	0	0	0	0	0	0	0	0	0	0	0	0	0	0	0
TraesCS1D02G380800.1	235.521	173.065	204.293	136.814	184.123	160.469	154.234	185.556	169.895	158.87	67.7512	113.311	104.022	97.191	100.607	174.636	144.622	159.629	92.5171	128.304	110.411
TraesCS1D02G381100.1	34.8836	26.204	30.5438	7.57314	11.4173	9.49522	22.0438	28.9597	25.5018	29.8616	14.9218	22.3917	75.3879	58.5284	66.9582	30.0671	25.7818	27.9245	16.7962	24.3083	20.5523
TraesCS1D02G381200.1	4.57	3.71325	4.14163	0	0.116777	0.0583885	1.99713	3.3537	2.67542	0.412979	0.126496	0.269737	10.1143	7.30316	8.70873	0.907609	1.36149	1.13455	0.0381942	0.0741087	0.0561514
TraesCS1D02G381300.1	0.201329	0.122441	0.161885	0	0	0	0.0699978	0.127776	0.0988869	0.0444914	0.0809639	0.0627276	1.96935	1.33591	1.65263	0.0290442	0.0684033	0.0487237	0	0	0
TraesCS1D02G381600.1	0	0	0	0	0	0	0	0	0	0	0	0	0	0	0	0	0	0	0	0	0
TraesCS1D02G385700.1	0	0	0	0	0	0	0	0	0	0	0	0	0	0	0	0	0	0	0	0	0
TraesCS1D02G387700.1	0	0	0	0	0	0	0	0	0	0	0	0	0	0	0	0	0	0	0	0.10339	0.051695
TraesCS1D02G388400.1	0	0	0	0	0	0	0	0	0	0	0	0	0	0	0	0	0	0	0	0	0
TraesCS1D02G388500.1	0.033509	0	0.0167545	0	0	0	0	0	0	0	0.0334958	0.0167479	0	0	0	0	0	0	0	0	0
TraesCS1D02G389400.1	0	0	0	0	0	0	0	0	0	0	0	0	0	0	0	0	0	0	0	0	0
TraesCS1D02G390300.1	0	0	0	0	0	0	0	0	0	0	0	0	0	0	0	0	0	0	0	0	0
TraesCS1D02G390400.1	0	0	0	0	0	0	0	0	0	0	0	0	0	0	0	0	0	0	0	0	0
TraesCS1D02G395400.1	0	0	0	0	0	0	0	0	0	0	0	0	0	0	0	0	0	0	0	0	0
TraesCS1D02G401200.1	0	0	0	0	0	0	0	0	0	0	0	0	0	0	0	0	0	0	0	0	0
TraesCS1D02G401300.1	0	0	0	0	0	0	0	0	0	0	0	0	0	0	0	0	0	0	0	0	0
TraesCS1D02G401400.1	0	0	0	0	0	0	0	0	0	0	0	0	0	0	0	0	0	0	0	0	0
TraesCS1D02G401500.1	0	0	0	0	0	0	0	0.34537	0.172685	0	0	0	0.184374	0	0.092187	0	0	0	0	0	0
TraesCS1D02G401600.1	0	0	0	0	0	0	0.387053	0	0.193526	0	0	0	0	0	0	0	0	0	0	0	0
TraesCS1D02G401700.1	0	0	0	0.334125	0	0.167063	0.19784	0	0.09892	0	0	0	0.185372	0	0.092686	0	0	0	0	0	0
TraesCS1D02G402300.1	0.262435	0.267771	0.265103	0.824013	0.583253	0.703633	0.587455	0.183838	0.385647	0	0	0	0	0	0	0	0.237888	0.118944	0	0	0
TraesCS1D02G402400.1	0	0.0721627	0.0360813	0.643077	0.839068	0.741073	0.733111	0.731877	0.732494	2.23962	2.44949	2.34455	1.39479	1.04785	1.22132	0.311991	0.188744	0.250368	0.442505	0.518608	0.480556
TraesCS1D02G402600.1	61.7562	58.2411	59.9986	34.4261	61.1789	47.8025	23.3993	38.6321	31.0157	48.3602	23.9794	36.1698	8.19018	6.93568	7.56293	36.6823	34.8679	35.7751	25.0035	25.658	25.3308
TraesCS1D02G403900.1	0	0	0	0	0	0	0	0	0	0	0	0	0	0	0	0	0	0	0	0	0
TraesCS1D02G405600.1	0	0.0416247	0.0208124	0	0.0444897	0.0222449	0	0	0	0	0	0	0	0	0	0.0296303	0	0.0148151	0	0.0258402	0.0129201
TraesCS1D02G405700.1	0	0	0	0	0	0	0	0.0297851	0.0148925	0	0	0	0	0.0170865	0.00854325	0	0	0	0	0.0125927	0.00629635
TraesCS1D02G408900.1	0	0	0	0	0	0	0	0	0	0	0	0	0	0	0	0	0	0	0	0	0
TraesCS1D02G411500.1	0	0	0	0	0	0	0	0	0	0	0	0	0	0	0	0	0	0	0	0	0
TraesCS1D02G417400.1	0.231486	0.0752603	0.153373	0	0.0440924	0.0220462	0	0.176438	0.088219	0	0.0803262	0.0401631	0.127258	0	0.063629	0.0271504	0	0.0135752	0.0458972	0.134739	0.0903181
TraesCS1D02G417500.1	0.046733	0.0470343	0.0468836	0.0462119	0.0510214	0.0486166	0	0.144534	0.072267	0.0518036	0.0472668	0.0495352	0.0375976	0	0.0187988	0	0	0	0	0	0
TraesCS1D02G418800.1	0	0	0	0	0	0	0	0	0	0	0	0	0	0	0	0	0	0	0	0	0
TraesCS1D02G422300.1	0	0	0	0	0	0	0	0	0	0	0	0	0	0	0	0	0	0	0	0	0
TraesCS1D02G424000.1	0.723159	0.629735	0.676447	0.33335	0.527678	0.430514	0.497001	0.335238	0.416119	1.60435	0.537103	1.07073	0.0388251	0	0.0194126	0	0	0	0.0309847	0	0.0154924
TraesCS1D02G426500.2	1.56228	1.57568	1.56898	0	0	0	0	0	0	0	0.738558	0.369279	1.27933	3.64009	2.45971	0.695722	1.72855	1.21214	1.46825	4.27512	2.87169
TraesCS1D02G432100.1	0	0	0	0	0	0	0	0	0	0	0	0	0	0	0	0	0	0	0	0	0
TraesCS1D02G432200.1	0	0	0	0	0	0	0	0	0	0	0	0	0	0	0	0	0	0	0	0	0
TraesCS1D02G434500.1	0	0	0	0	0	0	0	0	0	0	0	0	0	0	0	0	0	0	0	0	0
TraesCS1D02G435000.1	0	0	0	0	0	0	0	0	0	0	0	0	0	0	0	0.0214199	0	0.0107099	0	0.0190278	0.0095139
TraesCS1D02G435900.1	0	0	0	0	0	0	0	0	0	0	0	0	0	0	0	0	0	0	0	0	0
TraesCS1D02G436000.1	0	0	0	0	0	0	0	0	0	0	0	0	0	0	0	0	0	0	0	0	0
TraesCS1D02G436400.1	0	0	0	0	0	0	0	0	0	0	0	0	0	0	0	0	0	0	0	0	0
TraesCS1D02G438300.1	0	0	0	0	0	0	0	0	0	0	0	0	0	0	0	0	0	0	0	0	0
TraesCS1D02G438900.1	0	0	0	0	0	0	0	0.178076	0.089038	0	0	0	0	0	0	0	0	0	0	0	0
TraesCS1D02G440400.1	0	0	0	0	0	0	0	0	0	0	0	0	0	0	0	0	0	0	0	0	0
TraesCS1D02G441000.1	0	0	0	0	0	0	0	0	0	0	0	0	0	0	0	0	0.0402717	0.0201359	0	0	0
TraesCS1D02G443700.1	0	0	0	0	0	0	0	0	0	0	0	0	0	0	0	0	0	0	0	0	0
TraesCS1D02G443800.1	0	0	0	0	0	0	0	0	0	0	0	0	0	0	0	0	0	0	0	0	0
TraesCS1D02G443900.1	0	0	0	0	0	0	0	0	0	0	0	0	0	0	0	0	0	0	0	0	0
TraesCS1D02G448300.1	25.3764	26.3938	25.8851	8.11224	7.43542	7.77383	33.2897	39.3334	36.3115	11.5908	6.90837	9.24958	16.4373	14.7812	15.6092	15.9572	12.1145	14.0358	10.0473	13.8127	11.93
TraesCS1D02G451400.1	0	0	0	0	0	0	0	0	0	0	0	0	0	0	0	0	0	0	0	0	0
TraesCS1D02G452000.1	0	0.0279391	0.0139696	0	0	0	0	0	0	0	0	0	0	0	0	0.0198041	0	0.00990205	0	0	0
TraesCS2A02G001800.1	0	0	0	0	0	0	0	0	0	0	0	0	0	0	0	0	0	0	0	0	0
TraesCS2A02G001900.1	0	0	0	0	0	0	0	0	0	0	0	0	0	0	0	0	0	0	0	0	0
TraesCS2A02G002000.1	0	0	0	0	0	0	0	0	0	0	0	0	0	0	0	0	0	0	0	0	0
TraesCS2A02G004400.1	0	0	0	0	0	0	0	0	0	0	0	0	0	0	0	0	0	0	0	0	0
TraesCS2A02G007700.1	0	0	0	0	0	0	0	0	0	0	0	0	0	0	0	0	0	0	0	0.124612	0.062306
TraesCS2A02G010500.1	0	0	0	0	0	0	0	0	0	0	0	0	0	0	0	0	0	0	0	0	0
TraesCS2A02G011800.1	0	0	0	0	0	0	0	0	0	0	0	0	0	0	0	0	0	0	0	0	0
TraesCS2A02G013100.1	0	0	0	0	0	0	0	0	0	0	0	0	0	0	0	0	0	0	0	0	0
TraesCS2A02G013300.1	0	0	0	0	0	0	0	0	0	0	0	0	0	0	0	0	0	0	0	0	0
TraesCS2A02G024000.1	0	0	0	0	0	0	0	0	0	0	0	0	0	0	0	0	0	0	0	0.0758346	0.0379173
TraesCS2A02G024100.1	0	0	0	0	0	0	0	0	0	0	0	0	0	0	0	0	0	0	0	0	0
TraesCS2A02G034100.1	1.64039	0.698335	1.16936	0	0	0	0	2.08722	1.04361	1.08255	1.09862	1.09058	1.05277	1.12213	1.08745	1.04442	2.181	1.61271	3.82156	4.21525	4.0184
TraesCS2A02G034200.1	27.2236	23.3724	25.298	1.09606	0.874063	0.985062	12.9442	12.8768	12.9105	2.64623	1.98798	2.31711	8.06331	9.6784	8.87085	14.6467	15.4475	15.0471	12.6595	15.6983	14.1789
TraesCS2A02G034300.1	27.2236	23.3724	25.298	1.09606	0.874063	0.985062	12.9442	12.8768	12.9105	2.64623	1.98798	2.31711	8.06331	9.6784	8.87085	14.6467	15.4475	15.0471	12.6595	15.6983	14.1789
TraesCS2A02G034400.1	25.1831	27.1931	26.1881	1.05079	0.619185	0.834987	6.80479	6.84164	6.82321	0.960193	0.522601	0.741397	0.967665	0.809614	0.88864	1.35702	0.990488	1.17375	2.18397	2.72648	2.45522
TraesCS2A02G034500.1	66.4621	69.9322	68.1971	1.18564	1.53304	1.35934	19.6757	19.8364	19.7561	1.5411	0.705968	1.12353	0.273633	0.142678	0.208155	1.58769	1.48148	1.53458	2.74598	2.91863	2.8323
TraesCS2A02G036100.1	0.0944312	0.0965825	0.0955069	0.0943601	0.0335307	0.0639454	0.221825	0.0490297	0.135427	0.0691855	0.0628256	0.0660055	0.300931	0.112717	0.206824	0.228536	0.374262	0.301399	0.76541	0.688035	0.726722
TraesCS2A02G043300.1	8.17115	7.26758	7.71936	1.55896	1.55506	1.55701	6.08952	5.96455	6.02703	1.24384	0.36272	0.80328	0.977975	0.885836	0.931906	1.27503	0.936038	1.10553	1.53264	1.99565	1.76415
TraesCS2A02G047900.1	0	0	0	0	0	0	0	0	0	0	0	0	0	0	0	0	0	0	0	0	0
TraesCS2A02G048000.1	0	0	0	0	0	0	0	0	0	0	0	0	0	0	0	0	0	0	0	0	0
TraesCS2A02G048300.1	0	0	0	0	0	0	0	0	0	0	0	0	0	0	0	0	0	0	0	0	0
TraesCS2A02G048500.1	0	0	0	0	0	0	0	0	0	0	0	0	0	0	0	0	0	0	0	0	0
TraesCS2A02G048700.1	0	0	0	0	0	0	0	0	0	0	0	0	0	0	0	0	0	0	0	0	0
TraesCS2A02G048800.1	0	0	0	0	0	0	0	0	0	0	0	0	0	0	0	0	0	0	0	0	0
TraesCS2A02G048900.1	0	0	0	0	0	0	0	0	0	0	0	0	0	0	0	0	0	0	0	0	0
TraesCS2A02G049000.1	0	0	0	0	0	0	0	0	0	0	0	0	0	0	0	0	0	0	0	0	0
TraesCS2A02G049200.1	0	0	0	0	0	0	0	0	0	0	0	0	0	0	0	0	0	0	0	0	0
TraesCS2A02G049300.1	0	0	0	0	0	0	0	0	0	0	0	0	0	0	0	0	0	0	0	0	0
TraesCS2A02G050100.1	0	0	0	0	0	0	0	0	0	0	0	0	0	0	0	0	0	0	0	0	0
TraesCS2A02G050500.1	0	0	0	0	0	0	0	0	0	0	0	0	0	0	0	0	0	0	0	0	0
TraesCS2A02G050800.1	0	0	0	0	0	0	0	0	0	0	0	0	0	0	0	0	0	0	0	0	0
TraesCS2A02G050900.1	0	0	0	0	0	0	0	0	0	0	0	0	0	0	0	0	0	0	0	0	0
TraesCS2A02G051100.1	0	0	0	0	0	0	0	0	0	0	0	0	0	0	0	0	0	0	0	0	0
TraesCS2A02G055700.1	0	0.297559	0.14878	0	0	0	0	0	0	0	0	0	1.84374	2.41858	2.13116	0.467819	0.436793	0.452306	0.149531	0	0.0747655
TraesCS2A02G059500.1	0	0	0	0	0	0	0	0	0	0	0	0	0	0	0	0	0	0	0	0	0
TraesCS2A02G061800.1	0	0	0	0	0	0	0.0226161	0	0.0113081	0	0	0	0	0	0	0	0	0	0.0175042	0	0.0087521
TraesCS2A02G061900.1	0	0	0	0	0	0	0.0397634	0	0.0198817	0.0243163	0	0.0121581	0	0	0	0	0	0	0	0	0
TraesCS2A02G062000.1	0	0.02432	0.01216	0	0	0	0	0	0	0.0257928	0	0.0128964	0.0186908	0	0.0093454	0.0172252	0	0.0086126	0	0.0308932	0.0154466
TraesCS2A02G062100.1	0.0217971	0	0.0108985	0.0219474	0.0228777	0.0224125	0.0194994	0	0.0097497	0	0	0	0	0	0	0	0	0	0	0	0
TraesCS2A02G062200.1	0	0	0	0.0595789	0	0.0297894	0	0	0	0.0653726	0	0.0326863	0	0.0266631	0.0133315	0	0	0	0	0	0
TraesCS2A02G062400.1	0.265363	0.203169	0.234266	0.728329	0.921267	0.824798	0.320527	0.722795	0.521661	0.0729896	0.132593	0.102791	0.238071	0.148382	0.193227	0.52908	0.366208	0.447644	0.378911	0.509716	0.444313
TraesCS2A02G062600.1	0	0	0	0	0	0	0	0.0215404	0.0107702	0	0	0	0	0	0	0.0201023	0	0.0100512	0	0	0
TraesCS2A02G062700.1	0	0.0526324	0.0263162	0	0	0	0	0	0	0	0	0	0	0	0	0	0	0	0	0.0166681	0.00833405
TraesCS2A02G062800.1	0	0	0	0	0	0	0	0	0	0	0	0	0	0	0	0	0	0	0	0	0
TraesCS2A02G062900.1	0	0	0	0	0	0	0	0	0	0	0	0	0	0	0	0	0	0	0	0	0
TraesCS2A02G063000.1	0.441969	0.345357	0.393663	0.212959	0.180696	0.196827	0.450773	0.505737	0.478255	0.38514	0.284594	0.334867	0.230734	0.313838	0.272286	0.207201	0.207758	0.207479	0.158558	0.301008	0.229783
TraesCS2A02G063100.1	0.287159	0.433515	0.360337	0.100842	0.0692365	0.0850393	0.344938	0.495804	0.420371	0.294748	0.180353	0.23755	0.223251	0.254408	0.23883	0.122213	0.0706884	0.0964507	0.0237058	0.0554238	0.0395648
TraesCS2A02G063600.1	1.90297	2.79259	2.34778	0.759591	0.68444	0.722016	1.1385	1.45988	1.29919	0.627576	0.587944	0.60776	2.58704	2.42358	2.50531	5.36215	3.56685	4.4645	3.94295	6.06734	5.00514
TraesCS2A02G064300.2	0	0	0	0	0	0	0	0	0	0	0	0	0	0	0	0	0	0	0	0	0
TraesCS2A02G067600.1	0	0	0	0	0	0	0	0	0	0	0	0	0	0	0	0	0	0	0	0	0
TraesCS2A02G067700.1	6.57698	6.44524	6.51111	3.24144	3.12489	3.18316	9.35011	9.25175	9.30093	4.78704	3.3783	4.08267	8.66954	7.79837	8.23395	20.4093	16.6016	18.5055	20.2868	26.1009	23.1938
TraesCS2A02G075000.1	4.69419	4.55833	4.62626	8.31546	10.1148	9.21513	3.39326	4.34245	3.86786	3.25945	2.59908	2.92927	0.54578	0.34576	0.44577	27.945	24.6332	26.2891	22.3271	28.1	25.2136
TraesCS2A02G076200.1	0	0	0	0	0	0	0	0	0	0	0	0	0	0	0	0	0	0	0	0	0
TraesCS2A02G076400.1	0	0	0	0	0	0	0	0	0	0	0	0	0	0	0	0	0	0	0	0	0
TraesCS2A02G077900.1	0	0	0	0	0	0	0	0	0	0	0	0	0	0	0	0	0	0	0	0	0
TraesCS2A02G082300.1	0	0	0	0	0	0	0	0	0	0	0	0	0	0	0	0	0	0	0	0	0
TraesCS2A02G090200.1	0	0	0	0	0	0	0	0	0	0	0	0	0	0	0	0	0	0	0	0	0
TraesCS2A02G094900.2	0	0	0	0	0	0	0	0	0	0	0	0	0	0	0	0	0	0	0	0	0
TraesCS2A02G095000.1	0	0	0	0	0	0	0	0	0	0	0	0	0	0	0	0	0	0	0	0	0
TraesCS2A02G109200.1	0.0526834	0	0.0263417	0	0	0	0	0	0	0.0585477	0.107159	0.0828534	0.0851499	0.187668	0.136409	0.941296	0.352797	0.647047	0.0668767	0.193611	0.130244
TraesCS2A02G110000.1	0	0	0	0	0	0	0	0	0	0	0	0	0	0	0	0	0	0	0	0	0
TraesCS2A02G110100.1	0	0	0	0	0	0	0	0	0	0	0	0	0.351274	0.338135	0.344704	0.0387409	0	0.0193705	0.102879	0.0331201	0.0679995
TraesCS2A02G110300.1	0	0	0	0	0	0	0.251436	0	0.125718	0	0	0	0.0677945	0.072643	0.0702187	0.163172	0.093263	0.128218	0.159393	0.301219	0.230306
TraesCS2A02G114200.1	0	0	0	0	0	0	0	0	0	0	0	0	0	0	0	0	0	0	0	0	0
TraesCS2A02G117700.1	164.551	163.602	164.077	82.4836	127.822	105.153	214.339	259.721	237.03	148.852	83.7409	116.296	213.564	182.07	197.817	261.527	209.595	235.561	118.379	157.445	137.912
TraesCS2A02G118200.1	0	0	0	0	0	0	0	0	0	0	0	0	0	0	0	0	0	0	0	0.0471973	0.0235986
TraesCS2A02G121300.1	0	0	0	0	0	0	0	0	0	0	0	0	0	0	0	0	0	0	0	0	0
TraesCS2A02G126100.1	17.8735	17.1419	17.5077	7.82396	6.66367	7.24381	49.9161	45.8524	47.8843	10.0003	5.11607	7.55818	2.14131	1.60528	1.87329	7.28351	6.28667	6.78509	4.07462	5.13537	4.605
TraesCS2A02G126400.1	0.00742813	0	0.00371406	0	0	0	0.00829816	0.121976	0.0651371	0	0	0	0.0236765	0.00104132	0.0123589	0	0	0	0	0	0
TraesCS2A02G129200.1	0	0	0	0	0	0	0	0	0	0	0	0	0	0.0284	0.0142	0	0	0	0	0	0
TraesCS2A02G134700.1	0	0.0469331	0.0234665	0	0.0508915	0.0254457	0	0	0	0	0	0	0	0	0	0.100412	0.0792199	0.089816	0.1505	0.173645	0.162073
TraesCS2A02G141900.1	0.901091	1.2476	1.07435	0.262259	0.224678	0.243469	1.29007	1.26087	1.27547	0.337355	0.188146	0.26275	0.43251	0.383155	0.407833	0.43317	0.530036	0.481603	0.311867	0.37282	0.342344
TraesCS2A02G147300.1	0.155517	0.143278	0.149397	0	0	0	0.472352	0.456352	0.464352	0	0.160079	0.0800395	0	0	0	0	0	0	0	0	0
TraesCS2A02G150800.1	0	0	0	0	0	0	0	0	0	0	0	0	0	0	0	0	0	0	0	0	0
TraesCS2A02G150900.1	0	0	0	0	0	0	0	0	0	0	0	0	0	0	0	0	0	0	0	0	0
TraesCS2A02G151100.1	0	0	0	0	0	0	0	0	0	0	0	0	0	0	0	0	0	0	0	0	0
TraesCS2A02G151200.1	0	0	0	0	0	0	0	0	0	0	0	0	0	0	0	0	0	0	0	0	0
TraesCS2A02G151500.1	0	0	0	0	0	0	0	0	0	0	0	0	0	0.0332744	0.0166372	0	0	0	0	0	0
TraesCS2A02G155200.1	8.03795	7.20567	7.62181	3.09156	3.46215	3.27685	11.1447	10.3579	10.7513	3.0469	1.87169	2.4593	6.21043	5.34496	5.77769	5.79955	4.4629	5.13123	3.95571	4.65974	4.30772
TraesCS2A02G156700.2	0.819042	0.646267	0.732654	0.326347	0.149875	0.238111	1.19024	0.500087	0.845163	0	0	0	0.573387	0.79695	0.685169	0	0	0	0.119866	0.0942094	0.107038
TraesCS2A02G156900.1	0	0	0	0	0	0	0	0	0	0	0.0408269	0.0204134	0	0	0	0	0	0	0	0	0
TraesCS2A02G157300.2	0.0711387	0.0244627	0.0478007	0	0	0	0.105743	0.0185422	0.0621426	0	0	0	0	0	0	0	0	0	0	0	0
TraesCS2A02G157400.1	1.1268	0.991395	1.0591	1.11061	1.4111	1.26086	3.02522	2.97502	3.00012	3.47729	2.09995	2.78862	32.0284	29.2879	30.6581	13.8254	11.32	12.5727	7.15711	8.3842	7.77065
TraesCS2A02G161600.1	0.711638	0.633382	0.67251	0.178641	0.165991	0.172316	0.640447	0.519002	0.579724	0.655618	0.267106	0.461362	1.53467	1.72893	1.6318	1.25778	0.992899	1.12534	0.33362	0.758432	0.546026
TraesCS2A02G164400.1	0	0	0	0	0	0	0	0	0	0	0	0	0	0	0	0	0	0	0	0	0
TraesCS2A02G164500.1	0	0	0	0	0	0	0	0	0	0	0	0	0	0	0	0	0	0	0	0	0
TraesCS2A02G167800.1	0	0	0	0	0	0	0	0	0	0	0	0	0	0	0	0	0	0	0	0	0
TraesCS2A02G167900.1	0	0.0832414	0.0416207	0	0	0	0.0700551	0	0.0350275	0	0	0	0	0	0	0	0	0	0	0	0
TraesCS2A02G177600.1	2.54739	2.52184	2.53462	0.699295	1.11067	0.904983	1.39164	1.47293	1.43229	0.686097	0.457399	0.571748	2.62221	2.69867	2.66044	4.03925	4.0815	4.06038	2.62148	3.23288	2.92718
TraesCS2A02G177800.1	0	0.0475615	0.0237807	0	0	0	0.0406783	0	0.0203392	0	0	0	0	0	0	0	0	0	0	0	0
TraesCS2A02G177900.1	0.0542584	0	0.0271292	0	0	0	0	0	0	0	0	0	0.0439092	0	0.0219546	0	0	0	0	0	0
TraesCS2A02G178000.1	0	0	0	0	0	0	0	0	0	0	0	0	0	0	0	0	0	0	0	0	0
TraesCS2A02G178100.1	0.0496444	0	0.0248222	0	0	0	0	0	0	0	0	0	0	0	0	0	0	0	0	0	0
TraesCS2A02G178200.1	0.0732073	0	0.0366037	0	0	0	0	0	0	0	0	0	0	0.0650199	0.03251	0	0	0	0	0.0429464	0.0214732
TraesCS2A02G178300.1	0	0	0	0	0	0	0	0	0	0	0	0	0	0	0	0	0	0	0	0	0
TraesCS2A02G178400.1	0	0	0	0	0	0	0	0	0	0	0	0	0	0	0	0	0	0	0	0	0
TraesCS2A02G179100.1	0.000708038	0	0.000354019	0	0.0591683	0.0295842	0	0	0	0	0.138897	0.0694485	0	0	0	0.101625	0	0.0508125	0.057193	0	0.0285965
TraesCS2A02G182100.1	0.0234867	0	0.0117433	0	0	0	0	0	0	0.0256992	0.0232896	0.0244944	0	0	0	0.0171647	0	0.00858235	0	0	0
TraesCS2A02G191165.1	0	0	0	0	0	0	0	0.0792163	0.0396082	0	0	0	0	0	0	0	0	0	0	0	0
TraesCS2A02G191200.1	0	0	0	0	0	0	0.198996	0	0.099498	0	0	0	0	0	0	0	0	0	0	0	0
TraesCS2A02G191339.1	0	0	0	0	0	0	0	0	0	0	0	0	0	0	0	0	0.0462714	0.0231357	0	0	0
TraesCS2A02G198000.1	1.34507	1.35263	1.34885	1.01281	1.07206	1.04244	1.32721	1.08904	1.20812	1.34641	0.972282	1.15935	1.23718	1.3921	1.31464	3.17213	1.96129	2.56671	1.99946	2.62176	2.31061
TraesCS2A02G202100.1	0	0.0400296	0.0200148	0	0	0	0	0	0	0	0	0	0	0	0	0	0	0	0	0.0249008	0.0124504
TraesCS2A02G209600.1	0	0	0	0	0	0	0	0.0222453	0.0111226	0	0	0	0	0	0	0	0	0	0	0	0
TraesCS2A02G211800.1	1.32475	1.93777	1.63126	0.099166	0	0.049583	6.50886	5.31574	5.9123	0.055818	0	0.027909	2.28441	1.60996	1.94718	0.0360046	0	0.0180023	0	0	0
TraesCS2A02G213200.1	10.8251	11.8515	11.3383	7.72543	8.44809	8.08676	13.4532	12.6407	13.047	7.22336	5.54115	6.38225	9.02052	8.12526	8.57289	9.29602	8.43928	8.86765	8.88672	12.4435	10.6651
TraesCS2A02G215500.1	0	0	0	0	0	0	0	0	0	0	0	0	0	0	0	0	0	0	0	0	0
TraesCS2A02G215700.1	0	0	0	0	0	0	0	0	0	0	0	0	0	0	0	0	0	0	0	0	0
TraesCS2A02G233200.1	1.05373	0.792117	0.922924	0	0.300887	0.150444	0.195568	0.552886	0.374227	1.77924	0.727168	1.2532	0	0.524609	0.262304	0	0.237336	0.118668	0.583439	0.120462	0.35195
TraesCS2A02G242600.1	0.368316	0.498162	0.433239	0	0.0828879	0.041444	0.405825	0.46004	0.432932	0	0	0	0.282819	0.201027	0.241923	0.123742	0.328699	0.226221	0.255121	0.331421	0.293271
TraesCS2A02G247400.1	0	0	0	0	0	0	0	0	0	0	0	0	0	0	0	0	0	0	0	0	0
TraesCS2A02G249100.1	149.883	151.603	150.743	22.5813	30.2997	26.4405	123.58	139.123	131.351	22.9596	16.531	19.7453	97.0312	88.8408	92.936	59.7255	50.2335	54.9795	37.3794	49.1477	43.2635
TraesCS2A02G252300.1	0.0850463	0	0.0425232	0.0816458	0	0.0408229	0.0692715	0.064614	0.0669427	0	0	0	0.2823	0.150798	0.216549	0.0595213	0	0.0297606	0.0495733	0.0973952	0.0734843
TraesCS2A02G254500.1	0	0	0	0	0	0	0	0	0	0	0	0	0	0	0	0	0	0	0	0	0
TraesCS2A02G258600.1	0	0	0	0	0	0	0.0409683	0.143556	0.0922621	0	0	0	0.0181836	0	0.0090918	0.0167726	0.0194949	0.0181337	0.0318368	0.0150561	0.0234465
TraesCS2A02G259900.1	0.165103	0.027979	0.096541	0.0811207	0.0288206	0.0549707	0.556729	0.524322	0.540525	0.20971	0.160849	0.185279	0.194122	0.240401	0.217261	0.823341	0.624877	0.724109	0.428621	0.419094	0.423857
TraesCS2A02G262400.1	0.488698	0.291337	0.390018	0.298917	0.13878	0.218849	0.663657	0.803621	0.733639	0.549378	0.671029	0.610204	1.35315	0.715068	1.03411	0.939698	1.01282	0.976259	0.416544	0.95269	0.684617
TraesCS2A02G263900.1	0	0	0	0	0	0	0	0	0	0	0	0	0	0	0	0	0	0	0	0	0
TraesCS2A02G264000.1	0.0288095	0.0746811	0.0517453	0.115418	0.108459	0.111938	0	0.0224786	0.0112393	0.113791	0.0860572	0.0999241	0.377616	0.13563	0.256623	0.124276	0.129477	0.126877	0.117732	0.247718	0.182725
TraesCS2A02G266900.1	8.85741	8.76081	8.80911	4.79135	6.48405	5.6377	3.77367	4.96053	4.3671	13.6733	6.57672	10.125	89.445	79.5057	84.4753	26.3657	23.5488	24.9573	8.77332	11.7357	10.2545
TraesCS2A02G267200.1	0.0765698	0	0.0382849	0	0.0874221	0.0437111	0	0	0	0	0	0	0	0	0	0	0	0	0	0.0892411	0.0446206
TraesCS2A02G268100.1	0	0.119661	0.0598305	0	0	0	0	0	0	0	0.140497	0.0702485	0	0.342065	0.171033	0.175523	0.111006	0.143265	0.0676781	0.0678846	0.0677814
TraesCS2A02G275500.1	0	0	0	0	0	0	0	0	0	0	0	0	0	0	0	0.159362	0	0.079681	0	0	0
TraesCS2A02G275900.1	0	0	0	0	0	0	0.0508054	0.0924191	0.0716123	0	0.188617	0.0943085	0	0.0535222	0.0267611	0.0430772	0.102434	0.0727556	0.0374195	0.0364511	0.0369353
TraesCS2A02G276500.1	0	0	0	0	0	0	0	0	0	0	0	0	0	0.283408	0.141704	1.18489	0.250437	0.717664	0	0	0
TraesCS2A02G276600.1	0.328481	0.390613	0.359547	0	0	0	3.11886	3.90303	3.51095	0	0	0	0.531657	0	0.265829	0.618841	0.263784	0.441312	0	0.475659	0.237829
TraesCS2A02G276700.1	0	0	0	0.264265	0	0.132133	0.192959	0	0.0964795	0	0	0	0	0.77452	0.38726	0.179131	0.233514	0.206323	0	0.119748	0.059874
TraesCS2A02G277600.1	0.285766	0.0957692	0.190768	0.282422	0	0.141211	1.51523	0.993937	1.25458	0.105648	0.14464	0.125144	0.115026	0.0849027	0.0999644	0.615031	0.20233	0.408681	0.306628	0.324454	0.315541
TraesCS2A02G282600.1	1.84532	1.51953	1.68243	0.505874	0.333589	0.419732	9.4987	8.91862	9.20866	3.40673	4.79448	4.1006	10.4198	8.04837	9.23409	19.8789	19.7296	19.8043	12.2028	16.2264	14.2146
TraesCS2A02G288400.1	0.127335	0.315683	0.221509	0	0	0	0.444172	0.259911	0.352042	0.123957	0.0497113	0.0868341	0.170747	0.133846	0.152297	0.119139	0.106829	0.112984	0.0755976	0	0.0377988
TraesCS2A02G294000.1	9.54904	7.96144	8.75524	3.96963	4.33466	4.15214	9.64105	10.7785	10.2098	7.26809	5.33016	6.29913	10.6167	11.2457	10.9312	12.3345	9.82107	11.0778	7.9291	11.2855	9.6073
TraesCS2A02G297100.1	6.8975	3.51605	5.20678	2.43353	5.22304	3.82829	11.2422	11.5706	11.4064	14.9265	11.9045	13.4155	41.1779	36.5631	38.8705	19.2519	18.1738	18.7128	8.38674	15.2769	11.8318
TraesCS2A02G297200.1	0	0	0	0	0	0	0	0	0	0	0	0	0	0	0	0	0	0	0	0	0
TraesCS2A02G298500.1	0.407384	0.255101	0.331242	0.20076	0.167861	0.18431	0.828011	0.707392	0.767702	0.509051	0.103411	0.306231	4.0277	4.30978	4.16874	7.25385	6.31974	6.78679	0.129927	0.375718	0.252823
TraesCS2A02G300500.1	0	0.0648298	0.0324149	0	0.0738563	0.0369281	0.0550479	0.0503452	0.0526965	0	0	0	0	0	0	0.232961	0	0.116481	0.120811	0	0.0604055
TraesCS2A02G300700.1	0	0.107513	0.0537565	0.0350596	0.0376989	0.0363793	0.030808	0	0.015404	0.155037	0	0.0775185	0	0.0629112	0.0314556	0.0764021	0.0597519	0.068077	0.0234953	0.0224199	0.0229576
TraesCS2A02G307800.1	0	0	0	0	0	0	0	0	0	0	0	0	0	0	0	0	0	0	0	0	0
TraesCS2A02G310100.1	4.73584	3.13587	3.93586	0.602281	0.951213	0.776747	4.32158	5.61884	4.97021	0.695587	0.310233	0.50291	1.74711	1.13415	1.44063	3.03965	2.59715	2.8184	2.28045	2.80305	2.54175
TraesCS2A02G312900.1	347.318	287.02	317.169	1058.73	1190.65	1124.69	970.718	946.551	958.635	1209.25	846.104	1027.68	0.0438105	0.024706	0.0342583	0.220823	0.070242	0.145533	0	0	0
TraesCS2A02G319900.1	0	0	0	0	0	0	0	0	0	0	0	0	0	0	0	0	0	0	0	0	0
TraesCS2A02G320600.1	0	0	0	0	0	0	0	0	0	0	0	0	0	0	0	0	0	0	0	0	0
TraesCS2A02G322900.1	0	0	0	0	0	0	0	0.0431775	0.0215888	0	0.171749	0.0858745	0	0	0	0	0	0	0	0	0
TraesCS2A02G329300.1	0	0	0	0	0	0	0	0	0	0	0	0	0.200177	0	0.100088	0.106705	0.0421968	0.0744509	0.0317822	0.0612265	0.0465043
TraesCS2A02G330400.1	0	0	0	0	0	0	0	0	0	0	0	0	0	0	0	0	0	0	0	0	0
TraesCS2A02G333600.1	0.261968	0	0.130984	0	0	0	0	0	0	0	0	0	0.212809	0	0.106404	0	0	0	0	0	0
TraesCS2A02G334900.1	0.0480929	0	0.0240465	0	0	0	0.123969	0.111479	0.117724	0.106699	0	0.0533495	0	0.0428593	0.0214297	0	0	0	0.0618396	0.029752	0.0457958
TraesCS2A02G337700.1	0	0	0	0	0	0	0	0	0	0	0	0	0	0	0	0.0367213	0	0.0183606	0	0	0
TraesCS2A02G339300.1	0	0	0	0	0	0	0	0	0	0.281314	0	0.140657	0	0.268711	0.134355	0	0	0	0	0	0
TraesCS2A02G340200.1	0	0	0	0	0	0	0	0	0	0	0	0	0	0	0	0	0	0	0	0	0
TraesCS2A02G343000.1	0	0	0	0	0	0	0	0	0	0	0	0	0	0	0	0	0	0	0	0	0
TraesCS2A02G345900.1	0.113521	0.0627712	0.0881461	0.0307575	0.0320353	0.0313964	0.163871	0.360808	0.26234	0.198542	0.300344	0.249443	0.407154	0.327252	0.367203	4.86543	3.41629	4.14086	2.11227	3.07194	2.59211
TraesCS2A02G350400.1	0.0757029	0	0.0378515	0	0	0	0.0989198	0	0.0494599	0	0.111352	0.055676	0	0	0	0	0	0	0.226898	0.0241806	0.125539
TraesCS2A02G350500.1	0.0757029	0	0.0378515	0	0	0	0.0989198	0	0.0494599	0	0.111352	0.055676	0	0	0	0	0	0	0.226898	0.0241806	0.125539
TraesCS2A02G350600.1	0	0	0	0	0	0	0	0	0	0.15234	0.0701392	0.11124	0.0556153	0.0604032	0.0580092	0.0481144	0	0.0240572	0.0413959	0.0582575	0.0498267
TraesCS2A02G350900.1	1.19433	1.19119	1.19276	3.24009	4.46212	3.8511	1.75074	1.95415	1.85244	3.56811	2.17619	2.87215	16.2001	14.8611	15.5306	43.0917	36.0787	39.5852	9.71841	13.4517	11.5851
TraesCS2A02G351800.1	0	0	0	0	0	0	0	0	0	0	0	0	0	0	0	0	0	0	0	0	0
TraesCS2A02G354700.1	0	0	0	0	0	0	0	0	0	0	0	0	0	0	0	0	0	0	0	0	0
TraesCS2A02G356500.1	0.592283	0.276794	0.434538	0.297028	0.569752	0.43339	0.762623	0.488269	0.625446	0.560903	0.651958	0.606431	3.08919	2.98032	3.03475	1.25561	0.90119	1.0784	0.94799	1.48207	1.21503
TraesCS2A02G370100.1	0	0	0	0	0	0	0	0	0	0	0	0	0	0	0	0	0	0	0	0	0
TraesCS2A02G371900.1	0	0	0	0.175183	0.495628	0.335406	0.425289	0.404884	0.415087	0.217894	0	0.108947	0.47751	0.692911	0.585211	1.03032	0.994117	1.01222	0.628637	0.645813	0.637225
TraesCS2A02G374200.1	1.7662	0.914202	1.3402	0.128069	0.187067	0.157568	0.730013	0.38642	0.558217	1.0487	0.564416	0.806558	26.0912	26.3928	26.242	0.806013	0.831503	0.818758	0.561947	0.700859	0.631403
TraesCS2A02G375400.1	0	0	0	0	0	0	0	0	0	0	0	0	0	0	0	0.0464449	0	0.0232224	0	0	0
TraesCS2A02G379300.1	0	0	0	0	0	0	0	0	0	0	0	0	0	0	0	0	0	0	0	0	0
TraesCS2A02G382200.1	0.0599882	0.0307289	0.0453585	0.0900335	0.063764	0.0768988	0.0269404	0	0.0134702	0.0329365	0.0597877	0.0463621	0.0724877	0.0537276	0.0631077	0.221946	0.235383	0.228664	0.0610575	0.0791321	0.0700948
TraesCS2A02G384500.1	0	0	0	0	0	0	0	0	0	0	0	0	0	0	0	0	0	0	0	0	0
TraesCS2A02G394400.1	0.12335	0	0.061675	0	0	0	0	0	0	0	0.106445	0.0532225	0.676846	0.547799	0.612322	0	0	0	0	0	0
TraesCS2A02G411400.1	0	0	0	0	0	0	0	0	0	0	0	0	0	0	0	0	0	0	0	0	0
TraesCS2A02G411600.1	0	0	0	0	0	0	0	0	0	0	0	0	0	0	0	0	0	0	0	0	0
TraesCS2A02G411700.1	0	0	0	0	0	0	0	0	0	0	0	0	0	0	0	0	0	0	0	0	0
TraesCS2A02G411900.1	0	0	0	0	0	0	0	0	0	0	0	0	0	0	0	0	0	0	0	0	0
TraesCS2A02G414400.1	0	0	0	0	0	0	0	0	0	0	0	0	0	0	0	0	0	0	0	0	0
TraesCS2A02G419000.1	0	0.0332139	0.0166069	0	0	0	0	0	0	0	0	0	0.0259185	0	0.0129593	0.0471757	0.0552266	0.0512012	0.0218921	0.0208503	0.0213712
TraesCS2A02G424800.1	0	0	0	0	0	0	0	0	0	0	0	0	0	0	0	0	0	0	0	0	0
TraesCS2A02G430800.1	0	0	0	0	0	0	0	0.182678	0.091339	0	0	0	0	0	0	0	0	0	0	0	0
TraesCS2A02G439000.1	0	0	0	0	0	0	0	0	0	0	0	0	0	0	0	0	0	0	0	0	0
TraesCS2A02G439600.1	0	0	0	0	0	0	0	0	0	0	0	0	0	0	0	0	0	0	0	0	0
TraesCS2A02G439700.1	0	0	0	0	0	0	0	0	0	0	0	0	0	0	0	0	0	0	0	0	0
TraesCS2A02G440300.1	0.263432	0	0.131716	0	0	0	2.34682	2.76443	2.55563	0	0	0	1.06213	0.524609	0.79337	0	0	0	0.124315	0	0.0621575
TraesCS2A02G440500.1	8.42981	7.65713	8.04347	1.35781	0.601774	0.979792	7.62717	11.2561	9.44163	0.889618	0	0.444809	2.55262	1.0518	1.80221	0.910837	1.19165	1.05124	0.372946	0.4835	0.428223
TraesCS2A02G441400.1	0	0	0	0	0	0	0	0	0	0	0	0	0	0	0	0	0	0	0	0	0
TraesCS2A02G448900.1	0.279193	0.210159	0.244676	0.0566805	0.0461102	0.0513953	0.388799	0.272429	0.330614	0.10914	0.0986809	0.10391	0.342958	0.151092	0.247025	0.354614	0.237517	0.296065	0.426942	0.641621	0.534281
TraesCS2A02G449561.1	0	0	0	0	0	0	0	0	0	0	0	0	0	0	0	0	0	0	0	0	0
TraesCS2A02G452700.1	0.166159	0.0420446	0.104102	0.0412108	0	0.0206054	0	0	0	0.0918509	0	0.0459254	0.133197	0.111211	0.122204	0.149632	0.105842	0.127737	0.163315	0.130431	0.146873
TraesCS2A02G452800.1	0	0	0	0	0	0	0	0	0	0	0	0	0	0	0	0	0	0	0	0	0
TraesCS2A02G453000.1	0	0	0	0	0	0	0	0	0	0	0	0	0	0	0	0	0	0	0	0	0
TraesCS2A02G460500.1	0	0	0	0	0.453387	0.226693	1.72588	1.22236	1.47412	0	0.511184	0.255592	5.54494	5.10594	5.32544	0.637446	0.420743	0.529095	0	0	0
TraesCS2A02G460600.1	1.55605	3.07189	2.31397	0.287327	0.792033	0.53968	2.7403	3.4082	3.07425	0.548136	0.225515	0.386825	10.5093	12.0605	11.2849	1.48362	0.71128	1.09745	0.784871	0.98247	0.883671
TraesCS2A02G460800.1	0	0	0	0	0	0	0.158992	0.0966709	0.127831	0	0	0	0.256815	0.168362	0.212589	0.0447508	0.0536758	0.0492133	0.0778642	0.0378104	0.0578373
TraesCS2A02G460900.1	0	0	0	0	0	0	0	0	0	0	0	0	0	0	0	0	0	0	0	0	0
TraesCS2A02G461000.1	0	0	0	0	0	0	0	0	0	0	0	0	0	0	0	0	0	0	0	0	0
TraesCS2A02G461100.1	0	0	0	0.259593	0	0.129797	0	0	0	1.01038	0.729	0.86969	1.92804	0.462	1.19502	0.908	1.16271	1.03536	0.817672	1.22388	1.02078
TraesCS2A02G461200.1	0.228339	0	0.114169	0.535559	0.82828	0.68192	0	0	0	0.479069	0.910573	0.694821	1.46809	0.870561	1.16933	0.438229	1.52813	0.983179	1.06559	0.773635	0.919612
TraesCS2A02G461300.1	0.0768609	0	0.0384304	0	0	0	0	0	0	0	0	0	1.33071	0.95526	1.14298	0.0541008	0.0656155	0.0598581	0.137265	0.0895328	0.113399
TraesCS2A02G461500.1	0	0	0	0	0	0	0	0	0	0	0	0	0	0	0	0	0.196944	0.098472	0	0.15674	0.07837
TraesCS2A02G471600.1	2.30495	1.76233	2.03364	0.78785	1.06889	0.92837	3.35621	2.92318	3.13969	1.56028	0.808907	1.18459	1.8502	1.04849	1.44935	3.48484	2.71334	3.09909	2.75896	3.50797	3.13347
TraesCS2A02G472100.1	0.57891	0.326335	0.452623	0.378096	0.283061	0.330578	0.543616	0.348262	0.445939	1.15126	0.145673	0.648466	0	0.1656	0.0828	0	0	0	0	0	0
TraesCS2A02G475200.1	0	0	0	0	0	0	0	0	0	0	0	0	0	0	0	0	0	0	0	0	0
TraesCS2A02G476000.1	0.354695	0.649871	0.502283	0.471373	0.240727	0.35605	0.860309	0.644013	0.752161	0.51997	0.374044	0.447007	0.357907	0.213153	0.28553	3.38242	3.58006	3.48124	0.742691	0.827891	0.785291
TraesCS2A02G477600.1	0	0	0	0	0	0	0	0	0	0	0	0	0	0	0	0	0	0	0	0	0
TraesCS2A02G479700.1	0	0	0	0	0	0	0	0	0	0	0	0	0	0	0	0.044079	0	0.0220395	0	0	0
TraesCS2A02G480000.1	0.0698668	0.06864	0.0692534	0	0	0	0	0	0	0	0	0	0	0	0	0.148199	0.0595747	0.103887	0.0846922	0.0825457	0.0836189
TraesCS2A02G481100.1	4.77189	5.35606	5.06398	6.04409	7.03355	6.53882	7.80031	6.63036	7.21533	5.8056	4.26558	5.03559	0	1.07492	0.53746	4.41748	4.92647	4.67197	1.19625	1.41631	1.30628
TraesCS2A02G485800.1	0	0	0	0	0	0	0	0	0	0	0	0	0	0	0	0	0	0	0	0	0
TraesCS2A02G485900.1	0	0.0880713	0.0440357	0	0	0	0	0	0	0	0	0	0	0	0	0	0	0	0	0	0
TraesCS2A02G486000.1	0.151483	0	0.0757415	0.13985	0.190905	0.165378	0	0.22283	0.111415	0.705378	0.470356	0.587867	0	0.186684	0.093342	0	0.131677	0.0658385	0	0.0770124	0.0385062
TraesCS2A02G500500.1	0.569049	0.964297	0.766673	0.429076	1.24828	0.838678	0.446366	0.171347	0.308856	0.39552	0.980639	0.688079	1.93769	2.01484	1.97626	2.26821	3.12751	2.69786	1.4843	2.34161	1.91296
TraesCS2A02G500600.1	0.0547592	0.353821	0.20429	0.131096	0	0.065548	0.660708	1.05357	0.857139	0.0532454	0.0546989	0.0539721	0.216895	0.171302	0.194099	0.322031	0.490721	0.406376	0.125684	0.347685	0.236685
TraesCS2A02G505100.1	0	0.289089	0.144544	0.260499	0.446753	0.353626	0	0	0	0.261595	0.25095	0.256273	0	0	0	0	0	0	0	0	0
TraesCS2A02G508100.1	0	0	0	0	0	0	0	0	0	0	0	0	0	0	0	0	0	0	0	0	0
TraesCS2A02G508400.1	0	0	0	0	0	0	0	0	0	0	0	0	0	0	0	0	0	0	0	0	0
TraesCS2A02G513900.1	9.44541	11.2958	10.3706	8.64852	4.32439	6.48645	22.2709	18.8982	20.5846	14.8889	9.40033	12.1446	20.0217	22.4588	21.2402	34.2139	31.357	32.7854	52.9127	59.0108	55.9618
TraesCS2A02G516000.1	0	0	0	0	0	0	0	0	0	0.225033	0.104492	0.164763	0	0	0	0	0	0	0.0554546	0	0.0277273
TraesCS2A02G518500.1	0.166794	0.0948246	0.130809	0	0	0	0.0816951	0.111817	0.0967561	0.0339364	0	0.0169682	0.0737918	0.0829651	0.0783785	0.237485	0.183619	0.210552	0.0836004	0.0245416	0.054071
TraesCS2A02G519000.1	0	0	0	0	0	0	0	0	0	0	0	0	0	0	0	0	0	0	0	0	0
TraesCS2A02G519400.2	0	0	0	0.109774	0.0289834	0.0693787	0	0	0	0	0.0537459	0.0268729	0.11035	0.188916	0.149633	0.0642629	0	0.0321314	0.224708	0.142995	0.183852
TraesCS2A02G522100.1	3.11427	3.84257	3.47842	1.84036	3.55155	2.69596	9.35043	10.2168	9.78361	4.6118	3.26594	3.93887	2.88498	2.45268	2.66883	9.59974	7.6954	8.64757	7.02372	7.93796	7.48084
TraesCS2A02G528200.1	0.149227	0.151699	0.150463	0.0742505	0.120363	0.0973067	0.0325637	0.0289791	0.0307714	0	0	0	0	0	0	0	0	0	0	0.047308	0.023654
TraesCS2A02G528400.1	0	0	0	0	0	0	0	0	0	0	0	0	0	0	0	0	0	0	0	0	0
TraesCS2A02G529100.1	0	0	0	0	0	0	0	0	0	0	0	0	0	0	0	0	0	0	0	0.137429	0.0687145
TraesCS2A02G529200.1	0	0	0	0	0	0	0	0	0	0	0	0	0	0	0	0	0	0	0	0	0
TraesCS2A02G529332.1	0	0.0506467	0.0253234	0	0	0	0	0	0	0	0	0	0	0	0	0	0	0	0	0	0
TraesCS2A02G529358.1	0	0	0	0	0	0	0	0	0	0	0	0	0	0	0	0	0	0	0	0	0
TraesCS2A02G529384.1	0	0.0506467	0.0253234	0	0	0	0	0	0	0	0	0	0	0	0	0	0	0	0	0	0
TraesCS2A02G529400.1	0	0	0	0	0	0	0	0	0	0	0	0	0	0	0	0	0	0	0	0	0
TraesCS2A02G529457.1	0	0	0	0	0	0	0	0	0	0	0	0	0	0	0	0	0	0	0	0	0
TraesCS2A02G529500.1	0	0	0	0	0	0	0	0	0	0	0	0	0	0	0	0	0	0	0	0	0
TraesCS2A02G529600.1	0	0	0	0	0	0	0	0	0	0	0	0	0	0	0	0	0	0	0	0	0
TraesCS2A02G529651.1	0	0	0	0	0	0	0	0	0	0	0	0	0	0	0	0	0	0	0.0405407	0	0.0202703
TraesCS2A02G529656.1	0	0.0506467	0.0253234	0	0	0	0	0	0	0	0	0	0	0	0	0	0	0	0	0	0
TraesCS2A02G529701.1	0	0	0	0	0	0	0	0	0	0	0	0	0	0	0	0	0	0	0.0405407	0	0.0202703
TraesCS2A02G529700.1	0.268963	0	0.134482	0	0	0	0	0	0	0	0	0	0	0	0	0	0	0	0	0	0
TraesCS2A02G529800.1	0	0	0	0	0	0	0	0	0	0	0	0	0	0	0	0	0	0	0	0	0
TraesCS2A02G533800.1	0	0	0	0	0	0	0.0392855	0	0.0196428	0.0504601	0	0.0252301	0.512662	0.284305	0.398483	0.032728	0.116088	0.074408	0.147492	0.0566955	0.102094
TraesCS2A02G534000.1	0.140341	0	0.0701705	0.129866	0.175873	0.152869	0	0	0	0.662329	0	0.331164	0.122273	0	0.0611365	0.190867	0.364843	0.277855	0.288479	0.654065	0.471272
TraesCS2A02G535600.1	0	0	0	0	0	0	0	0	0	0	0	0	0	0	0	4.19448	5.14417	4.66933	0.375699	0.355496	0.365598
TraesCS2A02G535900.1	0	0	0	0.337229	0.1568	0.247014	0	0	0	0	0.177575	0.0887875	0.113692	0.246598	0.180145	1.7416	1.83379	1.7877	0.37894	0.492308	0.435624
TraesCS2A02G538400.1	0	0	0	0	0	0	0	0	0	0	0	0	0	0	0	0	0	0	0	0	0
TraesCS2A02G541800.1	0	0	0	0	0	0	0	0	0	0	0	0	0	0	0	0.483068	0.178659	0.330863	0.0275237	0.0263877	0.0269557
TraesCS2A02G541900.1	0	0	0	0	0.0436157	0.0218079	0	0.0312978	0.0156489	0.0445848	0	0.0222924	0	0.0439553	0.0219777	0.632913	0.802948	0.717931	0.0317228	0	0.0158614
TraesCS2A02G542000.1	0	0	0	0	0	0	0	0	0	0	0	0	0	0	0	0	0	0	0	0	0
TraesCS2A02G542100.1	0	0	0	0	0	0	0.146769	0.137667	0.142218	0	0	0	0.0757415	0	0.0378708	0.886598	0.621421	0.754009	0	0	0
TraesCS2A02G542200.1	0	0	0	0	0	0	0	0	0	0	0	0	0	0	0	0	0	0	0	0	0
TraesCS2A02G542300.1	0	0	0	0	0	0	0	0	0	0	0	0	0	0	0	0	0.074584	0.037292	0	0	0
TraesCS2A02G542400.1	0.0850353	0	0.0425176	0.168634	0.0461236	0.107379	0.294682	0.593075	0.443879	0.188159	0.0428344	0.115497	0.068213	0	0.0341065	2.73143	2.52816	2.6298	0.02778	0.106577	0.0671785
TraesCS2A02G542900.1	1.21261	0.855993	1.0343	0.416408	0.49419	0.455299	1.51014	1.18101	1.34557	0.673025	0.424748	0.548887	1.32539	0.946842	1.13612	1.55194	1.30104	1.42649	1.28344	1.59776	1.4406
TraesCS2A02G551000.1	2.68215	2.88526	2.78371	4.37288	5.9667	5.16979	4.94204	4.85973	4.90089	11.8739	7.82045	9.84718	57.4289	47.8953	52.6621	44.8923	38.8076	41.8499	17.769	26.4402	22.1046
TraesCS2A02G556500.1	0	0	0	0	0	0	0	0	0	0	0	0	0	0	0	0	0	0	0	0	0
TraesCS2A02G558000.1	0.0716387	0	0.0358193	0	0	0	0	0.164151	0.0820755	0	0	0	1.05837	1.01806	1.03822	0	0	0	0	0	0
TraesCS2A02G561000.1	0	0	0	0	0	0	0	0	0	0	0	0	0	0	0	0	0	0	0	0	0
TraesCS2A02G569000.1	0.234978	0.291838	0.263408	2.2446	0.979688	1.61214	0.497036	0.421944	0.45949	4.12455	3.42932	3.77693	3.14892	4.39049	3.76971	14.86	11.0041	12.9321	6.98428	7.70152	7.3429
TraesCS2A02G575600.1	0	0	0	0	0	0	0	0	0	0	0	0	0	0	0	0	0	0	0	0	0
TraesCS2A02G575900.1	0.0562453	0	0.0281226	0.0552291	0.0623217	0.0587754	0.143316	0.0432931	0.0933045	0	0	0	0	0	0	0	0	0	0.0707222	0.0341912	0.0524567
TraesCS2A02G576100.1	0	0	0	0	0	0	0	0	0	0	0	0	0	0	0	0	0	0	0	0	0
TraesCS2A02G578500.1	0	0	0	0	0	0	0	0	0	0	0	0	0	0	0	0	0	0	0	0	0
TraesCS2A02G579000.1	0	0	0	0	0	0	0	0	0	0	0	0	0	0	0	0	0	0	0	0	0
TraesCS2A02G580300.1	0	0	0	0	0	0	0	0	0	0	0	0	0	0	0	0	0	0	0	0	0
TraesCS2A02G581500.1	0	0	0	0	0	0	0	0	0	0	0	0	0	0	0	0	0	0	0	0	0
TraesCS2A02G583200.1	0	0	0	0	0	0	0	0.0216602	0.0108301	0	0	0	0	0	0	0	0	0	0.0189663	0	0.00948315
TraesCS2A02G583300.1	0.235147	0.07279	0.153969	0.0472921	0.0247478	0.0360199	0.482506	0.496506	0.489506	0.0771909	0	0.0385955	0.0559366	0.0422202	0.0490784	0.0515545	0.0847252	0.0681399	0.0814364	0.0770592	0.0792478
TraesCS2A02G584200.1	0	0	0	0	0	0	0	0	0	0	0	0	0	0	0	0	0	0	0	0	0
TraesCS2A02G588400.1	0	0	0	0	0	0	0	0	0	0	0	0	0	0	0	0	0	0	0.0639451	0.063876	0.0639106
TraesCS2A02G588600.1	0	0	0	0	0	0	0	0	0	0	0	0	0	0	0	0	0	0	0	0	0
TraesCS2A02G589000.1	0	0	0	0	0	0	0	0	0	0	0	0	0	0	0	0.178533	0.235468	0.207001	0.361534	0.239451	0.300492
TraesCS2A02G589400.1	0	0	0	0	0.122879	0.0614395	0	0.0776457	0.0388228	0	0	0	0	0.0910815	0.0455407	0.153598	0	0.076799	0.172134	0	0.086067
TraesCS2A02G589600.1	0	0	0	0	0	0	0	0	0	0	0	0	0	0	0	0	0	0	0	0	0
TraesCS2A02G591800.1	0	0.267771	0.133885	0	0	0	0	0	0	0	0	0	0	0	0	0.183357	0	0.0916785	0	0.362034	0.181017
TraesCS2A02G592100.1	0	0	0	0	0	0	0	0	0	0	0	0	0	0	0	0	0	0	0	0	0
TraesCS2A02G592200.1	0	0	0	0	0	0	0	0	0	0	0	0	0	0	0	0	0	0	0	0	0
TraesCS2A02G592300.1	0	0	0	0	0	0	0	0	0	0	0	0	0	0	0	0	0	0	0	0	0
TraesCS2A02G592400.1	0	0	0	0	0	0	0	0	0	0	0	0	0	0	0	0	0	0	0	0	0
TraesCS2B02G004300.1	0	0	0	0	0	0	0	0	0	0	0	0	0	0	0	0	0	0	0	0	0
TraesCS2B02G008800.1	0.168838	0.370694	0.269766	0	0	0	0	0	0	0	0.292434	0.146217	0	0	0	0.083597	0.108144	0.0958705	0.161148	0.138112	0.14963
TraesCS2B02G009700.1	0	0	0	0	0	0	0	0	0	0	0	0	0	0	0	0	0	0	0	0	0
TraesCS2B02G009800.1	0	0	0	0	0	0	0	0	0	0	0	0	0	0	0	0	0	0	0	0	0
TraesCS2B02G010700.1	0	0	0	0	0	0	0	0	0	0	0	0	0	0	0	0	0	0	0	0	0
TraesCS2B02G011100.1	0	0	0	0	0	0	0	0	0	0	0	0	0	0	0	0	0	0	0	0	0
TraesCS2B02G011200.1	0	0	0	0	0	0	0	0	0	0	0	0	0	0	0	0	0	0	0	0	0
TraesCS2B02G011300.1	0	0	0	0	0	0	0	0	0	0	0	0	0	0	0	0	0	0	0	0	0
TraesCS2B02G011700.1	0	0	0	0	0	0	0	0	0	0	0	0	0	0	0	0	0	0	0	0	0
TraesCS2B02G020900.1	0	0	0	0	0	0	0	0	0	0	0	0	0	0	0	0	0	0	0	0	0
TraesCS2B02G021200.1	0	0	0	0	0	0	0	0	0	0	0	0	0	0	0	0	0	0	0	0	0
TraesCS2B02G034400.1	0	0	0	0	0	0	0	0	0	0	0	0	0	0	0	0	0	0	0	0	0
TraesCS2B02G034500.1	0	0	0	0	0	0	0	0	0	0	0	0	0	0	0	0	0	0	0	0	0
TraesCS2B02G049000.1	0.0344467	0.175566	0.105006	0.103039	0.073736	0.0883875	0.0603929	0.0267903	0.0435916	0.113786	0.068912	0.091349	0.0274903	0.0616076	0.0445489	0.216237	0.117003	0.16662	0.207494	0.478254	0.342874
TraesCS2B02G052800.1	0	0	0	0	0	0	0	0	0	0	0	0	0	0	0	0	0	0	0	0	0
TraesCS2B02G059700.1	0	0	0	0	0	0	0	0	0	0	0	0	0	0	0	0	0	0	0	0.128756	0.064378
TraesCS2B02G059800.1	0	0.080728	0.040364	0.0800494	0	0.0400247	0.0680289	0.0633082	0.0656685	0.282729	0.0871311	0.18493	0	0	0	0.175051	0.0711196	0.123085	0.146292	0.0957135	0.121003
TraesCS2B02G060400.1	0	0	0	0	0	0	0	0	0	0	0	0	0	0	0	0	0	0	0	0	0
TraesCS2B02G060500.1	0	0	0	0	0	0	0	0	0	0	0	0	0	0	0	0	0	0	0	0	0
TraesCS2B02G060600.1	0	0	0	0	0	0	0	0	0	0	0	0	0	0	0	0	0	0	0	0	0
TraesCS2B02G061200.1	0	0	0	0	0	0	0	0	0	0	0	0	0	0	0	0	0	0	0	0	0
TraesCS2B02G061300.1	0	0	0	0	0	0	0	0	0	0	0	0	0	0	0	0	0	0	0	0	0
TraesCS2B02G061400.1	0	0	0	0	0	0	0	0	0	0	0	0	0	0	0	0	0	0	0	0	0
TraesCS2B02G061800.1	0	0	0	0	0	0	0	0	0	0	0	0	0	0	0	0	0	0	0	0	0
TraesCS2B02G062000.1	0	0	0	0	0	0	0	0	0	0	0	0	0	0	0	0	0	0	0	0	0
TraesCS2B02G062100.1	0	0	0	0	0	0	0	0	0	0	0	0	0	0	0	0	0	0	0	0	0
TraesCS2B02G062200.1	0	0	0	0	0	0	0	0	0	0	0	0	0	0	0	0	0	0	0	0	0
TraesCS2B02G062300.1	0	0	0	0	0	0	0	0	0	0	0	0	0	0	0	0	0	0	0	0	0
TraesCS2B02G062600.1	0	0	0	0	0	0	0	0	0	0	0	0	0	0	0	0	0	0	0	0	0
TraesCS2B02G062800.1	0	0	0	0	0	0	0	0	0	0	0	0	0	0	0	0	0	0	0	0	0
TraesCS2B02G063000.1	0	0.069325	0.0346625	0	0	0	0.0587393	0	0.0293697	0	0	0	0	0	0	0	0.0602103	0.0301052	0.0427138	0	0.0213569
TraesCS2B02G063200.1	0	0	0	0	0	0	0.119792	0	0.059896	0	0	0	0	0.0640856	0.0320428	0.101864	0	0.050932	0.0434686	0.0424145	0.0429416
TraesCS2B02G064200.1	0	0	0	0	0	0	0	0	0	0	0	0	0	0	0	0	0	0	0	0	0
TraesCS2B02G069600.1	0	0	0	0	0	0	0	0	0	0	0	0	0	0	0	0	0	0	0	0	0
TraesCS2B02G069620.1	0	0	0	0	0	0	0	0	0	0	0	0	0	0	0	0	0	0	0	0	0
TraesCS2B02G069630.1	0	0	0	0	0	0	0	0	0	0	0	0	0	0	0	0	0	0	0	0	0
TraesCS2B02G069650.1	0	0	0	0	0	0	0	0	0	0	0	0	0	0	0	0	0	0	0	0	0
TraesCS2B02G069661.1	0	0	0	0	0	0	0	0	0	0	0	0	0	0	0	0	0	0	0	0	0
TraesCS2B02G075300.1	0	0.0283573	0.0141786	0	0	0	0	0.0430809	0.0215404	0	0	0	0	0	0	0	0.0234467	0.0117234	0	0.0179102	0.0089551
TraesCS2B02G075400.1	0	0.0277162	0.0138581	0	0.0570565	0.0285283	0.0478405	0.0420919	0.0449662	0	0	0	0.0214182	0	0.0107091	0	0	0	0.0554038	0	0.0277019
TraesCS2B02G075500.1	0	0	0	0	0	0	0	0	0	0	0	0	0	0	0	0	0	0	0	0	0
TraesCS2B02G075600.1	0.0577173	0	0.0288586	0	0.0640627	0.0320314	0.0129623	0	0.00648115	0	0	0	0	0	0	0	0	0	0	0	0
TraesCS2B02G075700.1	0	0	0	0	0	0	0	0.0209048	0.0104524	0	0	0	0.0212704	0	0.0106352	0	0	0	0.0367062	0	0.0183531
TraesCS2B02G075800.1	0.460416	0.571407	0.515911	0.259194	0.271218	0.265206	0.288208	0.495789	0.391999	0.0272975	0.238756	0.133027	0.111845	0.126794	0.119319	0.273995	0.0601233	0.167059	0.178569	0.187288	0.182928
TraesCS2B02G076300.1	0.260344	0.131236	0.19579	0.0995268	0	0.0497634	0.582825	0.158433	0.370629	0.120749	0	0.0603745	0.179687	0.305484	0.242586	0.650149	0.213919	0.432034	0.310741	0.267021	0.288881
TraesCS2B02G079800.1	0	0	0	0	0	0	0	0.0247484	0.0123742	0	0	0	0	0.0284489	0.0142244	0	0.0812363	0.0406181	0.0644082	0.0408346	0.0526214
TraesCS2B02G079900.1	0.207489	0.474369	0.340929	0.646211	0.561399	0.603805	0.70198	0.549522	0.625751	1.08058	1.12691	1.10374	1.60254	1.35222	1.47738	6.68876	4.82823	5.75849	8.26302	10.5676	9.41531
TraesCS2B02G088200.1	0	0	0	0	0	0	0	0.0425918	0.0212959	0	0.0564129	0.0282065	0	0	0	0	0	0	0	0	0
TraesCS2B02G090300.1	16.1144	12.449	14.2817	30.4089	46.0684	38.2386	10.1579	13.4269	11.7924	14.4756	7.61347	11.0445	0.80098	0.498835	0.649907	70.1711	55.736	62.9535	46.4952	54.8725	50.6838
TraesCS2B02G090900.1	0	0	0	0	0	0	0	0	0	0	0	0	0	0	0	0	0	0	0	0	0
TraesCS2B02G092800.1	0	0	0	0	0	0	0	0	0	0	0	0	0	0	0	0	0	0	0	0	0
TraesCS2B02G096400.1	0	0	0	0	0	0	0	0	0	0	0	0	0.0227794	0	0.0113897	0	0	0	0	0	0
TraesCS2B02G102600.1	0	0	0	0	0	0	0	0	0	0	0	0	0	0	0	0	0	0	0	0	0
TraesCS2B02G110000.1	0	0	0	0	0	0	0	0	0	0	0	0	0	0	0	0	0	0	0	0	0
TraesCS2B02G110100.2	0	0	0	0	0	0	0	0	0	0	0	0	0	0	0	0	0	0	0	0	0
TraesCS2B02G112500.1	0	0	0	0	0	0	0	0	0	0	0	0	0	0	0	0	0	0	0	0	0
TraesCS2B02G114300.1	0	0	0	0	0	0	0	0	0	0	0	0	0	0	0	0	0	0	0	0	0
TraesCS2B02G124400.1	0	0	0	0.217763	0	0.108882	1.02077	0.16114	0.590955	0	0	0	0	0	0	0	0	0	0	0	0
TraesCS2B02G127000.1	0	0	0	0	0	0	0	0	0	0	0	0	0	0	0	0	0	0	0	0	0
TraesCS2B02G128100.1	0	0	0	0	0	0	0	0	0	0	0	0	0	0	0	0	0	0	0	0	0
TraesCS2B02G128300.1	0.263166	0.787091	0.525128	0.342152	0.31768	0.329916	0.512228	0.413236	0.462732	0.68152	0.350527	0.516023	1.60594	1.16909	1.38752	1.00769	0.973651	0.990671	0.959132	1.04628	1.00271
TraesCS2B02G137200.1	0	0	0	0	0	0	0	0	0	0	0	0	0	0.0258892	0.0129446	0.0210213	0	0.0105106	0	0.0186903	0.00934515
TraesCS2B02G138300.1	0	0	0	0	0	0	0	0	0	0	0	0	0	0	0	0	0	0	0	0	0
TraesCS2B02G142300.1	0	0	0	0	0	0	0	0	0	0	0	0	0	0	0	0	0	0	0	0	0
TraesCS2B02G148400.1	0.000134176	0	6.7088e-05	0	30.3814	15.1907	0	0	0	0.276475	0	0.138238	1.5942	0	0.7971	5.09851	5.60562	5.35206	0	0	0
TraesCS2B02G151500.1	0	0	0	0	0	0	0.0258122	0	0.0129061	0	0	0	0	0	0	0	0	0	0	0	0
TraesCS2B02G158100.1	0.197315	0.0800593	0.138687	0	0.0851861	0.0425931	0.240383	0.183728	0.212056	0.130762	0.118934	0.124848	0.0631915	0.0704932	0.0668423	0.37025	0.402217	0.386234	0.338254	1.14544	0.741847
TraesCS2B02G158600.1	0	0	0	0	0	0	0	0	0	0	0	0	0	0	0	0	0	0	0	0	0
TraesCS2B02G159100.1	0	0	0	0	0	0	0	0	0	0	0	0	0	0	0	0	0	0	0	0	0
TraesCS2B02G167100.1	1.18141	1.35309	1.26725	0.276294	0.398125	0.337209	1.45483	1.83038	1.64261	0.599291	0.229671	0.414481	1.72065	1.49757	1.60911	1.12778	0.724709	0.926245	0.603811	0.625934	0.614872
TraesCS2B02G176000.1	0	0	0	0	0	0	0	0	0	0	0	0	0	0	0	0	0	0	0	0	0
TraesCS2B02G176400.1	0	0	0	0	0	0	0	0	0	0	0	0	0	0	0	0	0	0	0	0	0
TraesCS2B02G176500.1	0	0	0	0	0	0	0	0	0	0	0	0	0	0	0	0	0	0	0	0	0
TraesCS2B02G176600.1	0	0	0	0	0	0	0.120201	0.0266528	0.0734269	0	0	0	0	0	0	0	0	0	0	0.0437654	0.0218827
TraesCS2B02G180300.1	31.9522	25.6701	28.8112	6.31504	8.4079	7.36147	45.7636	47.9496	46.8566	5.48119	4.05405	4.76762	4.95256	4.34551	4.64903	6.47581	6.15012	6.31297	4.68389	5.45042	5.06715
TraesCS2B02G182200.1	0.622252	0.563282	0.592767	1.83223	2.0689	1.95057	1.7403	1.65433	1.69732	3.84276	2.36823	3.1055	1.4332	1.1077	1.27045	2.58159	1.8477	2.21464	2.23272	3.84824	3.04048
TraesCS2B02G182400.1	0	0	0	0	0	0	0	0	0	0	0	0	0	0	0	0	0	0	0	0	0
TraesCS2B02G182900.1	1.02	0.84774	0.93387	0.255	0.48788	0.37144	4.52661	4.98	4.75331	1.11279	0.711073	0.911931	3.95043	3.83	3.89021	3.00422	1.78229	2.39325	1.36662	1.51437	1.44049
TraesCS2B02G187600.1	0.13373	0.19504	0.164385	0.123918	0.0659677	0.0949428	0.196665	0.151119	0.173892	0.136167	0.192143	0.164155	1.02476	0.915455	0.970107	1.09653	0.852181	0.974355	0.563413	0.808094	0.685754
TraesCS2B02G190300.1	0	0	0	0	0	0	0	0	0	0	0	0	0	0	0	0	0	0	0	0	0
TraesCS2B02G193400.1	0	0	0	0	0	0	0	0	0	0	0	0	0	0	0	0	0	0	0	0	0
TraesCS2B02G194000.1	0	0	0	0	0	0	0	0	0	0	0	0	0	0	0	0	0	0	0	0	0
TraesCS2B02G203700.1	0.141745	0.139085	0.140415	0.0688131	0	0.0344066	0.176787	0.108315	0.142551	0.0795712	0.0733536	0.0764624	0.697593	0.188865	0.443229	0.100137	0	0.0500685	0.0428377	0.208861	0.125849
TraesCS2B02G204700.1	6.00241	5.30178	5.6521	1.72465	2.24899	1.98682	3.29939	3.44803	3.37371	1.34847	0.656583	1.00253	2.20625	2.01601	2.11113	4.24392	3.2221	3.73301	2.84316	3.04615	2.94466
TraesCS2B02G204900.1	0.111863	0	0.0559315	0	0	0	0	0	0	0	0	0	0	0	0	0	0	0	0.0351925	0.0340214	0.0346069
TraesCS2B02G205000.1	0	0	0	0	0	0	0	0	0	0	0	0	0	0	0	0	0	0	0	0	0
TraesCS2B02G205100.1	0	0.0760693	0.0380347	0	0	0	0	0	0	0	0	0	0	0	0	0	0	0	0	0	0
TraesCS2B02G205200.1	0	0.0532031	0.0266016	0	0	0	0	0.0410346	0.0205173	0	0	0	0	0	0	0	0	0	0	0	0
TraesCS2B02G205300.1	0	0	0	0	0	0	0	0	0	0	0	0	0	0	0	0	0	0	0	0	0
TraesCS2B02G205400.1	0	0	0	0	0	0	0	0	0	0	0	0	0	0	0	0	0	0	0	0	0
TraesCS2B02G206000.1	0	0	0	0	0	0	0	0.0371598	0.0185799	0	0	0	0	0	0	0	0.0408604	0.0204302	0	0	0
TraesCS2B02G206200.1	0	0	0	0	0	0	0	0	0	0	0	0	0	0	0	0.0401169	0	0.0200584	0	0	0
TraesCS2B02G206700.1	0	0	0	0	0	0	0.0379851	0.0680552	0.0530202	0	0	0	0.0352776	0	0.0176388	0.063202	0.111966	0.087584	0.0285871	0.109757	0.069172
TraesCS2B02G208600.1	0	0	0	0	0	0	0.0264427	0	0.0132213	0	0	0	0	0	0	0	0	0	0	0	0
TraesCS2B02G210300.1	0	0	0	0	0	0	0	0	0	0	0	0	0	0	0	0	0	0	0	0.137588	0.068794
TraesCS2B02G211100.2	0	0	0	0	0	0	0	0	0	0	0	0	0	0	0	0.179131	0	0.0895655	0	0	0
TraesCS2B02G215400.1	0	0	0	0	0	0	0	0	0	0	0	0	0	0	0	0	0	0	0	0	0
TraesCS2B02G215500.1	0	0	0	0	0	0	0	0	0	0	0	0	0	0	0	0	0	0	0	0	0
TraesCS2B02G215600.1	0	0	0	0	0	0	0	0	0	0	0	0	0	0	0	0	0	0	0	0	0
TraesCS2B02G225400.1	1.75422	1.69114	1.72268	0.992659	0.961998	0.977329	0.706692	0.778895	0.742793	0.850185	0.847897	0.849041	1.51256	1.48944	1.501	3.08314	2.24136	2.66225	1.63542	2.55112	2.09327
TraesCS2B02G229200.1	0	0	0	0	0	0	0	0	0	0	0	0	0	0	0	0	0	0	0	0	0
TraesCS2B02G238000.1	19.3682	15.8679	17.6181	7.97389	10.8061	9.39	19.038	17.1725	18.1052	7.92442	5.81489	6.86965	6.30808	4.9202	5.61414	8.38666	6.93402	7.66034	6.74801	10.2422	8.49511
TraesCS2B02G240500.1	0	0	0	0	0	0	0	0	0	0	0	0	0	0	0	0	0	0	0	0	0
TraesCS2B02G240700.1	0	0	0	0	0	0	0	0.0267443	0.0133721	0	0.0343942	0.0171971	0	0	0	0	0	0	0	0	0
TraesCS2B02G249300.1	0	0	0	0	0	0	0	0	0	0	0	0	0	0	0	0	0	0	0	0	0
TraesCS2B02G250600.1	0	0	0	0	0	0	0.0632166	0.0315261	0.0473713	0.03985	0.0724206	0.0561353	0.0309186	0.0379837	0.0344511	0.0791277	0.16265	0.120889	0.128581	0.0977878	0.113184
TraesCS2B02G258900.1	0	0	0	0	0	0	0	0	0	0	0	0	0	0	0	0	0	0	0	0	0
TraesCS2B02G260400.1	0	0	0	0	0	0	0	0	0	0	0	0	0	0	0	0	0	0	0	0	0
TraesCS2B02G262100.1	4.75136	5.22414	4.98775	1.0797	1.82787	1.45379	6.2298	6.65306	6.44143	1.86864	1.49783	1.68324	7.12881	5.7885	6.45866	7.95811	7.55856	7.75833	3.89351	5.75713	4.82532
TraesCS2B02G266200.1	443.886	424.678	434.282	60.2743	88.76	74.5172	399.139	471.246	435.192	60.2072	39.8832	50.0452	217.721	186.453	202.087	114.866	101.302	108.084	71.1401	109.44	90.2901
TraesCS2B02G267600.1	0	0	0	0	0	0	0	0	0	0	0	0	0	0	0	0	0	0	0	0	0
TraesCS2B02G272100.1	0.0606362	0.0685966	0.0646164	0.0303271	0	0.0151635	0.0267527	0.0282521	0.0275024	0	0	0	0.0483091	0.108722	0.0785156	0.0686895	0.0772441	0.0729668	0.0205674	0.078217	0.0493922
TraesCS2B02G275300.2	0	0	0	0	0	0	0	0	0	0	0	0	0	0	0	0	0	0	0	0	0
TraesCS2B02G275500.1	9.83372	8.52224	9.17798	5.51266	6.33447	5.92356	5.81197	5.43917	5.62557	14.1694	8.68888	11.4291	91.0647	86.9131	88.9889	39.3571	36.8511	38.1041	10.1542	14.5395	12.3468
TraesCS2B02G278200.1	0.0638624	0.0663291	0.0650958	0.0288959	0.0338447	0.0313703	0	0.0900001	0.045	0	0.0287287	0.0143643	0.48695	0.572692	0.529821	0.199359	0.0525089	0.125934	0.188116	0.374328	0.281222
TraesCS2B02G278300.1	0	0	0	0.122347	0.0700381	0.0961926	0	0.0480471	0.0240236	0.0699634	0	0.0349817	0	0	0	0	0	0	0	0	0
TraesCS2B02G279700.1	0.371651	0.435416	0.403533	0.0879869	0.113384	0.100685	0.309632	0.350767	0.330199	0.210614	0.100749	0.155682	0.126685	0.169012	0.147848	0.303462	0.138508	0.220985	0.456799	0.596567	0.526683
TraesCS2B02G282000.1	0	0	0	0	0	0	0	0	0	0	0.0578094	0.0289047	0	0	0	0	0	0	0	0	0
TraesCS2B02G282100.1	0	0	0	0	0	0	0	0	0	0.0704203	0	0.0352102	0	0	0	0	0	0	0	0	0
TraesCS2B02G284100.1	0	0.136334	0.068167	0.179888	0	0.089944	0.167547	0	0.0837735	0	0	0	0	0.0926925	0.0463462	0	0	0	0	0.0616997	0.0308499
TraesCS2B02G284200.1	0.935927	1.11084	1.02338	0.125344	0.237256	0.1813	1.38578	1.20844	1.29711	0.176272	0.229953	0.203113	0.258714	0.299097	0.278906	0.927355	0.927576	0.927466	1.10139	1.54436	1.32288
TraesCS2B02G284700.1	0	0	0	0	0	0	0	0.0164485	0.00822425	0	0	0	0	0	0	0	0.0178553	0.00892765	0	0	0
TraesCS2B02G293100.1	0	0	0	0	0	0	0	0	0	0	0	0	0	0	0	0	0.276606	0.138303	0	0	0
TraesCS2B02G293600.1	0.145329	0.19467	0.17	0.239237	0.689623	0.46443	0.956927	0.673696	0.815311	2.90244	2.39285	2.64764	8.93596	5.39631	7.16613	4.67763	3.95148	4.31456	3.98276	5.53247	4.75761
TraesCS2B02G294200.1	0	0	0	0	0	0	0	0.247608	0.123804	0	0	0	0	0	0	0	0	0	0	0.222875	0.111437
TraesCS2B02G294300.1	0.328481	0	0.164241	0	0	0	2.67331	1.33818	2.00575	0	0	0	0.265829	0.150282	0.208056	0	0.131892	0.065946	0	0	0
TraesCS2B02G295000.1	0.514644	0.723137	0.618891	0	0.336335	0.168167	2.24066	2.98369	2.61218	0.587933	0.249968	0.418951	1.94692	0	0.97346	1.90104	1.37969	1.64037	1.48686	1.05791	1.27238
TraesCS2B02G299900.1	4.80161	2.98524	3.89343	1.60274	1.57016	1.58645	8.72613	10.3283	9.52721	3.25469	2.55576	2.90522	11.4106	9.3086	10.3596	18.0283	16.3692	17.1988	12.8705	16.8593	14.8649
TraesCS2B02G303700.1	1.09715	0.492463	0.794806	0	0	0	0.420053	0.422455	0.421254	0.061042	0.111838	0.08644	0.141245	0	0.0706225	0	0.139973	0.0699865	0	0.10033	0.050165
TraesCS2B02G305200.1	0.0700803	0.045707	0.0578936	0	0	0	0	0.0620967	0.0310483	0	0.040227	0.0201135	0	0	0	0.0682629	0	0.0341315	0	0.126109	0.0630545
TraesCS2B02G310300.1	15.0972	14.337	14.7171	7.51557	7.57141	7.54349	18.5735	17.7144	18.144	10.4747	9.56585	10.0203	23.1732	21.2173	22.1953	20.4252	16.6504	18.5378	14.3085	20.2614	17.2849
TraesCS2B02G313300.1	0.383195	0.175803	0.279499	0	1.93753	0.968765	0.499615	1.05285	0.776232	0.547162	0.190367	0.368765	1.98517	1.16425	1.57471	1.85879	1.34379	1.60129	0.194334	0.497473	0.345904
TraesCS2B02G313400.1	0	0	0	0	0	0	0	0.153348	0.076674	0	0	0	0	0	0	0	0	0	0	0	0
TraesCS2B02G315000.1	0	0	0	0	0	0	0	0.172685	0.0863425	0	0	0	0.368747	0.537461	0.453104	0.623758	0.873587	0.748673	0	0	0
TraesCS2B02G316700.1	0	0	0	0	0	0	0	0	0	0	0	0	0	0	0	0	0	0	0	0	0
TraesCS2B02G316900.1	0	0	0	0	0	0	0	0	0	0.0339907	0.0308565	0.0324236	0.0739098	0.055396	0.0646529	0.0674066	0	0.0337033	0	0.0398256	0.0199128
TraesCS2B02G325700.1	0	0	0	0	0	0	0	0	0	0	0	0	0	0	0	0	0	0	0	0	0
TraesCS2B02G327100.1	1.6403	1.88802	1.76416	0.385024	0.328135	0.356579	3.09496	2.3012	2.69808	0.731531	0.348122	0.539826	1.67985	1.54043	1.61014	2.96227	2.12682	2.54455	1.85213	2.52466	2.18839
TraesCS2B02G329900.1	177.566	141.547	159.556	892.086	996.002	944.044	1048.15	886.194	967.172	1273.75	970.024	1121.89	0.0689498	0.0258892	0.0474195	0.189191	0.0245448	0.106868	0	0.0186903	0.00934515
TraesCS2B02G330200.1	0.23773	0.160736	0.199233	0.0393683	0.0855508	0.0624596	0.379171	0.307422	0.343297	0	0.0796185	0.0398092	0	0.0707729	0.0353864	0.0285917	0	0.0142959	0	0	0
TraesCS2B02G340600.1	0	0	0	0	0	0	0	0	0	0	0	0	0	0	0	0	0	0	0	0	0
TraesCS2B02G342700.1	0	0	0	0	0	0	0	0	0	0.281314	0	0.140657	0	0	0	0	0	0	0	0	0
TraesCS2B02G344300.1	0	0	0	0	0	0	0	0	0	0	0	0	0	0	0	0	0	0	0	0	0
TraesCS2B02G346900.1	0	0	0	0	0.0670254	0.0335127	0	0	0	0	0	0	0	0	0	0	0	0	0	0.0362696	0.0181348
TraesCS2B02G348100.1	0.0338984	0	0.0169492	0	0	0	0	0	0	0.034258	0	0.017129	0	0	0	0	0	0	0	0	0
TraesCS2B02G353000.1	0.0729361	0	0.0364681	0	0	0	0	0	0	0	0	0	0.0599354	0.0647838	0.0623596	0	0	0	0	0	0
TraesCS2B02G359700.1	0	0	0	0	0	0	0	0	0	0	0	0	0	0.148982	0.074491	0	0	0	0	0	0
TraesCS2B02G362100.1	0	0	0	0	0	0	0	0	0	0	0	0	0	0	0	0	0	0	0	0	0
TraesCS2B02G364300.1	0.0399218	0.0323944	0.0361581	0	0.101272	0.050636	0.0281517	0.150083	0.0891173	0.104459	0	0.0522295	0.106178	0.226867	0.166523	0.583324	0.753327	0.668325	0.802776	0.479318	0.641047
TraesCS2B02G368800.1	0	0	0	0	0	0	0	0	0	0	0	0	0	0	0	0	0	0	0	0	0
TraesCS2B02G368900.1	0	0	0	0	0	0	0	0	0	0	0	0	0	0	0	0	0	0	0	0	0
TraesCS2B02G370000.1	0	0	0	0	0	0	0	0	0	0	0	0	0	0	0	0	0	0	0	0	0
TraesCS2B02G374400.1	0	0	0	0	0	0	0.10802	0	0.05401	0	0.307017	0.153508	0	0	0	0	0	0	0.0724519	0	0.0362259
TraesCS2B02G375800.1	0.374239	0.561441	0.46784	0.253782	0.307686	0.280734	0.565989	0.774609	0.670299	0.814421	0.691297	0.752859	1.71311	1.6416	1.67735	0.894575	0.69694	0.795758	0.972194	1.31614	1.14417
TraesCS2B02G387100.1	0	0	0	0	0	0	0	0	0	0	0	0	0	0	0	0	0	0	0	0	0
TraesCS2B02G389000.1	0.09288	0.0891841	0.0910321	0	0.109014	0.054507	0.224578	0.140733	0.182655	0	0	0	0.310504	0.164602	0.237553	0.064698	0.0795191	0.0721085	0.318559	0.314419	0.316489
TraesCS2B02G392500.1	0	0	0	0	0	0	0	0	0	0	0	0	0.0195689	0.0442629	0.0319159	0.0720271	0	0.0360135	0.136158	0.0644761	0.100317
TraesCS2B02G396100.1	0	0	0	0	0.0741303	0.0370651	0.110429	0.0505084	0.0804687	0	0.0679227	0.0339614	0.538712	0.175868	0.35729	0	0.0561877	0.0280939	0	0	0
TraesCS2B02G396200.1	0.033059	0.0675036	0.0502813	0	0	0	0	0	0	0.0363698	0	0.0181849	0	0	0	0	0	0	0	0	0
TraesCS2B02G397100.1	0	0	0	0	0	0	0	0	0	0	0	0	0	0	0	0	0	0	0	0	0
TraesCS2B02G399600.1	0	0	0	0.111443	0.0296664	0.0705547	0.0246647	0.0217039	0.0231843	0	0.0560471	0.0280236	0.0441873	0	0.0220936	0.0202409	0.0472236	0.0337322	0	0.0180456	0.0090228
TraesCS2B02G403600.1	0	0	0	0	0	0	0	0	0	0	0	0	0	0	0	0	0	0	0	0	0
TraesCS2B02G403700.1	0	0	0	0	0	0	0	0	0	0	0	0	0	0	0	0	0	0	0	0	0
TraesCS2B02G412400.1	0.12335	0	0.061675	0.603338	0.230405	0.416872	0.586164	0.532904	0.559534	0	0.106445	0.0532225	0.676846	0	0.338423	0	0	0	0	0	0
TraesCS2B02G430200.1	0	0	0	0	0	0	0	0	0	0	0	0	0	0	0	0	0	0	0	0	0
TraesCS2B02G430300.1	0	0	0	0	0	0	0	0	0	0	0	0	0	0	0	0	0	0	0	0	0
TraesCS2B02G430500.1	0	0	0	0	0.215121	0.107561	0	0	0	0	0	0	0	0	0	0	0	0	0	0	0
TraesCS2B02G433500.1	0	0	0	0	0	0	0	0	0	0.148654	0	0.074327	0	0	0	0	0	0	0	0.0394962	0.0197481
TraesCS2B02G437700.1	0.222576	0.0377189	0.130147	0	0.119643	0.0598215	0	0	0	0	0	0	0.0593069	0	0.0296535	0.187714	0.126014	0.156864	0.0738973	0.0705964	0.0722469
TraesCS2B02G444500.1	49.9872	35.0308	42.509	86.519	106.93	96.7245	142.187	127.989	135.088	155.419	105.987	130.703	24.1672	18.9816	21.5744	289.772	264.233	277.002	152.454	163.53	157.992
TraesCS2B02G452100.1	0	0	0	0	0	0	0	0	0	0	0	0	0	0	0	0	0	0	0	0	0
TraesCS2B02G454600.2	0	0.0642373	0.0321186	0.0212758	0	0.0106379	0	0	0	0.0922987	0.0418039	0.0670513	0.0668938	0	0.0334469	0	0.0590062	0.0295031	0	0.0470934	0.0235467
TraesCS2B02G459500.1	0	0	0	0	0	0	0	0	0	0	0	0	0	0	0	0	0	0	0	0	0
TraesCS2B02G459600.1	0	0	0	0	0	0	0	0	0	0	0	0	0	0	0	0	0	0	0	0	0
TraesCS2B02G459700.1	0	0	0	0.0391391	0	0.0195696	0	0	0	0	0	0	0	0	0	0.0284257	0	0.0142129	0	0.0248556	0.0124278
TraesCS2B02G461219.1	0	0	0	0	0	0	0	0.391241	0.195621	0	0	0	0	0	0	0	0	0	0	0	0
TraesCS2B02G467000.1	0.0311578	0.0337204	0.0324391	0	0	0	0.101202	0.0682927	0.0847473	0	0.0306277	0.0153139	0.0249811	0	0.0124905	0	0.0234479	0.011724	0	0	0
TraesCS2B02G471000.1	0	0	0	0	0	0	0	0	0	0	0	0	0	0	0	0	0	0	0	0	0
TraesCS2B02G471300.1	0	0	0	0	0	0	0	0	0	0	0	0	0	0	0	0	0	0	0	0	0
TraesCS2B02G471400.1	0	0	0	0	0	0	0	0	0	0	0	0	0	0	0	0	0	0	0	0	0
TraesCS2B02G474200.1	0	0	0	0	0	0	0	0	0	0	0	0	0	0	0	0	0	0	0	0	0
TraesCS2B02G474300.1	0	0	0	0	0	0	0	0	0	0	0	0	0	0	0	0	0	0	0.0291518	0	0.0145759
TraesCS2B02G474400.1	0	0	0	0	0	0	0	0	0	0	0	0	0	0	0	0	0	0	0	0	0
TraesCS2B02G482200.1	0	0	0	0	0	0	0	0	0	0	0	0	0	0	0	0	0	0	0	0	0
TraesCS2B02G482300.1	0.857923	0.511437	0.68468	1.73826	0.955922	1.34709	0.409537	0.820171	0.614854	3.57052	2.20675	2.88863	0.650837	0.285625	0.468231	6.19372	4.42471	5.30922	5.73678	7.6484	6.69259
TraesCS2B02G482500.1	12.1852	21.3926	16.7889	13.025	7.37142	10.1982	53.1418	39.5153	46.3286	17.2653	14.5551	15.9102	68.3955	75.1287	71.7621	21.578	18.526	20.052	37.9137	34.2004	36.0571
TraesCS2B02G482600.1	3.12468	3.06091	3.09279	13.3172	15.1884	14.2528	16.2787	17.8698	17.0742	23.2838	19.6704	21.4771	89.0023	73.3265	81.1644	50.5031	49.5256	50.0144	45.5603	46.8613	46.2108
TraesCS2B02G482700.1	0.503587	0.293518	0.398552	7.33792	4.30718	5.82255	1.8885	1.98504	1.93677	8.55061	10.2237	9.38715	22.0314	26.5136	24.2725	19.2827	20.3976	19.8402	25.9187	21.8055	23.8621
TraesCS2B02G482800.1	1.86941	2.11428	1.99185	8.99702	9.54152	9.26927	2.5671	2.85531	2.7112	13.8931	10.4292	12.1611	123.713	117.879	120.796	29.8951	26.241	28.068	24.791	30.1905	27.4907
TraesCS2B02G482900.1	1.2015	1.69115	1.44632	9.08577	7.66769	8.37673	3.09591	2.27117	2.68354	9.59857	8.26422	8.9314	150.019	162.514	156.267	41.1776	41.0825	41.13	45.1355	54.9196	50.0276
TraesCS2B02G483000.1	0	0.198149	0.0990745	0	0.150971	0.0754855	0.056051	0	0.0280255	0	0.069141	0.0345705	10.8344	11.6249	11.2296	0.379973	0.117228	0.248601	0.0409407	0.11951	0.0802254
TraesCS2B02G483100.1	0	0	0	0	0	0	0	0	0	0	0	0	0.238554	0.0522677	0.145411	0	0	0	0.0366793	0.0414369	0.0390581
TraesCS2B02G486800.1	0	0	0	0	0	0	0	0	0	0	0	0	0	0	0	0	0	0	0	0	0
TraesCS2B02G490400.1	40.1005	25.4151	32.7578	4.0587	4.55475	4.30673	3.83408	4.271	4.05254	2.32767	0.924951	1.62631	393.513	323.717	358.615	143.145	120.753	131.949	4.97767	7.15631	6.06699
TraesCS2B02G494400.1	0.18	0.440202	0.310101	0.118612	0.12577	0.122191	0.989266	0.833745	0.911505	0	0.115873	0.0579365	0.609088	0.128869	0.368978	0.857486	0.612568	0.735027	0.514806	0.491813	0.503309
TraesCS2B02G494800.1	0.115782	0	0.057891	0.126032	0.283061	0.204547	0	0.261197	0.130599	0.191877	0.728367	0.460122	0	0	0	0	0	0	0	0	0
TraesCS2B02G498800.1	0	0	0	0	0	0	0	0	0	0	0	0	0	0	0	0	0	0	0	0	0
TraesCS2B02G499700.1	0	0	0	0	0.110384	0.055192	0.516837	0.388103	0.45247	0.334908	0.102055	0.218481	0.567871	0.313576	0.440724	1.17066	1.02563	1.09815	0.51405	0.619183	0.566617
TraesCS2B02G500700.1	0	0	0	0	0	0	0	0	0	0	0	0	0	0	0	0	0	0	0	0	0
TraesCS2B02G500800.1	0	0	0	0	0	0	0	0	0	0	0	0	0	0	0	0	0	0	0	0	0
TraesCS2B02G500900.1	0	0	0	0	0	0	0	0	0	0	0	0	0	0	0	0	0	0	0	0	0
TraesCS2B02G501000.1	21.463	14.3855	17.9243	1.17679	2.34353	1.76016	43.8663	45.1676	44.517	14.3277	5.90364	10.1157	46.4133	45.9891	46.2012	9.05592	9.82866	9.44229	6.10045	11.2927	8.69657
TraesCS2B02G501700.1	0	0	0	0	0	0	0	0	0	0	0	0	0	0	0	0	0	0	0	0	0
TraesCS2B02G501800.1	0	0	0	0	0	0	0	0	0	0	0	0	0	0	0	0	0	0	0	0	0
TraesCS2B02G502100.1	0	0	0	0	0	0	0	0	0	0	0	0	0	0	0	0	0	0	0	0	0
TraesCS2B02G502300.1	0	0	0	0	0	0	0	0	0	0	0	0	0	0	0	0	0	0	0	0	0
TraesCS2B02G502600.1	0	0	0	0	0	0	0	0	0	0	0	0	0	0	0	0	0	0	0	0	0
TraesCS2B02G502800.1	0	0	0	0	0	0	0	0	0	0	0	0	0	0	0	0	0	0	0	0	0
TraesCS2B02G504200.1	0.0745634	0	0.0372817	0	0	0	0	0	0	0.0839154	0.15495	0.119433	0	0.0662201	0.0331101	0.105114	0.127248	0.116181	0.312534	0.305412	0.308973
TraesCS2B02G507200.1	14.6368	15.2278	14.9323	22.7408	22.4991	22.6199	28.6318	26.8852	27.7585	22.8312	16.5417	19.6865	2.13159	1.83165	1.98162	22.5033	21.5854	22.0444	4.24595	6.41492	5.33043
TraesCS2B02G512500.1	0	0	0	0	0	0	0	0	0	0	0	0	0	0	0	0	0	0	0	0	0
TraesCS2B02G512600.1	0	0	0	0.188922	0	0.094461	0	0	0	0	0	0	0.342129	0.30322	0.322674	0.191588	0.714229	0.452908	0.0948754	0.271597	0.183236
TraesCS2B02G528400.1	3.52021	2.21439	2.8673	1.06251	2.00958	1.53605	1.34418	1.76712	1.55565	1.5752	1.05327	1.31424	1.98467	3.47326	2.72896	5.7713	5.34523	5.55827	5.0051	7.39063	6.19787
TraesCS2B02G528500.1	0	0	0	0	0	0	0	0.182379	0.0911895	0	0	0	0	0	0	0.256535	0.236698	0.246617	0	0.121248	0.060624
TraesCS2B02G537400.1	0	0	0	0	0	0	0	0	0	0	0	0	0	0	0	0	0	0	0	0	0
TraesCS2B02G540000.1	0	0	0	0	0	0	0	0	0	0	0	0	0.131031	0	0.0655155	0	0	0	0	0.0919083	0.0459541
TraesCS2B02G541900.1	1.67988	0.511505	1.09569	0	0.222274	0.111137	1.3005	0.638338	0.969419	2.39832	0.559093	1.47871	60.4931	60.3726	60.4329	12.1695	17.6159	14.8927	12.9484	13.5716	13.26
TraesCS2B02G542000.3	2.6445	5.28938	3.96694	2.70099	3.02881	2.8649	11.4065	4.71759	8.06204	7.26853	4.38392	5.82622	7.48609	6.23999	6.86304	9.0298	15.5746	12.3022	32.3766	24.2507	28.3137
TraesCS2B02G544500.1	0	0	0	0	0	0	0	0	0	0	0	0	0	0	0	0	0	0	0	0	0
TraesCS2B02G546600.1	0	0	0	0	0	0	0	0	0	0	0	0	0	0	0	0	0	0	0	0	0
TraesCS2B02G546900.1	0.249646	0.09395	0.171798	0	0	0	0.0736114	0.0944922	0.0840518	0	0.0148118	0.0074059	0.0118683	0.0812693	0.0465688	0.091042	0.122414	0.106728	0.0750516	0.0503332	0.0626924
TraesCS2B02G547400.1	0	0	0	0	0	0	0	0	0	0	0	0	0	0	0	0	0	0	0	0	0
TraesCS2B02G547900.1	0	0	0	0	0	0	0	0	0	0	0	0	0	0	0	0	0	0	0	0	0
TraesCS2B02G551600.1	0	0	0	0	0	0	0.184124	0	0.092062	0	0	0	0.212659	0	0.106329	0	0	0	0	0	0
TraesCS2B02G551700.1	0.255275	0.102281	0.178778	0.0503153	0	0.0251577	0.0873677	0.157596	0.122482	0.0567122	0.103691	0.0802016	0.329671	0.0454817	0.187576	0.0730844	0.0867958	0.0799401	0	0.251052	0.125526
TraesCS2B02G551800.1	14.4929	10.4389	12.4659	3.44608	7.66721	5.55664	17.5956	24.1988	20.8972	18.5333	12.7908	15.6621	24.6655	17.2541	20.9598	13.8234	14.1643	13.9939	6.75268	12.016	9.38434
TraesCS2B02G556200.1	0	0	0	0	0	0	0	0	0	0	0	0	0	0	0	0	0	0	0	0	0
TraesCS2B02G558700.1	0.0318847	0	0.0159424	0	0	0	0	0	0	0	0	0	0	0	0	0	0	0	0	0	0
TraesCS2B02G561900.1	0	0	0	0	0.0489229	0.0244614	0	0	0	0	0	0	0	0	0	0	0	0	0	0	0
TraesCS2B02G564300.1	0	0	0	0	0	0	0	0	0	0	0	0	0	0	0	0	0	0	0	0	0
TraesCS2B02G565500.1	0	0	0	0	0	0	0	0	0	0	0	0	0	0	0	0	0	0	0	0	0
TraesCS2B02G566000.1	0.471831	3.06199	1.76691	2.08224	0.645321	1.36378	2.17321	0.928448	1.55083	1.24536	0.238189	0.741775	12.298	9.58206	10.94	25.6117	21.54	23.5758	5.25735	4.3286	4.79298
TraesCS2B02G566400.1	0.228339	0	0.114169	0.267779	0	0.133889	0.619128	0	0.309564	0	0.227643	0.113822	0	0.231766	0.115883	3.30943	2.3474	2.82841	0.304453	0	0.152226
TraesCS2B02G572000.1	0	0	0	0	0	0	0	0	0	0	0	0	0	0	0	0	0	0	0	0	0
TraesCS2B02G572100.1	0	0.0421296	0.0210648	0	0	0	0.144426	0.0723322	0.108379	0	0.0837959	0.041898	0	0	0	0.811715	0.580193	0.695954	0	0.0261359	0.013068
TraesCS2B02G572200.1	0	0	0	0	0	0	0	0	0	0	0	0	0	0	0	0	0	0	0	0	0
TraesCS2B02G581800.1	0.357939	0	0.17897	0	0.19888	0.09944	0.0942412	0.211544	0.152893	0	0.165124	0.082562	0	0	0	0	0	0	0	0.00780917	0.00390458
TraesCS2B02G581900.1	0	0.0855269	0.0427635	0	0	0	0.0492341	0	0.0246171	0	0	0	0	0	0	0	0	0	0.290331	0	0.145166
TraesCS2B02G582000.1	0.247241	0.000108104	0.123675	0.0845911	0.0992931	0.0919421	6.23e-05	0.108504	0.0542832	0	0	0	0.672449	0.831496	0.751972	0.451189	0.531555	0.491372	0.00052111	0.504542	0.252532
TraesCS2B02G582100.1	0.383808	0.853947	0.618877	0.48138	0.114279	0.297829	0.308194	0.145903	0.227049	0.113051	0.102793	0.107922	2.6305	1.38159	2.00605	1.01916	1.2631	1.14113	3.14423	2.76805	2.95614
TraesCS2B02G582500.1	0	0	0	0	0	0	0	0	0	0	0	0	0	0	0	0	0	0	0	0	0
TraesCS2B02G586800.1	0	0.0596812	0.0298406	0.0588929	0	0.0294464	0.152416	0.0924191	0.122418	0.201311	0.0616394	0.131475	1.56536	1.87328	1.71932	0.64204	0.563387	0.602714	0.411615	0.326426	0.36902
TraesCS2B02G591200.1	0	0	0	0.0234263	0	0.0117132	0	0	0	0	0	0	0	0	0	0	0	0	0	0	0
TraesCS2B02G591800.1	0	0	0	0	0	0	0	0	0	0	0	0	0	0	0	0	0	0	0	0	0
TraesCS2B02G594300.1	0.263432	0.528078	0.395755	0	0	0	0.195568	0	0.097784	0.593079	0.484779	0.538929	0.42485	0	0.212425	0.224382	0	0.112191	0	0.120462	0.060231
TraesCS2B02G594800.1	0	0	0	0	0	0	0	0	0	0	0	0	0	0	0	0	0	0	0	0	0
TraesCS2B02G602600.1	0	0	0	0	0	0	0	0.0205188	0.0102594	0	0	0	0.0205725	0.0227815	0.021677	0	0	0	0	0.0336046	0.0168023
TraesCS2B02G603300.1	0	0	0	0	0	0	0	0	0	0	0	0	0	0	0	0	0	0	0	0	0
TraesCS2B02G603400.1	0	0	0	0	0	0	0	0	0	0	0	0	0	0	0	0	0	0	0	0	0
TraesCS2B02G606000.1	0.235916	0.278363	0.25714	0	0	0	0	0	0	0	0	0	0	0	0	0	0	0	0	0	0
TraesCS2B02G607400.1	0	0	0	0	0	0	0	0	0	0	0	0	0	0	0	0	0	0	0	0	0
TraesCS2B02G607800.1	0	0	0	0	0	0	0	0	0	0	0	0	0	0	0	0	0	0	0	0	0
TraesCS2B02G608200.1	0	0	0	0	0	0	0	0	0	0	0	0	0	0	0	0	0	0	0	0	0
TraesCS2B02G609300.1	0	0	0	0	0	0	0	0	0	0	0	0	0	0	0	0	0	0	0	0	0
TraesCS2B02G611200.1	0	0	0	0	0	0	0	0	0	0	0	0	0	0	0	0	0	0	0	0	0
TraesCS2B02G611300.1	0	0	0	0	0	0	0	0	0	0	0	0	0	0	0	0	0	0	0	0	0
TraesCS2B02G611400.1	0	0	0	0	0	0	0	0	0	0	0	0	0	0	0	0	0	0	0	0	0
TraesCS2B02G611500.1	0	0	0	0	0	0	0	0	0	0	0	0	0	0	0	0	0	0	0	0	0
TraesCS2B02G616500.1	0	0	0	0	0	0	0	0	0	0.0605444	0	0.0302722	0	0	0	0	0	0	0	0	0
TraesCS2B02G621500.1	1.96466	1.64594	1.8053	0.522558	0.468242	0.4954	2.40437	1.59557	1.99997	0.47224	0.162098	0.317169	1.18181	0.849519	1.01566	0.834763	0.903007	0.868885	0.673344	0.946026	0.809685
TraesCS2B02G622400.1	0	0	0	0	0	0	0	0	0	0	0	0	0	0	0	0	0	0	0	0	0
TraesCS2B02G627900.1	0.286824	0.289666	0.288245	0.690121	0.763374	0.726747	0.995842	0.877933	0.936887	2.18864	1.20882	1.69873	0.899441	1.5975	1.24847	4.6511	4.49063	4.57086	4.82775	5.96445	5.3961
TraesCS2B02G629900.1	0.0660492	0.0910132	0.0785312	0	0.0231159	0.011558	0	0	0	0	0.0218057	0.0109029	0.0697708	0.0593286	0.0645497	0.0161101	0.0374238	0.0267669	0.0153234	0.0289663	0.0221449
TraesCS2D02G002000.1	0	0	0	0	0	0	0	0	0	0	0	0	0	0	0	0	0	0	0	0	0
TraesCS2D02G002100.1	0	0	0	0	0	0	0	0	0	0	0	0	0	0	0	0	0	0	0	0	0
TraesCS2D02G003000.1	0	0.274663	0.137331	0	0	0	0	0	0	0	0	0	0.561767	0.227083	0.394425	0.146715	0	0.0733575	0	0.437864	0.218932
TraesCS2D02G003700.1	0.128106	0.215863	0.171984	0.0423313	0.0463375	0.0443344	0.0739691	0.066177	0.070073	0.0472489	0	0.0236245	0.308323	0.114299	0.211311	0.983708	0.761728	0.872718	0.27885	0.508167	0.393509
TraesCS2D02G004400.1	0	0	0	0	0	0	0	0	0	0	0	0	0	0	0	0	0	0	0	0	0
TraesCS2D02G009400.1	0	0	0	0	0	0	0	0	0	0	0	0	0	0	0	0	0	0	0	0	0
TraesCS2D02G009500.1	0	0	0	0	0	0	0	0	0	0	0	0	0	0	0	0	0	0	0	0	0
TraesCS2D02G011100.1	0	0	0	0	0	0	0	0	0	0	0	0	0	0	0	0	0	0	0	0	0
TraesCS2D02G011500.1	0	0	0	0	0	0	0	0	0	0	0	0	0	0	0	0	0	0	0	0	0
TraesCS2D02G012400.1	0	0	0	0	0	0	0	0	0	0	0	0	0	0	0	0	0	0	0	0	0
TraesCS2D02G012500.1	0	0	0	0	0	0	0	0	0	0	0	0	0	0	0	0	0	0	0	0	0
TraesCS2D02G012600.1	0	0	0	0	0	0	0	0	0	0	0	0	0	0	0	0	0	0	0	0	0
TraesCS2D02G025200.1	0	0	0	0	0	0	0	0	0	0	0	0	0	0	0	0	0	0	0	0	0
TraesCS2D02G025300.1	0	0	0	0	0	0	0	0	0	0	0	0	0	0	0	0	0	0	0	0	0
TraesCS2D02G026100.1	0	0	0	0	0	0	0	0	0	0	0	0	0	0	0	0	0	0	0	0	0
TraesCS2D02G031500.1	0	0	0	0	0	0	0	0	0	0	0	0	0	0	0	0	0	0	0	0	0
TraesCS2D02G033700.1	10.6626	9.07836	9.87048	2.19211	1.99786	2.09498	3.18626	3.82656	3.50641	1.08255	0.366206	0.724378	3.57286	3.92747	3.75016	5.57024	7.4154	6.49282	4.99742	5.42063	5.20903
TraesCS2D02G033800.1	0.905768	1.485	1.19538	0.0532915	0.112349	0.0828202	0.235803	0.228117	0.23196	0	0.184812	0.092406	0.153444	0.0714465	0.112445	0.871207	0.518961	0.695084	0.908701	1.26676	1.08773
TraesCS2D02G033900.1	11.5861	11.074	11.33	1.33099	1.17285	1.25192	2.57069	2.5843	2.57749	0.860753	0.49789	0.679322	0.220379	0.0330892	0.126734	0.425677	0.293395	0.359536	0.801214	0.870797	0.836005
TraesCS2D02G035100.1	0	0	0	0	0	0	0	0	0	0	0	0	0	0	0	0	0	0	0	0	0
TraesCS2D02G038500.1	0	0	0	0	0	0	0	0	0	0	0	0	0	0	0	0	0	0	0	0	0
TraesCS2D02G046800.1	0	0	0	0	0	0	0	0	0	0	0	0	0	0	0	0	0	0	0	0	0
TraesCS2D02G046900.1	0	0	0	0	0	0	0	0	0	0	0	0	0	0	0	0	0	0	0	0	0
TraesCS2D02G047000.1	0	0	0	0	0	0	0	0	0	0	0	0	0	0	0	0	0	0	0	0	0
TraesCS2D02G047100.1	0	0	0	0	0	0	0	0	0	0	0	0	0	0	0	0	0	0	0	0	0
TraesCS2D02G047200.1	0	0	0	0	0	0	0	0	0	0	0	0	0.0481581	0	0.0240791	0	0	0	0.0369511	0.0357957	0.0363734
TraesCS2D02G047300.1	0	0	0	0	0	0	0	0	0	0	0	0	0	0	0	0	0	0	0	0	0
TraesCS2D02G047400.1	0	0	0	0	0	0	0	0	0	0	0	0	0	0	0	0	0	0	0	0	0
TraesCS2D02G047600.1	0	0	0	0	0	0	0	0	0	0	0	0	0	0	0	0	0	0	0	0	0
TraesCS2D02G047700.1	0	0	0	0	0	0	0	0	0	0	0	0	0	0	0	0	0	0	0	0	0
TraesCS2D02G047800.1	0	0	0	0	0	0	0	0	0	0	0	0	0	0	0	0	0	0	0	0	0
TraesCS2D02G047900.1	0	0	0	0	0	0	0	0	0	0	0	0	0	0	0	0	0	0	0	0	0
TraesCS2D02G048100.1	0	0	0	0	0	0	0	0	0	0	0	0	0	0	0	0	0	0	0	0	0
TraesCS2D02G048200.1	0	0	0	0	0	0	0	0	0	0	0	0	0	0	0	0	0	0	0	0	0
TraesCS2D02G048400.1	0	0	0	0	0	0	0	0	0	0	0	0	0	0	0	0	0	0	0	0	0
TraesCS2D02G048500.1	0	0	0	0	0	0	0	0	0	0	0	0	0	0	0	0	0	0	0	0	0
TraesCS2D02G049600.1	0	0.144325	0.0721625	0	0	0	0.0610926	0	0.0305463	0	0	0	0	0	0	0	0	0	0	0.0432173	0.0216087
TraesCS2D02G050100.1	0	0	0	0	0	0	0	0	0	0	0	0	0	0	0	0	0	0	0	0	0
TraesCS2D02G050200.1	0	0	0	0	0	0	0	0	0	0	0	0	0	0	0	0	0	0	0	0	0
TraesCS2D02G053700.1	0	0	0	0	0	0	0	0	0	0	0	0	0	0	0	0	0	0	0	0	0
TraesCS2D02G054500.1	0	0	0	0	0	0	0	0	0	0	0	0	0	0	0	0	0	0	0	0	0
TraesCS2D02G058734.1	0	0	0	0	0	0	0	0	0	0	0	0	0	0	0	0	0	0	0	0	0
TraesCS2D02G061000.1	0	0	0	0	0	0	0	0	0	0	0	0	0	0	0	0	0	0	0	0	0
TraesCS2D02G061100.1	0	0	0	0	0	0	0	0	0	0	0	0	0	0	0	0	0	0	0	0	0
TraesCS2D02G061200.1	0	0.0528676	0.0264338	0	0.137013	0.0685065	0	0.192672	0.096336	0	0.145933	0.0729665	0	0	0	0	0	0	0	0	0
TraesCS2D02G061300.1	0.0262055	0.0269631	0.0265843	0.0525965	0.0276978	0.0401471	0	0.0204656	0.0102328	0	0	0	0.0624325	0.0235018	0.0429672	0.0764328	0.022264	0.0493484	0.0179951	0.136501	0.0772481
TraesCS2D02G061400.2	0	0	0	0.0568205	0	0.0284103	0	0.0221191	0.0110595	0	0	0	0	0	0	0	0	0	0.116035	0.0367329	0.076384
TraesCS2D02G061800.1	0.282025	0.283254	0.28264	0.105626	0	0.052813	0.0879823	0	0.0439911	0.129495	0.120332	0.124913	0.193793	0.764611	0.479202	0.695518	0.925308	0.810413	0.910884	1.55738	1.23413
TraesCS2D02G065900.1	0	0	0	0	0.0543355	0.0271678	0	0	0	0.0549624	0	0.0274812	0	0	0	0.106447	0	0.0532235	0.0951418	0.152725	0.123933
TraesCS2D02G066000.1	2.51601	2.09955	2.30778	1.97806	2.77068	2.37437	2.59541	2.87949	2.73745	4.1984	3.10214	3.65027	4.45943	4.30729	4.38336	13.7964	11.4527	12.6245	13.4619	17.1694	15.3156
TraesCS2D02G073600.1	0	0	0	0	0	0	0	0	0	0	0	0	0	0	0	0	0	0	0.0366877	0	0.0183438
TraesCS2D02G073700.1	3.55955	2.7048	3.13218	3.12487	5.11759	4.12123	1.75578	2.46103	2.1084	3.3726	1.60024	2.48642	0.606038	0.488552	0.547295	22.8455	18.5401	20.6928	16.7086	19.5697	18.1392
TraesCS2D02G074900.1	0	0	0	0	0	0	0	0	0	0.0320515	0	0.0160257	0	0	0	0	0	0	0	0	0
TraesCS2D02G075100.1	0	0	0	0	0	0	0	0.0264269	0.0132134	0	0	0	0	0	0	0	0	0	0	0	0
TraesCS2D02G075900.1	0	0	0	0	0	0	0	0	0	0	0	0	0	0	0	0	0	0	0	0	0
TraesCS2D02G078600.1	0	0	0	0	0	0	0	0	0	0	0	0	0	0	0	0	0	0	0	0	0
TraesCS2D02G080200.1	0	0	0	0	0	0	0	0	0	0	0	0	0	0	0	0	0	0	0	0	0
TraesCS2D02G081700.1	0	0	0	0	0	0	0	0	0	0	0	0	0	0	0	0	0	0	0	0	0
TraesCS2D02G088100.1	0	0	0	0	0	0	0	0	0	0	0	0	0	0	0	0	0	0	0	0	0
TraesCS2D02G089400.1	0	0	0	0	0	0	0	0	0	0	0	0	0	0	0	0	0	0	0	0	0
TraesCS2D02G092900.1	0	0	0	0	0	0	0	0	0	0	0	0	0	0	0	0	0	0	0	0	0
TraesCS2D02G093400.1	0	0	0	0	0	0	0	0	0	0	0	0	0	0	0	0	0	0	0	0	0
TraesCS2D02G096100.1	0	0	0	0	0.16113	0.080565	0.0591198	0	0.0295599	0.159741	0.0736354	0.116688	2.33411	1.83216	2.08313	0.602817	0.909686	0.756252	0.0429624	0.1257	0.0843312
TraesCS2D02G102900.1	0	0	0	0	0	0	0	0	0	0	0	0	0	0	0	0	0	0	0	0	0
TraesCS2D02G109300.1	0	0	0	0	0	0	0	0	0	0	0	0	0	0	0	0	0.049507	0.0247535	0	0	0
TraesCS2D02G110400.1	0	0	0	0	0	0	0	0	0	0	0	0	0	0	0	0	0	0	0	0	0
TraesCS2D02G110500.1	0	0	0	0	0	0	0	0	0	0	0.183113	0.0915565	0	0	0	0	0	0	0	0	0
TraesCS2D02G110600.1	0.148384	0	0.074192	0.0369213	0.0398809	0.0384011	0.0323904	0	0.0161952	0	0	0	0.266881	0.331507	0.299194	0.187714	0.157517	0.172615	0.197059	0.0235321	0.110296
TraesCS2D02G115000.1	0.046412	0	0.023206	0.0917928	0.0506336	0.0712132	0.0399697	0.0358946	0.0379321	0.462846	0.140759	0.301802	0.0373245	0.082737	0.0600308	0.0333189	0.0394237	0.0363713	0.0599555	0	0.0299778
TraesCS2D02G116800.1	0	0	0	0	0	0	0	0	0	0	0	0	0	0	0	0	0	0	0	0	0
TraesCS2D02G117400.1	230.791	230.515	230.653	121.133	186.35	153.742	182.417	250.241	216.329	171.947	99.3478	135.647	184.961	166.915	175.938	391.104	312.03	351.567	130.775	172.159	151.467
TraesCS2D02G123400.1	0	0	0	0	0	0	0	0	0	0	0	0	0	0	0	0	0	0	0	0	0
TraesCS2D02G124000.1	0	0	0	0	0	0	0	0	0	0	0	0	0	0	0	0	0	0	0	0	0
TraesCS2D02G128900.1	12.0539	11.5425	11.7982	2.19372	2.60978	2.40175	42.6168	37.9449	40.2809	6.20446	3.92845	5.06646	7.47873	6.99064	7.23468	10.8494	8.42357	9.63649	7.47841	7.84924	7.66383
TraesCS2D02G131800.1	0	0	0	0	0	0	0	0	0	0	0	0	0	0.0256288	0.0128144	0	0	0	0	0.0185135	0.00925675
TraesCS2D02G136800.1	0	0.265522	0.132761	0	0	0	0.329515	0.641644	0.485579	0.337298	0	0.168649	0.123792	0.128038	0.125915	0.391401	0.374087	0.382744	0.586429	0.962185	0.774307
TraesCS2D02G145400.1	0.337528	0.614586	0.476057	0.416965	0.411475	0.41422	0.692207	0.42972	0.560963	0.540615	0.257976	0.399295	0.453551	0.512314	0.482932	0.473392	0.491507	0.482449	0.392542	0.625859	0.509201
TraesCS2D02G152100.1	0	0	0	0	0	0	0	0.108442	0.054221	0	0	0	0	0	0	0	0	0	0	0	0
TraesCS2D02G155900.1	0	0	0	0	0	0	0	0	0	0	0	0	0	0	0	0	0	0	0	0	0
TraesCS2D02G156000.1	0	0	0	0	0	0	0	0	0	0	0	0	0	0	0	0	0	0	0	0	0
TraesCS2D02G156300.1	0	0	0	0	0	0	0	0	0	0	0	0	0	0	0	0	0	0	0	0	0
TraesCS2D02G156400.1	0	0	0	0	0	0	0	0	0	0	0	0	0	0	0	0	0	0	0	0	0
TraesCS2D02G156600.1	0	0	0	0	0	0	0.0299026	0	0.0149513	0	0	0	0	0	0	0	0.0289478	0.0144739	0	0	0
TraesCS2D02G161100.1	22.9969	21.3804	22.1887	3.1333	4.04741	3.59036	23.4489	22.8506	23.1497	2.48436	1.17015	1.82726	6.26262	4.98757	5.62509	6.69794	5.60796	6.15295	3.7271	5.58017	4.65363
TraesCS2D02G162500.2	2.94803	1.02452	1.98628	0.871623	1.74403	1.30783	2.41278	3.735	3.07389	3.39167	2.04294	2.71731	1.51054	1.74043	1.62548	1.16348	1.2171	1.19029	1.26367	2.15051	1.70709
TraesCS2D02G162700.1	0	0	0	0	0	0	0	0	0	0	0	0	0	0	0	0	0	0	0	0	0
TraesCS2D02G163100.1	0	0	0	0	0	0	0	0	0	0	0	0	0	0	0	0	0	0	0	0	0
TraesCS2D02G163200.1	0	0	0	0	0	0	0	0	0	0	0	0	0	0	0	0.0685607	0	0.0342804	0	0.060709	0.0303545
TraesCS2D02G163300.1	2.49793	2.78164	2.63978	1.53085	1.94748	1.73917	6.43514	6.29419	6.36467	4.22097	3.18703	3.704	31.9024	30.1935	31.048	9.81371	9.16274	9.48822	5.29524	6.66269	5.97896
TraesCS2D02G163500.1	0	0	0	0	0	0	0	0	0	0	0	0	0	0	0	0	0	0	0	0	0
TraesCS2D02G166200.1	0.0768609	0	0.0384304	0.222848	0	0.111424	0.190205	0.175792	0.182999	0.519872	0.639928	0.5799	16.4592	14.7383	15.5987	2.54274	2.49339	2.51806	0.320285	0.313365	0.316825
TraesCS2D02G168700.2	0.576122	0.904192	0.740157	0.469077	0.38854	0.428809	0.502265	0.486359	0.494312	0.96853	0.426303	0.697416	1.3194	0.933806	1.1266	1.83782	1.4111	1.62446	1.32969	1.52571	1.4277
TraesCS2D02G171400.1	0	0	0	0	0	0	0	0	0	0	0	0	0	0	0	0	0	0	0	0	0
TraesCS2D02G175300.1	0	0	0	0	0	0	0	0.0727657	0.0363829	0	0	0	0	0	0	0.0337754	0	0.0168877	0	0	0
TraesCS2D02G175400.1	0	0	0	0	0	0	0	0	0	0	0	0	0	0	0	0	0	0	0	0	0
TraesCS2D02G184800.1	0	0.121781	0.0608905	0.0687393	0.0777378	0.0732385	0.0749865	0	0.0374932	0	0	0	0.0628567	0.0506358	0.0567462	0.0413815	0	0.0206908	0	0.0727462	0.0363731
TraesCS2D02G185800.1	4.14375	3.50876	3.82625	1.0363	1.40186	1.21908	1.18089	0.868133	1.02451	0.645564	0.413188	0.529376	2.92944	2.49401	2.71172	3.74232	3.3257	3.53401	2.55737	3.14075	2.84906
TraesCS2D02G186000.1	0.0946079	0.181401	0.138004	0	0	0	0	0.0716316	0.0358158	0	0	0	0	0	0	0	0.0810482	0.0405241	0.0538684	0.0532173	0.0535429
TraesCS2D02G186100.1	0	0	0	0	0	0	0	0	0	0	0	0	0	0	0	0	0	0	0	0	0
TraesCS2D02G186200.1	0	0.119661	0.0598305	0	0	0	0	0	0	0	0	0	0	0.114022	0.057011	0	0	0	0	0	0
TraesCS2D02G186300.1	0	0	0	0	0	0	0	0	0	0	0	0	0	0	0	0	0	0	0	0	0
TraesCS2D02G186400.1	0	0	0	0.18633	0	0.093165	0	0	0	0	0	0	0	0	0	0	0	0	0	0	0
TraesCS2D02G186500.1	0.165879	0.0804165	0.123148	0.0797409	0	0.0398705	0	0.0630521	0.031526	0	0	0	0	0	0	0	0.0708193	0.0354097	0	0	0
TraesCS2D02G186600.1	0.0992889	0	0.0496444	0	0	0	0	0	0	0	0	0	0	0	0	0	0	0	0	0	0
TraesCS2D02G186700.1	0	0	0	0	0	0	0	0	0	0	0	0	0	0	0	0	0	0	0	0.0360785	0.0180392
TraesCS2D02G186800.1	0.0515848	0	0.0257924	0	0	0	0	0	0	0	0	0	0	0	0	0	0	0	0	0	0
TraesCS2D02G186900.1	0.0485624	0	0.0242812	0	0	0	0	0	0	0	0	0	0	0	0	0	0	0	0	0	0
TraesCS2D02G187000.1	0	0	0	0	0	0	0	0	0	0	0	0	0	0	0	0	0	0	0	0	0
TraesCS2D02G187200.1	0	0	0	0	0	0	0	0	0	0	0	0	0	0	0	0	0	0	0	0	0
TraesCS2D02G187600.1	0	0	0	0	0	0	0	0	0	0	0	0	0	0	0	0	0	0	0	0	0
TraesCS2D02G188100.1	0	0	0	0	0	0	0	0	0	0	0	0	0	0	0	0	0	0	0	0	0
TraesCS2D02G189800.1	0	0	0	0	0	0	0	0	0	0	0	0	0	0	0	0	0	0	0	0	0
TraesCS2D02G190100.1	0	0	0	0	0	0	0	0	0	0	0	0	0	0	0	0	0	0	0	0	0
TraesCS2D02G191900.1	0	0	0	0	0	0	0	0	0	0	0	0	0	0	0	0	0	0	0	0	0
TraesCS2D02G192300.1	0	0	0	0	0	0	0	0	0	0	0	0	0	0	0	0	0	0	0	0	0
TraesCS2D02G196400.1	0	0	0	0	0	0	0	0	0	0	0	0	0	0	0	0	0	0	0	0	0
TraesCS2D02G196500.1	0	0	0	0	0	0	0	0	0	0	0	0	0	0	0	0	0	0	0	0	0
TraesCS2D02G196600.1	0	0	0	0	0	0	0	0	0	0	0	0	0	0	0	0	0	0	0	0	0
TraesCS2D02G206000.1	3.74401	3.09848	3.42124	2.15633	2.47623	2.31628	2.54217	3.10004	2.82111	2.86123	1.4775	2.16936	4.96545	4.17718	4.57132	4.80446	3.72681	4.26563	3.32247	4.03692	3.6797
TraesCS2D02G208800.1	0	0	0	0	0	0	0.0195411	0.017098	0.0183195	0.0238789	0	0.0119395	0.0346112	0	0.0173056	0.0159873	0	0.00799365	0	0	0
TraesCS2D02G219100.2	2.83571	1.95371	2.39471	1.8636	3.25361	2.55861	5.38219	3.57067	4.47643	3.50722	2.78307	3.14514	2.65073	2.39468	2.52271	5.24923	4.56463	4.90693	3.24919	4.31493	3.78206
TraesCS2D02G219200.1	0	0	0	0	0	0	0	0	0	0	0	0	0	0	0	0	0	0	0	0	0
TraesCS2D02G221100.1	0	0	0	0	0	0	0	0	0	0	0	0	0	0	0	0	0	0	0	0	0
TraesCS2D02G221300.1	0	0	0	0	0	0	0	0	0	0	0	0	0	0	0	0	0	0	0	0	0
TraesCS2D02G222600.1	0	0	0	0	0	0	0	0	0	0	0	0	0.0220305	0	0.0110153	0	0	0	0	0	0
TraesCS2D02G245300.1	0.0959521	0.275617	0.185785	0	0	0	0.0770485	0.217855	0.147452	0	0	0	0	0	0	0	0	0	0	0.0538285	0.0269143
TraesCS2D02G246800.3	0	0	0	0	0	0	0	0	0	0	0	0	0	0	0	0	0.326956	0.163478	0.100991	0	0.0504955
TraesCS2D02G250700.1	150.631	143.821	147.226	24.9038	34.7178	29.8108	139.006	158.866	148.936	28.6348	21.6002	25.1175	116.02	104.531	110.275	62.3971	55.4946	58.9459	40.751	53.6357	47.1933
TraesCS2D02G253000.1	0	0	0	0	0	0	0.0692715	0	0.0346357	0	0	0	0	0	0	0	0	0	0	0	0
TraesCS2D02G255000.1	0	0	0	0	0	0	0	0	0	0	0	0	0	0	0	0	0	0	0	0	0
TraesCS2D02G256100.1	0	0	0	0	0	0	0	0	0	0	0	0	0	0	0	0	0	0	0	0	0
TraesCS2D02G256900.1	0	0	0	0	0	0	0	0	0	0	0	0	0	0	0	0	0	0	0	0	0
TraesCS2D02G257100.1	16.1848	11.5186	13.8517	3.03323	2.80285	2.91804	6.67077	6.74474	6.70776	9.36921	5.59021	7.47971	120.976	114.874	117.925	37.2309	33.1864	35.2086	6.14618	7.43093	6.78856
TraesCS2D02G260000.1	0.235299	0.20883	0.222064	0.0485238	0.288304	0.168414	0.253189	0.0759841	0.164587	0.0764571	0.0498383	0.0631477	2.66676	1.95346	2.31011	0.478168	0.316121	0.397145	0.139458	0.232261	0.18586
TraesCS2D02G260100.1	0	0	0	0	0	0	0	0	0	0	0	0	0	0	0	0	0	0	0	0	0
TraesCS2D02G260400.1	0.274918	0.453076	0.363997	0	0	0	0.790486	0.757475	0.77398	0.324751	0.23444	0.279595	0	0	0	0	0	0	0.117169	0	0.0585845
TraesCS2D02G261600.1	0.574982	0.606931	0.590956	0.128639	0.229371	0.179005	0.570912	0.56604	0.568476	0.152163	0.10182	0.126991	0.43213	0.228233	0.330182	0.347757	0.280101	0.313929	0.331577	0.408719	0.370148
TraesCS2D02G263600.1	0.525251	0.384977	0.455114	0.311308	0.217906	0.264607	1.84248	2.45421	2.14834	0.509199	0.344752	0.426975	1.24421	0.847928	1.04607	1.26331	1.37289	1.3181	0.369208	0.61494	0.492074
TraesCS2D02G263700.1	0	0	0	0	0	0	0	0	0	0	0	0	0	0	0	0	0	0	0	0	0
TraesCS2D02G264900.1	0	0	0	0	0	0	0.0488651	0	0.0244326	0	0	0	0	0.024706	0.012353	0	0.023414	0.011707	0	0	0
TraesCS2D02G274400.1	0.344839	0	0.17242	0	0	0	0	0	0	0	0.352059	0.17603	0	0	0	0.216393	0	0.108197	0	0	0
TraesCS2D02G274900.1	0	0.0656401	0.0328201	0.129724	0.0749418	0.102333	0.278544	0.254995	0.266769	0.522063	0.561428	0.541745	1.41549	1.30254	1.35901	1.99606	1.98633	1.99119	0.977157	1.71256	1.34486
TraesCS2D02G275500.1	0	0	0	0	0	0	0	0	0	0	0	0	0	0	0	0	0.291568	0.145784	0	0	0
TraesCS2D02G275600.1	0	0	0	0	0	0	0.445552	1.78424	1.1149	0	0	0	0	0.150282	0.075141	0	0.131892	0.065946	0	0	0
TraesCS2D02G276400.1	0	0.256	0.128	0	0	0	0.771835	0.366	0.568917	0.297544	0	0.148772	2.3409	3.09808	2.71949	0.895655	0.467028	0.681342	0.121183	0	0.0605915
TraesCS2D02G276500.1	0.238511	0.118369	0.17844	0.291907	0.398265	0.345086	0.352692	1.25043	0.801561	0.73121	0.183151	0.45718	0.339193	0.212179	0.275686	0.848717	0.862785	0.855751	0.416636	1.00755	0.712093
TraesCS2D02G281300.1	6.6474	6.55301	6.6002	1.3614	1.75035	1.55587	11.8538	10.6422	11.248	4.04254	2.64208	3.34231	13.3648	13.3243	13.3445	18.6609	15.7351	17.198	11.5626	15.4784	13.5205
TraesCS2D02G286700.1	0	0.100315	0.0501575	0.0534516	0.15385	0.103651	0.0404081	0	0.0202041	0	0.0475012	0.0237506	0.284109	0.0418538	0.162981	0.0336979	0	0.016849	0	0	0
TraesCS2D02G291600.1	15.4308	14.0531	14.7419	7.97807	10.1736	9.07583	16.8412	17.2352	17.0382	10.1794	9.65705	9.91822	25.2032	24.6415	24.9224	22.8983	18.4894	20.6938	14.9733	20.9459	17.9596
TraesCS2D02G293500.1	0	0	0	0	0	0	0	0	0	0	0	0	0	0	0	0	0	0	0	0	0
TraesCS2D02G295000.1	0	0	0	1.08235	0.912719	0.997534	1.74499	0.632829	1.18891	1.72658	1.41338	1.56998	7.04234	8.42874	7.73554	3.95518	2.87606	3.41562	1.40269	2.79542	2.09905
TraesCS2D02G296000.1	0	0	0	0	0	0	0	0	0	0	0	0	0	0	0	0	0	0	0	0	0
TraesCS2D02G296600.1	0	0	0	0	0	0	0.989198	0.694627	0.841913	0.235212	0	0.117606	0.926862	3.73314	2.33	2.30376	1.51103	1.9074	0.30253	0.523197	0.412864
TraesCS2D02G297700.1	0	0	0	0	0	0	0	0	0	0.082013	0	0.0410065	0	0	0	0	0	0	0	0	0
TraesCS2D02G298500.1	0	0	0	0	0	0	0	0	0	0	0.194145	0.0970725	0	0	0	0	0	0	0	0	0
TraesCS2D02G299400.1	0	0	0	0	0	0	0.0294681	0.0261169	0.0277925	0.184695	0	0.0923475	0.160644	0.0600522	0.110348	0.12164	0.085515	0.103577	0.112635	0.0858846	0.0992598
TraesCS2D02G308300.1	0.746322	1.74416	1.24524	0.504702	1.02608	0.765391	2.78544	2.18915	2.4873	0.907474	0.456668	0.682071	1.08191	1.32227	1.20209	2.07955	1.55513	1.81734	1.82792	2.16579	1.99686
TraesCS2D02G311400.1	236.441	186.663	211.552	1036.7	1232.57	1134.63	849.926	812.086	831.006	1297.66	968.767	1133.21	0.0862722	0	0.0431361	0.098887	0.0461198	0.0725034	0	0.0352672	0.0176336
TraesCS2D02G311600.1	0.134055	0	0.0670275	0	0.150971	0.0754855	0.056051	0	0.0280255	0	0	0	0	0	0	0	0.0571391	0.0285695	0	0	0
TraesCS2D02G319800.1	31.3103	24.4911	27.9007	10.4149	13.6176	12.0162	51.32	42.6327	46.9763	24.1188	11.4127	17.7658	75.4714	65.813	70.6422	30.7058	25.886	28.2959	9.62253	12.3784	11.0005
TraesCS2D02G321300.1	0	0	0	0	0	0	0	0	0	0.148015	0	0.0740075	0	0	0	0	0	0	0	0	0
TraesCS2D02G323800.1	0	0	0	0	0	0	0	0	0	0	0	0	0	0	0	0	0	0	0	0	0
TraesCS2D02G325100.1	0	0	0	0	0	0	0	0	0	0	0	0	0	0	0	0	0	0	0	0	0
TraesCS2D02G325300.1	0	0	0	0	0	0	0	0	0	0	0	0	0	0	0	0	0	0	0.0257023	0.024588	0.0251451
TraesCS2D02G327800.1	0	0	0	0	0	0	0	0	0	0	0	0	0	0	0	0	0	0	0	0	0
TraesCS2D02G329200.1	0	0	0	0	0	0	0	0	0	0	0	0	0	0	0	0	0	0	0	0	0
TraesCS2D02G333400.1	0.077162	0.150521	0.113841	0	0	0	0	0	0	0	0	0	0.0636288	0	0.0318144	0	0.0658732	0.0329366	0	0	0
TraesCS2D02G340000.1	0	0	0	0	0	0	0	0.034629	0.0173145	0	0	0	0	0	0	0	0	0	0	0	0
TraesCS2D02G341300.1	0	0	0	0	0	0	0	0	0	0	0	0	0	0	0	0	0	0	0	0	0
TraesCS2D02G344600.1	3.99163	3.66203	3.82683	1.48505	2.08499	1.78502	5.92253	8.46322	7.19287	5.10263	2.52827	3.81545	1.82578	2.25201	2.0389	13.8142	10.3487	12.0815	5.05548	6.63737	5.84642
TraesCS2D02G348700.1	0.0757029	0	0.0378515	0	0	0	0	0	0	0	0	0	0	0	0	0	0	0	0	0.0241806	0.0120903
TraesCS2D02G349400.1	2.83547	2.68619	2.76083	3.91183	4.53206	4.22194	5.18758	4.7396	4.96359	6.71119	3.7742	5.2427	3.72431	3.3101	3.5172	28.9978	22.6419	25.8199	5.19055	6.05076	5.62066
TraesCS2D02G350000.1	0	0	0	0	0	0	0	0	0	0	0	0	0	0	0	0	0	0	0	0	0
TraesCS2D02G351200.1	0.396157	0.183287	0.289722	0.0717408	0.11594	0.0938404	0.40949	0.083971	0.246731	0.039701	0.036074	0.0378875	0.316508	0.160968	0.238738	0.390823	0.611684	0.501254	0.191934	0.251979	0.221957
TraesCS2D02G354200.1	0	0	0	0	0	0	0	0	0	0	0	0	0	0	0	0	0	0	0	0	0
TraesCS2D02G355400.1	0.444553	0.627704	0.536129	0.42765	0.416584	0.422117	0.852205	0.846927	0.849566	0.54537	0.500932	0.523151	1.66667	1.70024	1.68345	1.16737	0.639063	0.903217	1.23219	1.45224	1.34221
TraesCS2D02G366500.1	0	0	0	0	0	0	0	0	0	0	0	0	0	0	0	0	0	0	0	0	0
TraesCS2D02G368200.1	0.107053	0.106942	0.106997	0.0526653	0	0.0263326	0.0456316	0.123755	0.0846933	0.0595263	0	0.0297631	0.34634	0.0953195	0.22083	0.0764804	0.364144	0.220312	0.508488	0.425418	0.466953
TraesCS2D02G370500.1	1.74337	0.43825	1.09081	0	0.201281	0.10064	0.532206	0.280744	0.406475	0	0	0	22.6992	18.5195	20.6093	0	0.31492	0.15746	0.235884	0	0.117942
TraesCS2D02G371800.1	0	0	0	0	0	0	0	0	0	0	0	0	0	0	0	0	0	0	0	0	0
TraesCS2D02G375500.1	0	0	0	0	0	0	0.0570916	0.0523646	0.0547281	0	0	0	0.0560197	0	0.0280098	0	0	0	0.0416295	0	0.0208147
TraesCS2D02G378700.1	0.883116	0.805628	0.844372	0.430777	0.266275	0.348526	1.52616	0.709737	1.11795	0.46986	0.275612	0.372736	1.92182	1.62986	1.77584	1.00941	0.745207	0.877308	0.677841	0.805449	0.741645
TraesCS2D02G382900.1	0	0	0	0	0	0	0	0	0	0	0	0	0	0	0	0	0	0	0	0	0
TraesCS2D02G393100.2	0	0.194353	0.0971765	0	0	0	0	0	0	0	0	0	0.0843379	0.110267	0.0973024	0	0	0	0	0.228545	0.114272
TraesCS2D02G408900.1	0	0.0969341	0.048467	0	0.121423	0.0607115	0.324203	0.0768797	0.200541	0.116778	0	0.058389	0	0.0901698	0.0450849	0	0	0	0	0	0
TraesCS2D02G409000.1	0	0	0	0	0	0	0	0	0	0	0	0	0	0	0	0	0	0	0	0	0
TraesCS2D02G411700.1	0	0	0	0	0	0	0	0	0	0	0	0	0	0	0	0	0	0	0	0	0
TraesCS2D02G415900.1	0.0734998	0	0.0367499	0	0	0	0.0321055	0	0.0160528	0	0	0	0.0293768	0	0.0146884	0.0265736	0.0624206	0.0444971	0.0732857	0	0.0366428
TraesCS2D02G422700.1	366.928	314.219	340.573	768.422	931.807	850.115	856.344	944.342	900.343	1388.02	687.811	1037.92	266.674	232.371	249.522	1447.62	1258.41	1353.01	1076.9	1378.05	1227.47
TraesCS2D02G422800.1	20.909	16.7023	18.8056	18.9853	33.5189	26.2521	19.368	22.6042	20.9861	20.1991	9.79744	14.9983	13.5286	12.9698	13.2492	35.2917	30.3104	32.8011	18.3012	20.3422	19.3217
TraesCS2D02G436900.1	0	0	0	0	0	0	0	0	0	0	0	0	0	0	0	0	0	0	0	0	0
TraesCS2D02G437000.1	0	0	0	0	0	0	0	0	0	0	0	0	0	0	0	0	0	0	0	0	0
TraesCS2D02G437100.1	0	0	0	0	0	0	0	0	0	0	0	0	0	0	0	0	0	0	0	0	0
TraesCS2D02G437200.1	0	0	0	0	0	0	0	0	0	0	0	0	0	0	0	0	0	0	0	0	0
TraesCS2D02G437300.1	0	0	0	0	0	0	0	0	0	0	0	0	0	0	0	0	0	0	0	0	0
TraesCS2D02G437400.1	0	0	0	0	0	0	0	0	0	0	0	0	0	0	0	0	0	0	0	0	0
TraesCS2D02G444800.1	0	0.216831	0.108415	0.890865	0	0.445433	0.346149	0.328071	0.33711	0.271511	0.457449	0.36448	0	0	0	0	0	0	0	0	0
TraesCS2D02G449000.1	0	0	0	0	0	0	0	0	0	0	0	0	0	0	0	0	0	0	0	0	0
TraesCS2D02G449100.1	0	0	0	0	0	0	0	0	0	0	0	0	0	0	0	0	0	0	0	0	0
TraesCS2D02G450700.1	0	0	0	0	0	0	0	0	0	0	0	0	0	0	0	0	0	0	0	0	0
TraesCS2D02G452500.1	0.0799742	0	0.0399871	0	0	0	0	0	0	0	0	0	0.132142	0.212774	0.172458	0	0	0	0.0472091	0.0462552	0.0467322
TraesCS2D02G452600.1	0	0	0	0	0	0	0	0	0	0	0	0	0	0	0	0	0	0	0	0	0
TraesCS2D02G452700.1	0	0	0	0	0	0	0	0	0	0	0	0	0	0	0	0.0498983	0	0.0249491	0	0	0
TraesCS2D02G460700.1	0.755381	0.880553	0.817967	0.786206	0	0.393103	9.36906	6.51928	7.94417	3.20648	3.32269	3.26459	13.2225	15.3178	14.2702	5.89638	4.62818	5.26228	5.40324	5.899	5.65112
TraesCS2D02G460800.1	2.26278	2.2341	2.24844	1.27064	0.792033	1.03134	6.28197	6.0612	6.17159	1.91848	1.12757	1.52303	2.8436	5.08677	3.96518	3.42214	1.42256	2.42235	6.52179	6.18246	6.35213
TraesCS2D02G461100.1	0.767591	0	0.383796	0	0.229416	0.114708	1.68757	1.01094	1.34925	0.27038	0	0.13519	2.91269	1.93099	2.42184	0.324979	0.825345	0.575162	2.51292	0.843992	1.67846
TraesCS2D02G461200.1	1.51076	2.93518	2.22297	3.14482	2.04024	2.59253	8.49825	7.94015	8.2192	6.41296	6.3898	6.40138	11.4237	14.5705	12.9971	11.1553	11.5115	11.3334	10.8578	10.0768	10.4673
TraesCS2D02G461300.1	0	0	0	0	0	0	0	0	0	0	0	0	0.388562	0.287792	0.338177	0.150846	0	0.075423	0	0.685709	0.342855
TraesCS2D02G461400.1	0	0	0	0	0	0	0.206376	0.178076	0.192226	0	0	0	16.8511	11.8347	14.3429	0	0	0	0	0	0
TraesCS2D02G465700.1	0	0	0	0	0	0	0	0	0	0	0	0	0	0	0	0	0.115419	0.0577095	0	0	0
TraesCS2D02G467500.1	13.5178	7.62915	10.5735	1.91778	2.14042	2.0291	1.82725	1.71095	1.7691	1.59756	1.26512	1.43134	384.66	328.557	356.609	46.7405	42.1048	44.4226	3.13946	4.44055	3.79
TraesCS2D02G471500.1	1.45996	0.60995	1.03496	1.00489	1.95548	1.48019	1.43987	2.06131	1.75059	0.59243	0.800397	0.696414	1.0561	1.37952	1.21781	1.53397	2.89737	2.21567	1.45192	1.64121	1.54657
TraesCS2D02G474600.1	0	0	0	0	0	0	0	0	0	0	0	0	0	0	0	0	0	0	0	0	0
TraesCS2D02G476800.1	0.230703	0	0.115351	0	0	0	0	0	0	0	0	0	0	0	0	0	0	0	0	0	0
TraesCS2D02G477600.1	0	0	0	0	0	0	0	0	0	0	0	0	0	0	0	0	0	0	0	0	0
TraesCS2D02G478900.1	0	0	0	0	0	0	0	0	0	0	0	0	0	0	0	0.0574488	0	0.0287244	0	0	0
TraesCS2D02G479200.1	0	0	0	0	0	0	0	0	0	0	0	0	0	0.0268234	0.0134117	0.0870771	0.0254356	0.0562564	0.0406489	0.0579689	0.0493089
TraesCS2D02G481400.1	6.33522	7.07601	6.70561	6.54895	7.63128	7.09011	14.194	11.8145	13.0043	6.51139	5.41854	5.96496	0.990165	0.711168	0.850666	3.30966	3.16905	3.23935	1.79848	2.21491	2.0067
TraesCS2D02G485800.1	0	0	0	0	0	0	0	0	0	0	0	0	0	0	0	0	0	0	0	0	0
TraesCS2D02G485900.1	0	0	0	0	0	0	0	0.366843	0.183421	0.586557	0.170955	0.378756	0	0	0	0.30082	0	0.15041	0	0.186763	0.0933815
TraesCS2D02G498500.1	0	0	0	0	0	0	0	0	0	0	0	0	0	0	0	0	0	0	0	0	0
TraesCS2D02G500800.1	0	0	0	0	0	0	0	0.0466242	0.0233121	0	0	0	0.0987756	0.0540083	0.076392	0.112711	0.103381	0.108046	0.113119	0	0.0565595
TraesCS2D02G503600.1	13.1602	14.8736	14.0169	68.5623	70.4538	69.508	12.9084	12.8909	12.8997	160.608	102.624	131.616	133.579	123.624	128.601	322.702	256.001	289.351	226.279	298.464	262.371
TraesCS2D02G505800.1	0	0	0	0	0	0	0	0	0	0	0	0	0	0	0	0	0	0	0	0	0
TraesCS2D02G510800.1	0	0	0	0	0	0	0	0	0	0	0	0	0	0	0	0	0	0	0	0	0
TraesCS2D02G513400.1	0	0	0	0	0	0	0	0	0	0	0	0	0	0	0	0	0	0	0	0	0
TraesCS2D02G514600.1	1.53518	0.597755	1.06647	0.532337	0.229416	0.380876	3.13406	1.41532	2.27469	1.89266	0.782471	1.33757	0.416099	0.721804	0.568952	0.32757	0	0.163785	2.32475	0.675193	1.49997
TraesCS2D02G515400.2	0.535463	0.312314	0.423889	0.43332	0.190144	0.311732	9.19213	8.27988	8.73601	8.66533	4.84317	6.75425	181.753	184.076	182.914	12.1148	13.9	13.0074	13.2458	19.3313	16.2886
TraesCS2D02G515500.1	1.92348	2.09859	2.01104	1.21749	1.0117	1.1146	4.06534	3.46716	3.76625	2.48789	1.10788	1.79788	3.15238	2.95518	3.05378	3.72463	7.26845	5.49654	10.1695	7.0553	8.6124
TraesCS2D02G517800.1	0	0	0	0	0	0	0	0	0	0	0	0	0	0	0	0	0	0	0	0	0
TraesCS2D02G519600.1	0	0	0	0	0	0	0	0	0	0	0	0	0	0	0	0	0	0	0	0	0
TraesCS2D02G519900.1	0	0.101916	0.050958	0	0	0	0.104873	0.0609356	0.0829043	0	0	0	0.0265434	0.0893266	0.057935	0.0769641	0.0973123	0.0871382	0.0447128	0.0802264	0.0624696
TraesCS2D02G520700.2	0	0	0	0.026129	0.0823044	0.0542167	0.0461442	0	0.0230721	0	0	0	0	0	0	0.0870293	0.134565	0.110797	0.101551	0	0.0507755
TraesCS2D02G522100.1	0	0	0	0	0	0	0	0	0	0.498146	0	0.249073	0	0	0	11.7464	8.27039	10.0084	0.796569	0.447786	0.622178
TraesCS2D02G523800.1	0	0	0	0.259379	0	0.12969	0	0	0	0	0	0	0	0.64359	0.321795	0.571242	0	0.285621	0	0.239451	0.119725
TraesCS2D02G524100.1	3.36646	2.84558	3.10602	0.565487	0.822744	0.694115	1.98727	2.69894	2.3431	0.385346	0.235759	0.310553	0.84149	0.694248	0.767869	2.29007	1.61196	1.95101	1.07208	2.1358	1.60394
TraesCS2D02G524200.1	53.4404	56.3996	54.92	17.2302	18.9229	18.0765	46.6806	49.3224	48.0015	38.3764	30.061	34.2187	59.422	55.8835	57.6527	64.7678	50.3328	57.5503	38.3871	63.2205	50.8038
TraesCS2D02G528900.1	0.0854065	0	0.0427032	0	0	0	0	0	0	0	0	0	0	0	0	0	0	0	0	0	0
TraesCS2D02G531100.1	0.051055	0.204561	0.127808	0.150946	0.0561108	0.103528	0.611574	0.393989	0.502781	0.226849	0.155536	0.191192	0.123627	0	0.0618135	0.0730844	0.130194	0.101639	0.09766	0.0313815	0.0645208
TraesCS2D02G536004.1	0	0	0	0	0	0	0	0	0	0	0	0	0	0	0	0	0	0	0	0	0
TraesCS2D02G536100.1	0	0	0	0.0729081	0.157326	0.115117	0	0	0	0.121141	0.0733913	0.0972661	1.75591	1.63625	1.69608	0.211822	0.217662	0.214742	0.24348	0.465097	0.354289
TraesCS2D02G537300.1	0	0	0	0	0	0	0	0	0	0	0	0	0	0	0	0.147956	0.566397	0.357177	0	0	0
TraesCS2D02G539200.1	0	0	0	0	0	0	0	0	0	0	0	0	0	0	0	0	0	0	0	0	0
TraesCS2D02G542900.1	0	0	0	0	0	0	0	0	0	0	0	0	0	0	0	0.0803328	0	0.0401664	0	0	0
TraesCS2D02G543000.1	0	0	0	0	0	0	0.10293	0.0389692	0.0709496	0	0	0	0	0	0	0.336746	0.324888	0.330817	0.0578465	0	0.0289233
TraesCS2D02G543100.1	0	0	0	0	0	0	0	0	0	0	0	0	0	0	0	0	0	0	0	0	0
TraesCS2D02G543300.1	0	0	0	0	0	0	0	0.0864559	0.043228	0	0	0	0	0	0	0.133187	0.0755849	0.104386	0	0	0
TraesCS2D02G543400.1	0.0427948	0	0.0213974	0	0	0	0	0.0663178	0.0331589	0	0	0	0	0	0	0.0930969	0.0363514	0.0647241	0.0279378	0	0.0139689
TraesCS2D02G543500.1	0	0	0	0	0	0	0.119386	0.107222	0.113304	0.0511846	0.0933821	0.0722833	0.111434	0.155642	0.133538	8.75731	7.79178	8.27454	0.292726	0.258285	0.275505
TraesCS2D02G543600.1	0	0.108309	0.0541545	0.0533514	0	0.0266757	0.462046	0.794214	0.62813	0.301861	0	0.15093	0	0	0	4.49394	4.84513	4.66953	0.068586	0.1656	0.117093
TraesCS2D02G552100.1	8.77975	7.83284	8.3063	8.7821	12.7389	10.7605	14.8994	15.7505	15.325	32.3271	17.345	24.8361	102.205	88.2364	95.2207	48.3652	40.243	44.3041	22.1039	29.9094	26.0067
TraesCS2D02G552300.1	0	0	0	0	0	0	0	0	0	0	0	0	0	0	0	0	0	0	0	0	0
TraesCS2D02G557700.1	0	0	0	0	0	0	0	0	0	0	0	0	0	0	0	0	0	0	0	0	0
TraesCS2D02G561600.1	0	0	0	0	0	0	0	0	0	0	0	0	0	0	0	0	0	0	0	0	0
TraesCS2D02G562100.1	0	0	0	0	0	0	0	0	0	0	0	0	0.0441609	0	0.0220805	0	0	0	0	0	0
TraesCS2D02G562200.1	0	0	0	0	0	0	0	0	0	0	0	0	0	0	0	0	0	0	0	0	0
TraesCS2D02G564700.1	0.735636	0	0.367818	0.0765596	1.04199	0.559275	0	0.0359249	0.0179625	0	0.120266	0.060133	0	0	0	0.386271	0.0512995	0.218785	0.210277	0.410553	0.310415
TraesCS2D02G566700.1	0.0592689	0	0.0296344	0	0	0	0	0.0455482	0.0227741	0	0	0	0	0	0	0	0	0	0	0	0
TraesCS2D02G571600.1	0	0.074196	0.037098	0	0	0	0	0	0	0	0	0	13.1463	10.7945	11.9704	0	0	0	0	0	0
TraesCS2D02G575700.1	0	0	0	0	0	0	0	0	0	0	0	0	0	0	0	0	0	0	0	0	0
TraesCS2D02G577200.1	0	0	0	0	0	0	0	0	0	0	0	0	0	0	0	0	0	0	0	0	0
TraesCS2D02G579900.1	4.04842	3.35275	3.70059	23.9319	27.5515	25.7417	8.08487	9.57353	8.8292	49.0143	32.0727	40.5435	27.1081	26.9803	27.0442	67.2424	57.0926	62.1675	47.2746	68.5817	57.9282
TraesCS2D02G584800.1	0	0	0	0	0	0	0	0	0	0	0	0	0	0	0	0	0	0	0	0	0
TraesCS2D02G586300.1	0	0	0	0	0	0	0	0	0	0	0	0	0	0	0	0	0	0	0	0	0
TraesCS2D02G586700.1	0	0	0	0	0	0	0	0	0	0	0	0	0	0	0	0	0	0	0	0	0
TraesCS2D02G586800.1	0	0	0	0	0	0	0	0	0	0	0	0	0	0	0	0	0	0	0	0	0
TraesCS2D02G586900.1	0	0	0	0	0	0	0	0	0	0	0	0	0	0	0	0	0	0	0	0	0
TraesCS2D02G589700.1	0	0	0	0	0	0	0	0	0	0	0	0	0	0	0	0	0	0	0	0	0
TraesCS2D02G592900.1	0	0	0	0	0	0	0	0	0	0	0	0	0	0	0	0	0	0	0	0	0
TraesCS2D02G595800.1	0	0	0	0.498127	0	0.249063	0.374288	0	0.187144	0.293966	0	0.146983	0.432648	0.138417	0.285532	0.346163	0.664688	0.505425	0.232664	0.470183	0.351423
TraesCS2D02G596700.1	0.0934661	0.0940686	0.0937673	0.0924239	0	0.046212	0.44253	0.0361334	0.239332	0	0	0	0.263183	0.208292	0.235737	0.0670945	0.2684	0.167747	0	0.0870063	0.0435031
TraesCS2D02G596800.1	0	0	0	0	0	0	0	0	0	0	0	0	0	0	0	0	0	0	0	0	0
TraesCS2D02G598600.1	0	0	0	0	0	0	0.108056	0	0.054028	0	0	0	0	0	0	0	0	0	0	0	0
TraesCS2D02G598700.1	0	0	0	0	0	0	0	0	0	0	0	0	0	0	0	0	0	0	0	0	0
TraesCS3A02G002200.1	0	0	0	0	0	0	0	0	0	0	0	0	0	0	0	0	0	0	0	0	0
TraesCS3A02G003000.1	0	0	0	0	0	0	0	0	0	0	0	0	0	0	0	0	0	0	0	0	0
TraesCS3A02G003100.1	0	0	0	0	0	0	0	0	0	0	0	0	0	0	0	0	0	0	0	0	0
TraesCS3A02G003200.1	0	0	0	0	0	0	0	0	0	0	0	0	0	0	0	0	0	0	0	0	0
TraesCS3A02G003300.1	0	0	0	0	0	0	0	0	0	0	0	0	0	0	0	0	0	0	0	0	0
TraesCS3A02G003400.1	0	0	0	0	0	0	0	0	0	0	0	0	0	0	0	0	0	0	0	0	0
TraesCS3A02G003500.1	0	0	0	0	0	0	0	0	0	0	0	0	0	0	0	0	0	0	0	0	0
TraesCS3A02G003700.1	0	0	0	0	0	0	0	0	0	0	0	0	0	0	0	0	0	0	0	0	0
TraesCS3A02G004000.1	0	0	0	0	0	0	0	0	0	0	0	0	0	0	0	0	0	0	0	0	0
TraesCS3A02G004100.1	0	0	0	0	0	0	0	0	0	0	0	0	0	0	0	0	0	0	0	0	0
TraesCS3A02G004200.1	0	0	0	0	0	0	0	0	0	0	0	0	0	0	0	0	0	0	0	0	0
TraesCS3A02G004300.1	0	0	0	0	0	0	0	0	0	0	0	0	0	0	0	0	0	0	0	0	0
TraesCS3A02G004400.1	0	0	0	0	0	0	0	0	0	0	0	0	0	0	0	0	0	0	0	0	0
TraesCS3A02G004500.1	0	0	0	0	0	0	0	0	0	0	0	0	0	0	0	0	0	0	0	0	0
TraesCS3A02G004600.1	0	0	0	0	0	0	0	0	0	0	0	0	0	0	0	0	0	0	0	0	0
TraesCS3A02G004700.1	0	0	0	0	0	0	0	0	0	0	0	0	0	0	0	0	0	0	0	0	0
TraesCS3A02G004800.1	0	0	0	0	0	0	0	0	0	0	0	0	0	0	0	0	0	0	0	0	0
TraesCS3A02G004900.1	0	0	0	0	0	0	0	0	0	0	0	0	0	0	0	0	0	0	0	0	0
TraesCS3A02G005000.1	0	0	0	0	0	0	0	0	0	0	0	0	0	0	0	0	0	0	0	0	0
TraesCS3A02G005100.1	0	0	0	0	0	0	0	0	0	0	0	0	0	0	0	0	0	0	0	0	0
TraesCS3A02G005200.1	0	0	0	0	0	0	0	0	0	0	0	0	0	0	0	0	0	0	0	0	0
TraesCS3A02G005400.1	0	0	0	0	0	0	0	0	0	0	0	0	0	0	0	0	0	0	0	0	0
TraesCS3A02G005600.1	0	0	0	0	0	0	0	0	0	0	0	0	0	0	0	0	0	0	0	0	0
TraesCS3A02G005800.1	0	0	0	0	0	0	0	0	0	0	0	0	0	0	0	0	0	0	0	0	0
TraesCS3A02G006000.1	0	0	0	0	0	0	0	0	0	0	0	0	0	0	0	0	0	0	0	0	0
TraesCS3A02G007500.1	0.585686	0.427202	0.506444	0.380597	1.26366	0.822129	0.874679	1.2869	1.08079	1.56823	2.19218	1.88021	6.32027	2.05645	4.18836	2.90833	3.77304	3.34068	3.18231	6.46813	4.82522
TraesCS3A02G007600.1	1.08815	0.815137	0.951643	0.764476	0.81907	0.791773	1.79699	1.50149	1.64924	1.55676	0.916058	1.23641	2.94538	3.03735	2.99137	4.78328	3.88447	4.33387	4.79378	6.71061	5.7522
TraesCS3A02G007700.1	0.0447409	0	0.0223705	0	0	0	0.120811	0.05087	0.0858405	0.107817	0.0979204	0.102869	0.234449	0	0.117224	0.237021	0.194253	0.215637	0.06597	0.275795	0.170882
TraesCS3A02G009500.1	0	0	0	0	0	0	0	0	0	0	0	0	0	0	0	0	0	0	0	0	0
TraesCS3A02G010200.1	0	0	0	0	0	0	0	0.0638267	0.0319134	0	0	0	0	0	0	0	0	0	0	0	0
TraesCS3A02G010500.1	0	0	0	0	0	0	0	0	0	0	0	0	0	0	0	0	0	0	0	0	0
TraesCS3A02G010600.1	0	0	0	0.0447753	0.0492849	0.0470301	0	0	0	0	0	0	0	0	0	0.195064	0.0768601	0.135962	0.26393	0.169037	0.216483
TraesCS3A02G010700.1	0	0	0	0	0	0	0	0	0	0	0	0	0	0	0	0	0	0	0	0	0
TraesCS3A02G011000.1	0	0	0	0	0	0	0	0	0	0	0	0	0	0	0	0	0	0	0	0.136516	0.068258
TraesCS3A02G011300.1	0	0	0	0.043519	0.0477585	0.0456388	0	0	0	0.145879	0.0443158	0.0950974	0.105833	0.0783751	0.092104	0.063202	0.0373221	0.050262	0.0285871	0.0823179	0.0554525
TraesCS3A02G011400.1	0	0	0	0	0	0	0.0871597	0	0.0435799	0.255895	0.118876	0.187385	0	0	0	0.609844	0.0950611	0.352453	0.42433	0.180834	0.302582
TraesCS3A02G011500.1	0	0	0	0	0	0	0	0	0	0	0	0	0	0	0	0.0229967	0	0.0114983	0.0641538	0.203566	0.13386
TraesCS3A02G011600.1	1.36591	1.42636	1.39614	11.0834	14.4236	12.7535	2.25865	3.00805	2.63335	37.8735	21.6596	29.7666	7.96963	7.0647	7.51717	117.063	102.247	109.655	86.2455	97.7468	91.9962
TraesCS3A02G011800.1	0.086521	0.0437161	0.0651185	0.257228	0.187928	0.222578	0.0748794	0.134062	0.104471	0.143635	0.261685	0.20266	0.833309	1.04204	0.937674	0.778299	0.587994	0.683146	0.789732	0.866004	0.827868
TraesCS3A02G011900.1	0	0	0	0	0	0	0.559906	0.349293	0.4546	0	0	0	0.446184	0.13439	0.290287	0.0360046	0	0.0180023	0	0	0
TraesCS3A02G012000.1	0.12639	0.125043	0.125717	0.802557	0.778528	0.790542	0.159439	0.290886	0.225162	1.13047	0.779403	0.954937	3.34975	3.09216	3.22096	4.53364	3.6613	4.09747	4.05535	6.74086	5.3981
TraesCS3A02G012400.1	0	0	0	0	0	0	0	0	0	0	0	0	0	0	0	0	0	0	0	0	0
TraesCS3A02G012500.1	0	0	0	0	0	0	0	0	0	0	0	0	0	0	0	0	0	0	0	0	0
TraesCS3A02G012600.1	0	0	0	0	0	0	0	0	0	0	0	0	0	0	0	0	0	0	0.0231634	0	0.0115817
TraesCS3A02G021400.1	0	0	0	0	0	0	0	0	0	0.119391	0	0.0596955	0.0876486	0	0.0438243	0	0	0	0	0	0
TraesCS3A02G031700.1	0	0	0	0	0	0	0	0	0	0	0	0	0	0	0	0	0	0	0	0	0
TraesCS3A02G040700.1	0	0	0	0	0	0	0	0	0	0	0	0	0	0	0	0	0	0	0	0	0
TraesCS3A02G040900.1	0	0	0	0	0	0	0	0	0	0	0	0	0	0	0	0	0	0	0	0	0
TraesCS3A02G041000.1	32.6471	33.2654	32.9562	26.3222	31.959	29.1406	39.5379	38.5848	39.0614	18.7094	16.8252	17.7673	6.46747	5.36856	5.91802	13.4348	11.1379	12.2863	9.95298	12.99	11.4715
TraesCS3A02G045100.1	0	0	0	0	0	0	0	0	0	0	0	0	0	0	0	0	0	0	0	0	0
TraesCS3A02G045500.1	0	0	0	0	0	0	2.38e-05	0	1.19e-05	0	0	0	0	0	0	9.97e-06	0	4.985e-06	6.37e-05	0	3.185e-05
TraesCS3A02G045600.1	0	0	0	0	0	0	0	0.0566934	0.0283467	0	0	0	0	0.0652108	0.0326054	0	0.123919	0.0619595	0.0242679	0.0231762	0.0237221
TraesCS3A02G045700.1	0	0	0	0	0	0	0	0	0	0	0	0	0	0	0	0	0	0	0	0	0
TraesCS3A02G046000.1	0	0	0	0	0	0	0.3402	0.305646	0.322923	0.910339	0	0.45517	1.01095	3.07201	2.04148	0.702234	0.405346	0.55379	0.274959	0	0.13748
TraesCS3A02G046100.2	1.54718	0.756327	1.15175	1.74658	1.49123	1.61891	2.71546	2.82717	2.77132	3.59513	2.94566	3.2704	62.4627	57.0454	59.754	5.92528	6.16492	6.0451	7.17273	8.97692	8.07483
TraesCS3A02G046200.2	0	0.0645174	0.0322587	0	0.34575	0.172875	0	7.06e-07	3.53e-07	0.213825	0.194187	0.204006	0	0	0	0	0.0471573	0.0235786	0.154699	0	0.0773495
TraesCS3A02G046300.1	0	0	0	0.0546306	0.123132	0.0888813	0	0.0856432	0.0428216	0.185739	0.0567413	0.12124	0.135194	0	0.067597	0.317466	0.189263	0.253364	0.210153	0.609359	0.409756
TraesCS3A02G046400.1	1.80322	2.77638	2.2898	0	0.629064	0.314532	1.29822	1.44806	1.37314	1.18433	0.450804	0.817567	0.187123	0	0.0935615	0.391985	0	0.195992	0.152509	0.149377	0.150943
TraesCS3A02G046600.1	0	0	0	0	0	0	0	0	0	0	0	0	0	0	0	0	0	0	0	0	0
TraesCS3A02G049100.1	0	0	0	0	0	0	0.459408	0.304276	0.381842	0	0	0	0	0	0	0.112307	0	0.0561535	0.236046	0.185021	0.210533
TraesCS3A02G049700.1	0.351694	1.13102	0.741357	0.163	0	0.0815	1.1933	0.760572	0.976936	0	0.354587	0.177293	0.591228	0.31959	0.455409	0.6012	0.308104	0.454652	0.425205	0.347716	0.38646
TraesCS3A02G050400.1	0	0	0	0	0	0	0	0	0	0	0	0	0	0	0	0	0	0	0	0	0
TraesCS3A02G050900.1	0	0	0	0	0	0	0	0	0	0	0	0	0	0	0	0	0	0	0	0	0
TraesCS3A02G052900.1	0	0	0	0	0	0	0	0	0	0	0	0	0	0	0	0	0	0	0	0	0
TraesCS3A02G053000.1	3.80493	3.0991	3.45202	6.36401	22.8517	14.6079	4.55809	13.4512	9.00465	4.94567	1.84043	3.39305	1.38753	1.35165	1.36959	5.13628	4.82702	4.98165	2.16736	3.19864	2.683
TraesCS3A02G053100.1	0.271781	0	0.13589	0.471408	0.993553	0.73248	0.364647	0.16814	0.266394	0	0	0	0.198219	0	0.0991095	0.160509	0	0.0802545	0	0.123025	0.0615125
TraesCS3A02G053200.1	0.245212	0	0.122606	0	0	0	0.357796	0.338317	0.348056	0	0.23444	0.11722	0.404949	0.230519	0.317734	0.327091	0	0.163546	0	0	0
TraesCS3A02G054300.1	0	0	0	0	0	0	0	0	0	0	0	0	0	0	0	0	0	0	0	0	0
TraesCS3A02G059900.3	0	0.0833396	0.0416698	0	0	0	0	0	0	0	0	0	0	0	0	0	0	0	0	0.067615	0.0338075
TraesCS3A02G061500.1	0	0	0	0	0	0	0	0	0	0.102606	0.0936102	0.0981081	0	0	0	0	0	0	0	0.0287586	0.0143793
TraesCS3A02G061800.1	0	0	0	0	0	0	0	0	0	0	0	0	0	0	0	0	0	0	0	0	0
TraesCS3A02G062300.1	0	0	0	0	0	0	0	0	0	0	0	0	0	0	0	0	0	0	0	0	0
TraesCS3A02G062400.1	0	0	0	0	0	0	0	0	0	0	0	0	0	0	0	0	0	0	0	0	0
TraesCS3A02G062500.1	0	0	0	0	0	0	0	0	0	0	0	0	0	0	0	0	0	0	0	0	0
TraesCS3A02G063000.1	0	0	0	0	0	0	0	0	0	0	0	0	0	0	0	0	0	0	0	0	0
TraesCS3A02G063200.1	0	0	0	0	0	0	0	0	0	0	0	0	0	0	0	0	0	0	0	0	0
TraesCS3A02G066100.1	0	0	0	0	0	0	0	0	0	0	0	0	0	0	0	0	0	0	0	0	0
TraesCS3A02G066200.1	0	0	0	0	0	0	0	0	0	0	0	0	0	0	0	0	0	0	0	0	0
TraesCS3A02G066300.1	0	0	0	0	0	0	0	0	0	0	0	0	0	0	0	0	0	0	0	0	0
TraesCS3A02G066400.1	0	0	0	0	0	0	0	0	0	0	0	0	0	0	0	0	0	0	0	0	0
TraesCS3A02G066500.1	0	0	0	0	0	0	0	0	0	0	0	0	0	0	0	0	0	0	0	0	0
TraesCS3A02G066600.1	11.8847	14.4104	13.1475	2.52523	3.49751	3.01137	2.37497	2.079	2.22698	4.248	1.94704	3.09752	55.3726	53.4298	54.4012	15.7093	14.7051	15.2072	7.54438	10.6619	9.10314
TraesCS3A02G066700.1	0	0	0	0	0	0	0	0	0	0	0	0	0	0	0	0	0	0	0	0	0
TraesCS3A02G066900.1	0	0	0	0	0	0	0	0	0	0	0	0	0	0	0	0	0	0	0	0	0
TraesCS3A02G067000.1	0	0	0	0	0	0	0	0	0	0	0	0	0	0	0	0	0	0	0	0	0
TraesCS3A02G067100.1	0	0	0	0	0	0	0	0	0	0	0	0	0	0	0	0	0	0	0	0	0
TraesCS3A02G067200.1	0	0	0	0	0	0	0	0	0	0	0	0	0	0	0	0.0541008	0.0656155	0.0598581	0	0	0
TraesCS3A02G070000.1	0	0	0	0	0	0	0	0	0	0	0	0	0	0	0	0	0	0	0	0	0
TraesCS3A02G070200.1	0	0	0	0	0	0	0	0	0	0	0	0	0	0	0	0	0	0	0	0	0
TraesCS3A02G075200.1	0	0	0	0	0	0	0	0	0	0	0	0	0	0	0	0	0	0	0	0	0
TraesCS3A02G080800.1	6.06091	5.44951	5.75521	6.06979	6.51446	6.29213	5.74081	7.00578	6.37329	5.86998	3.22306	4.54652	9.98444	8.78544	9.38494	9.50512	9.35288	9.429	7.07054	8.3253	7.69792
TraesCS3A02G081000.1	0	0	0	0	0	0	0	0	0	0	0	0	0	0	0	0	0	0	0	0	0
TraesCS3A02G084900.1	14.7943	15.0419	14.9181	7.19632	7.51268	7.3545	10.2227	10.1721	10.1974	9.0321	5.83704	7.43457	10.5936	10.5409	10.5673	13.8336	12.8921	13.3628	16.0911	18.8579	17.4745
TraesCS3A02G085800.1	0	0	0	0	0	0	0	0	0	0	0	0	0	0	0	0	0	0	0	0	0
TraesCS3A02G086500.1	0.0432605	0.0874321	0.0653463	0.0428713	0	0.0214357	0	0	0	0	0	0	0.0347212	0	0.0173606	0	0.0367497	0.0183749	0.0282047	0.0541252	0.0411649
TraesCS3A02G086600.1	0	0	0	0	0	0	0	0	0	0	0	0	0	0	0	0	0	0	0	0	0
TraesCS3A02G091200.1	0	0	0	0	0	0	0	0	0	0	0	0	0	0	0	0	0	0	0	0	0
TraesCS3A02G092600.1	0	0	0	0	0	0	0	0	0	0	0	0	0	0	0	0	0	0	0	0	0
TraesCS3A02G095600.1	0	0	0	0	0	0	0	0	0	0	0	0	0	0	0	0	0	0	0	0	0
TraesCS3A02G095900.1	0	0	0	0.132926	0	0.066463	0.447561	0.881294	0.664427	0	0.690966	0.345483	1.70698	1.34828	1.52763	0.99299	0.666681	0.829835	2.06557	0.738374	1.40197
TraesCS3A02G097300.1	10.4663	10.978	10.7221	5.71598	6.31842	6.0172	14.4792	14.5176	14.4984	9.25074	6.96229	8.10651	13.4205	11.3002	12.3604	17.0452	13.413	15.2291	13.3341	18.418	15.876
TraesCS3A02G098100.1	0	0	0	0	0	0	0	0	0	0	0	0	0	0	0	0	0	0	0	0	0
TraesCS3A02G100500.1	0	0.0752603	0.0376302	0	0	0	0	0	0	0	0	0	0	0	0	0	0	0	0	0	0
TraesCS3A02G100600.1	0	0	0	0	0	0	0	0	0	0	0	0	0	0	0	0	0	0	0	0.0248106	0.0124053
TraesCS3A02G104100.1	22.8194	20.0718	21.4456	1.01321	1.5774	1.2953	20.5105	18.0726	19.2916	2.58742	1.29821	1.94281	1.20355	0.501521	0.852535	4.49214	4.13802	4.31508	3.53652	5.07271	4.30462
TraesCS3A02G110100.1	0.208981	0.124868	0.166925	0.064005	0.114913	0.089459	0.0971325	0.0879059	0.0925192	0.0704476	0.0639792	0.0672134	0.0895656	0.0651432	0.0773544	0.271828	0.149993	0.210911	0.154369	0.203685	0.179027
TraesCS3A02G110500.1	0	0	0	0	0	0	0	0	0	0	0	0	0.0418808	0.138565	0.0902229	0	0	0	0	0.0318188	0.0159094
TraesCS3A02G110600.1	0	0	0	0	0.0285304	0.0142652	0	0	0	0.0864184	0	0.0432092	0.0418808	0	0.0209404	0	0	0	0.016495	0	0.0082475
TraesCS3A02G110700.1	0	0	0	0	0.0285304	0.0142652	0	0	0	0.0864184	0	0.0432092	0.0418808	0	0.0209404	0	0	0	0.016495	0	0.0082475
TraesCS3A02G121900.1	0	0	0	0	0	0	0	0	0	0	0	0	0	0	0	0	0	0	0	0	0
TraesCS3A02G129600.1	8.31267	5.88768	7.10018	1.77186	1.96	1.86593	4.39879	4.52278	4.46078	3.73864	2.22405	2.98135	51.8727	48.3432	50.108	15.5934	15.194	15.3937	4.21964	4.8771	4.54837
TraesCS3A02G131300.1	3.74921	3.95955	3.85438	1.21713	1.7205	1.46881	0.563606	2.27966	1.42163	0.649496	0.563305	0.6064	2.37294	2.40708	2.39001	6.27081	4.60711	5.43896	2.59046	6.78709	4.68877
TraesCS3A02G132700.1	0.795258	0.776155	0.785707	2.24602	2.50521	2.37561	3.03148	1.9708	2.50114	5.6995	4.42602	5.06276	15.7344	15.1134	15.4239	14.2858	13.9787	14.1322	21.527	29.8123	25.6697
TraesCS3A02G141000.1	0	0	0	0	0	0	0	0	0	0	0	0	0	0	0	0	0	0	0	0	0
TraesCS3A02G144200.1	0	0	0	0	0	0	0	0	0	0	0	0	0	0	0	0	0	0	0	0	0
TraesCS3A02G157400.1	0	0	0	0	0	0	0	0	0	0	0	0	0	0	0	0	0	0	0	0	0
TraesCS3A02G158300.1	21.8549	19.6878	20.7713	2.9086	4.05502	3.48181	22.266	26.1693	24.2176	6.28809	3.25472	4.7714	3.89112	3.28446	3.58779	5.10336	4.21558	4.65947	4.56975	6.63834	5.60405
TraesCS3A02G160000.1	0	0	0	0	0	0	0.0473997	0	0.0236999	0	0	0	0	0	0	0	0	0	0	0	0
TraesCS3A02G161400.1	59.1244	53.1513	56.1379	13.0455	19.6331	16.3393	51.2858	60.1123	55.699	19.031	12.1895	15.6103	34.0154	29.755	31.8852	28.48	25.4424	26.9612	22.0696	28.6346	25.3521
TraesCS3A02G164300.1	0	0	0	0	0	0	0	0.150497	0.0752485	0.245002	0.211328	0.228165	0.540625	0.198412	0.369519	0	0	0	0.197245	0.203182	0.200213
TraesCS3A02G165500.1	1.156	0.820131	0.988066	0.496688	0.466441	0.481565	0.986574	0.708875	0.847724	0.525554	0.451533	0.488544	0.0516776	0.148031	0.0998543	0.461091	0.420865	0.440978	0.225855	0.500178	0.363017
TraesCS3A02G165900.1	0	0	0	0	0	0	0	0	0	0	0	0	0	0	0	0	0	0	0	0	0
TraesCS3A02G166700.1	0	0	0	0	0	0	0	0	0	0	0	0	0	0	0	0	0	0	0	0	0
TraesCS3A02G168200.1	0.0405142	0.0410548	0.0407845	0.0402243	0.0438069	0.0420156	0.105604	0.0628479	0.0842259	0.223864	0.0814802	0.152672	5.09636	4.73713	4.91674	0.146088	0.240885	0.193487	0.0798895	0.102014	0.0909517
TraesCS3A02G171800.1	0	0	0	0	0	0	0	0	0	0	0	0	0	0	0	0	0	0	0	0	0
TraesCS3A02G176000.1	0.779194	0.595496	0.687345	0.37867	0.450865	0.414768	1.2078	0.824897	1.01635	0.524882	0.598986	0.561934	0.239386	0.225511	0.232449	0.531983	0.555276	0.543629	0.502261	0.559603	0.530932
TraesCS3A02G177300.2	0	0	0	0	0	0	0	0	0	0	0	0	0	0	0	0	0	0	0	0	0
TraesCS3A02G180700.1	0.212904	0.122027	0.167465	0.142713	0.0996079	0.12116	1.13939	1.35037	1.24488	0.18121	0.187685	0.184447	0.0750361	0.127414	0.101225	0.224718	0.402049	0.313383	0.147399	0.0774951	0.112447
TraesCS3A02G185800.1	95.1422	91.6849	93.4136	23.5748	29.0381	26.3064	83.7089	74.429	79.069	20.8585	18.0735	19.466	102.467	97.2387	99.8528	64.1149	54.6218	59.3684	35.7316	49.4667	42.5992
TraesCS3A02G187600.1	0.0214879	0	0.010744	0	0	0	0	0.0168213	0.00841065	0.0234829	0	0.0117415	0.0729894	0.0386107	0.0558	0.0786518	0.0182636	0.0484577	0.0149812	0	0.0074906
TraesCS3A02G189500.1	0.572371	0.58023	0.5763	0.975621	0.988683	0.982152	0.534514	0.544155	0.539335	1.91824	0.993926	1.45608	1.63502	1.67618	1.6556	1.74055	1.32997	1.53526	1.74183	2.77283	2.25733
TraesCS3A02G213200.1	0	0	0	0	0	0	0	0	0	0	0	0	0	0	0	0	0	0	0	0	0
TraesCS3A02G213300.2	0	0	0	0	0	0	0	0	0	0	0	0	0	0	0	0	0	0	0	0	0
TraesCS3A02G213400.1	0	0	0	0	0	0	0	0	0	0	0	0	0	0	0	0	0	0	0	0	0
TraesCS3A02G213900.1	31.6483	29.7795	30.7139	6.78171	9.71465	8.24818	23.2737	27.8052	25.5395	7.70944	4.42633	6.06789	15.132	13.5617	14.3468	10.2349	9.72975	9.98232	6.87758	8.80458	7.84108
TraesCS3A02G217000.1	0.13621	0.0937778	0.114994	0.0685273	0	0.0342636	0.209251	0.186295	0.197773	0	0.0899872	0.0449936	0.0179925	0.0203864	0.0191895	0.0166019	0.0637442	0.0401731	0	0.0196528	0.0098264
TraesCS3A02G226300.1	0	0	0	0	0	0	0	0	0	0	0	0	0	0	0	0.0525569	0	0.0262784	0	0	0
TraesCS3A02G232200.1	1.67165	2.10763	1.88964	2.53158	3.89897	3.21528	4.34096	4.65642	4.49869	6.22496	2.89734	4.56115	0.882	3.29226	2.08713	9.88085	12.2857	11.0833	3.54924	4.92551	4.23738
TraesCS3A02G246600.1	0.583452	0.231757	0.407604	0.800009	1.4736	1.1368	0.352757	0.664012	0.508385	1.03158	0.599258	0.815419	0.124361	0.0936369	0.108999	0.836691	0.812462	0.824577	1.58223	2.31035	1.94629
TraesCS3A02G253100.1	0.241838	0.0783092	0.160074	0	0	0	0	0.245312	0.122656	0	0	0	0	0	0	0	0	0	0	0	0
TraesCS3A02G253300.1	0	0	0	0	0	0	0	0	0	0	0	0	0	0	0	0.0613554	0.0395384	0.0504469	0	0	0
TraesCS3A02G254100.1	0	0	0	0	0	0	0	0	0	0	0	0	0	0	0	0	0	0	0	0	0
TraesCS3A02G261600.1	0.48195	0.295924	0.388937	0	0	0	0.387662	0.347993	0.367827	0.240566	0	0.120283	0.186957	0	0.0934785	0.356807	0.473874	0.415341	0	0.491407	0.245703
TraesCS3A02G262000.2	0.653762	0.507842	0.580802	0.148984	0.109779	0.129382	0.428929	0.52778	0.478355	0.177187	0.114102	0.145645	0.211735	0.239567	0.225651	1.23005	1.32919	1.27962	0.539249	0.528137	0.533693
TraesCS3A02G264400.1	0	0	0	0	0	0	0	0	0	0	0	0	0	0	0	0	0.157436	0.078718	0	0	0
TraesCS3A02G273200.1	0	0	0	0	0	0	0	0	0	0	0	0	0	0	0	0	0	0	0	0	0
TraesCS3A02G280700.1	10.8952	12.7108	11.803	1.83185	2.21937	2.02561	2.79285	2.25965	2.52625	2.86759	2.57876	2.72317	5.58374	5.71323	5.64848	27.7861	24.0285	25.9073	29.1183	39.3138	34.2161
TraesCS3A02G282400.1	0	0	0	0	0	0	0	0	0	0	0.146707	0.0733535	0	0	0	0	0	0	0	0	0
TraesCS3A02G282700.1	2.72827	2.67336	2.70082	0.421681	0.921379	0.67153	2.71308	2.56319	2.63814	3.19839	1.66584	2.43212	3.003	2.1846	2.5938	2.67132	2.33262	2.50197	1.12016	1.48475	1.30246
TraesCS3A02G283500.1	0.580468	0.655937	0.618202	0.0412039	0.128443	0.0848234	0.494769	0.736423	0.615596	0.178583	0.0808735	0.129728	0.161792	0.220452	0.191122	0.465036	0.330113	0.397574	0.486168	0.418453	0.452311
TraesCS3A02G284500.1	0	0	0	0	0	0	0	0	0	0	0	0	0	0	0	0	0	0	0	0	0
TraesCS3A02G284600.1	0	0	0	0	0	0	0	0	0	0	0	0	0	0	0	0	0	0	0	0	0
TraesCS3A02G288600.1	0	0.0407338	0.0203669	0	0	0	0	0	0	0	0.0403966	0.0201983	0	0.0358811	0.0179405	0.0289869	0.034132	0.0315595	0.026439	0	0.0132195
TraesCS3A02G288700.1	0	0	0	0	0	0	0	0	0	0	0	0	0	0	0	0	0	0	0	0	0
TraesCS3A02G293000.1	0	0.304242	0.152121	0	0	0	0	0	0	0	0	0	2.00153	2.10028	2.05091	0	0	0	0	0	0
TraesCS3A02G293200.1	0	0	0	0	0	0	0	0	0	0	0	0	0	0	0	0	0	0	0	0	0
TraesCS3A02G297900.1	0	0	0	0	0	0	0	0	0	0	0	0	0	0	0	0	0	0	0	0	0
TraesCS3A02G302400.1	12.3386	10.3933	11.3659	3.03385	3.4918	3.26283	10.7675	9.06318	9.91534	2.86994	1.59957	2.23475	14.4123	12.8027	13.6075	8.89772	6.14217	7.51994	2.10798	2.96343	2.53571
TraesCS3A02G312700.1	0	0	0	0	0	0	0	0	0	0	0	0	0	0	0	0	0	0	0	0	0
TraesCS3A02G313800.1	0	0	0	0	0	0	0	0	0	0	0	0	0	0	0	0	0	0	0	0	0
TraesCS3A02G314000.1	0	0	0	0	0	0	0	0	0	0	0	0	0	0	0	0	0	0	0	0	0
TraesCS3A02G314800.1	0	0	0	0	0	0	0	0	0	0	0	0	0	0	0	0	0	0	0	0	0
TraesCS3A02G314900.1	0	0	0	0	0	0	0	0	0	0	0	0	0	0	0	0	0	0	0	0	0
TraesCS3A02G315000.1	0	0	0	0	0	0	0	0	0	0	0.23005	0.115025	0	0	0	0	0	0	0	0	0
TraesCS3A02G315200.1	0	0	0	0	0	0	0	0	0	0	0	0	0	0	0	0	0	0	0	0	0
TraesCS3A02G316000.1	0	0	0	0	0	0	0	0	0	0	0	0	0	0	0	0	0	0	0	0	0
TraesCS3A02G316100.1	0	0	0	0	0	0	0	0	0	0	0	0	0	0	0	0	0	0	0	0	0
TraesCS3A02G317900.1	0	0	0	0	0	0	0	0	0	0	0	0	0	0	0	0	0	0	0	0	0
TraesCS3A02G318000.1	0	0	0	0	0	0	0	0	0	0	0	0	0	0	0	0	0	0	0	0	0
TraesCS3A02G318100.1	0	0	0	0	0	0	0	0	0	0	0	0	0	0	0	0	0	0	0	0	0
TraesCS3A02G325700.1	0.66118	0.168759	0.414969	0.296978	0.600238	0.448608	0.44221	0.308747	0.375478	0.181849	0.0660679	0.123958	0.711769	0.680363	0.696066	0.802245	0.758039	0.780142	0.311104	0.67752	0.494312
TraesCS3A02G327400.1	0.0891775	0.0859191	0.0875483	0.0853905	0.415852	0.250621	0	0.135305	0.0676525	0.202741	0.375628	0.289185	0.66873	0.632406	0.650568	9.13104	7.62723	8.37913	1.44027	1.82426	1.63226
TraesCS3A02G327500.1	0	0	0	0	0	0	0	0	0	0	0	0	0	0	0	0	0.221726	0.110863	0	0	0
TraesCS3A02G329800.1	0	0	0	0	0	0	0	0	0	0	0	0	0	0	0	0	0	0	0	0	0
TraesCS3A02G329900.1	0	0	0	0	0	0	0	0	0	0	0	0	0	0.0808256	0.0404128	0	0	0	0	0	0
TraesCS3A02G331500.1	701.098	635.442	668.27	329.44	447.507	388.474	721.969	764.791	743.38	686.673	347.022	516.847	2031.13	1742.41	1886.77	783.957	709.279	746.618	385.516	687.61	536.563
TraesCS3A02G334500.1	57.9104	60.9208	59.4156	40.4145	43.3141	41.8643	78.8054	78.3443	78.5748	64.249	49.1517	56.7004	71.1816	67.8472	69.5144	91.8895	73.2844	82.587	82.1766	127.095	104.636
TraesCS3A02G337700.1	0	0	0	0	0	0	0	0	0	0	0	0	0	0	0	0	0	0	0	0	0
TraesCS3A02G338000.1	0.505583	0.634939	0.570261	0.872085	1.02264	0.947362	0.808594	1.13025	0.969422	8.15439	4.24454	6.19947	14.257	11.145	12.701	6.82414	5.9722	6.39817	4.798	6.81878	5.80839
TraesCS3A02G338900.1	7.43731	6.2054	6.82136	5.07708	4.22695	4.65202	4.31669	4.10118	4.20894	7.03569	5.81313	6.42441	9.87949	11.2059	10.5427	3.74583	3.78717	3.7665	0.206846	0.317861	0.262354
TraesCS3A02G344700.1	0.0721606	0.0367219	0.0544413	0.0718687	0.12379	0.0978293	0	0.0560814	0.0280407	0	0	0	0.0576545	0.049504	0.0535792	0.278042	0.0919203	0.184981	0.168216	0.435966	0.302091
TraesCS3A02G346000.1	0	0.0175581	0.00877905	0	0.0351975	0.0175987	0	0	0	0	0	0	0.146834	0.182491	0.164662	0	0.0287356	0.0143678	0.0358761	0.0112578	0.0235669
TraesCS3A02G348700.1	0.155506	0.18363	0.169568	0.0223611	0.163323	0.092842	0.0595802	0.139073	0.0993266	0.0242885	0.022006	0.0231473	0.0880103	0.0199531	0.0539817	0.0487582	0.0188804	0.0338193	0.0154517	0.116853	0.0661523
TraesCS3A02G349300.1	0	0	0	0	0	0	0	0	0	0	0	0	0	0	0	0	0	0	0	0	0
TraesCS3A02G351200.2	9.78026	8.97128	9.37577	1.58943	2.24553	1.91748	10.6046	10.2311	10.4178	2.85793	2.15841	2.50817	6.16054	6.40572	6.28313	8.77357	7.17918	7.97637	7.16117	9.01127	8.08622
TraesCS3A02G353900.1	0	0	0	0	0	0	0.231051	0	0.115526	0.261595	0	0.130798	0	0	0	0	0	0	0	0	0
TraesCS3A02G355300.1	0	0	0	0	0	0	0.0994072	0	0.0497036	0	0	0	0	0	0	0	0	0	0	0	0
TraesCS3A02G356900.1	0	0	0	0	0	0	0	0	0	0	0.501899	0.250949	0	0	0	0	0	0	0	0	0
TraesCS3A02G364300.1	6.72039	4.38371	5.55205	7.04004	9.35397	8.19701	12.884	14.9195	13.9017	17.7184	5.97836	11.8484	27.1193	36.0222	31.5707	25.2401	20.1017	22.6709	10.444	13.5647	12.0044
TraesCS3A02G381400.1	0	0.0266187	0.0133093	0	0.0273192	0.0136596	0	0.0606012	0.0303006	0.113358	0	0.056679	0	0	0	0.132039	0.0439446	0.0879918	0.312932	0.136165	0.224548
TraesCS3A02G384600.1	0	0	0	0	0	0	0	0	0	0	0	0	0	0	0	0	0	0	0	0	0
TraesCS3A02G397300.1	0	0	0	0	0	0	0	0	0	0	0	0	0	0	0	0	0	0	0	0	0
TraesCS3A02G399300.1	0	0	0	0	0	0	1.05532	0	0.52766	0	0	0	0	0	0	0	0	0	0	0	0
TraesCS3A02G399900.1	22.5165	24.0086	23.2626	6.28661	6.52665	6.40663	29.7195	26.0897	27.9046	10.3155	8.24681	9.28116	10.9546	10.6559	10.8053	17.8959	14.5489	16.2224	12.6595	19.6611	16.1603
TraesCS3A02G414500.1	0	0	0	0	0	0	0.0577247	0	0.0288623	0	0	0	0	0	0	0	0	0	0	0	0
TraesCS3A02G414900.1	0.0707351	0.0363924	0.0535637	0.845843	0.947837	0.89684	0.782773	0.551885	0.667329	3.74136	2.28773	3.01455	0.483461	0.257372	0.370416	8.73021	7.13268	7.93145	7.66057	9.13285	8.39671
TraesCS3A02G418600.1	16.5587	14.4051	15.4819	6.62044	5.87155	6.246	21.2962	19.5875	20.4418	7.89694	5.5959	6.74642	7.26375	6.42459	6.84417	10.8882	9.48066	10.1844	7.73287	9.40145	8.56716
TraesCS3A02G419700.1	5.65028	3.24022	4.44525	7.61882	7.57287	7.59585	10.4097	12.5011	11.4554	37.3254	14.2583	25.7919	105.664	93.1506	99.4073	132.904	123.008	127.956	46.4611	86.9575	66.7093
TraesCS3A02G419900.1	0.2356	0.0507716	0.143186	0	0	0	0.800975	1.00705	0.904012	0	4.12e-05	2.06e-05	0.10159	0	0.050795	0.456953	0.607878	0.532416	0.517429	0.307498	0.412463
TraesCS3A02G421000.1	0	0	0	0	0	0	0	0	0	0	0	0	3.40839	2.38712	2.89776	0	0	0	0	0	0
TraesCS3A02G422000.2	0	0.211362	0.105681	0.100004	0.0917533	0.0958786	0.234598	0.136038	0.185318	0	0.0860733	0.0430367	0	0.0778277	0.0389138	0.182119	0.0775893	0.129854	0.0546492	0.053866	0.0542576
TraesCS3A02G423100.1	1.25181	1.30874	1.28028	0.385024	0.721636	0.55333	1.49165	1.39325	1.44245	1.52867	0.764624	1.14665	0.311789	0.269576	0.290682	2.12929	2.45684	2.29307	1.59753	3.29782	2.44768
TraesCS3A02G425200.1	0	0	0	0	0	0	0	0	0	0	0	0	0	0	0	0	0	0	0	0	0
TraesCS3A02G425400.1	0	0	0	0	0	0	0	0	0	0	0	0	0	0	0	0	0	0	0	0	0
TraesCS3A02G441800.1	0	0	0	0	0	0	0	0	0	0	0	0	0	0	0	0	0	0	0	0	0
TraesCS3A02G441900.1	0	0	0	0	0	0	0	0	0	0	0	0	0	0	0	0	0	0	0	0	0
TraesCS3A02G442400.1	0	0	0	0	0	0	0	0	0	0	0	0	0	0	0	0	0	0	0	0	0
TraesCS3A02G442500.1	0	0	0	0	0	0	0	0	0	0	0	0	0	0	0	0	0	0	0	0	0
TraesCS3A02G442700.1	0.574011	0.340312	0.457161	0	0	0	0.539966	1.13231	0.836138	0	0	0	0	0	0	0	0	0	0	0	0
TraesCS3A02G442800.1	0	0	0	0	0	0	0	0	0	0	0	0	0	0	0	0	0	0	0	0	0
TraesCS3A02G444400.1	0	0	0	0	0	0	0	0	0	0	0	0	0	0	0	0	0	0	0	0	0
TraesCS3A02G445500.1	0	0	0	0	0	0	0	0	0	0	0	0	0	0	0	0	0	0	0	0	0
TraesCS3A02G447100.1	0	0	0	0	0	0	0	0	0	0	0	0	0	0	0	0	0	0	0	0	0
TraesCS3A02G447200.1	0	0	0	0	0	0	0	0	0	0	0	0	0	0	0	0	0	0	0	0	0
TraesCS3A02G450900.1	0	0	0	0	0	0	0	0	0	0	0	0	0	0	0	0	0	0	0	0	0
TraesCS3A02G451300.1	0	0	0	0	0	0	0	0	0	0	0	0	0	0	0	0	0	0	0	0	0
TraesCS3A02G451400.1	0	0	0	0	0	0	0	0	0	0	0	0	0	0	0	0	0	0	0	0	0
TraesCS3A02G451500.1	0	0	0	0	0	0	0	0	0	0	0	0	0	0	0	0	0	0	0	0	0
TraesCS3A02G451600.1	0	0	0	0	0	0	0	0	0	0	0	0	0	0	0	0	0	0	0	0	0
TraesCS3A02G451700.1	0	0	0	0	0	0	0	0	0	0	0	0	0	0	0	0	0	0	0	0	0
TraesCS3A02G451800.1	0.0313269	0	0.0156634	0	0.0333627	0.0166814	0	0.0243997	0.0121998	0	0	0	0	0	0	0	0	0	0	0	0
TraesCS3A02G451900.1	0	0	0	0	0	0	0	0	0	0	0	0	0	0	0	0	0	0	0	0	0
TraesCS3A02G452000.1	0	0	0	0	0	0	0	0	0	0	0	0	0	0	0	0	0.165457	0.0827285	0	0	0
TraesCS3A02G454700.1	0	0	0	0.0678932	0	0.0339466	0	0	0	0	0	0	0	0.186236	0.093118	0	0	0	0	0	0
TraesCS3A02G457500.1	0	0	0	0	0	0	0	0	0	0	0	0	0	0	0	0	0	0	0	0	0
TraesCS3A02G457600.1	0	0	0	0	0	0	0	0	0	0	0	0	0	0	0	0	0	0	0	0	0
TraesCS3A02G463800.1	0.478448	0.582133	0.53029	0	0.0635612	0.0317806	0.369662	0.605996	0.487829	0	0	0	0.237996	0.107133	0.172565	0.173896	0.203177	0.188536	0.263855	0.328028	0.295941
TraesCS3A02G469900.1	0	0	0	0	0	0	0	0	0	0	0	0	0	0	0	0	0	0	0	0	0
TraesCS3A02G470100.1	0	0	0	0	0	0	0	0	0	0	0	0	0	0	0	0	0	0	0	0	0
TraesCS3A02G470200.1	0	0	0	0	0	0	0	0	0	0	0	0	0	0	0	0	0	0	0	0	0
TraesCS3A02G472900.2	0.242837	0	0.121418	0	0.447897	0.223948	0	0	0	0.489086	0.210351	0.349719	0	1.64792	0.82396	0.72732	1.18415	0.955735	0.81849	0	0.409245
TraesCS3A02G476300.1	0	0	0	0	0	0	0	0	0	0	0	0	0	0	0	0	0	0	0	0	0
TraesCS3A02G476400.1	0	0	0	0	0	0	0	0	0	0	0	0	0	0	0	0	0	0	0	0	0
TraesCS3A02G476500.1	0	0	0	0	0	0	0	0	0	0	0	0	0	0	0	0	0	0	0	0	0
TraesCS3A02G477600.1	0	0.104548	0.052274	0.102922	0.0575365	0.0802293	0	0	0	0.0580791	0	0.0290396	0	0	0	0	0	0	0	0	0
TraesCS3A02G478000.1	0	0	0	0	0	0	0	0	0	0	0	0	0	0	0	0	0	0	0	0	0
TraesCS3A02G478500.1	0	0	0	0.0635011	0.0677434	0.0656222	0	0.0247484	0.0123742	0.139736	0.222074	0.180905	0.0759668	0.0568977	0.0664322	0.530587	0.404867	0.467727	0.557616	0.76291	0.660263
TraesCS3A02G478600.1	0	0	0	0	0	0	0	0	0	0.374885	0	0.187443	0.183464	0	0.091732	0.149419	0.278943	0.214181	0.417596	0.414814	0.416205
TraesCS3A02G478700.1	0	0.0650858	0.0325429	0	0.0678584	0.0339292	0	0	0	0	0.222442	0.111221	0.152184	0.0284943	0.0903392	0.0693159	0.162208	0.115762	0.343648	0.490746	0.417197
TraesCS3A02G479600.1	0.777684	0.807614	0.792649	0.0502509	0.110384	0.0803174	0.487738	0.842234	0.664986	0.11523	0.0534306	0.0843303	1.10038	1.33824	1.21931	1.23723	0.894034	1.06563	1.38904	1.79732	1.59318
TraesCS3A02G482500.1	0	0	0	0	0	0	0	0	0	0	0	0	0	0	0	0	0	0	0	0	0
TraesCS3A02G482700.1	0	0	0	0	0	0	0	0	0	0	0	0	0	0	0	0	0	0	0	0	0
TraesCS3A02G482800.1	0	0	0	0	0	0	0	0	0	0	0	0	0	0	0	0	0	0	0	0	0
TraesCS3A02G482900.1	0	0	0	0	0	0	0	0	0	0	0	0	0	0	0	0	0	0	0	0	0
TraesCS3A02G491000.1	0.200939	0.410516	0.305727	0.13204	0.415472	0.273756	0.690738	0.357633	0.524185	0.831722	0.529209	0.680465	0.0844288	0.116675	0.100552	1.302	1.35735	1.32967	0.909861	1.68734	1.2986
TraesCS3A02G491100.1	1.01586	1.31985	1.16785	0.893263	1.39089	1.14208	1.43492	1.75894	1.59693	1.98504	0.90258	1.44381	0.437852	0.418822	0.428337	2.96176	2.48899	2.72537	3.43036	4.25283	3.84159
TraesCS3A02G495000.1	0	0	0	0	0	0	0	0	0	0	0	0	0	0	0	0	0	0	0	0	0
TraesCS3A02G495200.1	0	0	0	0	0	0	0	0	0	0	0	0	0	0	0	0	0	0	0	0	0
TraesCS3A02G496500.1	0	0	0	0	0	0	0	0	0	0	0	0	0	0	0	0	0	0	0	0	0
TraesCS3A02G496600.1	0	0	0	0	0	0	0	0	0	0	0	0	0	0	0	0	0	0	0	0	0
TraesCS3A02G497200.1	0	0	0	0	0.0893226	0.0446613	0	0	0	0.704445	0.0813245	0.392885	0.450942	0.139	0.294971	1.09798	0.533269	0.815624	0.463	0.634966	0.548983
TraesCS3A02G497600.1	0	0	0	0	0	0	0	0	0	0	0	0	0	0	0	0	0	0	0	0	0
TraesCS3A02G508400.1	0	0	0	0	0	0	0	0	0	0	0	0	0	0	0	0	0	0	0	0	0
TraesCS3A02G510800.1	0	0	0	0	0	0	0	0	0	0	0	0	0	0	0	0	0	0	0	0	0
TraesCS3A02G517100.1	24.54	20.3527	22.4463	2.9943	3.82973	3.41202	171.171	152.391	161.781	31.4375	16.0512	23.7444	142.981	124.111	133.546	48.3927	41.6357	45.0142	33.6163	35.1232	34.3697
TraesCS3A02G517600.1	0	0	0	0	0	0	0	0	0	0	0	0	0	0	0	0	0	0	0	0	0
TraesCS3A02G519100.1	0	0	0	0	0	0	0.0587393	0.0539809	0.0563601	0	0	0	0	0	0	0	0	0	0	0.0416493	0.0208247
TraesCS3A02G519200.1	0.11381	0	0.056905	0	0	0	0.26782	0.342694	0.305257	0	0.12258	0.06129	0.612584	0.201484	0.407034	0.547498	0.390938	0.469218	0.618458	0.492971	0.555715
TraesCS3A02G519300.1	0	0	0	0	0	0	0	0	0	0	0	0	0	0	0	0	0	0	0	0	0
TraesCS3A02G519400.1	0	0	0	0	0	0	0	0	0	0	0	0	0	0	0	0	0	0	0	0	0
TraesCS3A02G519500.1	0	0	0	0	0	0	0	0	0	0	0	0	0	0	0	0	0	0	0	0	0
TraesCS3A02G522200.1	0	0.0473454	0.0236727	0	0.154246	0.077123	0	0	0	0.0521802	0	0.0260901	0.037871	0.0839044	0.0608877	0.101326	0	0.050663	0	0.0291846	0.0145923
TraesCS3A02G525700.1	0	0	0	0	0	0	0	0	0	0	0	0	0	0	0	0	0	0	0	0	0
TraesCS3A02G526700.1	0	0	0	0	0	0	0	0	0	0	0	0	0	0	0	0	0	0	0	0	0
TraesCS3A02G531500.1	0	0	0	0	0	0	0	0	0	0	0	0	0	0	0	0	0	0	0	0	0
TraesCS3A02G533000.1	0.238209	0.120785	0.179497	0.118336	0	0.059168	0.0690707	0.0924088	0.0807397	0.0438572	0.119676	0.0817666	0.0317913	0	0.0158957	0.0859425	0.0674406	0.0766915	0.0261579	0.105403	0.0657805
TraesCS3A02G533400.1	0	0	0	0.0441349	0.0230095	0.0335722	0.0392082	0.0171545	0.0281814	0	0.0434138	0.0217069	0	0.0196889	0.00984445	0.0320794	0	0.0160397	0	0	0
TraesCS3A02G536500.1	0	0	0	0	0	0	0	0	0	0	0	0	0	0	0	0	0	0	0	0	0
TraesCS3A02G537200.1	0.0417156	0.0422107	0.0419631	0	0	0	1.41095	1.09934	1.25514	0	0	0	0.0334438	0	0.0167219	0.0300488	0	0.0150244	0	0	0
TraesCS3A02G537400.1	0	0	0	0	0	0	0	0	0	0	0	0	0	0	0	0	0	0	0	0	0
TraesCS3A02G538600.1	0	0	0	0	0	0	0	0	0	0	0	0	0	0	0	0	0	0	0	0	0
TraesCS3A02G539500.1	0	0	0	0	0	0	0	0	0	0	0	0	0	0	0	0	0	0	0	0	0
TraesCS3B02G001800.1	0	0	0	0	0	0	0	0	0	0	0	0	0	0	0	0	0	0	0	0	0
TraesCS3B02G005400.1	0	0	0	0	0	0	0	0	0	0	0	0	0	0	0	0	0	0	0	0	0
TraesCS3B02G006300.1	3.39096	2.76809	3.07953	1.07861	1.04462	1.06162	4.57272	3.94608	4.2594	2.46295	2.0529	2.25793	14.6562	14.8348	14.7455	8.66991	7.61336	8.14164	8.24074	11.9477	10.0942
TraesCS3B02G006400.1	0	0.344308	0.172154	0.173875	0	0.0869375	0.422704	0.536389	0.479546	0.216499	0	0.108249	0.790981	0.859673	0.825327	0.895829	0.493619	0.694724	0.44663	1.37576	0.911195
TraesCS3B02G008200.1	0	0	0	0	0	0	0	0	0	0	0	0	0	0	0	0	0	0	0	0	0
TraesCS3B02G008400.1	0	0	0	0	0	0	0	0	0	0	0	0	0	0	0	0	0	0	0	0	0
TraesCS3B02G008800.1	0	0.216831	0.108415	0	0	0	0	0	0	0	0	0	0	0	0	0	0	0	0	0	0
TraesCS3B02G008900.1	0	0	0	0	0	0	0	0	0	0	0	0	0	0	0	0	0	0	0	0	0
TraesCS3B02G009000.1	0	0	0	0	0	0	0	0	0	0	0	0	0	0	0	0	0	0	0	0	0
TraesCS3B02G009100.1	0	0	0	0	0	0	0	0	0	0	0	0	0	0	0	0	0	0	0	0	0
TraesCS3B02G009200.1	0	0	0	0	0	0	0	0	0	0	0	0	0	0	0	0	0	0	0	0	0
TraesCS3B02G009300.1	0	0	0	0	0	0	0	0	0	0	0	0	0	0	0	0	0	0	0	0	0
TraesCS3B02G009400.1	0	0	0	0	0	0	0	0	0	0	0	0	0	0	0	0	0	0	0	0	0
TraesCS3B02G009600.1	0.225974	0.0933577	0.159666	0.113697	0.0712433	0.0924702	0.57577	0.36077	0.46827	0.172987	0.0223917	0.0976894	0.0537266	0.0811744	0.0674505	0.247907	0.27109	0.259498	0.0941896	0.252349	0.173269
TraesCS3B02G009700.1	0	0	0	0	0	0	0	0	0	0	0	0	0	0	0	0	0	0	0	0	0
TraesCS3B02G010800.1	0	0	0	0	0	0	0	0	0	0	0	0	0	0	0	0	0	0	0	0	0
TraesCS3B02G010900.1	0	0	0	0	0	0	0	0	0	0	0	0	0	0	0	0	0	0	0	0	0
TraesCS3B02G012000.1	0.436084	0.322568	0.379326	0.0471804	0.122953	0.0850667	0.297732	0.557737	0.427735	0.174798	0.201477	0.188138	0.358313	0.260093	0.309203	0.207751	0.0828714	0.145311	0.327327	0.508979	0.418153
TraesCS3B02G012100.1	0.0933012	0.0895584	0.0914298	0	0.109601	0.0548005	0.375839	0.141357	0.258598	0	0	0	3.55274	2.34702	2.94988	0.795869	0.326055	0.560962	0.43063	0.264899	0.347765
TraesCS3B02G012300.1	0	0	0	0	0	0	0	0	0	0	0	0	0	0	0	0	0	0	0	0	0
TraesCS3B02G012800.1	0	0	0	0	0	0	0	0	0	0	0	0	0	0	0	0	0	0	0	0	0
TraesCS3B02G012900.1	0	0	0	0	0	0	0	0	0	0	0	0	0	0	0	0	0	0	0	0	0
TraesCS3B02G013900.1	0.102323	0	0.0511615	0	0.122165	0.0610825	0	0	0	0.117423	0.109	0.113211	0	0	0	0	0	0	0	0	0
TraesCS3B02G014000.1	0	0	0	0.304405	0.419376	0.361891	0.199794	0	0.099897	3.78985	2.70482	3.24733	2.05835	0.789056	1.4237	7.25298	7.18184	7.21741	5.79535	5.32413	5.55974
TraesCS3B02G014200.1	0	0	0	0	0	0	0	0	0	0	0	0	0	0	0	0	0	0	0	0	0
TraesCS3B02G014500.1	0.0909051	0.183212	0.137059	0.0899501	0.0495243	0.0697372	0.0392011	0.105528	0.0723645	0.0503405	0.0459081	0.0481243	0.146128	0.121568	0.133848	1.76338	1.69871	1.73104	2.53181	2.48865	2.51023
TraesCS3B02G014600.1	0.538544	0	0.269272	5.20185	6.2326	5.71723	0	0.259398	0.129699	11.9826	7.04326	9.51293	2.5826	3.48235	3.03247	27.2312	32.0245	29.6279	36.4461	44.8166	40.6313
TraesCS3B02G022200.1	0	0	0	0	0	0	0	0	0	0	0	0	0	0	0	0	0	0	0	0	0
TraesCS3B02G024800.1	0	0	0	0	0	0	0	0	0	0	0	0	0	0	0	0	0	0	0	0	0
TraesCS3B02G030400.1	0.382888	0.26828	0.325584	0.174627	0.154318	0.164473	0.719687	0.589254	0.65447	0.702025	0.434185	0.568105	2.3416	1.78543	2.06352	0.528559	0.71599	0.622275	0.65273	0.832388	0.742559
TraesCS3B02G032500.1	0	0	0	0	0	0	0	0	0	0	0	0	0	0	0	0	0	0	0	0	0
TraesCS3B02G036200.1	0	0	0	0	0	0	0	0	0	0	0	0	0	0	0	0	0	0	0	0	0
TraesCS3B02G036400.1	0	0	0	0	0	0	0	0	0	0	0	0	0.0725479	0	0.0362739	0	0	0	0	0	0
TraesCS3B02G036900.1	0	0	0	0	0	0	0	0	0	0	0	0	0	0	0	0	0	0	0	0	0
TraesCS3B02G037000.2	1.97046	1.57594	1.7732	1.56614	2.0466	1.80637	7.92735	8.23924	8.08329	11.9393	6.60271	9.271	15.1802	12.2369	13.7085	6.82477	7.20051	7.01264	4.52705	6.14095	5.334
TraesCS3B02G037100.1	0.907321	0.624134	0.765728	0.639649	0.911416	0.775532	0.835562	1.26868	1.05212	6.82	4.72325	5.77163	0.573797	0	0.286899	2.46076	1.80564	2.1332	1.24694	2.02288	1.63491
TraesCS3B02G037200.1	0	0	0	0	0	0	0	0	0	0	0	0	0	0	0	0	0	0	0	0	0
TraesCS3B02G037300.1	0.0262754	0.0270331	0.0266543	0.026367	0.0277748	0.0270709	0	0.0410391	0.0205196	0.0576013	0.052228	0.0549146	0.0626015	0.0471277	0.0548646	0.134106	0.089293	0.1117	0.108234	0.256578	0.182406
TraesCS3B02G037400.1	0	0.0404178	0.0202089	0	0	0	0	0.0309252	0.0154626	0	0.0400589	0.0200295	0.127692	0.0712277	0.0994599	0.172558	0.101569	0.137064	0.0262509	0.201034	0.113642
TraesCS3B02G037700.1	0	0	0	0	0	0	0	0	0	0	0	0	0	0	0	0	0	0	0	0	0
TraesCS3B02G037900.1	0	0	0	0	0	0	0	0	0	0	0	0	0	0	0	0	0	0	0	0	0
TraesCS3B02G038000.1	0	0	0	0	0	0	0	0	0	0	0	0	0	0	0	0	0	0	0	0	0
TraesCS3B02G038100.1	0	0	0	0	0	0	0	0	0	0	0	0	0	0	0	0	0	0	0	0	0
TraesCS3B02G038200.1	0	0	0	0	0	0	0	0	0	0	0	0	0	0	0	0	0	0	0	0	0
TraesCS3B02G038400.1	0	0	0	0	0	0	0	0	0	0	0	0	0	0	0	0	0	0	0	0	0
TraesCS3B02G038600.1	0	0	0	0	0	0	0	0	0	0	0	0	0	0.0226657	0.0113329	0	0	0	0	0	0
TraesCS3B02G038700.1	0.0418	0.0425679	0.0421839	0	0.0452919	0.022646	0.03625	0.097572	0.066911	0.0943763	0	0.0471881	0	0.0373438	0.0186719	0.0301802	0	0.0150901	0.0274183	0.0525976	0.040008
TraesCS3B02G042600.1	69.9613	66.4915	68.2264	43.3247	61.6138	52.4693	93.6205	99.1392	96.3799	56.3704	41.1067	48.7385	20.8528	17.9941	19.4234	36.7591	32.843	34.8011	27.6047	41.421	34.5129
TraesCS3B02G055800.1	0	0.046107	0.0230535	0	0	0	0	0.0354158	0.0177079	0	0	0	0	0	0	0	0.0777509	0.0388754	0	0	0
TraesCS3B02G059200.1	0	0	0	0	0	0	0	0	0	0	0	0	0	0	0	0	0	0	0	0	0
TraesCS3B02G059900.1	0	0	0	0	0	0	0	0	0	0	0	0	0	0	0	0	0	0	0	0	0
TraesCS3B02G061900.1	0	0	0	0	0	0	0	0	0	0	0	0	0	0	0	0	0	0	0	0	0
TraesCS3B02G062100.1	0	0	0	0	0	0	0	0	0	0	0	0	0	0	0	0	0	0	0	0	0
TraesCS3B02G062300.1	0	0	0	0	0	0	0	0	0	0	0	0	0	0	0	0	0	0	0	0	0
TraesCS3B02G062500.1	0	0	0	0	0	0	0	0	0	0	0	0	0	0	0	0	0	0	0	0	0
TraesCS3B02G062800.1	305.274	298.916	302.095	211.138	213.845	212.492	409.759	373.314	391.537	293.859	163.875	228.867	494.989	539.999	517.494	605.023	559.838	582.43	342.175	434.386	388.281
TraesCS3B02G062900.1	305.274	298.916	302.095	211.138	213.845	212.492	409.759	373.314	391.537	293.859	163.875	228.867	494.989	539.999	517.494	605.023	559.838	582.43	342.175	434.386	388.281
TraesCS3B02G063000.1	37.5739	32.1694	34.8717	8.4889	4.67289	6.58089	21.872	25.431	23.6515	10.6269	4.93538	7.78114	62.3366	83.9749	73.1557	38.4498	32.2208	35.3353	19.7852	17.4812	18.6332
TraesCS3B02G063100.1	37.5739	32.1694	34.8717	8.4889	4.67289	6.58089	21.872	25.431	23.6515	10.6269	4.93538	7.78114	62.3366	83.9749	73.1557	38.4498	32.2208	35.3353	19.7852	17.4812	18.6332
TraesCS3B02G063200.1	400.987	321.716	361.351	118.807	160.535	139.671	155.742	204.114	179.928	213.775	108.142	160.959	732.782	718.216	725.499	378.658	343.805	361.231	171.133	216.264	193.699
TraesCS3B02G063400.1	0	0	0	0	0	0	0	0	0	0.508594	0.418459	0.463527	0	1.1554	0.5777	0	0.346908	0.173454	0	0	0
TraesCS3B02G063500.1	120.328	93.0452	106.687	55.033	82.8965	68.9648	63.2785	78.3319	70.8052	96.1928	38.871	67.5319	263.838	303.62	283.729	133.157	137.881	135.519	60.3343	89.45	74.8922
TraesCS3B02G063600.1	0.362075	0.392282	0.377178	0	0	0	0.63667	0.246325	0.441497	0	0.32133	0.160665	1.03033	1.03006	1.03019	0	0.299381	0.149691	0.437564	0	0.218782
TraesCS3B02G063700.1	0.305016	0	0.152508	0	0	0	0	0	0	0	0	0	0.243516	0	0.121758	0	0	0	0.14275	0	0.071375
TraesCS3B02G063900.1	0	0	0	0	0	0	0	0	0	0	0	0	0	0	0	0	0.210062	0.105031	0.108442	0	0.054221
TraesCS3B02G064000.1	0.362075	0.392282	0.377178	0	0	0	0.63667	0.246325	0.441497	0	0.32133	0.160665	1.03033	1.03006	1.03019	0	0.299381	0.149691	0.437564	0	0.218782
TraesCS3B02G064100.1	116.609	93.96	105.284	24.0381	28.0893	26.0637	61.8883	63.4771	62.6827	35.5544	19.0063	27.2803	164.485	147.704	156.095	87.4524	67.4788	77.4656	50.5332	82.327	66.4301
TraesCS3B02G064200.1	0	0	0	0	0	0	0.120681	0	0.0603405	0	0	0	0	0	0	0	0.203222	0.101611	0	0	0
TraesCS3B02G064300.1	0	0	0	0	0	0	0	0	0	0	0	0	0	0	0	0	0.119605	0.0598025	0	0	0
TraesCS3B02G064400.1	0.266644	0	0.133322	0	0	0	0	0.179253	0.0896265	0	0	0	0	0	0	0	0	0	0	0	0
TraesCS3B02G065300.1	0	0	0	0	0	0	0	0	0	0	0	0	0	0	0	0	0	0	0	0	0
TraesCS3B02G065500.1	0	0.124231	0.0621155	0	0	0	0	0	0	0.149943	0	0.0749715	0.110097	0	0.0550485	0	0	0	0	0	0
TraesCS3B02G065600.1	0	0.124231	0.0621155	0	0	0	0	0	0	0.149943	0	0.0749715	0.110097	0	0.0550485	0	0	0	0	0	0
TraesCS3B02G068600.1	0	0.0432623	0.0216311	0	0	0	0	0.0663178	0.0331589	0.0473543	0	0.0236772	0	0	0	0	0	0	0.0279378	0	0.0139689
TraesCS3B02G072500.3	0	0	0	0	0	0	0	0	0	0	0	0	0	0	0	0	0	0	0	0	0
TraesCS3B02G074100.1	0	0	0	0	0	0	0	0	0	0	0	0	0	0	0	0	0	0	0	0	0
TraesCS3B02G074200.1	0	0	0	0	0	0	0	0	0	0	0	0	0	0	0	0	0	0	0	0	0
TraesCS3B02G074500.1	0	0	0	0	0	0	0	0	0	0	0	0	0	0	0	0	0	0	0	0	0
TraesCS3B02G074600.1	0	0	0	0	0	0	0	0	0	0	0	0	0	0	0	0	0	0	0	0	0
TraesCS3B02G075000.1	0	0	0	0	0	0	0	0	0	0	0	0	0	0	0	0	0	0	0	0	0
TraesCS3B02G075600.1	0	0	0	0	0	0	0	0.0243236	0.0121618	0	0	0	0	0	0	0	0	0	0.0422187	0	0.0211093
TraesCS3B02G075700.1	0.0692218	0.0952784	0.0822501	0	0	0	0	0	0	0	0	0	0	0	0	0	0	0	0	0.0151393	0.00756965
TraesCS3B02G077600.1	0	0	0	0	0	0	0	0	0	0	0	0	0	0	0	0	0	0	0	0	0
TraesCS3B02G079300.1	0.4612	0.565133	0.513166	0	0	0	0.192	0	0.096	0	0.210092	0.105046	3.80705	6.50116	5.1541	1.59885	1.70307	1.65096	0.992479	1.31655	1.15451
TraesCS3B02G079500.1	0	0	0	0	0	0	0	0	0	0	0	0	0	0	0	0	0	0	0	0	0
TraesCS3B02G079700.1	0	0	0	0	0	0	0	0	0	0	0	0	0	0	0	0	0	0	0	0	0
TraesCS3B02G079800.1	0	0	0	0	0	0	0	0	0	0	0	0	0	0	0	0	0	0	0	0	0
TraesCS3B02G079900.1	0	0	0	0	0	0	0	0	0	0	0	0	0	0	0	0	0	0	0	0	0
TraesCS3B02G080000.1	0	0	0	0	0	0	0	0	0	0	0	0	0	0	0	0	0	0	0	0	0
TraesCS3B02G084300.1	0	0	0	0	0	0	0	0	0	0	0	0	0	0	0	0	0	0	0	0	0
TraesCS3B02G087700.1	0.147496	0.144325	0.14591	0	0	0	0	0.112596	0.056298	0	0	0	0	0	0	0	0	0	0.0442505	0	0.0221252
TraesCS3B02G089100.1	0	0	0	0	0	0	0.293538	0.0688337	0.181186	0	0	0	0.151483	0	0.0757415	0.316642	0.0776777	0.19716	0.260801	0.206479	0.23364
TraesCS3B02G091800.1	0.128771	0.11849	0.123631	0.118325	0.157478	0.137902	0	0.289738	0.144869	0.150569	0	0.0752845	0	0.111965	0.0559825	0.174017	0	0.0870085	0.137313	0.133834	0.135574
TraesCS3B02G095400.1	8.06841	7.19948	7.63395	6.86937	8.82254	7.84596	7.49975	9.50598	8.50286	5.91059	2.52893	4.21976	4.28393	4.11824	4.20108	7.12156	6.02793	6.57475	5.00329	6.05388	5.52858
TraesCS3B02G095700.1	0	0	0	0	0	0	0	0	0	0	0	0	0	0	0	0	0	0	0	0	0
TraesCS3B02G099000.1	0	0	0	0.0455851	0.0502516	0.0479183	0	0	0	0.0510615	0	0.0255308	0	0	0	0	0	0	0	0	0
TraesCS3B02G099800.1	5.28048	4.54268	4.91158	1.80119	2.0495	1.92535	2.78952	2.78781	2.78866	5.65146	2.58628	4.11887	3.69039	2.88574	3.28807	4.97236	3.59576	4.28406	6.43206	8.11812	7.27509
TraesCS3B02G100100.1	0.360329	0.370157	0.365243	0.0833517	0.0293668	0.0563592	0.0736922	0.216301	0.144997	0.304439	0.0275796	0.166009	0.823566	0.575558	0.699562	0.928521	0.72991	0.829215	0.948153	1.18779	1.06797
TraesCS3B02G100900.1	0	0	0	0	0	0	0	0	0	0	0	0	0	0	0	0	0	0	0	0	0
TraesCS3B02G101100.1	0	0	0	0	0	0	0	0	0	0	0	0	0	0	0	0	0	0	0	0	0
TraesCS3B02G102000.1	0	0	0	0	0	0	0	0	0	0	0	0	0	0	0	0	0	0	0	0	0
TraesCS3B02G111100.1	0	0	0	0	0	0	0	0	0	0	0	0	0	0	0	0	0	0	0	0	0
TraesCS3B02G111293.1	0	0	0	0	0	0	0	0	0	0	0	0	0	0	0	0	0	0	0	0	0
TraesCS3B02G111700.1	1.07194	0.926018	0.998979	0.670571	0.643007	0.656789	0.379889	0.338832	0.35936	0.307	0.19946	0.25323	2.03464	1.91467	1.97466	3.40905	2.56274	2.9859	3.32205	3.73057	3.52631
TraesCS3B02G113000.1	14.412	15.2676	14.8398	7.7441	9.06838	8.40624	18.7174	20.239	19.4782	12.0367	9.72291	10.8798	18.351	17.1777	17.7644	18.1767	15.8947	17.0357	14.5329	19.1633	16.8481
TraesCS3B02G117500.1	0	0	0	0	0.0539066	0.0269533	0.0843649	0.113901	0.0991329	0	0.0498383	0.0249192	0	0	0	0	0.0417764	0.0208882	0	0	0
TraesCS3B02G117600.1	0	0	0	0	0	0	0	0	0	0	0	0	0	0	0	0	0	0	0	0	0
TraesCS3B02G120400.1	0	0	0	0	0	0	0	0	0	0	0	0	0	0	0	0	0	0	0	0	0
TraesCS3B02G122500.1	0.944791	1.09644	1.02062	0	0	0	1.33217	1.02981	1.18099	0.120749	0.224482	0.172615	0.265917	0	0.132959	0.580084	0.540302	0.560193	1.51524	1.21392	1.36458
TraesCS3B02G129200.1	0.500054	0.804673	0.652363	0.110678	0.0322207	0.0714493	0.936875	1.12627	1.03157	0	0.0549221	0.0274611	0.47542	0.413781	0.444601	0.599424	0.508516	0.55397	0.393975	0.39651	0.395242
TraesCS3B02G148700.1	3.18587	2.9947	3.09028	1.29706	1.34262	1.31984	3.69108	3.42408	3.55758	1.73691	1.04428	1.3906	10.592	9.47238	10.0322	4.6826	4.98551	4.83405	2.97873	2.93595	2.95734
TraesCS3B02G158100.1	0	0	0	0	0	0	0	0	0	0	0	0	0	0	0	0	0	0	0	0	0
TraesCS3B02G159300.1	0	0	0	0.0276316	0	0.0138158	0	0	0	0.0604713	0	0.0302356	0.109526	0.049412	0.079469	0	0.046828	0.023414	0.0565357	0.0715473	0.0640415
TraesCS3B02G163600.1	0	0	0	0	0	0	0	0	0	0	0	0	0	0	0	0	0	0	0	0	0
TraesCS3B02G166900.1	1.8941	1.83793	1.86601	2.19264	2.06418	2.12841	3.3954	3.01831	3.20686	6.03126	5.45847	5.74486	39.5741	37.9177	38.7459	17.5334	19.7923	18.6628	17.4466	21.2281	19.3374
TraesCS3B02G170100.1	0	0	0	0	0	0	0	0	0	0	0	0	0	0	0	0	0	0	0	0	0
TraesCS3B02G170800.1	0	0	0	0	0.303805	0.151902	0	0	0	0	0	0	0	0	0	0.461393	0.200627	0.33101	0.207824	0.212935	0.210379
TraesCS3B02G184100.1	0	0	0	0	0	0	0	0	0	0	0	0	0	0	0	0	0	0	0	0	0
TraesCS3B02G192700.1	14.6806	14.0756	14.3781	4.266	4.75655	4.51127	17.4627	16.8	17.1314	6.73	3.49414	5.11207	11.3561	9.52525	10.4407	9.68785	9.06759	9.37772	7.65173	10.4098	9.03077
TraesCS3B02G198200.1	0.0779882	0.158294	0.118141	0.0775258	0.0841187	0.0808223	0	0.0302676	0.0151338	0.0430655	0	0.0215327	0.0624236	0	0.0312118	0.0844594	0.0662419	0.0753507	0.0772416	0.0985288	0.0878852
TraesCS3B02G199400.1	0	0.337052	0.168526	0	0.239592	0.119796	0.965747	1.57841	1.27208	0	0.184157	0.0920785	0	0	0	0.0916014	0	0.0458007	0.175733	0	0.0878665
TraesCS3B02G200200.1	1.25232	1.04329	1.1478	2.19489	2.43911	2.317	1.47651	0.952155	1.21433	1.23096	0.978853	1.10491	0.291281	0.288708	0.289995	0.85638	0.663599	0.75999	0.583669	0.762491	0.67308
TraesCS3B02G201700.1	0	0	0	0	0	0	0.149352	0	0.074676	0	0	0	0	1.01031	0.505155	0	0.404236	0.202118	0	0	0
TraesCS3B02G202700.1	0	0	0	0	0	0	0	0	0	0	0	0	0	0	0	0	0	0	0	0	0
TraesCS3B02G205700.1	3.14093	2.5982	2.86956	2.45174	2.68026	2.566	5.29553	4.66342	4.97948	6.06109	3.95527	5.00818	1.50237	1.07126	1.28682	5.74841	4.8168	5.28261	3.57026	4.81161	4.19093
TraesCS3B02G207700.2	0	0	0	0	0	0	0	0.176473	0.0882365	0	0	0	0	0	0	0	0	0	0	0	0
TraesCS3B02G213300.1	0	0	0	0	0	0	0	0	0	0	0	0	0	0	0	0	0	0	0	0	0
TraesCS3B02G215400.1	36.7027	31.9666	34.3346	9.07366	11.3793	10.2265	45.3643	39.049	42.2066	10.5989	9.58498	10.0919	32.6021	33.4643	33.0332	23.7538	18.8424	21.2981	13.3436	19.884	16.6138
TraesCS3B02G217000.1	0.0215821	0	0.010791	0	0	0	0	0	0	0	0	0	0	0	0	0	0	0	0	0	0
TraesCS3B02G218700.1	1.63392	0.410874	1.0224	0.959781	1.49548	1.22763	1.92262	1.64238	1.7825	3.46178	2.16872	2.81525	13.2834	11.498	12.3907	1.61691	1.93361	1.77526	1.42371	2.42671	1.92521
TraesCS3B02G224900.2	0.264145	0.377668	0.320906	0.0181973	0.0711747	0.044686	0.367048	0.407502	0.387275	0.127791	0.0653997	0.0965953	0.585231	0.452472	0.518852	0.578119	0.462161	0.52014	0.449003	0.704728	0.576866
TraesCS3B02G231700.1	0	0	0	0	0.0232775	0.0116387	0	0.0178657	0.00893285	0.0257832	0	0.0128916	0.0175619	0	0.00878095	0	0	0	0.0215228	0	0.0107614
TraesCS3B02G234400.2	2.48681	2.15279	2.3198	0.184924	0.155966	0.170445	1.02419	1.90899	1.46659	0.17891	0.0770759	0.127993	1.38805	1.812	1.60003	2.07529	1.3964	1.73584	1.33008	1.80021	1.56515
TraesCS3B02G243600.1	0	0	0	0	0	0	0	0	0	0	0	0	0	0	0	0	0	0	0	0	0
TraesCS3B02G243800.1	0	0	0	0	0	0	0	0	0	0	0	0	0	0	0	0	0	0	0	0	0
TraesCS3B02G243900.1	0	0	0	0	0	0	0	0	0	0	0	0	0	0.0424514	0.0212257	0.0341684	0	0.0170842	0.0613257	0.0294958	0.0454107
TraesCS3B02G244100.1	8.54239	7.3227	7.93254	1.56383	1.84544	1.70464	8.36055	8.55546	8.458	1.89905	1.21314	1.5561	6.71431	6.24714	6.48072	4.95798	4.03341	4.49569	3.27298	4.22648	3.74973
TraesCS3B02G258200.1	0	0	0	0	0	0	0	0	0	0	0	0	0	0	0	0	0	0	0	0	0
TraesCS3B02G272700.1	0.186321	0.133918	0.160119	0.191341	0.210447	0.200894	0.0442014	0.234285	0.139243	0.455666	0.486233	0.47095	0.0355215	0.0394475	0.0374845	0.53176	0.292877	0.412319	0.366691	0.553716	0.460203
TraesCS3B02G282300.1	1.02589	1.43646	1.23117	0.354357	0.470757	0.412557	5.2523	3.94757	4.59994	0.376172	0.37103	0.373601	3.38183	3.15784	3.26984	3.60654	2.66647	3.1365	2.73159	3.24921	2.9904
TraesCS3B02G282400.1	8.4238	7.92011	8.17196	11.4167	12.9755	12.1961	29.4843	29.1539	29.3191	39.4586	28.3348	33.8967	28.4836	26.1558	27.3197	75.5216	62.1112	68.8164	56.4505	72.9506	64.7005
TraesCS3B02G282500.1	14.0117	14.4344	14.2231	16.2481	17.5311	16.8896	55.4562	56.9201	56.1882	44.888	28.0091	36.4485	25.8398	24.3502	25.095	58.5622	51.5558	55.059	68.7796	81.569	75.1743
TraesCS3B02G282700.1	26.7072	22.1867	24.447	23.5224	32.0542	27.7883	28.6257	31.5904	30.108	41.3694	20.3229	30.8462	4.33872	3.55446	3.94659	3.32488	2.8788	3.10184	2.26535	3.20306	2.73421
TraesCS3B02G283600.1	3.80436	2.55342	3.17889	8.06952	7.40816	7.73884	8.95647	8.53368	8.74507	7.43321	6.30128	6.86725	2.87531	2.68066	2.77799	27.8562	23.0762	25.4662	23.2553	33.4278	28.3415
TraesCS3B02G283700.1	4.62524	4.94578	4.78551	1.16969	0.987031	1.07836	8.12398	7.18044	7.65221	1.85656	1.20184	1.5292	7.11873	5.99202	6.55537	6.94032	6.50033	6.72032	4.65073	6.05278	5.35176
TraesCS3B02G285000.1	0.350578	0.2066	0.278589	0	0	0	0.0583636	0.10723	0.0827968	0	0	0	0	0	0	0.0991229	0.0597811	0.079452	0.0424679	0.0827952	0.0626316
TraesCS3B02G285200.1	0	0	0	0	0	0	0	0	0	0	0	0	0	0	0	0	0.0444326	0.0222163	0	0	0
TraesCS3B02G286100.1	0	0	0	0	0	0	0	0	0	0	0	0	0	0	0	0	0	0	0	0	0
TraesCS3B02G294800.1	0.242837	0	0.121418	0	0	0	0.193953	0	0.0969765	0	0.210442	0.105221	0.19018	0.274653	0.232416	0.365964	0.23683	0.301397	0	0	0
TraesCS3B02G300400.1	0.00376126	0.00247962	0.00312044	0.0399205	0	0.0199602	0.15323	0	0.076615	0	0	0	0	0	0	0	0	0	0	0	0
TraesCS3B02G301300.1	0.140437	0	0.0702185	0.0828363	0	0.0414182	0.221765	0.200273	0.211019	0.176111	0.162649	0.16938	0.0644203	0	0.0322101	0	0	0	0	0	0
TraesCS3B02G306900.1	0	0	0	0	0	0	0.0274777	0	0.0137389	0	0	0	0	0	0	0	0.0264798	0.0132399	0	0	0
TraesCS3B02G314500.1	0.116149	1.18129	0.64872	0.0889129	0.218241	0.153577	0	0.0703193	0.0351597	0	0.0078802	0.0039401	0	0.422486	0.211243	0.7145	0.433175	0.573838	1.40256	0.785258	1.09391
TraesCS3B02G316100.1	0.101216	0	0.050608	0.067317	0	0.0336585	0	0.0262489	0.0131244	0.222797	0.20239	0.212593	0	0	0	0	0	0	0	0.0431452	0.0215726
TraesCS3B02G316400.1	2.88678	2.81506	2.85092	0.274671	0.583253	0.428962	2.34982	3.12525	2.73753	0.877559	0	0.438779	1.06249	1.59219	1.32734	0.916786	1.66521	1.291	0.628087	0.889971	0.759029
TraesCS3B02G317100.1	0.0530989	0	0.0265494	0	0.0585302	0.0292651	0	0	0	0	0	0	0	0	0	0.0379438	0	0.0189719	0.0336672	0	0.0168336
TraesCS3B02G318400.1	0	0	0	0	0	0	0	0	0	0	0	0	0	0	0	0	0	0	0	0	0
TraesCS3B02G318500.1	0	0	0	0	0	0	0	0	0	0	0	0	0	0	0	0	0	0	0	0	0
TraesCS3B02G323400.1	0	0	0	0	0	0	0	0	0	0	0	0	0	0	0	0	0	0	0	0	0
TraesCS3B02G327800.1	0	0.285991	0.142995	0	0	0	0	0	0	0	0	0	0.514227	0.326541	0.420384	0	0	0	0	0	0
TraesCS3B02G328000.1	0	0	0	0	0	0	0	0	0	0	0	0	0	0.240601	0.120301	0	0	0	0	0	0
TraesCS3B02G334700.1	0.15122	0.353678	0.252449	0.0497052	0.0553449	0.0525251	0.0431673	0.0778143	0.0604908	0	0	0	0.0813385	0	0.0406692	0.108279	0.0856872	0.0969831	0.0965947	0.157504	0.127049
TraesCS3B02G347800.1	0	0	0	0	0	0	0	0	0	0	0	0	0	0	0	0	0	0	0	0	0
TraesCS3B02G347900.1	0	0	0	0	0	0	0	0	0	0	0	0	0	0	0	0	0	0	0	0	0
TraesCS3B02G348000.1	0	0	0	0	0	0	0	0	0	0	0	0	0	0	0	0	0	0	0	0	0
TraesCS3B02G350800.1	0	0	0	0	0	0	0	0	0	0	0	0	0	0	0	0	0	0	0	0	0
TraesCS3B02G350900.1	0	0	0	0	0	0	0	0	0	0	0	0	0	0	0	0	0	0	0	0	0
TraesCS3B02G351700.1	0	0	0	0	0	0	0	0	0	0	0	0	0	0	0	0	0	0	0	0	0
TraesCS3B02G351900.1	0	0	0	0	0	0	0	0	0	0	0	0	0	0	0	0	0	0	0	0	0
TraesCS3B02G352100.1	0	0	0	0	0	0	0	0.055104	0.027552	0	0	0	0	0	0	0.0509318	0	0.0254659	0	0	0
TraesCS3B02G352200.1	0	0	0	0.175183	0	0.0875915	0	0	0	0	0	0	0	0	0	0	0	0	0	0	0
TraesCS3B02G354800.1	1.27657	1.06966	1.17312	0.68621	0.873443	0.779826	0.690513	0.687867	0.68919	0.288	0.0653916	0.176696	0.939384	1.02514	0.982262	2.07578	1.501	1.78839	0.94698	1.02792	0.98745
TraesCS3B02G356900.1	0.279546	1.33231	0.805928	0	0.506631	0.253316	0.79252	0.891338	0.841929	2.06515	0.865954	1.46555	5.10754	2.32872	3.71813	18.0002	19.3593	18.6797	2.03778	3.19053	2.61416
TraesCS3B02G357100.1	0	0	0	0	0	0	0	0	0	0	0	0	0	0	0	0	0	0	0	0	0
TraesCS3B02G359900.1	0	0	0	0	0	0	0	0	0	0	0	0	0.151332	0	0.075666	0	0	0	0	0	0
TraesCS3B02G360000.1	0	0	0	0	0	0	0	0	0	0	0	0	0	0	0	0	0	0	0	0	0
TraesCS3B02G361700.1	22.033	23.6105	22.8218	8.46981	6.54294	7.50638	47.97	42.4002	45.1851	10.9875	11.2117	11.0996	39.0489	32.8446	35.9468	17.9059	15.4359	16.6709	32.2868	32.0897	32.1882
TraesCS3B02G365400.1	65.4339	62.8794	64.1566	34.8098	37.2034	36.0066	87.0423	85.2222	86.1322	56.1618	47.3623	51.7621	59.9873	57.3993	58.6933	72.3573	63.4718	67.9145	50.9372	66.3135	58.6253
TraesCS3B02G369000.1	0	0	0	0	0	0	0	0	0	0	0	0	0	0	0	0.0602359	0.294408	0.177322	0.0500628	0.0492176	0.0496402
TraesCS3B02G370600.1	0.276599	0.330849	0.303724	1.82364	2.69313	2.25839	0.611433	0.298143	0.454788	4.43235	3.55401	3.99318	7.43726	7.72395	7.58061	1.33583	0.831832	1.08383	0.31374	0.640049	0.476894
TraesCS3B02G376700.1	0.156491	0.576841	0.366666	0.288871	0.289531	0.289201	0.118845	0	0.0594225	0	0.160895	0.0804475	0.132765	0	0.0663825	0.427105	0.27303	0.350067	0.112095	0.0790845	0.0955898
TraesCS3B02G380700.2	0	0.0443676	0.0221838	0.130557	0	0.0652785	0	0	0	0.0486265	0.0443158	0.0464712	0	0	0	0	0	0	0	0.0548786	0.0274393
TraesCS3B02G381500.1	0	0	0	0	0	0	0	0	0	0	0	0	0	0	0	0	0	0	0	0	0
TraesCS3B02G383700.1	1.63123	0	0.815615	1.16e-06	0	5.8e-07	1.8886	1.13683	1.51272	2.82e-06	0	1.41e-06	1.72767	1.43e-06	0.863836	1.71084	9.02e-10	0.85542	2.65571	3.18e-06	1.32786
TraesCS3B02G386900.1	0	0	0	0	0	0	0	0	0	0	0	0	0	0	0	0	0	0	0	0	0
TraesCS3B02G388200.1	0.0614519	0	0.0307259	0	0	0	0	0.0471745	0.0235873	0	0	0	0	0	0	0	0	0	0	0	0
TraesCS3B02G390500.1	3.20979	3.38678	3.29828	1.98959	1.83966	1.91463	1.89288	1.9396	1.91624	2.0892	1.50966	1.79943	0.673025	0.956245	0.814635	1.71587	1.33146	1.52367	1.23539	1.61338	1.42439
TraesCS3B02G396400.1	3.37101	1.94832	2.65966	3.21931	2.61746	2.91838	4.55682	3.5813	4.06906	6.20304	3.45856	4.8308	11.2313	18.0003	14.6158	8.96055	7.10973	8.03514	4.55215	9.2564	6.90428
TraesCS3B02G400300.1	0	0	0	0	0	0	0	0	0	0	0	0	0	0	0	0	0	0	0	0	0
TraesCS3B02G411800.1	0.242837	0	0.121418	0.306392	0	0.153196	0.193953	0.176132	0.185042	0.489086	0.210442	0.349764	0	0.549305	0.274653	0	0	0	0	0	0
TraesCS3B02G414100.1	0.0784079	0.0537871	0.0660975	0.157379	0.0828638	0.120121	0.0232203	0.10206	0.0626402	0.143226	0.0779173	0.110572	0	0	0	0.247762	0.111025	0.179394	0.20697	0.357424	0.282197
TraesCS3B02G416500.1	0	0	0	0	0	0	0	0	0	0	0	0	0	0	0	0	0	0	0	0	0
TraesCS3B02G429200.1	0	0	0	0	0	0	0	0	0	0	0	0	0	0	0	0	0	0	0	0	0
TraesCS3B02G432300.1	0.292667	0	0.146334	0.306375	0	0.153188	2.19551	2.7767	2.48611	0	0	0	0	0.263839	0.131919	0.369609	0.469724	0.419666	0	0.203978	0.101989
TraesCS3B02G432900.1	9.90187	11.5556	10.7287	4.1096	4.35375	4.23168	14.307	13.915	14.111	6.91934	5.12901	6.02417	7.32158	7.51307	7.41732	12.188	9.62993	10.909	8.37785	11.9053	10.1416
TraesCS3B02G433800.1	0.051055	0.0511403	0.0510977	0.100631	0.336665	0.218648	0	0.118197	0.0590985	0	0.207382	0.103691	0.0412089	0	0.0206044	0.292338	0.173592	0.232965	0.130213	0.313815	0.222014
TraesCS3B02G449300.1	0	0	0	0	0	0	0	0	0	0	0	0	0	0	0	0	0	0	0	0	0
TraesCS3B02G449600.1	0	0	0	0	0	0	0	0	0	0	0	0	0	0	0	0	0	0	0	0	0
TraesCS3B02G449700.2	0	0	0	0	0	0	0	0	0	0.161969	0	0.0809845	0	0	0	0	0	0	0	0	0
TraesCS3B02G450100.1	0	0	0	0	0	0	0	0.0601567	0.0300784	0	0	0	0	0.140177	0.0700885	0	0.134913	0.0674565	0	0.0916193	0.0458097
TraesCS3B02G453800.2	2.22752	2.46016	2.34384	0.36133	0.235488	0.298409	1.81671	2.59936	2.20803	0.0624904	0.165109	0.1138	1.13414	0.948972	1.04156	0.557176	0.331591	0.444384	0.293962	0.271888	0.282925
TraesCS3B02G454900.1	0	0	0	0	0	0	0	0.362608	0.181304	0	0	0	0.218771	0	0.109385	0	0	0	0	0	0
TraesCS3B02G455100.1	0	0	0	0	0	0	0	0	0	0	0	0	0	0.262371	0.131186	0.182167	0.237336	0.209751	0	0.361385	0.180693
TraesCS3B02G455200.1	27.6846	17.8171	22.7508	91.6347	134.331	112.983	56.8808	67.2403	62.0606	484.193	177.925	331.059	1080.57	1035.24	1057.9	1073.05	1039.26	1056.15	443.221	667.211	555.216
TraesCS3B02G455300.2	0	0.00190956	0.00095478	0.00329937	0.00725196	0.00527566	0	0.00282992	0.00141496	0.00917501	0	0.00458751	0.00763929	0.063871	0.0357551	0.0266009	0.0488184	0.0377096	0.0542604	0.0146219	0.0344412
TraesCS3B02G455700.1	3.7203	2.41682	3.06856	0.527801	1.21593	0.871865	3.82317	4.39191	4.10754	0.630282	0.255818	0.44305	1.27767	1.38725	1.33246	1.74756	2.14601	1.94678	1.31999	1.7092	1.51459
TraesCS3B02G456500.1	0	0	0	0	0	0	0	0	0	0	0	0	2.13146	2.01484	2.07315	0	0.0977346	0.0488673	0	0	0
TraesCS3B02G456600.1	0	0	0	0	0	0	0	0	0	0	0	0	0	0	0	0	0	0	0	0	0
TraesCS3B02G456700.1	0	0	0	0	0	0	0	0	0	0	0	0	0.0987068	0.204915	0.151811	0	0	0	0	0	0
TraesCS3B02G456800.1	0	0	0	0	0	0	0	0	0	0	0	0	0	0	0	0	0	0	0	0	0
TraesCS3B02G457500.1	4.67674	5.21101	4.94388	3.37328	2.77975	3.07651	13.4999	11.1122	12.306	4.51694	3.6351	4.07602	7.83333	7.99363	7.91348	12.3034	10.4146	11.359	9.63639	12.8637	11.25
TraesCS3B02G458700.1	2.95958	1.93173	2.44565	0.842496	1.10791	0.975203	3.04456	2.82889	2.93673	1.53936	0.573521	1.05644	1.01758	0.686075	0.851827	1.80895	1.61365	1.7113	2.05634	2.69931	2.37783
TraesCS3B02G459100.1	0	0	0	0	0	0	0.191119	0.137008	0.164064	0.0979255	0	0.0489627	0.0355215	0	0.0177607	0.190838	0.112719	0.151779	0.0862626	0.220841	0.153552
TraesCS3B02G461600.1	0	0	0	0	0	0	0	0	0	0	0	0	0	0	0	0	0	0	0	0	0
TraesCS3B02G461700.1	0	0	0	0	0	0	0	0	0	0	0	0	0	0	0	0	0	0	0	0	0
TraesCS3B02G469300.1	0	0	0	0	0	0	0	0	0	0	0	0	0	0	0	0	0	0	0	0	0
TraesCS3B02G474600.1	0	0	0	0	0	0	0	0	0	0	0	0	0	0	0	0	0	0	0	0	0
TraesCS3B02G475700.1	0	0	0	0	0	0	0	0	0	0	0	0	0	0	0	0	0	0	0	0	0
TraesCS3B02G476200.1	0	0	0	0	0	0	0	0	0	0	0	0	0	0	0	0	0	0	0	0	0
TraesCS3B02G476300.1	0	0	0	0	0	0	0	0	0	0	0	0	0	0	0	0	0	0	0	0	0
TraesCS3B02G477900.1	0	0	0	0	0	0	0	0	0	0	0	0	0	0	0	0	0	0	0	0	0
TraesCS3B02G480100.1	0	0	0	0	0	0	0	0	0	0	0	0	0	0	0	0	0	0	0	0	0
TraesCS3B02G482700.1	0	0	0	0	0	0	0	0	0	0	0	0	0	0	0	0	0	0	0	0	0
TraesCS3B02G482800.1	0	0	0	0	0	0	0	0	0	0	0	0	0	0	0	0	0	0	0	0	0
TraesCS3B02G483800.1	4.06015	3.34705	3.7036	1.0554	0.446613	0.751006	2.44247	2.3792	2.41084	0.968612	0.406623	0.687617	0.297249	0.762069	0.529659	1.92147	1.33317	1.62732	1.44117	1.4967	1.46894
TraesCS3B02G488700.1	0	0	0	0	0	0	0	0	0	0	0	0	0	0	0	0	0	0	0	0	0
TraesCS3B02G488800.1	0	0	0	0	0	0	0	0	0	0	0	0	0	0	0	0	0	0	0	0	0
TraesCS3B02G488900.1	0	0	0	0	0	0	0	0	0	0	0	0	0	0	0	0	0	0	0	0	0
TraesCS3B02G493300.1	0	0	0	0	0	0	0	0	0	0.31909	0	0.159545	0	0	0	0	0	0	0	0	0
TraesCS3B02G493400.1	0	0	0	0	0	0	0	0	0	0	0	0	0	0	0	0	0	0	0	0	0
TraesCS3B02G493500.1	0	0	0	0	0	0	0	0	0	0	0	0	0	0	0	0	0	0	0	0	0
TraesCS3B02G497500.1	0	0	0	0	0	0	0	0	0	0	0	0	0	0.0369169	0.0184585	0	0	0	0	0	0
TraesCS3B02G497700.1	0	0	0	0	0	0	0	0	0	0	0	0	0	0	0	0	0	0	0	0	0
TraesCS3B02G498700.1	0	0	0	0	0	0	0	0	0	0	0	0	0	0	0	0	0	0	0	0	0
TraesCS3B02G516100.2	0	0	0	6.98059	3.02439	5.00249	1.25463	0	0.627315	3.4551	3.36279	3.40895	9.84528	11.5278	10.6865	12.6343	13.062	12.8482	8.66368	13.5653	11.1145
TraesCS3B02G519400.1	0	0	0	0	0	0	0	0	0	0	0	0	0	0	0	0	0	0	0	0	0
TraesCS3B02G521200.1	0	0	0	0	0	0	0	0	0	0	0	0	0	0	0	0	0	0	0	0	0
TraesCS3B02G521300.1	0	0	0	0	0	0	0	0	0	0	0	0	0	0	0	0	0	0	0	0	0
TraesCS3B02G522000.1	0	0	0	0.279244	0.0991152	0.18918	0	0.0241727	0.0120863	0.238675	0.123825	0.18125	0.356632	0.250058	0.303345	1.46496	1.77572	1.62034	1.91533	2.04216	1.97874
TraesCS3B02G522100.1	0	0	0	0	0	0	0	0	0	0.0380645	0	0.0190323	0	0	0	0	0	0	0.0462542	0.0661766	0.0562154
TraesCS3B02G527500.1	0	0	0	0	0	0	0	0	0	0	0	0	0	0	0	0	0	0	0	0	0
TraesCS3B02G528900.1	0	0	0	0	0	0	0	0	0	0	0	0	0	0	0	0	0	0	0	0	0
TraesCS3B02G529200.1	0	0	0	0	0	0	0	0	0	0	0	0	0	0	0	0	0	0	0	0	0
[truncated: 2,983 more rows]

## Sheet: upregulated TaSSPs in ds or hs
The relative expression level > 2 in any treatments
Transcript	ds_1 h	ds_6 h	hs_1 h	hs_6 h	dhs_1 h	dhs_6 h
TraesCS3B02G037000.2	1.31471	2.57003	1.7381	1.51543	0.338652	0.332433
TraesCS3B02G037100.1	1.30478	0.175483	3.53024	0.643535	0.474358	0.468361
TraesCS1A02G393900.1	1.26657	0.895682	1.31097	1.43676	1.90223	2.90798
TraesCS1D02G402600.1	1.41232	0.298567	1.4279	1.22443	1.88713	2.36861
TraesCS4D02G076400.1	0.816036	0.338681	6.4678	4.15721	12.1563	15.0263
TraesCS1D02G355100.1	2.66511	0.965436	2.14945	0.494042	0.103393	0.0854386
TraesCS2A02G350900.1	3.41692	1.34057	0.247919	0.1599	0.33242	0.102957
TraesCS2A02G551000.1	1.89327	2.3824	0.445481	0.221713	0.233878	0.125933
TraesCS2D02G349400.1	4.59374	0.625764	0.932755	0.883098	0.751148	0.491194
TraesCS2D02G552100.1	1.70357	3.6614	0.954988	0.58927	0.41376	0.319391
TraesCS3A02G517100.1	1.3097	3.88557	0.69085	4.70708	0.0992738	0.653084
TraesCS3B02G584700.1	1.04137	7.40266	2.23264	67.8689	0.562053	3.83437
TraesCS3D02G524700.1	1.1564	8.42696	0.324007	3.7452	0.0972665	0.86648
TraesCS5B02G403700.1	2.34137	3.3812	0.658677	2.15927	0.228144	1.07767
TraesCS7B02G370700.1	2.52963	1.9844	0.075889	0.272201	0.17896	0.511425
TraesCS2B02G566000.1	4.91883	2.28251	0.154763	0.323563	0.284537	0.368646
TraesCS7D02G384300.1	2.0247	0.611442	1.02666	0.759141	1.75538	0.165897
TraesCS3A02G161400.1	1.06347	1.25769	0.615738	2.19702	0.644495	2.21433
TraesCS5B02G081800.1	1.25474	1.74767	0.977766	1.60958	0.744714	2.0294
TraesCS5D02G089000.1	1.42277	1.69913	1.07265	2.66447	0.880757	2.93377
TraesCS4A02G191600.1	1.79402	6.89698	0.585938	2.42632	0.750383	1.73462
TraesCS4B02G123700.1	2.0734	5.12399	1.07781	1.67841	0.508891	0.636816
TraesCS4B02G277600.1	1.96662	2.58172	0.496859	1.17149	0.454815	1.19544
TraesCS4D02G275900.1	1.96945	3.07174	1.50627	1.31845	1.04712	1.08694
TraesCS1B02G281000.1	1.84081	2.44046	0.994399	3.41395	1.67666	5.02994
TraesCS1A02G166200.1	2.61044	2.39967	4.20134	7.36654	3.69798	6.32393		basic secretory family protein
TraesCS1A02G166600.1	2.14668	6.54744	1.39087	1.63038	0.125641	0.773365		basic secretory family protein
TraesCS1A02G167600.1	1.6888	0.915177	0.902844	3.83368	0.653794	0.95715		DUF538
TraesCS1A02G180700.1	1.4699	2.34369	0.186432	1.34887	0.639949	1.66666
TraesCS1A02G231000.1	1.43852	1.03304	0.763708	4.16204	0.88374	1.55466
TraesCS1A02G265600.1	0.716331	2.22434	0.192269	4.6621	0.0675073	0.379808
TraesCS1A02G265700.1	2.6995	33.4255	0.292789	1.78666	0.0775305	0.220687		Bowman-Birk type proteinase inhibitor
TraesCS1A02G265900.1	1.06069	19.7786	0.718371	5.21365	0.0818603	0.142178		Bowman-Birk type proteinase inhibitor
TraesCS1A02G277500.1	1.02489	1.17618	3.56501	2.06271	5.83283	2.40476
TraesCS1A02G394100.1	0.684995	1.0296	0.373106	2.79283	0.141297	0.263223
TraesCS1B02G184000.1	1.34703	0.983314	0.785415	4.07085	0.750873	2.11871
TraesCS1B02G243400.1	1.09692	1.28902	0.193644	2.98181	0.298857	1.79479
TraesCS1B02G276500.1	0.668278	1.47738	0.399043	2.44438	0.135	0.339074
TraesCS1B02G276700.1	3.19472	113	0.619516	1.83572	0.402422	0.24605		Bowman-Birk type proteinase inhibitor
TraesCS1B02G276800.1	0.914692	3.39992	0.305656	2.53432	0.150237	0.477292
TraesCS1B02G276900.1	1.74139	25.1619	0.402181	2.90999	0.089258	0.12009		Bowman-Birk type proteinase inhibitor
TraesCS1B02G286500.1	1.04309	1.21426	5.41658	3.18938	8.64231	4.07509
TraesCS1B02G381900.1	1.06511	0.837913	0.589516	1.77003	0.74352	2.12988
TraesCS1D02G116800.1	1.38722	4.52083	0.566944	0.793122	0.288179	0.849527
TraesCS1D02G173300.1	1.90544	0.688032	0.965966	3.38837	0.919415	1.12092
TraesCS1D02G231200.1	1.29633	1.20205	0.322321	3.71005	0.485423	2.6553
TraesCS1D02G265800.1	0.705322	2.20191	0.237386	10.5376	0.0730697	0.938165		Bowman-Birk type proteinase inhibitor
TraesCS1D02G266000.1	0.444401	1.46717	0.232911	13.2654	0.0276236	0.217924		Bowman-Birk type proteinase inhibitor
TraesCS1D02G277700.1	0.581859	0.813723	0.334424	2.66804	0.163359	1.49899
TraesCS1D02G448300.1	1.17652	1.3084	0.775321	3.04372	0.65162	2.16975
TraesCS2A02G034400.1	0.478064	0.361938	0.301967	2.77906	0.340086	10.6663
TraesCS2A02G034500.1	0.541815	0.0734933	0.396685	6.97526	0.479941	24.0783
TraesCS2A02G043300.1	0.626668	0.528248	0.455337	3.41641	0.882586	4.3757
TraesCS2A02G155200.1	1.19117	1.34124	0.570903	2.49582	0.760693	1.76934
TraesCS2A02G157400.1	1.61797	3.94538	0.358866	0.386083	0.162259	0.136294
TraesCS2A02G249100.1	1.2708	2.14814	0.456396	3.03608	0.61115	3.4843
TraesCS2A02G356500.1	0.88755	2.49768	0.499107	0.514758	0.356691	0.357636
TraesCS2A02G481100.1	3.57655	0.411443	3.85491	5.52357	5.00568	3.87664
TraesCS2B02G180300.1	1.24586	0.917484	0.940887	9.24712	1.45278	5.68586
TraesCS2B02G182900.1	1.66141	2.70061	0.633068	3.29977	0.257856	0.648298
TraesCS2B02G238000.1	0.901736	0.660868	0.80866	2.13126	1.10534	2.07391
TraesCS2B02G266200.1	1.19708	2.2382	0.554271	4.81994	0.825309	4.80985
TraesCS2B02G482800.1	1.021	4.39406	0.442372	0.0986224	0.337178	0.0724551
TraesCS2B02G482900.1	0.822148	3.12361	0.17853	0.0536412	0.167442	0.0289106
TraesCS2B02G490400.1	21.7487	59.1092	0.268059	0.667965	0.709862	5.39935
TraesCS2B02G507200.1	4.13556	0.371756	3.69322	5.20755	4.24355	2.80133
TraesCS2B02G551800.1	1.49119	2.23349	1.66896	2.22682	0.592119	1.32837
TraesCS2D02G117400.1	2.32108	1.16156	0.895557	1.42823	1.01502	1.52279
TraesCS2D02G161100.1	1.32218	1.20875	0.392651	4.97455	0.771516	4.76803
TraesCS2D02G163300.1	1.58693	5.19286	0.619505	1.06451	0.290881	0.441512
TraesCS2D02G250700.1	1.24903	2.33667	0.532225	3.15587	0.631674	3.11963
TraesCS2D02G319800.1	2.57225	6.42175	1.615	4.2704	1.09234	2.53632
TraesCS2D02G344600.1	2.06647	0.348742	0.652612	1.2303	0.305318	0.654559
TraesCS2D02G460700.1	0.931192	2.52519	0.577688	1.40577	0.069562	0.144744
TraesCS2D02G467500.1	11.721	94.0918	0.377662	0.46678	0.535382	2.78983
TraesCS2D02G481400.1	1.61427	0.423914	2.97253	6.48043	3.53323	3.34162
TraesCS2D02G515400.2	0.798561	11.2296	0.414662	0.536328	0.0191381	0.0260237
TraesCS3A02G041000.1	1.07103	0.515889	1.54882	3.40508	2.54026	2.87288
TraesCS3A02G046100.2	0.748635	7.40004	0.405011	0.343204	0.200488	0.142635
TraesCS3A02G066600.1	1.67054	5.97609	0.340269	0.244639	0.330806	1.44429
TraesCS3A02G104100.1	1.00243	0.198052	0.451333	4.4816	0.300911	4.982
TraesCS3A02G129600.1	3.38444	11.0167	0.655475	0.980744	0.410241	1.56104
TraesCS3A02G158300.1	0.831448	0.640214	0.851422	4.32146	0.621303	3.70649
TraesCS3A02G213900.1	1.27308	1.8297	0.773858	3.25713	1.05192	3.91705
TraesCS3A02G232200.1	2.6156	0.492553	1.07641	1.06167	0.758789	0.445946
TraesCS3A02G282700.1	1.92096	1.99147	1.86733	2.02551	0.515588	2.07363
TraesCS3A02G302400.1	2.96562	5.36636	0.881315	3.91029	1.28675	4.48236
TraesCS3A02G327400.1	5.13344	0.398568	0.177168	0.041447	0.153542	0.0536361
TraesCS3A02G418600.1	1.18878	0.798884	0.787474	2.38607	0.729062	1.80712
TraesCS3B02G042600.1	1.00835	0.562789	1.41219	2.79258	1.52028	1.97684
TraesCS3B02G079300.1	1.43	4.46431	0.0909872	0.0831518	0	0.444487
TraesCS3B02G148700.1	1.6346	3.3923	0.470218	1.20297	0.446293	1.04495
TraesCS3B02G166900.1	0.965119	2.00368	0.297086	0.165837	0.110067	0.096498
TraesCS3B02G244100.1	1.19894	1.72832	0.414989	2.25563	0.454602	2.1155
TraesCS3B02G282700.1	1.13446	1.44341	11.2816	11.0116	10.1632	8.94115
TraesCS3B02G356900.1	7.14562	1.42231	0.560622	0.322065	0.0969015	0.308294
TraesCS3B02G390500.1	1.0697	0.571921	1.2633	1.34531	1.34418	2.31559
TraesCS3B02G455700.1	1.28535	0.879747	0.29252	2.71197	0.575643	2.02599
TraesCS3B02G483800.1	1.10782	0.360573	0.468106	1.64121	0.511259	2.52128
TraesCS3B02G546900.1	0.932432	0.759764	0.728145	0.905427	2.1192	1.07034
TraesCS3B02G547000.1	2.1528	0.905	0.340172	0.189741	0.92253	0.938374
TraesCS3D02G033800.1	1.36895	6.26784	0.970638	0.853599	0.216218	0.185303
TraesCS3D02G034200.2	1.13341	27.4152	0.62981	0.48238	0.591318	0.240117
TraesCS3D02G039200.1	0.944155	0.655614	1.27797	2.31548	1.76552	1.66279
TraesCS3D02G117800.1	1.30252	1.65737	0.857657	1.57391	1.12246	2.26035
TraesCS3D02G130500.1	1.98301	5.17214	0.443095	0.46636	0.285467	0.504548
TraesCS3D02G135400.1	0.420884	1.11693	1.7503	3.74972	1.96627	1.42183
TraesCS3D02G166000.1	0.845052	0.982105	0.665133	2.10401	0.555413	2.1092
TraesCS3D02G216200.1	1.27615	1.66545	0.731586	3.51615	1.15652	3.41994
TraesCS3D02G282700.1	1.64692	0.964876	1.37053	2.71215	0.502736	2.01391
TraesCS3D02G299600.1	3.84248	6.88942	1.32621	4.44708	2.29984	11.2768
TraesCS3D02G320900.1	2.67478	0.309414	0.0809226	0.0731622	0.0811162	0.169851
TraesCS3D02G394100.1	1.11188	1.07817	0.667041	1.86334	0.653792	2.03513
TraesCS3D02G414200.1	1.69219	4.89659	0.850937	1.55638	0.612151	2.31789
TraesCS4A02G143400.1	2.12727	2.40453	0.460774	2.03677	0.163081	1.6788
TraesCS4A02G181900.1	0.81313	0.145545	0.40846	3.00671	0.0990237	0.141618
TraesCS4A02G182000.1	0.958598	0.933897	4.33491	11.5618	6.05091	6.55035
TraesCS4A02G279500.1	0.973404	1.56552	15.8515	25.3527	19.2856	19.3798
TraesCS4A02G369100.1	1.05601	0.357737	0.44701	2.28848	0.242364	2.17771
TraesCS4A02G378100.1	1.0513	0.999588	0.465942	2.99148	0.565182	2.0161
TraesCS4B02G032200.1	1.21704	1.29075	0.347541	2.03263	0.314504	1.49963
TraesCS4B02G032300.1	1.21327	0.169313	0.428267	3.01301	0.683986	1.94362
TraesCS4B02G032900.1	1.12833	1.0323	1.94648	5.90049	2.01196	3.65706
TraesCS4B02G095600.1	1.81303	3.21464	0.651324	0.255241	0.46902	0.580419
TraesCS4B02G095700.1	1.71193	3.47562	0.946655	1.02568	0.836748	1.88428
TraesCS4B02G107000.1	1.88267	7.86222	0.307328	0.144992	0.222657	0.357754
TraesCS4B02G143500.1	3.64734	12.9372	1.24135	1.45747	1.04839	1.77481
TraesCS4D02G031400.1	1.48161	1.83041	43.066	36.4972	50.6876	33.0338
TraesCS4D02G142000.1	1.43558	7.14014	0.585856	1.09965	0.251445	0.366947
TraesCS4D02G197000.1	1.2608	1.90272	0.791339	3.80063	0.921428	2.19375
TraesCS5A02G147700.1	5.46297	4.14272	12.6666	4.16383	15.5313	2.24039
TraesCS5A02G148500.1	1.04508	1.3632	0.504274	2.60957	0.518606	1.95623
TraesCS5A02G386000.1	2.2426	0.417681	0.995425	2.39294	0.163828	0.148732
TraesCS5A02G476600.1	0.999676	1.42931	0.765193	3.11508	1.22514	3.02752
TraesCS5B02G088300.1	1.16267	3.04176	0.324559	0.276296	0.96762	1.3714
TraesCS5B02G146600.1	2.00499	0.601882	0.594406	1.73762	1.05538	1.75711
TraesCS5B02G147100.1	1.25255	1.63474	0.490225	2.82597	0.703412	2.4308
TraesCS5B02G359400.1	1.03128	0.913021	1.02021	2.44147	1.04938	1.65995
TraesCS5B02G427700.1	1.5816	1.39169	0.684069	3.22542	0.626838	1.51152
TraesCS5B02G478100.1	0.631362	5.98734	3.48082	0.663076	0.109541	0.0648437
TraesCS5B02G478200.1	0.316392	3.95404	1.57505	0.1885	0.153826	0.00950682
TraesCS5B02G516500.2	1.8353	1.82079	1.32814	2.76165	1.42911	3.27203
TraesCS5B02G520900.1	4.40134	0.910426	0.23333	0.267638	0.129144	0.152044
TraesCS5D02G061600.1	1.91624	0.649893	0.271555	3.70277	0.148454	1.79375
TraesCS5D02G095900.1	8.32694	222.785	1.64316	8.17553	1.28374	87.1529
TraesCS5D02G144400.1	1.18764	1.1572	0.393647	2.12316	0.553309	1.60909
TraesCS5D02G334800.2	0.875816	1.02075	0.462203	1.85804	0.354781	2.01199
TraesCS5D02G366000.1	1.21057	1.22345	0.726825	2.90498	0.889157	1.77605
TraesCS5D02G378700.1	2.54996	1.77539	2.01272	1.87804	2.74145	5.33699
TraesCS5D02G395800.1	2.2288	0.132804	0.132709	0.102819	0.0719719	0.0154282
TraesCS5D02G489900.1	0.794513	1.13107	0.996732	3.45773	0.879989	3.52115
TraesCS5D02G504300.1	1.35535	1.08986	0.702881	3.68562	0.342327	2.6053
TraesCS5D02G516600.1	1.61484	2.45534	2.2271	3.24343	2.49239	2.85264
TraesCS6A02G047700.2	0.947267	0.622927	0.671398	2.10107	0.873749	2.05436
TraesCS6A02G078400.1	4.4326	7.82442	0.421363	0.165099	0.137492	0.11694
TraesCS6A02G141900.1	0.729612	10.2791	0.732488	0.167355	0.0756561	0
TraesCS6A02G241700.1	1.90421	8.73948	1.0843	29.1723	2.48408	34.4259
TraesCS6A02G280900.1	1.72507	11.1752	1.31383	1.79282	0.28963	1.47368
TraesCS6A02G284700.1	2.07661	2.11617	0.837222	1.21926	1.16601	0.96565
TraesCS6A02G296700.1	0.999459	1.47462	0.354086	2.25469	0.340379	1.72464
TraesCS6A02G327800.1	1.19606	0.65914	0.783304	2.72931	1.05457	1.88303
TraesCS6A02G327900.1	5.52128	5.51334	8.88019	1.71516	4.78038	0.53726
TraesCS6A02G339600.1	1.68795	6.2484	0.829875	6.23685	0.549397	1.4815
TraesCS6B02G019000.1	2.42806	0.0720537	0	0.00934008	0	0.0120564
TraesCS6B02G041100.1	2.39547	0.840582	0.522106	1.15247	0.522103	0.476378
TraesCS6B02G060800.1	2.01031	0.415263	0.323515	0.148939	0.226829	0.112617
TraesCS6B02G064200.2	1.15101	0.659433	0.917553	3.03	0.57698	2.46859
TraesCS6B02G192900.1	1.45474	1.68099	1.05592	4.69111	0.727094	2.71923
TraesCS6B02G326500.1	0.657125	6.22192	0.386545	2.32621	0.201418	2.17825
TraesCS6B02G358900.1	2.21734	2.58769	2.41679	3.12972	2.13871	2.43795
TraesCS6D02G033100.1	2.89939	1.36173	0.71959	0.876144	0.392141	0.295129
TraesCS6D02G055200.2	1.0205	0.691097	0.639804	2.43089	0.742757	2.13227
TraesCS6D02G072100.1	4.26406	1.24942	0.290724	0.166798	0.23007	0.0705097
TraesCS6D02G103500.1	2.7152	1.32448	0.599701	0.192095	0.240808	0.0480559
TraesCS6D02G223700.1	1.02106	2.88923	0.463848	10.9384	1.32505	13.6549
TraesCS6D02G265100.1	2.63333	1.82106	0.663745	1.57647	0.837748	1.37291
TraesCS6D02G276900.1	0.927489	3.07383	0.524842	3.19285	0.301741	1.89755
TraesCS6D02G283000.1	0.513354	28.6563	0.960321	0.836595	0	0.0227161
TraesCS6D02G320200.1	2.72109	10.7321	1.38352	20.9334	0.920549	4.51716
TraesCS7A02G081100.1	0.966514	0.907273	0.460844	3.84825	0.43582	3.20808
TraesCS7A02G164100.1	1.79173	2.08021	0.4091	0.172041	0.333089	0.0991968
TraesCS7A02G179300.1	0.672671	0.819213	0.49039	2.63472	0.497943	2.187
TraesCS7A02G222700.1	0.79436	1.38531	0.113843	1.49384	0.21916	2.39004
TraesCS7A02G330300.1	1.17486	0.199498	1.12598	2.17211	1.91179	1.29304
TraesCS7A02G388400.1	0.926687	1.63065	1.71726	2.23276	2.40925	2.05572
TraesCS7A02G406500.1	1.47349	6.61962	8.83486	10.4474	13.9263	7.25836
TraesCS7B02G034000.1	2.91922	0.711085	0.214069	0.36127	0.487361	0.416508
TraesCS7B02G129500.2	1.14168	1.40691	1.66659	3.84828	1.92417	3.5255
TraesCS7B02G231000.1	1.43778	0.253868	2.02632	1.37388	1.88556	0.780587
TraesCS7B02G390200.1	0.988584	0.68847	0	2.05345	0.284002	2.16253
TraesCS7B02G404000.1	1.03381	1.18461	0.659189	2.6863	0.513152	1.83591
TraesCS7D02G020079.1	1.73609	4.07127	0.968989	1.81419	0.656225	3.83419
TraesCS7D02G145000.1	2.65177	0.793806	0.531788	0.536411	0.593463	0.391743
TraesCS7D02G327100.1	1.31544	0.175446	1.52764	2.9188	2.23624	1.45633
TraesCS7D02G480900.1	1.12858	1.28843	0.747463	2.08076	0.420693	1.2735
TraesCS7D02G529600.1	1.41879	2.78737	0.440888	0.981447	0.151082	0.630995
TraesCSU02G067400.1	1.03144	1.15784	0.450193	3.13983	0.49057	2.66343
TraesCSU02G076300.1	2.07073	1.38887	0.50952	3.09075	0.503881	1.97633
TraesCSU02G200800.1	1.16249	2.711	0.259595	0.295139	0.182479	0.683379
TraesCSU02G230500.1	1.09735	1.07203	0.358962	4.02988	0.411794	1.94362
TraesCSU02G234800.1	4.05815	0.673765	0.190732	0.0533183	0.0536028	0.0209793
TraesCS2B02G541900.1	1.12313	4.55753	0.111516	0.0731085	0.00838137	0.0826314
TraesCS2A02G266900.1	2.43378	8.23787	0.987371	0.425871	0.549778	0.859047
TraesCS2B02G275500.1	3.08614	7.20742	0.925673	0.455628	0.479763	0.743346
TraesCS2D02G257100.1	5.18647	17.3711	1.10181	0.988098	0.429847	2.04045
TraesCS4A02G290900.1	0.762664	3.76492	0.59326	0.434919	0.0600262	0.163799
TraesCS4D02G121700.1	2.71382	10.8214	0.934525	3.87128	1.02894	2.77785
TraesCS5A02G144700.1	1.8955	3.07337	0.976851	3.53185	0.743343	2.75983
TraesCS2B02G501000.1	1.08575	5.31257	1.16318	5.11891	0.202397	2.06107
TraesCS3A02G053000.1	1.85675	0.51047	1.26465	3.35619	5.4446	1.28663
TraesCS3A02G338000.1	1.10154	2.18666	1.06733	0.1669	0.163102	0.0981788
TraesCS3B02G063000.1	1.89636	3.9261	0.417595	1.26932	0.353181	1.87148
TraesCS3B02G063100.1	1.89636	3.9261	0.417595	1.26932	0.353181	1.87148
TraesCS3B02G063200.1	1.86492	3.74551	0.830974	0.928908	0.721074	1.86554
TraesCS3B02G063500.1	1.80952	3.7885	0.901722	0.945429	0.920854	1.42454
TraesCS3B02G064100.1	1.16612	2.34976	0.410662	0.943589	0.392348	1.58489
TraesCS4A02G038400.1	2.39358	7.16662	0.770331	1.43927	0.824489	0.662426
TraesCS4D02G118900.1	0.595043	6.42318	1.59962	0.249944	0.165366	0.701369
TraesCS4D02G360100.1	0.674495	4.41947	6.09403	3.2139	5.85022	0.309554
TraesCS7A02G446700.1	1.55725	2.14531	0.752957	1.62109	0.362977	0.727007
TraesCS7A02G565488.1	0.770464	0.143299	0.147842	0.905473	0.169273	2.46178
TraesCS7B02G312800.1	0.540296	3.70082	0.517675	0.103478	0.05955	0.00410892
TraesCS7B02G313000.1	0.605592	5.63738	0.30674	0	0	0
TraesCS7D02G110800.1	2.25959	1.41879	1.95742	0.882746	1.68748	0.716865
TraesCS7D02G435200.1	4.24608	7.24848	1.14876	8.14373	0.759403	3.41564
TraesCSU02G056900.1	1.65008	2.29912	1.60273	1.43916	0.636716	0.693847
TraesCSU02G147200.1	2.28808	8.5701	0.848809	2.52908	0.953555	5.74309
TraesCSU02G154200.1	2.28808	8.5701	0.848809	2.52908	0.953555	5.74309
TraesCSU02G237900.1	2.28808	8.5701	0.848809	2.52908	0.953555	5.74309
TraesCSU02G251500.1	1.66913	3.97313	0.816921	1.48706	0.554145	1.69946
TraesCSU02G253500.1	2.28808	8.5701	0.848809	2.52908	0.953555	5.74309
TraesCS1A02G175200.1	1.29706	3.2639	0.974832	0.840596	0.376499	0.492245
TraesCS1B02G394500.1	1.62539	4.84525	1.21207	1.16216	0.509743	1.13789
TraesCS1D02G163900.1	1.2255	5.66366	1.28686	1.37108	0.854888	1.88365
TraesCS1D02G381100.1	1.35871	3.25795	1.0895	1.24083	0.462004	1.48615
TraesCS2A02G297100.1	1.58157	3.28525	1.13385	0.964044	0.323558	0.440065
TraesCS2D02G295000.1	1.62722	3.68525	0.747946	0.566402	0.47523	0
TraesCS3A02G364300.1	1.88856	2.62994	0.987007	1.15806	0.682836	0.462503
TraesCS3B02G396400.1	1.16379	2.11692	0.699682	0.589354	0.422692	0.38522
TraesCS3D02G357700.1	0.999003	2.24497	0.376651	0.49359	0.355466	0.264129
TraesCS4D02G051200.1	5.61294	42.2112	0.832244	4.40552	0.994468	5.59838
TraesCS4D02G266900.1	4.66477	18.071	1.67518	1.8044	1.04994	0.820233
TraesCS5A02G185400.1	1.30534	6.97181	1.74896	2.39994	3.35416	2.92809
TraesCS5A02G535500.1	1.23326	6.27506	0.716834	1.04028	0.139794	0.146562
TraesCS5B02G145900.1	5.04347	6.03824	6.03359	9.80392	3.6785	3.76816
TraesCS5B02G461600.1	1.11424	1.65982	0.187706	2.13729	0.0700756	0.408627
TraesCS5D02G145300.1	1.63554	1.14866	1.25651	4.0433	0.898357	2.37298
TraesCS5D02G190400.1	1.36571	5.48451	0.986863	3.15295	1.80793	5.11802
TraesCS7A02G261900.1	1.55938	7.44318	0.433217	0.41294	0.542152	0.303707
TraesCSU02G144500.1	1.2159	2.0815	0.565421	0.947323	0.476208	0.134307
TraesCS4A02G033600.1	7.5054	0.289733	0.610161	3.60581	0.273561	0.252263
TraesCS4B02G271900.1	11.8535	0.229275	0.608345	2.40498	0.242952	0.238153
TraesCS4D02G270900.1	9.43591	0.213367	0.613802	4.0947	0.362535	0.372518
TraesCS5D02G468600.1	1.26502	0.522599	0.792297	1.38512	0.427713	2.18377
TraesCS6A02G315800.1	1.33854	0.776523	0.656343	6.82201	0.32072	2.9076
TraesCS6B02G327200.1	2.19866	5.52504	1.42128	5.806	0.462289	2.46949
TraesCS6B02G346200.1	1.31728	0.605461	0.597366	7.65512	0.812008	3.13568
TraesCS6D02G277500.1	2.30006	1.40058	0.608074	6.04321	0.539422	2.94837
TraesCS7A02G175400.1	1.11726	0.458849	2.54151	2.85757	3.47861	3.19207
TraesCS7A02G542600.1	2.04292	0.353259	0.19238	2.76937	0.391416	0.848553
TraesCS7B02G464600.1	2.87896	0.166279	0.256018	1.12023	0.12731	0.155193
TraesCS1B02G067100.1	1.95235	1.04009	0.422185	4.25437	0.532411	1.37606
TraesCS1D02G052800.1	1.81021	3.95849	0.735399	1.59812	1.32917	2.31949
TraesCS4B02G324000.1	1.16063	1.18778	0.427073	3.5167	0.371402	2.20177
TraesCS1B02G267100.1	0.976991	0.499917	0.638715	2.11551	0.490499	1.17166
TraesCS2A02G126100.1	1.47342	0.406796	1.6413	10.3983	1.57303	3.80189
TraesCS2D02G128900.1	1.2574	0.944004	0.661087	5.25597	0.313388	1.53947
TraesCS3A02G185800.1	1.39365	2.34401	0.456957	1.85612	0.617535	2.19285
TraesCS3A02G331500.1	1.39148	3.5164	0.963256	1.38545	0.724004	1.24546
TraesCS3B02G215400.1	1.28195	1.9883	0.607443	2.54046	0.615541	2.06663
TraesCS3D02G189800.1	1.70626	4.63412	0.566558	3.16184	0.643528	2.75619
TraesCS3D02G325100.1	1.06727	2.28102	0.622033	1.36459	0.487413	0.943576
TraesCS4B02G236000.1	1.05083	0.670417	0.868865	3.52931	0.740347	0.700521
TraesCS5D02G137900.1	1.69982	5.40037	0.720362	3.56994	0.400284	0.892714
TraesCS1A02G305300.1	2.04815	1.50492	0.310507	0.20615	0.271909	0.847867
TraesCS1B02G316000.1	5.45975	10.9693	0.834211	0.693898	1.22272	1.74404
TraesCS1D02G305000.1	5.23223	5.62014	0.802775	0.402382	0.574039	1.76008
TraesCS3B02G218700.1	0.922112	6.43603	1.46231	0.925873	0.637661	0.531057
TraesCS5A02G228600.1	0.892157	1.80573	0.978453	9.1909	1.42155	1.44129
TraesCS2B02G295000.1	1.2892	0.765067	0.329264	2.05298	0.132167	0.486402

## Sheet: only expressed in stresses
TaSSPs tpm > 1 in stresses, < 1 in control. These genes are specific upregulated in stresses.
Transcript	Control	ds_1 h	ds_6 h	hs_1 h	hs_6 h	dhs_1 h	dhs_6 h
TraesCS5B02G550300.1	0.840542	0.924426	1.53974	0.329736	0.669246	0.232848	0.775034
TraesCS3A02G046000.1	0.13748	0.55379	2.04148	0.45517	0.322923	0	0
TraesCS1B02G345900.1	0.332676	0.327973	0.371188	0.0948887	1.03945	0.183059	0.359986
TraesCS2A02G371900.1	0.637225	1.01222	0.58521	0.108947	0.415087	0.335406	0
TraesCSU02G165500.1	0.953391	1.65524	0.736061	0.085272	0	0.0511402	0
TraesCS2A02G460600.1	0.883671	1.09745	11.2849	0.386825	3.07425	0.53968	2.31397
TraesCS4B02G077900.1	0.056395	0.155503	2.92364	4.95294	8.02291	19.6735	45.3226
TraesCS6B02G199200.1	0	0.359192	1.04545	0	0.393086	0	0.0988781
TraesCS1B02G184300.1	0.531084	1.07558	0.424669	0.617536	1.47524	0.575183	1.03492
TraesCS2A02G055700.1	0.0747655	0.452306	2.13116	0	0	0	0.14878
TraesCS2A02G298500.1	0.252823	6.78679	4.16874	0.306231	0.767702	0.18431	0.331242
TraesCS2A02G535600.1	0.365598	4.66932	0	0	0	0	0
TraesCS2A02G535900.1	0.435624	1.7877	0.180145	0.0887875	0	0.247014	0
TraesCS2B02G566400.1	0.152226	2.82842	0.115883	0.113822	0.309564	0.133889	0.114169
TraesCS2D02G296600.1	0.412863	1.90739	2.33	0.117606	0.841912	0	0
TraesCS2D02G522100.1	0.622178	10.0084	0	0.249073	0	0	0
TraesCS4A02G251100.1	0.389333	0.69626	2.06478	0.494251	0.227662	0.18271	0.207237
TraesCS1A02G018300.1	0.272126	0.261068	0.198794	0.178449	0.80364	0.424874	1.5368
TraesCS1A02G115400.1	0.927822	1.91747	3.16566	0.671518	0.462404	0.490603	1.05932
TraesCS1A02G179300.1	0.0615015	0.305961	0.137149	0.256985	0.758625	0.268588	1.49043
TraesCS1A02G189700.1	0.497486	0.724768	0.645011	0.130683	3.43944	0.124405	4.80417
TraesCS1A02G265800.1	0.296125	0.676141	48.4952	0.72589	88.0472	0.131667	4.69974
TraesCS1A02G364500.2	0.775075	0.723393	0.466651	0.184576	2.92504	0.398501	2.18293
TraesCS1B02G143300.1	0	0.090915	9.59928	0.122272	0	0	0
TraesCS1B02G183100.1	0.704508	2.6032	10.9763	0.827817	4.17827	0.484713	0.561819
TraesCS1B02G201300.1	0.0536423	0.0309195	0.026336	0.100536	0.64458	0.0999343	3.50781
TraesCS1D02G130700.1	0	0.917717	24.0818	0.0747055	0	0.0228961	0.0231515
TraesCS1D02G174100.1	0.413789	1.6047	1.55509	0.215575	0.523729	0.0714889	0.023889
TraesCS1D02G265900.1	0.685329	0.748672	92.2474	0.585317	1.19242	0	0.752024
TraesCS1D02G266100.1	0.63034	0.492471	11.8613	0.108846	1.36095	0	0
TraesCS1D02G270900.1	0.868351	1.23545	1.66279	5.05728	5.22985	12.2648	11.0368
TraesCS1D02G402400.1	0.480556	0.250368	1.22132	2.34456	0.732494	0.741073	0.0360813
TraesCS1D02G424000.1	0.0154924	0	0.0194126	1.07073	0.416119	0.430514	0.676447
TraesCS2A02G141900.1	0.342344	0.481603	0.407832	0.26275	1.27547	0.243469	1.07435
TraesCS2A02G211800.1	0	0.0180023	1.94718	0.027909	5.9123	0.049583	1.63126
TraesCS2A02G233200.1	0.35195	0.118668	0.262304	1.2532	0.374227	0.150444	0.922924
TraesCS2A02G276600.1	0.237829	0.441312	0.265829	0	3.51094	0	0.359547
TraesCS2A02G312900.1	0	0.145533	0.0342582	1027.68	958.635	1124.69	317.169
TraesCS2A02G374200.1	0.631403	0.818758	26.242	0.806558	0.558217	0.157568	1.3402
TraesCS2A02G460500.1	0	0.529095	5.32544	0.255592	1.47412	0.226693	0
TraesCS2A02G461200.1	0.919613	0.983179	1.16933	0.694821	0	0.68192	0.114169
TraesCS2A02G461300.1	0.113399	0.0598581	1.14298	0	0	0	0.0384304
TraesCS2A02G476000.1	0.785291	3.48124	0.28553	0.447007	0.752161	0.35605	0.502283
TraesCS2A02G558000.1	0	0	1.03822	0	0.0820755	0	0.0358193
TraesCS2B02G167100.1	0.614873	0.926245	1.60911	0.414481	1.64261	0.337209	1.26725
TraesCS2B02G294300.1	0	0.065946	0.208056	0	2.00575	0	0.164241
TraesCS2B02G329900.1	0.00934515	0.106868	0.0474195	1121.89	967.172	944.044	159.556
TraesCS2B02G483000.1	0.0802254	0.248601	11.2296	0.0345705	0.0280255	0.0754855	0.0990745
TraesCS2B02G499700.1	0.566616	1.09814	0.440723	0.218481	0.45247	0.055192	0
TraesCS2B02G586800.1	0.36902	0.602714	1.71932	0.131475	0.122418	0.0294464	0.0298406
TraesCS2B02G621500.1	0.809685	0.868885	1.01566	0.317169	1.99997	0.4954	1.8053
TraesCS2D02G033900.1	0.836005	0.359536	0.126734	0.679322	2.57749	1.25192	11.33
TraesCS2D02G096100.1	0.0843312	0.756251	2.08313	0.116688	0.0295599	0.080565	0
TraesCS2D02G166200.1	0.316825	2.51806	15.5988	0.5799	0.182999	0.111424	0.0384304
TraesCS2D02G260000.1	0.18586	0.397145	2.31011	0.0631477	0.164587	0.168414	0.222064
TraesCS2D02G263600.1	0.492074	1.3181	1.04607	0.426976	2.14834	0.264607	0.455114
TraesCS2D02G275600.1	0	0.065946	0.075141	0	1.1149	0	0
TraesCS2D02G276400.1	0.0605915	0.681342	2.71949	0.148772	0.568917	0	0.128
TraesCS2D02G311400.1	0.0176336	0.0725034	0.0431361	1133.21	831.006	1134.63	211.552
TraesCS2D02G461400.1	0	0	14.3429	0	0.192226	0	0
TraesCS2D02G536100.1	0.354289	0.214742	1.69608	0.0972661	0	0.115117	0
TraesCS2D02G571600.1	0	0	11.9704	0	0	0	0.037098
TraesCS3A02G046400.1	0.150943	0.195992	0.0935615	0.817567	1.37314	0.314532	2.2898
TraesCS3A02G168200.1	0.0909517	0.193487	4.91674	0.152672	0.0842259	0.0420156	0.0407845
TraesCS3A02G262000.2	0.533693	1.27962	0.225651	0.145645	0.478355	0.129382	0.580802
TraesCS3A02G293000.1	0	0	2.05091	0	0	0	0.152121
TraesCS3A02G537200.1	0	0.0150244	0.0167219	0	1.25514	0	0.0419631
TraesCS3B02G030400.1	0.742559	0.622274	2.06352	0.568105	0.65447	0.164472	0.325584
TraesCS3B02G200200.1	0.67308	0.759989	0.289994	1.10491	1.21433	2.317	1.1478
TraesCS3B02G316400.1	0.759029	1.291	1.32734	0.438779	2.73753	0.428962	2.85092
TraesCS3B02G432300.1	0.101989	0.419666	0.131919	0	2.4861	0.153188	0.146334
TraesCS3B02G453800.2	0.282925	0.444383	1.04156	0.1138	2.20804	0.298409	2.34384
TraesCS3B02G546400.1	0.757588	1.06969	0.625452	0	0.423647	0.987364	0.117573
TraesCS3B02G546600.1	0.0929499	0.449979	1.45318	0.0245993	0.0375176	0.287312	0.170406
TraesCS3D02G066300.1	0.279765	0.94811	2.58635	0.051903	0.07136	0.188388	0.325107
TraesCS3D02G112800.1	0.993677	0.948195	1.04202	0.274933	0.741855	0.10607	0.570113
TraesCS3D02G176100.1	0.441365	0.428045	0.100017	0.618555	1.24948	1.42491	1.07154
TraesCS3D02G204100.2	0.300718	0.506891	0.9227	0.92446	1.8302	0.548029	1.54086
TraesCS3D02G283400.1	0.297742	0.416228	0.802902	0.372786	1.34211	0.146463	0.756997
TraesCS3D02G320800.1	0	0.191059	0	0.955131	0.249582	2.04423	0.948367
TraesCS3D02G393500.1	0	0.347046	0	0	1.34728	0	0.200141
TraesCS3D02G492700.1	0.398041	0.303204	0	0.37735	0.440083	2.09731	0.877243
TraesCS3D02G502900.1	0.00085734	0.100978	2.64888	0.133603	0.099252	0.131034	0
TraesCS4A02G036700.1	0.827635	1.54343	0.402328	0.527806	0.970414	0.196019	0.057891
TraesCS4A02G107900.1	0.666921	0.789385	1.28541	0.41379	2.15957	0.430924	1.29458
TraesCS4A02G118100.1	0.764668	0.722754	0.138381	0.712865	0.267835	1.01593	0.455523
TraesCS4A02G181800.1	0.622765	0.124365	0.112293	0.179638	1.13892	0.0491453	0.12233
TraesCS4A02G226700.2	0.0211814	0.0845711	0.0755689	806.051	691.121	815.379	260.829
TraesCS4A02G250400.1	0.694322	0.619526	4.42107	0.160211	0.107346	0.773327	2.47592
TraesCS4A02G270800.1	0.183042	0.432345	1.69754	0.100947	1.24379	0.166042	1.91161
TraesCS4A02G278900.1	0	0	1.88722	0.052987	6.51304	0.0286914	2.56004
TraesCS4B02G035900.1	0	0.0246963	1.89635	0	0	0	0
TraesCS4B02G061100.1	0.850857	0.663901	2.12709	1.35327	5.20368	1.343	1.28594
TraesCS4B02G064300.1	0.229477	0.075423	4.10857	0	0	0	0.281859
TraesCS4B02G064400.1	0.11793	0.182956	4.71605	0	0	0	0.204907
TraesCS4B02G089800.1	0.0407945	0.0950065	0.067621	1492.54	1111.29	1708.55	368.012
TraesCS4B02G107100.1	0.647419	1.02715	7.14519	1.34089	1.43579	1.18959	2.59261
TraesCS4B02G196700.2	0.654868	1.10943	2.48964	0.396792	3.94557	0.476245	2.63051
TraesCS4B02G217300.1	0.411683	0.357048	3.76512	0.125941	0.164656	0.167728	0.405496
TraesCS4B02G379600.1	0.168839	0.192649	0.073173	12.2773	1.83619	2.36196	0.846091
TraesCS4B02G397100.1	0.290581	0.858486	0	0.39513	0	1.04555	0.128421
TraesCS4D02G032100.1	0.963453	0.725488	1.85021	0.911149	6.56688	0.240179	0.487818
TraesCS4D02G040800.1	0.907038	0.592696	1.52735	0.505679	6.1647	1.9152	14.1329
TraesCS4D02G049300.1	0	0	1.22168	0	0	0	0
TraesCS4D02G086200.1	0.308533	0.452084	0.486457	1809.29	1107.21	2001.11	286.148
TraesCS4D02G092400.1	0.780536	1.92694	0.184655	0.438356	0	0.124332	0
TraesCS4D02G103900.1	0.981592	1.22073	0.18001	0.916579	0.200037	0.656506	0.100116
TraesCS4D02G104000.1	0.288424	0.592944	2.20234	0.682473	0.719557	0.454143	0.820568
TraesCS4D02G232500.1	0.0230692	0.057855	1.48321	0	0.0601969	0.220805	0.125099
TraesCS4D02G265100.1	0.197857	2.24443	0.710873	1.72707	3.42338	0.384754	0.0650701
TraesCS4D02G303100.1	0.0511085	0.393276	0.18761	1.21158	3.00251	3.55856	0.965036
TraesCS4D02G303300.1	0.0511085	0	0.093805	0.0232357	2.11824	0.811902	0
TraesCS4D02G324200.1	0.664353	0.860474	0	0	1.68299	0.132133	1.30359
TraesCS5A02G017900.1	0.565847	0.492163	18.8297	0.219407	17.5832	0.0474774	0.549608
TraesCS5A02G041900.1	0.654304	1.15865	0.445922	0.508117	1.88664	0.638746	1.04644
TraesCS5A02G046300.1	0.0214188	0.0302136	1.59597	0	0	0	0
TraesCS5A02G077500.1	0.00955685	0	0	1.17183	0.127521	1.38544	0.12748
TraesCS5A02G083700.1	0.012035	0.617145	78.546	0.0978051	0.853332	0.098839	14.9119
TraesCS5A02G211400.1	0.816734	2.76307	17.6383	1.76495	1.99574	0.583146	3.14708
TraesCS5A02G275600.1	0.208264	0.933662	5.01786	0.61552	0.95237	0.170663	0.872892
TraesCS5A02G300600.1	0	0.173819	0	0	1.11143	0	0.735953
TraesCS5A02G390800.1	0.814877	1.42521	0.408649	0.599501	0.587954	0.338641	1.02191
TraesCS5A02G412200.1	0.417799	0.62413	1.18037	0.208966	0.184752	0.134722	0.132699
TraesCS5A02G453200.1	0.183061	9.68422	0.042225	0.25641	0.866162	0.0544987	0.104533
TraesCS5B02G002800.1	0	0	0.183801	1.454	0.157143	0.495285	0.517544
TraesCS5B02G015500.1	0.276485	0.623992	139.754	1.38668	8.16213	0.397607	0.679898
TraesCS5B02G048500.1	0.0105396	0.472766	7.42143	0	0.0258817	0	0.441897
TraesCS5B02G088100.1	0	0	0.449747	3.64356	0.174188	5.74893	0.265678
TraesCS5B02G088500.1	0.924561	1.89884	0.299089	0.270608	0.096077	0.100475	0.173509
TraesCS5B02G089500.1	0.0221252	2.44815	124.858	0.227174	4.81105	0.613399	86.3891
TraesCS5B02G300500.1	0.193193	0	0	0	1.4953	0.143032	0.462032
TraesCS5B02G416000.1	0.461923	0.713217	1.73653	0.309385	0.279373	0.228233	0.0307502
TraesCS5B02G462200.1	0.944751	21.6144	0.250291	0.213455	0.0497316	0.189459	0.0492513
TraesCS5B02G471300.1	0	0.0137342	2.24666	0	0	0	0
TraesCS5B02G513200.2	0.289436	2.13389	0.374733	2.37697	2.65006	0.593892	2.26884
TraesCS5D02G095000.1	0.586367	0.741533	1.45772	0.391898	3.35291	0.153925	0.986708
TraesCS5D02G307700.1	0.351002	0.354078	0.579713	0.137902	4.48097	0.115953	5.19062
TraesCS5D02G395900.1	0.926866	3.03987	0.40356	0.0222608	0.106497	0	0.0222741
TraesCS5D02G464000.1	0.267656	15.1539	0.246108	0.236024	0.206476	0.244525	0.172241
TraesCS5D02G467200.1	0.561539	0.78558	0.831154	0.161989	0.863308	0.53386	1.20802
TraesCS5D02G513700.2	0.859134	2.66779	0.717611	2.29061	3.1161	1.45388	3.30098
TraesCS6A02G173200.1	0.116939	0.114974	0.123798	43.7998	5.07712	44.5256	3.40874
TraesCS6A02G173500.1	0.13919	0.141923	0.160368	0.36193	2.9617	0	0.208153
TraesCS6A02G193800.1	0.00436602	0	0	22.0834	4.59286	4.89409	1.26562
TraesCS6A02G283200.1	0.153325	0.665393	3.1671	0.458993	0.562086	0.521225	0.315493
TraesCS6A02G300100.1	0.651845	1.09543	1.20778	0	0.112938	0.259708	0
TraesCS6A02G334400.1	0.204067	0.275458	0.200287	0.158512	1.11538	0.15787	1.10121
TraesCS6A02G379200.1	0.200819	0.357691	1.01898	0.314847	0.689587	0.24583	1.00198
TraesCS6A02G380400.1	0.246448	0.144527	0.387325	4.25187	1.68873	3.39019	2.97832
TraesCS6B02G024500.1	0.353052	0.335351	1.77024	0.112996	0.0921726	0.190515	0
TraesCS6B02G024600.1	0.353052	0.335351	1.77024	0.112996	0.0921726	0.190515	0
TraesCS6B02G282700.1	0.319424	0.164647	1.94949	0.543188	6.68215	0.50425	12.2854
TraesCS6B02G309700.1	0	0.0127337	1.21885	0	0.0290812	0	0.0179189
TraesCS6B02G311700.1	0.589917	0.58984	0.639356	0.500719	2.37868	0.579018	1.87451
TraesCS6B02G313400.1	0.641863	2.48813	1.01305	0.464573	1.36044	0.680484	0.921597
TraesCS6B02G332700.1	0.34351	0.0775404	1.20716	0.225853	0.128122	0	0.225938
TraesCS6B02G370600.1	0.7882	1.60664	10.383	2.38741	27.887	1.99508	7.56921
TraesCS6D02G096700.1	0.398463	1.6362	0.335458	0	0.593035	0.201281	0.77416
TraesCS6D02G099100.1	0.497727	0.552439	0.0351425	1.13602	0.583439	1.16146	0.314893
TraesCS6D02G162600.1	0.540468	0	0	0.36193	4.92019	0	1.04076
TraesCS6D02G261200.1	0	0	7.39366	0	0.270879	0.0173488	0.0528778
TraesCS6D02G283800.1	0	0	0	0.0224812	4.23924	0.122963	8.1864
TraesCS7A02G011500.1	0.653686	0.66504	0.551285	0.650365	1.10273	0.246275	0.77707
TraesCS7A02G159300.1	0.571911	1.06994	0.183373	0.656312	0.519726	0.628723	0.388466
TraesCS7A02G199100.1	0.18427	1.94156	0.1369	0	0	0	0
TraesCS7A02G295600.1	0.600836	0.441312	0.150282	0.167081	3.32827	0.174561	2.97849
TraesCS7A02G299000.1	0.848106	0.617862	1.41387	0.284786	4.25936	0.64242	8.36651
TraesCS7A02G300900.1	0.388728	0.138303	0.157988	0	5.99291	0	13.2904
TraesCS7A02G317200.1	0.721365	0.802479	1.03464	0	0.501181	0	0.864322
TraesCS7A02G323300.1	0.122787	0.419351	1.93939	0.441532	0.215967	0.350073	0.144019
TraesCS7A02G386800.1	0.01672	0.122553	2.16098	0	0.022143	0	0.556225
TraesCS7A02G526800.1	0.603273	1.14047	0.147684	0.54454	0.769374	0.782042	0.358258
TraesCS7B02G017300.1	0.667246	0.393692	1.3307	0.199728	0.595881	0.852575	2.16536
TraesCS7B02G224200.1	0.539396	1.08865	2.47804	0.308866	0.196132	0.15297	0.163426
TraesCS7B02G236500.1	0.613397	0.57042	0.58075	0.181847	1.22305	0.219251	0.67923
TraesCS7B02G289600.1	0.262715	0.227403	2.88804	0.0467043	0.230726	0.0112966	0.383068
TraesCS7B02G306500.1	0.605514	0.355171	0.630606	8.17334	8.20669	15.8363	6.07537
TraesCS7B02G306700.1	0.0378244	0.145364	0.105699	0.904407	1.99531	1.43379	1.76142
TraesCS7B02G417700.1	0.114556	0.266502	14.1707	0.051108	1.30616	0.0159156	0.0924324
TraesCS7D02G074700.1	0.763679	0.828411	0.763779	0.29809	1.44105	0.22303	0.724337
TraesCS7D02G319900.1	0.454688	0.827878	5.70576	0.235415	0.0659046	0.0548971	0
TraesCS7D02G383300.1	0.767734	0.624547	12.1008	0.355442	0.613437	0.320754	2.74126
TraesCS7D02G400200.1	0.086546	0.0216517	0.0542711	1.37841	2.01214	2.61156	1.0301
TraesCS7D02G418900.1	0.672314	0.347488	9.72516	0.268556	0	0.0865298	0.120879
TraesCS7D02G523900.1	0.179005	0.174689	0.0483387	0.225985	6.95018	0	0.0928799
TraesCSU02G058700.1	0.701793	0.538782	1.1971	0.0998813	0.0952225	0	0.0232076
TraesCSU02G128800.1	0.290175	1.65482	0	0.137852	0.0471292	0.0279858	0.0290776
TraesCSU02G129800.1	0.0929876	0.0902936	0.134569	15.0689	2.62337	2.80872	0.749669
TraesCSU02G198000.1	1.225e-08	1.82214	3.38e-07	0.0094267	5.53345e-05	0.1223	0.0412172
TraesCS2D02G370500.1	0.117942	0.15746	20.6093	0	0.406475	0.10064	1.09081
TraesCS6A02G110400.1	0.183814	0.209329	0.0150537	1.31619	0.275007	0.889677	0.206902
TraesCS1B02G063700.1	0	0.062627	0.154779	0	0.94967	0.239592	1.6915
TraesCS3B02G063600.1	0.218782	0.149691	1.03019	0.160665	0.441497	0	0.377179
TraesCS3B02G064000.1	0.218782	0.149691	1.03019	0.160665	0.441497	0	0.377179
TraesCS3D02G415300.1	0.908034	1.58285	0.897625	0.270292	0	0	0
TraesCS4A02G194400.1	0.152387	0.23886	55.7986	0.105664	0	0.142241	0.106683
TraesCS4B02G120900.1	0.0986225	0.093948	7.69419	0.105664	0	0	0.195672
TraesCSU02G144600.1	0.470688	0.880081	2.21586	0.360845	0.835036	0.347176	0.161517
TraesCS1A02G374300.1	0.64862	1.89034	36.8762	0.913897	1.61058	0.683536	8.35814
TraesCS1A02G374400.1	0	0	8.34296	0	0.414484	0	0.684557
TraesCS1A02G374500.1	0	0.119221	1.6396	0	0	0	0.244716
TraesCS1B02G394700.1	0.0695735	0.356359	16.9466	0	1.39609	0	0.851534
TraesCS1D02G381200.1	0.0561514	1.13455	8.70873	0.269738	2.67542	0.0583885	4.14163
TraesCS1D02G381300.1	0	0.0487238	1.65263	0.0627276	0.0988869	0	0.161885
TraesCS2A02G161600.1	0.546026	1.12534	1.6318	0.461362	0.579724	0.172316	0.67251
TraesCS2A02G440300.1	0.0621575	0	0.793369	0	2.55563	0	0.131716
TraesCS2A02G440500.1	0.428223	1.05124	1.80221	0.444809	9.44163	0.979792	8.04347
TraesCS2B02G313300.1	0.345903	1.60129	1.57471	0.368764	0.776232	0.968765	0.279499
TraesCS3B02G012100.1	0.347764	0.560962	2.94988	0	0.258598	0.0548005	0.0914298
TraesCS3B02G129200.1	0.395242	0.55397	0.444601	0.0274611	1.03157	0.0714493	0.652363
TraesCS3D02G112000.1	0.688734	0.967603	1.38166	0.236059	1.2293	0.213363	0.740526
TraesCS4A02G263600.1	0.12087	8.07192	57.5125	0.413976	9.16428	0.260098	6.38967
TraesCS4A02G405100.1	0.0524567	1.15596	0.0865277	6.15646	27.2739	13.9374	12.6585
TraesCS5A02G535600.1	0.353828	0.676905	15.352	0.240857	0.514931	0.275134	0.199251
TraesCS5B02G076100.1	0.429323	0.391919	2.01159	0	7.19487	0.737556	2.76877
TraesCS2D02G378700.1	0.741645	0.877309	1.77584	0.372736	1.11795	0.348526	0.844372
TraesCS1A02G290400.1	0.076299	2.4459	0.102911	0.56441	0.666654	0.308737	0.230212
TraesCS1A02G348000.1	0	0	0	2.84191	0.570144	2.21411	0.0504368
TraesCS1B02G362600.1	0	0	0	2.55495	0.419071	1.1797	0.179541
TraesCS1D02G350900.1	0	0	0	1.24377	0.0714696	0.562782	0.052486
TraesCS2A02G262400.1	0.684617	0.976259	1.03411	0.610204	0.733639	0.218849	0.390018
TraesCS2A02G542400.1	0.0671785	2.6298	0.0341065	0.115497	0.443879	0.107379	0.0425176
TraesCS2D02G543500.1	0.275506	8.27454	0.133538	0.0722833	0.113304	0	0
TraesCS2D02G543600.1	0.117093	4.66953	0	0.15093	0.62813	0.0266757	0.0541545
TraesCS3B02G354800.1	0.98745	1.78839	0.982262	0.176696	0.68919	0.779826	1.17311
TraesCS4A02G269400.1	0.232321	0.809746	43.2649	0.61527	0.0778606	0.338741	0.0982687
TraesCS4A02G404800.1	0.0342734	0.295945	0.11866	3.65808	19.5592	4.82018	3.59693
TraesCS4A02G405000.1	0.0914888	1.32378	0.462404	4.43846	15.144	7.70596	9.8213
TraesCS4A02G405300.1	0.0556975	1.03772	0.0759149	4.82838	17.1768	7.60685	3.58337
TraesCS4A02G405400.1	0.0511085	0.294957	0	0.351286	2.43519	0.971816	0.102071
TraesCS4A02G405500.1	0.0495603	1.59003	0.0941542	2.71299	11.6865	4.29037	3.08159
TraesCS4A02G405600.1	0.0138304	1.72229	0	3.63759	1.25005	3.79695	0.222856
TraesCS4B02G044700.1	0.108853	0.362494	9.66371	0.0398194	0.0587225	0.122079	0.0951152
TraesCS4B02G304600.1	0	0.0386345	0.0252243	2.7782	2.31503	3.03855	0.639016
TraesCS4B02G304800.1	0.10358	14.9438	3.37762	23.9333	70.2336	58.9802	51.6093
TraesCS4B02G304900.1	0.146043	2.43338	0.258476	7.22149	24.7812	27.1547	35.4562
TraesCS4B02G305000.1	0.147959	1.7897	0.152784	3.04722	6.56997	6.08934	3.33907
TraesCS4B02G305100.1	0.0472919	1.91207	0.108213	2.95501	9.71487	6.12129	4.28899
TraesCS4B02G305200.1	0	7.55403	0.120106	0.399692	0.958135	2.97397	1.06927
TraesCS4D02G042200.1	0.294332	0.835533	36.4714	1.12634	0.683524	0.517289	0.671199
TraesCS4D02G271000.1	0.145684	4.85278	0.0241656	0.108633	0.583027	0.0263858	0
TraesCS4D02G271100.1	0.149756	5.77834	0.0503402	0.162174	1.28538	0.0209855	0.0583755
TraesCS4D02G302800.1	0.0874062	1.97932	0.223681	14.8142	24.8263	11.7949	6.32766
TraesCS4D02G303000.1	0.165337	14.0006	0.684064	9.08701	40.6326	23.9211	22.1772
TraesCS4D02G303200.1	0.135439	2.74504	0.159515	6.49392	9.47222	10.2422	2.77725
TraesCS4D02G303400.1	0.17943	4.07752	0.995719	6.61228	25.1811	8.43301	4.66799
TraesCS5A02G001300.1	0.0588936	0.229717	1.39777	0.12511	0.0553889	0.119791	0.340936
TraesCS5A02G248500.1	0.368984	0.832037	0.565491	0.416216	2.19418	0.507942	0.757026
TraesCS5A02G556100.1	0.382301	0.491045	0.451035	0.701009	2.78204	0.716803	1.64531
TraesCS5B02G246200.1	0.921907	1.30818	1.17135	1.27605	8.01663	1.07516	1.65396
TraesCS5B02G430500.1	0.21786	7.95354	0.106762	0.180636	0.0163695	0.0201821	0
TraesCS5D02G001700.1	0	0	2.11128	0.122501	0	0.122021	0.537706
TraesCS5D02G255700.1	0.509426	0.886814	1.55483	0.352539	0.701049	0.914794	1.67968
TraesCS6A02G297500.1	0.57239	1.86234	1.69567	1.4237	10.6769	0.503589	3.73228
TraesCS6D02G295000.1	0.918534	1.46795	0.466534	0.792535	9.97307	0.568075	3.91746
TraesCS7A02G308100.1	0.937369	1.10613	0.169972	0.907856	1.21791	0.631761	0.960143
TraesCS7B02G080800.1	0.321864	0.438862	0.692338	0.498418	1.02636	0.424978	0.558793
TraesCS7B02G208200.1	0.190006	1.0501	0.0796417	0.0383187	0.030062	0.152137	0.0182051
TraesCS7D02G178100.1	0.124341	0.210595	0.0337006	0.050922	1.45006	0.106208	0.164608
TraesCS7D02G304800.1	0.038747	2.42407	0.0180476	0.0203269	0	0	0
TraesCS1A02G050600.1	0.737653	0.936665	0.772293	0.696268	1.97266	0.335023	0.399175
TraesCS1B02G017700.1	0	0.138925	4.98757	0.0301006	0	0.0298747	0
TraesCS1B02G018100.1	0.0796256	2.77274	111.877	0.106124	0	0.109324	0.383211
TraesCS1B02G067300.1	0.277935	0.441321	0.313926	0.627096	1.30445	0.235692	0.614857
TraesCS1D02G012000.1	0.104741	2.50793	124.282	0.269039	0.0236999	0.462631	0.222515
TraesCS1D02G012100.1	0	0	3.35127	0	0	0	0
TraesCS7B02G244000.1	0.076113	0.20793	6.79274	0.119767	0	0	0
TraesCSU02G027100.1	0.168186	0.22341	1.21306	0.377943	0	0.217067	0
TraesCS2B02G148400.1	0	5.35206	0.7971	0.138238	0	15.1907	6.7088e-05
TraesCS3A02G421000.1	0	0	2.89776	0	0	0	0
TraesCS3B02G456500.1	0	0.0488673	2.07315	0	0	0	0
TraesCS3D02G416700.1	0	0	1.00207	0.0624315	0.264734	0	0
TraesCS7D02G031400.1	0	0	1.30182	0	0	0	0
TraesCS5B02G301200.1	0	1.51737	0	2.08991	12.3207	0	4.77574
TraesCS1B02G381100.1	0.073896	0.332589	1.08572	0.115746	0.646876	0	1.05383
TraesCS1D02G369000.1	0.0499146	0.0984626	1.08265	0.162098	0.15198	0	0.7166
TraesCS3A02G180700.1	0.112447	0.313383	0.101225	0.184447	1.24488	0.12116	0.167465
TraesCS3A02G338900.1	0.262354	3.7665	10.5427	6.42441	4.20894	4.65201	6.82135
TraesCS3B02G370600.1	0.476894	1.08383	7.58061	3.99318	0.454788	2.25839	0.303724
TraesCS3D02G332500.1	0.614593	2.12993	10.2051	0.780587	2.91899	1.59298	2.8971
TraesCS5B02G227400.1	0.696673	0.697962	1.66934	1.05644	7.42157	2.76139	2.07201
TraesCS5D02G239000.1	0.707871	0.401745	1.80951	0.212606	3.16211	0.400049	0.64766
TraesCS2A02G277600.1	0.315541	0.408681	0.0999643	0.125144	1.25458	0.141211	0.190768
TraesCS3A02G176000.1	0.530932	0.543629	0.232449	0.561934	1.01635	0.414768	0.687345
TraesCS3D02G181700.1	0.947138	0.986739	0.321124	1.33791	2.01416	1.00488	1.45668
TraesCS3B02G199400.1	0.0878665	0.0458007	0	0.0920785	1.27208	0.119796	0.168526
TraesCS5A02G229800.1	0	0	1.18876	0	0	0	0
TraesCS5B02G228600.1	2.805e-08	0.069619	14.7446	3.615e-09	0	0	3.175e-09

## Sheet: up or downregulated in stresses
TaSSPs are upregulated or downregulated in each treatment.
upregulated in ds_1 h	upregulated in ds_6 h	upregulated in hs_1 h	upregulated in hs_6 h	upregulated in dhs_1 h	upregulated in dhs_6 h	downregulated in ds_1 h	downregulated in ds_6 h	downregulated in hs_1 h	downregulated in hs_6 h	downregulated in dhs_1 h	downregulated in dhs_6 h
TraesCS1A02G166200.1	TraesCS1A02G166200.1	TraesCS1A02G166200.1	TraesCS1A02G166200.1	TraesCS4B02G032900.1	TraesCS7A02G565488.1	TraesCS1A02G020900.1	TraesCS1A02G020900.1	TraesCS1A02G020900.1	TraesCS1A02G020900.1	TraesCS1A02G300300.1	TraesCS1A02G300300.1
TraesCS1A02G166600.1	TraesCS1A02G166600.1	TraesCS1A02G277500.1	TraesCS1A02G167600.1	TraesCS3B02G546900.1	TraesCS6B02G326500.1	TraesCS1A02G152800.1	TraesCS1A02G152800.1	TraesCS1A02G142700.1	TraesCS1A02G142700.1	TraesCS1B02G371600.1	TraesCS1B02G371600.1
TraesCS1A02G265700.1	TraesCS1A02G175200.1	TraesCS1B02G286500.1	TraesCS1A02G231000.1	TraesCS6B02G358900.1	TraesCS2B02G501000.1	TraesCS1A02G256400.1	TraesCS1A02G166100.1	TraesCS1A02G152800.1	TraesCS1A02G152800.1	TraesCS1D02G426500.2	TraesCS1D02G426500.2
TraesCS1A02G305300.1	TraesCS1A02G180700.1	TraesCS1D02G355100.1	TraesCS1A02G265600.1	TraesCS7D02G327100.1	TraesCS7A02G222700.1	TraesCS1A02G265600.1	TraesCS1A02G167600.1	TraesCS1A02G166100.1	TraesCS1A02G166100.1	TraesCS2A02G034100.1	TraesCS2A02G034100.1
TraesCS1B02G276700.1	TraesCS1A02G265600.1	TraesCS2A02G481100.1	TraesCS1A02G265900.1	TraesCS3D02G299600.1	TraesCS4A02G369100.1	TraesCS1A02G300300.1	TraesCS1A02G256400.1	TraesCS1A02G167600.1	TraesCS1A02G175200.1	TraesCS3B02G079300.1	TraesCS3B02G079300.1
TraesCS1B02G316000.1	TraesCS1A02G265700.1	TraesCS2B02G507200.1	TraesCS1A02G277500.1	TraesCS7A02G388400.1	TraesCS7B02G390200.1	TraesCS1A02G351300.1	TraesCS1A02G351300.1	TraesCS1A02G175200.1	TraesCS1A02G300300.1	TraesCS3B02G122500.1	TraesCS3B02G122500.1
TraesCS1D02G305000.1	TraesCS1A02G265900.1	TraesCS2D02G481400.1	TraesCS1A02G394100.1	TraesCS6A02G241700.1	TraesCS3A02G104100.1	TraesCS1A02G394100.1	TraesCS1A02G355300.1	TraesCS1A02G180700.1	TraesCS1A02G305300.1	TraesCS4D02G063300.1	TraesCS6B02G019000.1
TraesCS1D02G355100.1	TraesCS1B02G276700.1	TraesCS3B02G037100.1	TraesCS1B02G067100.1	TraesCS5D02G516600.1	TraesCS6A02G315800.1	TraesCS1B02G074300.1	TraesCS1A02G393900.1	TraesCS1A02G231000.1	TraesCS1A02G332500.1	TraesCS6B02G019000.1	TraesCS6D02G283000.1
TraesCS2A02G266900.1	TraesCS1B02G276800.1	TraesCS3B02G282700.1	TraesCS1B02G184000.1	TraesCS3A02G041000.1	TraesCS2A02G034400.1	TraesCS1B02G166400.1	TraesCS1A02G418800.1	TraesCS1A02G256400.1	TraesCS1A02G351300.1	TraesCS6D02G283000.1	TraesCS7B02G313000.1
TraesCS2A02G350900.1	TraesCS1B02G276900.1	TraesCS3B02G584700.1	TraesCS1B02G243400.1	TraesCS5D02G378700.1	TraesCS5D02G504300.1	TraesCS1B02G170200.1	TraesCS1B02G074300.1	TraesCS1A02G265600.1	TraesCS1A02G355300.1	TraesCS7B02G313000.1	TraesCSU02G209500.1
TraesCS2A02G481100.1	TraesCS1B02G281000.1	TraesCS4A02G182000.1	TraesCS1B02G267100.1	TraesCS5A02G185400.1	TraesCS5D02G334800.2	TraesCS1B02G200600.1	TraesCS1B02G166400.1	TraesCS1A02G265700.1	TraesCS1A02G374200.1	TraesCSU02G209500.1	TraesCS3B02G383700.1
TraesCS2B02G275500.1	TraesCS1B02G316000.1	TraesCS4A02G279500.1	TraesCS1B02G276500.1	TraesCS7A02G175400.1	TraesCS4B02G324000.1	TraesCS1B02G236500.1	TraesCS1B02G166700.1	TraesCS1A02G265900.1	TraesCS1A02G418800.1	TraesCS3B02G383700.1	TraesCS2B02G541900.1
TraesCS2B02G490400.1	TraesCS1B02G394500.1	TraesCS4D02G031400.1	TraesCS1B02G276800.1	TraesCS2D02G481400.1	TraesCS5D02G468600.1	TraesCS1B02G267100.1	TraesCS1B02G170200.1	TraesCS1A02G292300.1	TraesCS1B02G074300.1	TraesCS2B02G541900.1	TraesCS4B02G367500.1
TraesCS2B02G507200.1	TraesCS1D02G052800.1	TraesCS4D02G076400.1	TraesCS1B02G276900.1	TraesCS5B02G145900.1	TraesCS2D02G257100.1	TraesCS1B02G276500.1	TraesCS1B02G184000.1	TraesCS1A02G300300.1	TraesCS1B02G166400.1	TraesCS4B02G367500.1	TraesCS1A02G152800.1
TraesCS2B02G566000.1	TraesCS1D02G116800.1	TraesCS4D02G360100.1	TraesCS1B02G281000.1	TraesCS1A02G166200.1	TraesCS7A02G081100.1	TraesCS1B02G276800.1	TraesCS1B02G200600.1	TraesCS1A02G305300.1	TraesCS1B02G170200.1	TraesCS1A02G152800.1	TraesCS2A02G345900.1
TraesCS2D02G117400.1	TraesCS1D02G163900.1	TraesCS5A02G147700.1	TraesCS1B02G286500.1	TraesCS2B02G507200.1	TraesCS3B02G244100.1	TraesCS1B02G287400.1	TraesCS1B02G267100.1	TraesCS1A02G332500.1	TraesCS1B02G200600.1	TraesCS2A02G345900.1	TraesCSU02G106100.1
TraesCS2D02G257100.1	TraesCS1D02G265800.1	TraesCS5B02G145900.1	TraesCS1D02G173300.1	TraesCS6A02G327900.1	TraesCS6B02G327200.1	TraesCS1B02G330000.1	TraesCS1B02G301700.1	TraesCS1A02G351300.1	TraesCS1B02G310400.1	TraesCSU02G106100.1	TraesCS3D02G528900.1
TraesCS2D02G344600.1	TraesCS1D02G305000.1	TraesCS5B02G478100.1	TraesCS1D02G231200.1	TraesCS2A02G481100.1	TraesCS2A02G034500.1	TraesCS1B02G371600.1	TraesCS1B02G330000.1	TraesCS1A02G374200.1	TraesCS1B02G316000.1	TraesCS3D02G528900.1	TraesCS2D02G515400.2
TraesCS2D02G349400.1	TraesCS1D02G381100.1	TraesCS5D02G378700.1	TraesCS1D02G265800.1	TraesCS3A02G053000.1	TraesCS1D02G231200.1	TraesCS1B02G422600.1	TraesCS1B02G371600.1	TraesCS1A02G394100.1	TraesCS1B02G330000.1	TraesCS2D02G515400.2	TraesCS7D02G354200.1
TraesCS2D02G319800.1	TraesCS2A02G157400.1	TraesCS5D02G516600.1	TraesCS1D02G266000.1	TraesCS1A02G277500.1	TraesCSU02G067400.1	TraesCS1D02G057600.1	TraesCS1B02G381900.1	TraesCS1A02G418800.1	TraesCS1B02G371600.1	TraesCS7D02G354200.1	TraesCS5B02G390900.1
TraesCS2D02G467500.1	TraesCS2A02G249100.1	TraesCS6A02G327900.1	TraesCS1D02G277700.1	TraesCS4D02G360100.1	TraesCS7A02G179300.1	TraesCS1D02G116100.1	TraesCS1B02G394100.1	TraesCS1B02G067100.1	TraesCS1B02G394100.1	TraesCS5B02G390900.1	TraesCS4B02G033400.1
TraesCS3A02G129600.1	TraesCS2A02G266900.1	TraesCS6B02G358900.1	TraesCS1D02G448300.1	TraesCS4A02G182000.1	TraesCS3D02G282700.1	TraesCS1D02G178200.1	TraesCS1B02G422900.1	TraesCS1B02G074300.1	TraesCS1B02G394400.1	TraesCS4B02G033400.1	TraesCS4B02G367400.1
TraesCS3A02G232200.1	TraesCS2A02G297100.1	TraesCS7A02G175400.1	TraesCS2A02G034400.1	TraesCS1B02G286500.1	TraesCS3B02G483800.1	TraesCS1D02G255800.1	TraesCS1D02G007000.1	TraesCS1B02G166400.1	TraesCS1B02G422600.1	TraesCS4B02G367400.1	TraesCS1D02G266000.1
TraesCS3A02G302400.1	TraesCS2A02G356500.1	TraesCS7A02G406500.1	TraesCS2A02G034500.1	TraesCS3B02G282700.1	TraesCS3A02G282700.1	TraesCS1D02G265800.1	TraesCS1D02G017500.1	TraesCS1B02G166700.1	TraesCS1B02G422900.1	TraesCS1D02G266000.1	TraesCS3B02G014500.1
TraesCS3A02G327400.1	TraesCS2A02G551000.1	TraesCS7B02G231000.1	TraesCS2A02G043300.1	TraesCS4D02G076400.1	TraesCS2D02G467500.1	TraesCS1D02G266000.1	TraesCS1D02G044400.1	TraesCS1B02G170200.1	TraesCS1D02G007000.1	TraesCS3B02G014500.1	TraesCS7A02G208100.1
TraesCS3B02G356900.1	TraesCS2B02G182900.1	TraesCS4B02G077900.1	TraesCS2A02G126100.1	TraesCS7A02G406500.1	TraesCS6D02G277500.1	TraesCS1D02G277700.1	TraesCS1D02G057600.1	TraesCS1B02G184000.1	TraesCS1D02G017500.1	TraesCS7A02G208100.1	TraesCS2A02G282600.1
TraesCS3B02G547000.1	TraesCS2B02G266200.1	TraesCS1D02G270900.1	TraesCS2A02G155200.1	TraesCS5A02G147700.1	TraesCS3D02G166000.1	TraesCS1D02G299700.1	TraesCS1D02G116100.1	TraesCS1B02G200600.1	TraesCS1D02G044400.1	TraesCS2A02G282600.1	TraesCS4D02G030800.1
TraesCS3D02G299600.1	TraesCS2B02G275500.1	TraesCS1D02G402400.1	TraesCS2A02G249100.1	TraesCS4A02G279500.1	TraesCS3B02G584700.1	TraesCS1D02G426500.2	TraesCS1D02G149800.1	TraesCS1B02G236500.1	TraesCS1D02G057600.1	TraesCS4D02G030800.1	TraesCS7D02G161200.1
TraesCS3D02G320900.1	TraesCS2B02G482800.1	TraesCS1D02G424000.1	TraesCS2A02G481100.1	TraesCS4D02G031400.1	TraesCS4A02G378100.1	TraesCS2A02G034100.1	TraesCS1D02G172700.1	TraesCS1B02G243400.1	TraesCS1D02G116800.1	TraesCS7D02G161200.1	TraesCS1D02G299700.1
TraesCS4A02G033600.1	TraesCS2B02G482900.1	TraesCS2A02G233200.1	TraesCS2B02G180300.1	TraesCS4B02G077900.1	TraesCS3B02G455700.1	TraesCS2A02G034400.1	TraesCS1D02G173300.1	TraesCS1B02G267100.1	TraesCS1D02G149800.1	TraesCS1D02G299700.1	TraesCS7A02G558500.1
TraesCS4A02G038400.1	TraesCS2B02G490400.1	TraesCS2A02G312900.1	TraesCS2B02G182900.1	TraesCS1D02G270900.1	TraesCS6B02G064200.2	TraesCS2A02G034500.1	TraesCS1D02G178200.1	TraesCS1B02G276500.1	TraesCS1D02G172700.1	TraesCS7A02G558500.1	TraesCS5B02G391000.1
TraesCS4A02G143400.1	TraesCS2B02G501000.1	TraesCS2B02G329900.1	TraesCS2B02G238000.1	TraesCS2A02G312900.1	TraesCS2A02G249100.1	TraesCS2A02G043300.1	TraesCS1D02G255800.1	TraesCS1B02G276700.1	TraesCS1D02G299700.1	TraesCS5B02G391000.1	TraesCS2D02G061800.1
TraesCS4B02G123700.1	TraesCS2B02G541900.1	TraesCS2D02G311400.1	TraesCS2B02G266200.1	TraesCS2B02G329900.1	TraesCS3D02G414200.1	TraesCS2A02G063600.1	TraesCS1D02G277700.1	TraesCS1B02G276800.1	TraesCS1D02G305000.1	TraesCS2D02G061800.1	TraesCS3D02G280500.1
TraesCS4B02G143500.1	TraesCS2B02G551800.1	TraesCS3B02G200200.1	TraesCS2B02G295000.1	TraesCS2D02G033900.1	TraesCS3B02G215400.1	TraesCS2A02G067700.1	TraesCS1D02G299700.1	TraesCS1B02G276900.1	TraesCS1D02G317300.1	TraesCS3D02G280500.1	TraesCS5D02G094900.1
TraesCS4B02G271900.1	TraesCS2B02G566000.1	TraesCS4A02G226700.2	TraesCS2B02G501000.1	TraesCS2D02G311400.1	TraesCS3A02G185800.1	TraesCS2A02G213200.1	TraesCS1D02G355100.1	TraesCS1B02G281000.1	TraesCS1D02G355100.1	TraesCS5D02G094900.1	TraesCS6D02G296600.1
TraesCS4D02G051200.1	TraesCS2D02G163300.1	TraesCS4B02G061100.1	TraesCS2B02G507200.1	TraesCS3B02G200200.1	TraesCS3A02G158300.1	TraesCS2A02G356500.1	TraesCS1D02G360000.1	TraesCS1B02G287400.1	TraesCS1D02G360000.1	TraesCS6D02G296600.1	TraesCS3A02G095900.1
TraesCS4D02G121700.1	TraesCS2D02G250700.1	TraesCS4B02G089800.1	TraesCS2B02G551800.1	TraesCS3D02G176100.1	TraesCS3D02G189800.1	TraesCS2A02G471600.1	TraesCS1D02G380800.1	TraesCS1B02G301700.1	TraesCS1D02G426500.2	TraesCS3A02G095900.1	TraesCS7B02G259700.1
TraesCS4D02G266900.1	TraesCS2D02G257100.1	TraesCS4B02G107100.1	TraesCS2D02G128900.1	TraesCS3D02G320800.1	TraesCS3A02G161400.1	TraesCS2A02G513900.1	TraesCS1D02G402600.1	TraesCS1B02G310400.1	TraesCS2A02G034100.1	TraesCS7B02G259700.1	TraesCS5B02G498100.1
TraesCS4D02G270900.1	TraesCS2D02G295000.1	TraesCS4B02G196700.2	TraesCS2D02G161100.1	TraesCS3D02G492700.1	TraesCS1D02G448300.1	TraesCS2A02G542900.1	TraesCS1D02G426500.2	TraesCS1B02G316000.1	TraesCS2A02G034200.1	TraesCS5B02G498100.1	TraesCS5A02G018300.1
TraesCS5A02G147700.1	TraesCS2D02G319800.1	TraesCS4B02G379600.1	TraesCS2D02G250700.1	TraesCS4A02G118100.1	TraesCS3D02G394100.1	TraesCS2B02G079900.1	TraesCS2A02G034100.1	TraesCS1B02G330000.1	TraesCS2A02G034300.1	TraesCS5A02G018300.1	TraesCS1B02G310400.1
TraesCS5A02G386000.1	TraesCS2D02G460700.1	TraesCS4D02G086200.1	TraesCS2D02G481400.1	TraesCS4A02G226700.2	TraesCS7D02G020079.1	TraesCS2B02G128300.1	TraesCS2A02G034200.1	TraesCS1B02G371600.1	TraesCS2A02G063600.1	TraesCS1B02G310400.1	TraesCS3A02G479600.1
TraesCS5B02G145900.1	TraesCS2D02G467500.1	TraesCS4D02G265100.1	TraesCS3A02G041000.1	TraesCS4B02G061100.1	TraesCS5B02G147100.1	TraesCS2B02G182200.1	TraesCS2A02G034300.1	TraesCS1B02G381900.1	TraesCS2A02G067700.1	TraesCS3A02G479600.1	TraesCS3B02G100100.1
TraesCS5B02G146600.1	TraesCS2D02G515400.2	TraesCS4D02G303100.1	TraesCS3A02G053000.1	TraesCS4B02G089800.1	TraesCS2B02G490400.1	TraesCS2B02G238000.1	TraesCS2A02G034400.1	TraesCS1B02G394100.1	TraesCS2A02G075000.1	TraesCS3B02G100100.1	TraesCSU02G234800.1
TraesCS5B02G403700.1	TraesCS2D02G552100.1	TraesCS5A02G077500.1	TraesCS3A02G104100.1	TraesCS4B02G107100.1	TraesCS6B02G192900.1	TraesCS2B02G284200.1	TraesCS2A02G034500.1	TraesCS1B02G394400.1	TraesCS2A02G157400.1	TraesCSU02G234800.1	TraesCS5A02G535300.1
TraesCS5B02G520900.1	TraesCS3A02G046100.2	TraesCS5A02G211400.1	TraesCS3A02G158300.1	TraesCS4B02G379600.1	TraesCS6D02G055200.2	TraesCS2B02G293600.1	TraesCS2A02G043300.1	TraesCS1B02G422600.1	TraesCS2A02G177600.1	TraesCS5A02G535300.1	TraesCS4D02G030700.1
TraesCS5D02G095900.1	TraesCS3A02G066600.1	TraesCS5B02G002800.1	TraesCS3A02G161400.1	TraesCS4B02G397100.1	TraesCS5A02G144700.1	TraesCS2B02G375800.1	TraesCS2A02G063600.1	TraesCS1B02G422900.1	TraesCS2A02G198000.1	TraesCS4D02G030700.1	TraesCS7B02G310800.1
TraesCS5D02G378700.1	TraesCS3A02G129600.1	TraesCS5B02G015500.1	TraesCS3A02G213900.1	TraesCS4D02G040800.1	TraesCS1B02G381900.1	TraesCS2B02G482300.1	TraesCS2A02G067700.1	TraesCS1D02G007000.1	TraesCS2A02G266900.1	TraesCS7B02G310800.1	TraesCS5A02G235200.1
TraesCS5D02G395800.1	TraesCS3A02G185800.1	TraesCS5B02G088100.1	TraesCS3A02G282700.1	TraesCS4D02G086200.1	TraesCS5B02G081800.1	TraesCS2B02G482500.1	TraesCS2A02G075000.1	TraesCS1D02G017500.1	TraesCS2A02G282600.1	TraesCS5A02G235200.1	TraesCS3A02G280700.1
TraesCS6A02G078400.1	TraesCS3A02G302400.1	TraesCS5B02G513200.2	TraesCS3A02G302400.1	TraesCS4D02G303100.1	TraesCS1B02G184000.1	TraesCS2B02G482700.1	TraesCS2A02G126100.1	TraesCS1D02G044400.1	TraesCS2A02G297100.1	TraesCS3A02G280700.1	TraesCS7B02G312800.1
TraesCS6A02G284700.1	TraesCS3A02G331500.1	TraesCS5D02G513700.2	TraesCS3A02G418600.1	TraesCS5A02G077500.1	TraesCS7D02G435200.1	TraesCS2B02G482900.1	TraesCS2A02G177600.1	TraesCS1D02G052800.1	TraesCS2A02G345900.1	TraesCS7B02G312800.1	TraesCS3D02G473200.1
TraesCS6A02G327900.1	TraesCS3A02G338000.1	TraesCS6A02G173200.1	TraesCS3A02G517100.1	TraesCS5B02G088100.1	TraesCS2D02G161100.1	TraesCS2B02G528400.1	TraesCS2A02G198000.1	TraesCS1D02G057600.1	TraesCS2A02G350900.1	TraesCS3D02G473200.1	TraesCS5A02G484800.1
TraesCS6B02G019000.1	TraesCS3A02G364300.1	TraesCS6A02G193800.1	TraesCS3B02G042600.1	TraesCS5D02G513700.2	TraesCS6B02G346200.1	TraesCS2B02G542000.3	TraesCS2A02G213200.1	TraesCS1D02G116100.1	TraesCS2A02G356500.1	TraesCS5A02G484800.1	TraesCS4A02G290900.1
TraesCS6B02G041100.1	TraesCS3A02G517100.1	TraesCS6A02G380400.1	TraesCS3B02G215400.1	TraesCS6A02G173200.1	TraesCS2B02G266200.1	TraesCS2B02G582100.1	TraesCS2A02G282600.1	TraesCS1D02G116800.1	TraesCS2A02G461100.1	TraesCS4A02G290900.1	TraesCS1D02G044400.1
TraesCS6B02G060800.1	TraesCS3B02G037000.2	TraesCS6B02G370600.1	TraesCS3B02G244100.1	TraesCS6A02G193800.1	TraesCS6A02G047700.2	TraesCS2B02G627900.1	TraesCS2A02G310100.1	TraesCS1D02G149800.1	TraesCS2A02G500500.1	TraesCS1D02G044400.1	TraesCS4B02G033600.1
TraesCS6B02G327200.1	TraesCS3B02G063000.1	TraesCS6D02G099100.1	TraesCS3B02G282700.1	TraesCS6A02G380400.1	TraesCS5D02G489900.1	TraesCS2D02G033800.1	TraesCS2A02G471600.1	TraesCS1D02G172700.1	TraesCS2A02G513900.1	TraesCS7B02G084000.1	TraesCS2B02G079900.1
TraesCS6B02G358900.1	TraesCS3B02G063100.1	TraesCS7B02G306500.1	TraesCS3B02G455700.1	TraesCS6B02G370600.1	TraesCS5D02G089000.1	TraesCS2D02G061800.1	TraesCS2A02G481100.1	TraesCS1D02G173300.1	TraesCS2A02G542900.1	TraesCS4B02G033600.1	TraesCS4D02G298300.1
TraesCS6D02G033100.1	TraesCS3B02G063200.1	TraesCS7D02G400200.1	TraesCS3B02G584700.1	TraesCS6D02G099100.1	TraesCS2A02G043300.1	TraesCS2D02G066000.1	TraesCS2A02G513900.1	TraesCS1D02G178200.1	TraesCS2A02G551000.1	TraesCS2B02G079900.1	TraesCS3B02G014000.1
TraesCS6D02G072100.1	TraesCS3B02G063500.1	TraesCSU02G129800.1	TraesCS3D02G039200.1	TraesCS7B02G306500.1	TraesCS5D02G145300.1	TraesCS2D02G162500.2	TraesCS2A02G522100.1	TraesCS1D02G231200.1	TraesCS2A02G569000.1	TraesCS5D02G498300.1	TraesCS4D02G298300.1
TraesCS6D02G103500.1	TraesCS3B02G064100.1	TraesCS6A02G110400.1	TraesCS3D02G135400.1	TraesCS7B02G306700.1	TraesCS6D02G320200.1	TraesCS2D02G308300.1	TraesCS2A02G542900.1	TraesCS1D02G255800.1	TraesCS2B02G079900.1	TraesCS3B02G014000.1	TraesCS1A02G265600.1
TraesCS6D02G265100.1	TraesCS3B02G079300.1	TraesCS4A02G405100.1	TraesCS3D02G166000.1	TraesCS7D02G400200.1	TraesCS4D02G197000.1	TraesCS2D02G355400.1	TraesCS2A02G569000.1	TraesCS1D02G265800.1	TraesCS2B02G090300.1	TraesCS7D02G180200.1	TraesCS2D02G461100.1
TraesCS6D02G277500.1	TraesCS3B02G148700.1	TraesCS1A02G348000.1	TraesCS3D02G189800.1	TraesCSU02G129800.1	TraesCSU02G147200.1	TraesCS2D02G460700.1	TraesCS2B02G079900.1	TraesCS1D02G266000.1	TraesCS2B02G128300.1	TraesCS4D02G298300.1	TraesCS5D02G515300.1
TraesCS6D02G320200.1	TraesCS3B02G166900.1	TraesCS1B02G362600.1	TraesCS3D02G216200.1	TraesCS4A02G405100.1	TraesCSU02G154200.1	TraesCS2D02G460800.1	TraesCS2B02G090300.1	TraesCS1D02G276700.1	TraesCS2B02G182200.1	TraesCS1A02G265600.1	TraesCS2D02G460700.1
TraesCS7A02G542600.1	TraesCS3B02G218700.1	TraesCS1D02G350900.1	TraesCS3D02G282700.1	TraesCS1A02G348000.1	TraesCSU02G237900.1	TraesCS2D02G461100.1	TraesCS2B02G180300.1	TraesCS1D02G277700.1	TraesCS2B02G225400.1	TraesCS2D02G461100.1	TraesCS5B02G461600.1
TraesCS7B02G034000.1	TraesCS3B02G396400.1	TraesCS4A02G404800.1	TraesCS3D02G299600.1	TraesCS1B02G362600.1	TraesCSU02G253500.1	TraesCS2D02G514600.1	TraesCS2B02G182200.1	TraesCS1D02G299700.1	TraesCS2B02G275500.1	TraesCS5D02G515300.1	TraesCS5D02G395800.1
TraesCS7B02G370700.1	TraesCS3B02G584700.1	TraesCS4A02G405000.1	TraesCS3D02G524700.1	TraesCS4A02G404800.1	TraesCS4D02G051200.1	TraesCS2D02G515400.2	TraesCS2B02G204700.1	TraesCS1D02G305000.1	TraesCS2B02G284200.1	TraesCS2A02G034200.1	TraesCS1D02G265800.1
TraesCS7B02G464600.1	TraesCS3D02G033800.1	TraesCS4A02G405300.1	TraesCS4A02G033600.1	TraesCS4A02G405000.1	TraesCS4D02G121700.1	TraesCS2D02G515500.1	TraesCS2B02G225400.1	TraesCS1D02G317300.1	TraesCS2B02G293600.1	TraesCS2A02G034300.1	TraesCS1A02G142700.1
TraesCS7D02G110800.1	TraesCS3D02G034200.2	TraesCS4A02G405500.1	TraesCS4A02G143400.1	TraesCS4A02G405300.1	TraesCS3A02G213900.1	TraesCS3A02G007500.1	TraesCS2B02G238000.1	TraesCS1D02G360000.1	TraesCS2B02G299900.1	TraesCS2D02G460700.1	TraesCS4D02G031900.1
TraesCS7D02G145000.1	TraesCS3D02G130500.1	TraesCS4A02G405600.1	TraesCS4A02G181900.1	TraesCS4A02G405500.1	TraesCS2D02G319800.1	TraesCS3A02G007600.1	TraesCS2B02G284200.1	TraesCS1D02G426500.2	TraesCS2B02G375800.1	TraesCS5B02G461600.1	TraesCS6A02G141900.1
TraesCS7D02G384300.1	TraesCS3D02G189800.1	TraesCS4B02G304600.1	TraesCS4A02G182000.1	TraesCS4A02G405600.1	TraesCS2B02G238000.1	TraesCS3A02G012000.1	TraesCS2B02G295000.1	TraesCS1D02G448300.1	TraesCS2B02G444500.1	TraesCS5D02G395800.1	TraesCS2D02G274900.1
TraesCS7D02G435200.1	TraesCS3D02G299600.1	TraesCS4B02G304800.1	TraesCS4A02G191600.1	TraesCS4B02G304600.1	TraesCS3D02G117800.1	TraesCS3A02G046100.2	TraesCS2B02G299900.1	TraesCS2A02G034100.1	TraesCS2B02G482300.1	TraesCS1D02G265800.1	TraesCS1A02G265700.1
TraesCSU02G076300.1	TraesCS3D02G325100.1	TraesCS4B02G304900.1	TraesCS4A02G279500.1	TraesCS4B02G304800.1	TraesCS3D02G216200.1	TraesCS3A02G084900.1	TraesCS2B02G327100.1	TraesCS2A02G034200.1	TraesCS2B02G482600.1	TraesCS1A02G142700.1	TraesCS5A02G288300.1
TraesCSU02G147200.1	TraesCS3D02G357700.1	TraesCS4B02G305000.1	TraesCS4A02G369100.1	TraesCS4B02G304900.1	TraesCS5A02G476600.1	TraesCS3A02G095900.1	TraesCS2B02G444500.1	TraesCS2A02G034300.1	TraesCS2B02G482700.1	TraesCS4D02G031900.1	TraesCS3D02G320900.1
TraesCSU02G154200.1	TraesCS3D02G414200.1	TraesCS4B02G305100.1	TraesCS4A02G378100.1	TraesCS4B02G305000.1	TraesCS5D02G095900.1	TraesCS3A02G097300.1	TraesCS2B02G482300.1	TraesCS2A02G034400.1	TraesCS2B02G482800.1	TraesCS6A02G141900.1	TraesCS1A02G265900.1
TraesCSU02G234800.1	TraesCS3D02G524700.1	TraesCS4D02G042200.1	TraesCS4B02G032200.1	TraesCS4B02G305100.1	TraesCS3A02G302400.1	TraesCS3A02G132700.1	TraesCS2B02G507200.1	TraesCS2A02G034500.1	TraesCS2B02G482900.1	TraesCS2D02G274900.1	TraesCS4D02G032000.1
TraesCSU02G237900.1	TraesCS4A02G038400.1	TraesCS4D02G302800.1	TraesCS4B02G032300.1	TraesCS4B02G305200.1	TraesCS6D02G223700.1	TraesCS3A02G158300.1	TraesCS2B02G528400.1	TraesCS2A02G043300.1	TraesCS2B02G490400.1	TraesCS2D02G033800.1	TraesCS5B02G181500.1
TraesCSU02G253500.1	TraesCS4A02G143400.1	TraesCS4D02G303000.1	TraesCS4B02G032900.1	TraesCS4D02G302800.1	TraesCS1D02G052800.1	TraesCS3A02G189500.1	TraesCS2B02G542000.3	TraesCS2A02G063600.1	TraesCS2B02G528400.1	TraesCS1A02G265700.1	TraesCS4D02G290600.1
TraesCS2A02G371900.1	TraesCS4A02G191600.1	TraesCS4D02G303200.1	TraesCS4B02G236000.1	TraesCS4D02G303000.1	TraesCS3B02G390500.1	TraesCS3A02G246600.1	TraesCS2B02G582100.1	TraesCS2A02G067700.1	TraesCS2B02G541900.1	TraesCS7A02G178300.1	TraesCS1B02G276900.1
TraesCSU02G165500.1	TraesCS4A02G290900.1	TraesCS4D02G303400.1	TraesCS4B02G271900.1	TraesCS4D02G303200.1	TraesCS5B02G516500.2	TraesCS3A02G280700.1	TraesCS2B02G627900.1	TraesCS2A02G075000.1	TraesCS2B02G542000.3	TraesCS5A02G288300.1	TraesCS3A02G132700.1
TraesCS2A02G460600.1	TraesCS4B02G095600.1	TraesCS5B02G246200.1	TraesCS4B02G324000.1	TraesCS4D02G303400.1	TraesCS2B02G180300.1	TraesCS3A02G334500.1	TraesCS2D02G033700.1	TraesCS2A02G117700.1	TraesCS2B02G566000.1	TraesCS3D02G320900.1	TraesCS5B02G040500.1
TraesCS1B02G184300.1	TraesCS4B02G095700.1	TraesCS6A02G297500.1	TraesCS4D02G031400.1	TraesCS5B02G246200.1	TraesCS2A02G126100.1	TraesCS3A02G351200.2	TraesCS2D02G033800.1	TraesCS2A02G155200.1	TraesCS2B02G582100.1	TraesCS1A02G265900.1	TraesCS5A02G385900.1
TraesCS2A02G298500.1	TraesCS4B02G107000.1	TraesCS5B02G301200.1	TraesCS4D02G051200.1	TraesCS2B02G148400.1	TraesCS1B02G281000.1	TraesCS3A02G414900.1	TraesCS2D02G061800.1	TraesCS2A02G157400.1	TraesCS2B02G627900.1	TraesCS4D02G032000.1	TraesCS1A02G355300.1
TraesCS2A02G535600.1	TraesCS4B02G123700.1	TraesCS3A02G338900.1	TraesCS4D02G076400.1	TraesCS3A02G338900.1	TraesCS5D02G190400.1	TraesCS3A02G423100.1	TraesCS2D02G066000.1	TraesCS2A02G177600.1	TraesCS2D02G033700.1	TraesCS5B02G181500.1	TraesCS3B02G522000.1
TraesCS2A02G535900.1	TraesCS4B02G143500.1	TraesCS3B02G370600.1	TraesCS4D02G121700.1	TraesCS3B02G370600.1	TraesCS1D02G402600.1	TraesCS3A02G479600.1	TraesCS2D02G073700.1	TraesCS2A02G198000.1	TraesCS2D02G033800.1	TraesCS4D02G290600.1	TraesCS6A02G312800.1
TraesCS2B02G566400.1	TraesCS4B02G277600.1	TraesCS5B02G227400.1	TraesCS4D02G197000.1	TraesCS3D02G332500.1	TraesCS1A02G393900.1	TraesCS3A02G491100.1	TraesCS2D02G128900.1	TraesCS2A02G213200.1	TraesCS2D02G061800.1	TraesCS1B02G276900.1	TraesCS3B02G356900.1
TraesCS2D02G296600.1	TraesCS4D02G051200.1	TraesCS3D02G181700.1	TraesCS4D02G270900.1	TraesCS5B02G227400.1	TraesCS7B02G129500.2	TraesCS3B02G006300.1	TraesCS2D02G162500.2	TraesCS2A02G249100.1	TraesCS2D02G066000.1	TraesCS3A02G132700.1	TraesCS3D02G524700.1
TraesCS2D02G522100.1	TraesCS4D02G118900.1		TraesCS4D02G360100.1	TraesCS3D02G181700.1	TraesCS4B02G032900.1	TraesCS3B02G014500.1	TraesCS2D02G168700.2	TraesCS2A02G266900.1	TraesCS2D02G073700.1	TraesCS5B02G040500.1	TraesCS4A02G296300.1
TraesCS1A02G115400.1	TraesCS4D02G121700.1		TraesCS5A02G144700.1		TraesCS6B02G358900.1	TraesCS3B02G014600.1	TraesCS2D02G185800.1	TraesCS2A02G282600.1	TraesCS2D02G168700.2	TraesCS5A02G385900.1	TraesCS2B02G293600.1
TraesCS1B02G183100.1	TraesCS4D02G142000.1		TraesCS5A02G147700.1		TraesCS3D02G299600.1	TraesCS3B02G099800.1	TraesCS2D02G219100.2	TraesCS2A02G294000.1	TraesCS2D02G185800.1	TraesCS1A02G355300.1	TraesCS4A02G060600.1
TraesCS1D02G174100.1	TraesCS4D02G266900.1		TraesCS5A02G148500.1		TraesCS7A02G388400.1	TraesCS3B02G100100.1	TraesCS2D02G281300.1	TraesCS2A02G310100.1	TraesCS2D02G206000.1	TraesCS3B02G522000.1	TraesCS4A02G181900.1
TraesCS1D02G270900.1	TraesCS4D02G275900.1		TraesCS5A02G185400.1		TraesCS6A02G241700.1	TraesCS3B02G111700.1	TraesCS2D02G308300.1	TraesCS2A02G345900.1	TraesCS2D02G257100.1	TraesCS6A02G312800.1	TraesCS3A02G517100.1
TraesCS2A02G476000.1	TraesCS4D02G360100.1		TraesCS5A02G228600.1		TraesCS5D02G516600.1	TraesCS3B02G122500.1	TraesCS2D02G344600.1	TraesCS2A02G350900.1	TraesCS2D02G274900.1	TraesCS3B02G356900.1	TraesCS7D02G551400.1
TraesCS2B02G499700.1	TraesCS5A02G144700.1		TraesCS5A02G386000.1		TraesCS3A02G041000.1	TraesCS3B02G166900.1	TraesCS2D02G349400.1	TraesCS2A02G356500.1	TraesCS2D02G281300.1	TraesCS3D02G524700.1	TraesCS2B02G582100.1
TraesCS2D02G166200.1	TraesCS5A02G147700.1		TraesCS5A02G476600.1		TraesCS5D02G378700.1	TraesCS3B02G218700.1	TraesCS2D02G422700.1	TraesCS2A02G461100.1	TraesCS2D02G291600.1	TraesCS4A02G296300.1	TraesCS2B02G542000.3
TraesCS2D02G263600.1	TraesCS5A02G185400.1		TraesCS5B02G145900.1		TraesCS5A02G185400.1	TraesCS3B02G282500.1	TraesCS2D02G422800.1	TraesCS2A02G471600.1	TraesCS2D02G295000.1	TraesCS2B02G293600.1	TraesCS1D02G355100.1
TraesCS3A02G262000.2	TraesCS5A02G535500.1		TraesCS5B02G147100.1		TraesCS7A02G175400.1	TraesCS3B02G283600.1	TraesCS2D02G460800.1	TraesCS2A02G500500.1	TraesCS2D02G349400.1	TraesCS4A02G060600.1	TraesCS4B02G033100.1
TraesCS3B02G316400.1	TraesCS5B02G088300.1		TraesCS5B02G359400.1		TraesCS2D02G481400.1	TraesCS3B02G314500.1	TraesCS2D02G471500.1	TraesCS2A02G513900.1	TraesCS2D02G355400.1	TraesCS4A02G181900.1	TraesCS3B02G006300.1
TraesCS3B02G546400.1	TraesCS5B02G145900.1		TraesCS5B02G403700.1		TraesCS5B02G145900.1	TraesCS3B02G361700.1	TraesCS2D02G481400.1	TraesCS2A02G522100.1	TraesCS2D02G422700.1	TraesCS3A02G517100.1	TraesCS2B02G299900.1
TraesCS4A02G036700.1	TraesCS5B02G403700.1		TraesCS5B02G427700.1		TraesCS1A02G166200.1	TraesCS3B02G383700.1	TraesCS2D02G503600.1	TraesCS2A02G542900.1	TraesCS2D02G460800.1	TraesCS7D02G551400.1	TraesCS3A02G414900.1
TraesCS4B02G107100.1	TraesCS5B02G478100.1		TraesCS5B02G461600.1		TraesCS2B02G507200.1	TraesCS3B02G458700.1	TraesCS2D02G514600.1	TraesCS2A02G551000.1	TraesCS2D02G461100.1	TraesCS2B02G582100.1	TraesCS5A02G046400.1
TraesCS4B02G196700.2	TraesCS5B02G478200.1		TraesCS5B02G516500.2		TraesCS2A02G481100.1	TraesCS3B02G522000.1	TraesCS2D02G515500.1	TraesCS2A02G569000.1	TraesCS2D02G461200.1	TraesCS2B02G542000.3	TraesCS1D02G116100.1
TraesCS4D02G092400.1	TraesCS5D02G095900.1		TraesCS5D02G061600.1		TraesCS1A02G277500.1	TraesCS3B02G546900.1	TraesCS2D02G524100.1	TraesCS2B02G079900.1	TraesCS2D02G467500.1	TraesCS1D02G355100.1	TraesCS5B02G478100.1
TraesCS4D02G103900.1	TraesCS5D02G137900.1		TraesCS5D02G089000.1		TraesCS4A02G182000.1	TraesCS3D02G039200.1	TraesCS2D02G579900.1	TraesCS2B02G090300.1	TraesCS2D02G503600.1	TraesCS4B02G033100.1	TraesCS3D02G415400.1
TraesCS4D02G265100.1	TraesCS5D02G190400.1		TraesCS5D02G095900.1		TraesCS1B02G286500.1	TraesCS3D02G080700.1	TraesCS3A02G007500.1	TraesCS2B02G128300.1	TraesCS2D02G515400.2	TraesCS3B02G006300.1	TraesCS3B02G166900.1
TraesCS5A02G041900.1	TraesCS5D02G516600.1		TraesCS5D02G137900.1		TraesCS3B02G282700.1	TraesCS3D02G084800.1	TraesCS3A02G007600.1	TraesCS2B02G180300.1	TraesCS2D02G515500.1	TraesCS2B02G299900.1	TraesCS3A02G419700.1
TraesCS5A02G211400.1	TraesCS6A02G078400.1		TraesCS5D02G144400.1		TraesCS4D02G076400.1	TraesCS3D02G106300.1	TraesCS3A02G011600.1	TraesCS2B02G182900.1	TraesCS2D02G524200.1	TraesCS3A02G414900.1	TraesCS2D02G281300.1
TraesCS5A02G390800.1	TraesCS6A02G141900.1		TraesCS5D02G145300.1		TraesCS7A02G406500.1	TraesCS3D02G135400.1	TraesCS3A02G012000.1	TraesCS2B02G204700.1	TraesCS2D02G552100.1	TraesCS5A02G046400.1	TraesCS2A02G513900.1
TraesCS5A02G453200.1	TraesCS6A02G241700.1		TraesCS5D02G190400.1		TraesCS5A02G147700.1	TraesCS3D02G149000.1	TraesCS3A02G041000.1	TraesCS2B02G225400.1	TraesCS2D02G579900.1	TraesCS3B02G234400.2	TraesCS4D02G360000.1
TraesCS5B02G088500.1	TraesCS6A02G280900.1		TraesCS5D02G366000.1		TraesCS4A02G279500.1	TraesCS3D02G166000.1	TraesCS3A02G053000.1	TraesCS2B02G238000.1	TraesCS3A02G007500.1	TraesCS1D02G116100.1	TraesCS6B02G105400.1
TraesCS5B02G089500.1	TraesCS6A02G284700.1		TraesCS5D02G489900.1		TraesCS4D02G031400.1	TraesCS3D02G167200.1	TraesCS3A02G084900.1	TraesCS2B02G262100.1	TraesCS3A02G007600.1	TraesCS5B02G478100.1	TraesCS7D02G201400.1
TraesCS5B02G462200.1	TraesCS6A02G327900.1		TraesCS5D02G504300.1		TraesCS2A02G460600.1	TraesCS3D02G331400.1	TraesCS3A02G097300.1	TraesCS2B02G266200.1	TraesCS3A02G011600.1	TraesCS3D02G415400.1	TraesCS4D02G237400.1
TraesCS5B02G513200.2	TraesCS6A02G339600.1		TraesCS5D02G516600.1		TraesCS4B02G077900.1	TraesCS3D02G357700.1	TraesCS3A02G104100.1	TraesCS2B02G275500.1	TraesCS3A02G012000.1	TraesCS3B02G166900.1	TraesCS7B02G483400.1
TraesCS5D02G395900.1	TraesCS6B02G326500.1		TraesCS6A02G047700.2		TraesCS1B02G184300.1	TraesCS3D02G409800.1	TraesCS3A02G131300.1	TraesCS2B02G284200.1	TraesCS3A02G046100.2	TraesCS3A02G419700.1	TraesCS6D02G087300.2
TraesCS5D02G464000.1	TraesCS6B02G327200.1		TraesCS6A02G241700.1		TraesCS1A02G018300.1	TraesCS3D02G418300.1	TraesCS3A02G132700.1	TraesCS2B02G293600.1	TraesCS3A02G066600.1	TraesCS2D02G281300.1	TraesCS3D02G106300.1
TraesCS5D02G513700.2	TraesCS6B02G358900.1		TraesCS6A02G296700.1		TraesCS1A02G115400.1	TraesCS3D02G447400.1	TraesCS3A02G158300.1	TraesCS2B02G295000.1	TraesCS3A02G080800.1	TraesCS2A02G513900.1	TraesCS1A02G166600.1
TraesCS6A02G300100.1	TraesCS6D02G223700.1		TraesCS6A02G315800.1		TraesCS1A02G179300.1	TraesCS3D02G473200.1	TraesCS3A02G189500.1	TraesCS2B02G299900.1	TraesCS3A02G084900.1	TraesCS4D02G360000.1	TraesCS2A02G461100.1
TraesCS6B02G313400.1	TraesCS6D02G276900.1		TraesCS6A02G327800.1		TraesCS1A02G189700.1	TraesCS3D02G497900.1	TraesCS3A02G232200.1	TraesCS2B02G310300.1	TraesCS3A02G095900.1	TraesCS6B02G105400.1	TraesCS7B02G464600.1
TraesCS6B02G370600.1	TraesCS6D02G283000.1		TraesCS6A02G339600.1		TraesCS1A02G265800.1	TraesCS3D02G528900.1	TraesCS3A02G246600.1	TraesCS2B02G327100.1	TraesCS3A02G097300.1	TraesCS7D02G201400.1	TraesCS6A02G116100.1
TraesCS6D02G096700.1	TraesCS6D02G320200.1		TraesCS6B02G064200.2		TraesCS1A02G364500.2	TraesCS4A02G012400.1	TraesCS3A02G280700.1	TraesCS2B02G375800.1	TraesCS3A02G129600.1	TraesCS4D02G237400.1	TraesCS5B02G520900.1
TraesCS7A02G159300.1	TraesCS7A02G164100.1		TraesCS6B02G192900.1		TraesCS1B02G201300.1	TraesCS4A02G060600.1	TraesCS3A02G327400.1	TraesCS2B02G444500.1	TraesCS3A02G131300.1	TraesCS7B02G483400.1	TraesCS2D02G515500.1
TraesCS7A02G199100.1	TraesCS7A02G261900.1		TraesCS6B02G326500.1		TraesCS1D02G270900.1	TraesCS4A02G181900.1	TraesCS3A02G334500.1	TraesCS2B02G482300.1	TraesCS3A02G132700.1	TraesCS6D02G087300.2	TraesCS3D02G149000.1
TraesCS7A02G526800.1	TraesCS7A02G406500.1		TraesCS6B02G327200.1		TraesCS2A02G141900.1	TraesCS4A02G182000.1	TraesCS3A02G351200.2	TraesCS2B02G482500.1	TraesCS3A02G189500.1	TraesCS3D02G106300.1	TraesCS2B02G295000.1
TraesCS7B02G224200.1	TraesCS7A02G446700.1		TraesCS6B02G346200.1		TraesCS2A02G211800.1	TraesCS4A02G186800.1	TraesCS3A02G399900.1	TraesCS2B02G482600.1	TraesCS3A02G246600.1	TraesCS1A02G166600.1	TraesCS7D02G529500.1
TraesCSU02G128800.1	TraesCS7B02G312800.1		TraesCS6B02G358900.1		TraesCS2A02G312900.1	TraesCS4A02G195200.1	TraesCS3A02G414900.1	TraesCS2B02G482700.1	TraesCS3A02G280700.1	TraesCS2A02G461100.1	TraesCS7B02G100700.2
TraesCSU02G198000.1	TraesCS7B02G313000.1		TraesCS6D02G055200.2		TraesCS2A02G374200.1	TraesCS4A02G195700.1	TraesCS3A02G418600.1	TraesCS2B02G482800.1	TraesCS3A02G327400.1	TraesCS7B02G464600.1	TraesCS2B02G627900.1
TraesCS3D02G415300.1	TraesCS7D02G020079.1		TraesCS6D02G223700.1		TraesCS2B02G167100.1	TraesCS4A02G279200.1	TraesCS3A02G423100.1	TraesCS2B02G482900.1	TraesCS3A02G334500.1	TraesCS6A02G116100.1	TraesCS1B02G276500.1
TraesCS1A02G374300.1	TraesCS7D02G435200.1		TraesCS6D02G276900.1		TraesCS2B02G329900.1	TraesCS4A02G279300.1	TraesCS3A02G479600.1	TraesCS2B02G490400.1	TraesCS3A02G338000.1	TraesCS5B02G520900.1	TraesCS7A02G226200.1
TraesCS1D02G381200.1	TraesCS7D02G529600.1		TraesCS6D02G277500.1		TraesCS2B02G621500.1	TraesCS4A02G279500.1	TraesCS3A02G491000.1	TraesCS2B02G528400.1	TraesCS3A02G414900.1	TraesCS2D02G515500.1	TraesCS1A02G351300.1
TraesCS2A02G161600.1	TraesCSU02G056900.1		TraesCS6D02G320200.1		TraesCS2D02G033900.1	TraesCS4A02G280500.1	TraesCS3A02G491100.1	TraesCS2B02G541900.1	TraesCS3A02G419700.1	TraesCS3D02G149000.1	TraesCS4A02G279300.1
TraesCS2A02G440500.1	TraesCSU02G144500.1		TraesCS7A02G081100.1		TraesCS2D02G311400.1	TraesCS4A02G290900.1	TraesCS3B02G014000.1	TraesCS2B02G542000.3	TraesCS3A02G423100.1	TraesCS2B02G295000.1	TraesCS2B02G284200.1
TraesCS2B02G313300.1	TraesCSU02G147200.1		TraesCS7A02G175400.1		TraesCS3A02G046400.1	TraesCS4A02G333400.1	TraesCS3B02G014500.1	TraesCS2B02G566000.1	TraesCS3A02G479600.1	TraesCS7D02G529500.1	TraesCS2A02G067700.1
TraesCS4A02G263600.1	TraesCSU02G154200.1		TraesCS7A02G179300.1		TraesCS3B02G200200.1	TraesCS4B02G033300.1	TraesCS3B02G014600.1	TraesCS2B02G582100.1	TraesCS3A02G491000.1	TraesCS7B02G100700.2	TraesCS6A02G078400.1
TraesCS4A02G405100.1	TraesCSU02G200800.1		TraesCS7A02G330300.1		TraesCS3B02G316400.1	TraesCS4B02G033400.1	TraesCS3B02G037100.1	TraesCS2B02G627900.1	TraesCS3A02G491100.1	TraesCS2B02G627900.1	TraesCS3A02G007600.1
TraesCS1A02G290400.1	TraesCSU02G237900.1		TraesCS7A02G388400.1		TraesCS3B02G453800.2	TraesCS4B02G033600.1	TraesCS3B02G042600.1	TraesCS2D02G033700.1	TraesCS3B02G006300.1	TraesCS1B02G276500.1	TraesCS3B02G282300.1
TraesCS2A02G542400.1	TraesCSU02G251500.1		TraesCS7A02G406500.1		TraesCS3D02G176100.1	TraesCS4B02G043300.1	TraesCS3B02G095400.1	TraesCS2D02G033800.1	TraesCS3B02G014000.1	TraesCS7A02G226200.1	TraesCS3A02G011600.1
TraesCS2D02G543500.1	TraesCSU02G253500.1		TraesCS7A02G542600.1		TraesCS3D02G204100.2	TraesCS4B02G120200.1	TraesCS3B02G099800.1	TraesCS2D02G061800.1	TraesCS3B02G014500.1	TraesCS1A02G351300.1	TraesCS5A02G535500.1
TraesCS2D02G543600.1	TraesCS5B02G550300.1		TraesCS7B02G129500.2		TraesCS4A02G107900.1	TraesCS4B02G291800.1	TraesCS3B02G100100.1	TraesCS2D02G066000.1	TraesCS3B02G014600.1	TraesCS4A02G279300.1	TraesCS5A02G418400.1
TraesCS3B02G354800.1	TraesCS3A02G046000.1		TraesCS7B02G390200.1		TraesCS4A02G226700.2	TraesCS4B02G367400.1	TraesCS3B02G111700.1	TraesCS2D02G073700.1	TraesCS3B02G037100.1	TraesCS2B02G284200.1	TraesCS3B02G314500.1
TraesCS4A02G405000.1	TraesCS2A02G460600.1		TraesCS7B02G404000.1		TraesCS4A02G250400.1	TraesCS4B02G376300.2	TraesCS3B02G122500.1	TraesCS2D02G117400.1	TraesCS3B02G063200.1	TraesCS2A02G067700.1	TraesCS3B02G014600.1
TraesCS4A02G405300.1	TraesCS4B02G077900.1		TraesCS7D02G327100.1		TraesCS4A02G270800.1	TraesCS4D02G015800.1	TraesCS3B02G205700.1	TraesCS2D02G128900.1	TraesCS3B02G063500.1	TraesCS6A02G078400.1	TraesCS1A02G394100.1
TraesCS4A02G405500.1	TraesCS6B02G199200.1		TraesCS7D02G435200.1		TraesCS4A02G278900.1	TraesCS4D02G020900.1	TraesCS3B02G282400.1	TraesCS2D02G161100.1	TraesCS3B02G064100.1	TraesCS3A02G007600.1	TraesCS7A02G198900.1
TraesCS4A02G405600.1	TraesCS2A02G055700.1		TraesCS7D02G480900.1		TraesCS4B02G061100.1	TraesCS4D02G030000.1	TraesCS3B02G282500.1	TraesCS2D02G163300.1	TraesCS3B02G079300.1	TraesCS3B02G282300.1	TraesCS4D02G063400.1
TraesCS4B02G304800.1	TraesCS2A02G298500.1		TraesCSU02G067400.1		TraesCS4B02G089800.1	TraesCS4D02G030700.1	TraesCS3B02G283600.1	TraesCS2D02G168700.2	TraesCS3B02G099800.1	TraesCS3A02G011600.1	TraesCS2A02G063600.1
TraesCS4B02G304900.1	TraesCS2D02G296600.1		TraesCSU02G076300.1		TraesCS4B02G107100.1	TraesCS4D02G030800.1	TraesCS3B02G314500.1	TraesCS2D02G185800.1	TraesCS3B02G100100.1	TraesCS5A02G535500.1	TraesCS3A02G012000.1
TraesCS4B02G305000.1	TraesCS4A02G251100.1		TraesCSU02G147200.1		TraesCS4B02G196700.2	TraesCS4D02G031600.1	TraesCS3B02G383700.1	TraesCS2D02G206000.1	TraesCS3B02G111700.1	TraesCS5A02G418400.1	TraesCS1B02G276800.1
TraesCS4B02G305100.1	TraesCS1A02G115400.1		TraesCSU02G154200.1		TraesCS4D02G040800.1	TraesCS4D02G031700.1	TraesCS3B02G390500.1	TraesCS2D02G219100.2	TraesCS3B02G122500.1	TraesCS3B02G314500.1	TraesCS7D02G529600.1
TraesCS4B02G305200.1	TraesCS1A02G265800.1		TraesCSU02G230500.1		TraesCS4D02G086200.1	TraesCS4D02G031800.1	TraesCS3B02G432900.1	TraesCS2D02G250700.1	TraesCS3B02G166900.1	TraesCS3B02G014600.1	TraesCS3A02G327400.1
TraesCS4D02G271000.1	TraesCS1B02G143300.1		TraesCSU02G237900.1		TraesCS4D02G324200.1	TraesCS4D02G031900.1	TraesCS3B02G455700.1	TraesCS2D02G274900.1	TraesCS3B02G218700.1	TraesCS1A02G394100.1	TraesCS5B02G478200.1
TraesCS4D02G271100.1	TraesCS1B02G183100.1		TraesCSU02G253500.1		TraesCS5A02G041900.1	TraesCS4D02G032000.1	TraesCS3B02G457500.1	TraesCS2D02G281300.1	TraesCS3B02G234400.2	TraesCS7A02G198900.1	TraesCS5A02G183300.1
TraesCS4D02G302800.1	TraesCS1D02G130700.1		TraesCS1B02G345900.1		TraesCS5A02G083700.1	TraesCS4D02G032200.1	TraesCS3B02G458700.1	TraesCS2D02G291600.1	TraesCS3B02G282400.1	TraesCS4D02G063400.1	TraesCS2D02G066000.1
TraesCS4D02G303000.1	TraesCS1D02G174100.1		TraesCS2A02G460600.1		TraesCS5A02G211400.1	TraesCS4D02G076400.1	TraesCS3B02G483800.1	TraesCS2D02G295000.1	TraesCS3B02G282500.1	TraesCS2A02G063600.1	TraesCS5A02G050000.1
TraesCS4D02G303200.1	TraesCS1D02G265900.1		TraesCS4B02G077900.1		TraesCS5A02G390800.1	TraesCS4D02G117800.2	TraesCS3B02G516100.2	TraesCS2D02G308300.1	TraesCS3B02G283600.1	TraesCS1B02G166700.1	TraesCS5A02G130400.1
TraesCS4D02G303400.1	TraesCS1D02G266100.1		TraesCS1B02G184300.1		TraesCS5B02G089500.1	TraesCS4D02G118300.1	TraesCS3B02G522000.1	TraesCS2D02G344600.1	TraesCS3B02G314500.1	TraesCS3A02G012000.1	TraesCS4D02G015600.1
TraesCS5B02G246200.1	TraesCS1D02G270900.1		TraesCS1A02G189700.1		TraesCS5B02G513200.2	TraesCS4D02G118900.1	TraesCS3B02G546900.1	TraesCS2D02G349400.1	TraesCS3B02G356900.1	TraesCS5D02G061600.1	TraesCS2A02G157400.1
TraesCS5B02G430500.1	TraesCS1D02G402400.1		TraesCS1A02G265800.1		TraesCS5D02G307700.1	TraesCS4D02G187600.1	TraesCS3B02G547000.1	TraesCS2D02G355400.1	TraesCS3B02G396400.1	TraesCS1B02G276800.1	TraesCS2D02G460800.1
TraesCS6A02G297500.1	TraesCS2A02G211800.1		TraesCS1A02G364500.2		TraesCS5D02G467200.1	TraesCS4D02G237400.1	TraesCS3B02G552100.1	TraesCS2D02G422700.1	TraesCS3B02G455200.1	TraesCS7D02G529600.1	TraesCS7D02G201300.1
TraesCS6D02G295000.1	TraesCS2A02G374200.1		TraesCS1B02G183100.1		TraesCS5D02G513700.2	TraesCS4D02G241200.1	TraesCS3D02G000900.1	TraesCS2D02G422800.1	TraesCS3B02G516100.2	TraesCS3A02G327400.1	TraesCS2B02G327100.1
TraesCS7A02G308100.1	TraesCS2A02G460500.1		TraesCS1D02G265900.1		TraesCS6A02G173200.1	TraesCS4D02G290600.1	TraesCS3D02G033900.1	TraesCS2D02G460700.1	TraesCS3B02G522000.1	TraesCS5B02G478200.1	TraesCS3A02G338000.1
TraesCS7B02G208200.1	TraesCS2A02G461200.1		TraesCS1D02G266100.1		TraesCS6A02G193800.1	TraesCS4D02G298300.1	TraesCS3D02G039200.1	TraesCS2D02G460800.1	TraesCS3B02G546900.1	TraesCS5A02G183300.1	TraesCS5A02G386000.1
TraesCS7D02G304800.1	TraesCS2A02G461300.1		TraesCS1D02G270900.1		TraesCS6A02G334400.1	TraesCS4D02G321000.1	TraesCS3D02G080700.1	TraesCS2D02G461100.1	TraesCS3B02G547000.1	TraesCS2D02G066000.1	TraesCS4D02G015800.1
TraesCS1B02G018100.1	TraesCS2A02G558000.1		TraesCS2A02G141900.1		TraesCS6A02G379200.1	TraesCS4D02G360000.1	TraesCS3D02G084800.1	TraesCS2D02G461200.1	TraesCS3B02G552100.1	TraesCS5A02G050000.1	TraesCS5B02G130300.1
TraesCS1D02G012000.1	TraesCS2B02G167100.1		TraesCS2A02G211800.1		TraesCS6A02G380400.1	TraesCS4D02G360100.1	TraesCS3D02G085000.1	TraesCS2D02G467500.1	TraesCS3D02G000900.1	TraesCS5A02G130400.1	TraesCS4D02G118900.1
TraesCS2B02G148400.1	TraesCS2B02G483000.1		TraesCS2A02G276600.1		TraesCS6B02G282700.1	TraesCS5A02G018300.1	TraesCS3D02G106300.1	TraesCS2D02G471500.1	TraesCS3D02G033800.1	TraesCS4D02G015600.1	TraesCS2B02G482900.1
TraesCS5B02G301200.1	TraesCS2B02G586800.1		TraesCS2A02G312900.1		TraesCS6B02G311700.1	TraesCS5A02G046400.1	TraesCS3D02G149000.1	TraesCS2D02G503600.1	TraesCS3D02G033900.1	TraesCS2A02G157400.1	TraesCS1D02G178200.1
TraesCS3A02G338900.1	TraesCS2B02G621500.1		TraesCS2A02G460500.1		TraesCS6B02G370600.1	TraesCS5A02G130400.1	TraesCS3D02G166000.1	TraesCS2D02G514600.1	TraesCS3D02G034200.2	TraesCS2D02G460800.1	TraesCS3A02G007500.1
TraesCS3B02G370600.1	TraesCS2D02G096100.1		TraesCS2B02G167100.1		TraesCS6D02G162600.1	TraesCS5A02G148100.1	TraesCS3D02G193000.1	TraesCS2D02G515400.2	TraesCS3D02G080700.1	TraesCS7D02G201300.1	TraesCS1B02G330000.1
TraesCS3D02G332500.1	TraesCS2D02G166200.1		TraesCS2B02G294300.1		TraesCS6D02G283800.1	TraesCS5A02G183300.1	TraesCS3D02G221000.1	TraesCS2D02G515500.1	TraesCS3D02G084800.1	TraesCS2B02G327100.1	TraesCS7D02G132700.1
	TraesCS2D02G260000.1		TraesCS2B02G329900.1		TraesCS7A02G295600.1	TraesCS5A02G185800.1	TraesCS3D02G280500.1	TraesCS2D02G524100.1	TraesCS3D02G085000.1	TraesCS4A02G143400.1	TraesCS7B02G370700.1
	TraesCS2D02G263600.1		TraesCS2B02G621500.1		TraesCS7A02G299000.1	TraesCS5A02G228600.1	TraesCS3D02G282700.1	TraesCS2D02G524200.1	TraesCS3D02G106300.1	TraesCS3A02G338000.1	TraesCS3D02G085000.1
	TraesCS2D02G276400.1		TraesCS2D02G033900.1		TraesCS7A02G300900.1	TraesCS5A02G228800.1	TraesCS3D02G319100.1	TraesCS2D02G552100.1	TraesCS3D02G130500.1	TraesCS1D02G277700.1	TraesCS5B02G233500.1
	TraesCS2D02G461400.1		TraesCS2D02G263600.1		TraesCS7B02G017300.1	TraesCS5A02G235200.1	TraesCS3D02G320900.1	TraesCS2D02G579900.1	TraesCS3D02G149000.1	TraesCS5A02G386000.1	TraesCSU02G200800.1
	TraesCS2D02G536100.1		TraesCS2D02G275600.1		TraesCS7B02G306500.1	TraesCS5A02G279500.1	TraesCS3D02G327800.1	TraesCS3A02G007500.1	TraesCS3D02G167200.1	TraesCS4D02G015800.1	TraesCS3B02G111700.1
	TraesCS2D02G571600.1		TraesCS2D02G311400.1		TraesCS7B02G306700.1	TraesCS5A02G288300.1	TraesCS3D02G345400.1	TraesCS3A02G007600.1	TraesCS3D02G193000.1	TraesCS5B02G130300.1	TraesCS3B02G282400.1
	TraesCS3A02G168200.1		TraesCS3A02G046400.1		TraesCS7D02G383300.1	TraesCS5A02G328900.1	TraesCS3D02G409800.1	TraesCS3A02G011600.1	TraesCS3D02G280500.1	TraesCS4D02G118900.1	TraesCS1B02G200600.1
	TraesCS3A02G293000.1		TraesCS3A02G537200.1		TraesCS7D02G400200.1	TraesCS5A02G356900.1	TraesCS3D02G417400.1	TraesCS3A02G012000.1	TraesCS3D02G320900.1	TraesCS2B02G482900.1	TraesCS6A02G317403.1
	TraesCS3B02G030400.1		TraesCS3B02G200200.1		TraesCS2D02G370500.1	TraesCS5A02G412700.1	TraesCS3D02G418300.1	TraesCS3A02G046100.2	TraesCS3D02G327800.1	TraesCS7A02G565488.1	TraesCS4D02G031600.1
	TraesCS3B02G316400.1		TraesCS3B02G316400.1		TraesCS1B02G063700.1	TraesCS5A02G418400.1	TraesCS3D02G447400.1	TraesCS3A02G066600.1	TraesCS3D02G331400.1	TraesCS6A02G317401.1	TraesCS1D02G172700.1
	TraesCS3B02G453800.2		TraesCS3B02G432300.1		TraesCS1A02G374300.1	TraesCS5A02G476600.1	TraesCS3D02G473200.1	TraesCS3A02G080800.1	TraesCS3D02G345400.1	TraesCS1D02G178200.1	TraesCS4A02G280600.1
	TraesCS3B02G546600.1		TraesCS3B02G453800.2		TraesCS1D02G381200.1	TraesCS5A02G484800.1	TraesCS3D02G497000.1	TraesCS3A02G084900.1	TraesCS3D02G357700.1	TraesCS3A02G007500.1	TraesCS5D02G242300.1
	TraesCS3D02G066300.1		TraesCS3D02G176100.1		TraesCS2A02G440500.1	TraesCS5A02G535100.1	TraesCS3D02G497700.1	TraesCS3A02G095900.1	TraesCS3D02G409800.1	TraesCS1B02G330000.1	TraesCS5A02G279500.1
	TraesCS3D02G112800.1		TraesCS3D02G204100.2		TraesCS4A02G263600.1	TraesCS5A02G535300.1	TraesCS3D02G497900.1	TraesCS3A02G097300.1	TraesCS3D02G415400.1	TraesCS7D02G132700.1	TraesCS4B02G043300.1
	TraesCS3D02G502900.1		TraesCS3D02G283400.1		TraesCS4A02G405100.1	TraesCS5B02G040500.1	TraesCS3D02G528900.1	TraesCS3A02G104100.1	TraesCS3D02G417400.1	TraesCS7B02G370700.1	TraesCSU02G144800.1
	TraesCS4A02G107900.1		TraesCS3D02G393500.1		TraesCS5B02G076100.1	TraesCS5B02G050900.1	TraesCS4A02G012400.1	TraesCS3A02G129600.1	TraesCS3D02G418300.1	TraesCS3D02G085000.1	TraesCS4D02G031700.1
	TraesCS4A02G250400.1		TraesCS4A02G107900.1		TraesCS3B02G354800.1	TraesCS5B02G130300.1	TraesCS4A02G013300.1	TraesCS3A02G131300.1	TraesCS3D02G447400.1	TraesCS5B02G233500.1	TraesCS3A02G046100.2
	TraesCS4A02G270800.1		TraesCS4A02G181800.1		TraesCS4A02G404800.1	TraesCS5B02G181500.1	TraesCS4A02G033600.1	TraesCS3A02G132700.1	TraesCS3D02G473200.1	TraesCSU02G200800.1	TraesCS2B02G482300.1
	TraesCS4A02G278900.1		TraesCS4A02G226700.2		TraesCS4A02G405000.1	TraesCS5B02G183900.1	TraesCS4A02G060600.1	TraesCS3A02G158300.1	TraesCS3D02G497000.1	TraesCS1B02G166400.1	TraesCS3B02G283700.1
	TraesCS4B02G035900.1		TraesCS4A02G270800.1		TraesCS4A02G405300.1	TraesCS5B02G227500.1	TraesCS4A02G181900.1	TraesCS3A02G161400.1	TraesCS3D02G497700.1	TraesCS3B02G111700.1	TraesCS3B02G455200.1
	TraesCS4B02G061100.1		TraesCS4A02G278900.1		TraesCS4A02G405500.1	TraesCS5B02G329000.1	TraesCS4A02G182000.1	TraesCS3A02G185800.1	TraesCS3D02G497900.1	TraesCS3B02G282400.1	TraesCS5A02G228800.1
	TraesCS4B02G064300.1		TraesCS4B02G061100.1		TraesCS4B02G304800.1	TraesCS5B02G478100.1	TraesCS4A02G186800.1	TraesCS3A02G189500.1	TraesCS3D02G528900.1	TraesCS1B02G200600.1	TraesCS3D02G417400.1
	TraesCS4B02G064400.1		TraesCS4B02G089800.1		TraesCS4B02G304900.1	TraesCS5B02G478200.1	TraesCS4A02G195200.1	TraesCS3A02G213900.1	TraesCS4A02G012400.1	TraesCS6A02G317403.1	TraesCS3D02G497700.1
	TraesCS4B02G107100.1		TraesCS4B02G107100.1		TraesCS4B02G305000.1	TraesCS5B02G489500.1	TraesCS4A02G195700.1	TraesCS3A02G246600.1	TraesCS4A02G013300.1	TraesCS4D02G031600.1	TraesCS5A02G018200.1
	TraesCS4B02G196700.2		TraesCS4B02G196700.2		TraesCS4B02G305100.1	TraesCS5D02G190900.1	TraesCS4A02G203000.1	TraesCS3A02G280700.1	TraesCS4A02G195200.1	TraesCS1D02G172700.1	TraesCS5A02G185800.1
	TraesCS4B02G217300.1		TraesCS4B02G379600.1		TraesCS4B02G305200.1	TraesCS5D02G222400.1	TraesCS4A02G217200.1	TraesCS3A02G302400.1	TraesCS4A02G203000.1	TraesCS4A02G280600.1	TraesCS3A02G491000.1
	TraesCS4D02G032100.1		TraesCS4D02G032100.1		TraesCS4D02G302800.1	TraesCS5D02G238900.1	TraesCS4A02G279100.1	TraesCS3A02G327400.1	TraesCS4A02G279200.1	TraesCS7D02G198800.1	TraesCS4D02G031800.1
	TraesCS4D02G040800.1		TraesCS4D02G040800.1		TraesCS4D02G303000.1	TraesCS5D02G334800.2	TraesCS4A02G279200.1	TraesCS3A02G331500.1	TraesCS4A02G279300.1	TraesCS5D02G242300.1	TraesCS4B02G120200.1
	TraesCS4D02G049300.1		TraesCS4D02G086200.1		TraesCS4D02G303200.1	TraesCS5D02G421400.1	TraesCS4A02G279300.1	TraesCS3A02G334500.1	TraesCS4A02G280600.1	TraesCS5A02G279500.1	TraesCS4D02G118300.1
	TraesCS4D02G104000.1		TraesCS4D02G265100.1		TraesCS4D02G303400.1	TraesCS5D02G489900.1	TraesCS4A02G280500.1	TraesCS3A02G351200.2	TraesCS4A02G290900.1	TraesCS4B02G043300.1	TraesCS4D02G217600.1
	TraesCS4D02G232500.1		TraesCS4D02G303100.1		TraesCS5A02G556100.1	TraesCS5D02G498300.1	TraesCS4A02G333400.1	TraesCS3A02G364300.1	TraesCS4A02G368500.1	TraesCSU02G144800.1	TraesCS1D02G317300.1
	TraesCS5A02G017900.1		TraesCS4D02G303300.1		TraesCS5B02G246200.1	TraesCS5D02G515300.1	TraesCS4A02G368500.1	TraesCS3A02G399900.1	TraesCS4B02G033100.1	TraesCS4D02G031700.1	TraesCS3D02G033800.1
	TraesCS5A02G046300.1		TraesCS4D02G324200.1		TraesCS5D02G255700.1	TraesCS5D02G538800.1	TraesCS4A02G369100.1	TraesCS3A02G414900.1	TraesCS4B02G033300.1	TraesCS3A02G046100.2	TraesCS2A02G569000.1
	TraesCS5A02G083700.1		TraesCS5A02G017900.1		TraesCS6A02G297500.1	TraesCS6A02G047700.2	TraesCS4A02G378100.1	TraesCS3A02G419700.1	TraesCS4B02G033400.1	TraesCS2B02G482300.1	TraesCS7D02G210500.1
	TraesCS5A02G211400.1		TraesCS5A02G041900.1		TraesCS6D02G295000.1	TraesCS6A02G116100.1	TraesCS4B02G032300.1	TraesCS3A02G423100.1	TraesCS4B02G043300.1	TraesCS6B02G326500.1	TraesCS4B02G107000.1
	TraesCS5A02G275600.1		TraesCS5A02G211400.1		TraesCS5B02G301200.1	TraesCS6A02G141900.1	TraesCS4B02G033100.1	TraesCS3A02G479600.1	TraesCS4B02G095600.1	TraesCS3B02G283700.1	TraesCS3D02G000900.1
	TraesCS5A02G412200.1		TraesCS5A02G300600.1		TraesCS1B02G381100.1	TraesCS6A02G162900.1	TraesCS4B02G033300.1	TraesCS3A02G491000.1	TraesCS4B02G107000.1	TraesCS2B02G501000.1	TraesCS4A02G195200.1
	TraesCS5B02G015500.1		TraesCS5B02G015500.1		TraesCS3A02G338900.1	TraesCS6A02G296700.1	TraesCS4B02G033400.1	TraesCS3A02G491100.1	TraesCS4B02G120200.1	TraesCS3B02G455200.1	TraesCS3B02G282500.1
	TraesCS5B02G048500.1		TraesCS5B02G089500.1		TraesCS3D02G332500.1	TraesCS6A02G297800.1	TraesCS4B02G033600.1	TraesCS3A02G517100.1	TraesCS4B02G290500.1	TraesCS5A02G228800.1	TraesCS3A02G423100.1
	TraesCS5B02G089500.1		TraesCS5B02G300500.1		TraesCS5B02G227400.1	TraesCS6B02G188300.1	TraesCS4B02G043300.1	TraesCS3B02G006300.1	TraesCS4B02G291800.1	TraesCS3D02G417400.1	TraesCS6B02G060800.1
	TraesCS5B02G416000.1		TraesCS5B02G513200.2		TraesCS3D02G181700.1	TraesCS6B02G326500.1	TraesCS4B02G120200.1	TraesCS3B02G014000.1	TraesCS4B02G367500.1	TraesCS3D02G497700.1	TraesCS2D02G073700.1
	TraesCS5B02G471300.1		TraesCS5D02G095000.1			TraesCS6D02G087300.2	TraesCS4B02G185500.1	TraesCS3B02G014500.1	TraesCS4B02G367800.1	TraesCS5A02G018200.1	TraesCS7B02G115300.1
	TraesCS5D02G095000.1		TraesCS5D02G307700.1			TraesCS6D02G149300.1	TraesCS4B02G236000.1	TraesCS3B02G014600.1	TraesCS4B02G376300.2	TraesCS5A02G185800.1	TraesCS5B02G278800.1
	TraesCS6A02G283200.1		TraesCS5D02G513700.2			TraesCS6D02G276900.1	TraesCS4B02G271900.1	TraesCS3B02G062800.1	TraesCS4D02G015600.1	TraesCS3A02G491000.1	TraesCS6D02G072100.1
	TraesCS6A02G300100.1		TraesCS6A02G173200.1			TraesCS6D02G277600.1	TraesCS4B02G290500.1	TraesCS3B02G062900.1	TraesCS4D02G015800.1	TraesCS4D02G031800.1	TraesCS3B02G361700.1
	TraesCS6A02G379200.1		TraesCS6A02G173500.1			TraesCS6D02G280900.1	TraesCS4B02G291800.1	TraesCS3B02G063000.1	TraesCS4D02G020900.1	TraesCS4B02G120200.1	TraesCS2A02G551000.1
	TraesCS6B02G024500.1		TraesCS6A02G193800.1			TraesCS6D02G283000.1	TraesCS4B02G367400.1	TraesCS3B02G063100.1	TraesCS4D02G030700.1	TraesCS4D02G118300.1	TraesCS4A02G168400.1
	TraesCS6B02G024600.1		TraesCS6A02G334400.1			TraesCS6D02G296600.1	TraesCS4B02G367800.1	TraesCS3B02G063200.1	TraesCS4D02G030800.1	TraesCS4D02G217600.1	TraesCS6D02G103500.1
	TraesCS6B02G282700.1		TraesCS6A02G380400.1			TraesCS6D02G307300.1	TraesCS4B02G399500.1	TraesCS3B02G063500.1	TraesCS4D02G031800.1	TraesCS1D02G317300.1	TraesCS4D02G020900.1
	TraesCS6B02G309700.1		TraesCS6B02G282700.1			TraesCS6D02G388500.1	TraesCS4D02G015600.1	TraesCS3B02G064100.1	TraesCS4D02G031900.1	TraesCS3D02G033800.1	TraesCS4D02G032200.1
	TraesCS6B02G313400.1		TraesCS6B02G311700.1			TraesCS7A02G041600.1	TraesCS4D02G015800.1	TraesCS3B02G079300.1	TraesCS4D02G032000.1	TraesCS7A02G222700.1	TraesCS4B02G271900.1
	TraesCS6B02G332700.1		TraesCS6B02G313400.1			TraesCS7A02G081100.1	TraesCS4D02G020900.1	TraesCS3B02G095400.1	TraesCS4D02G063300.1	TraesCS2A02G569000.1	TraesCS2B02G482700.1
	TraesCS6B02G370600.1		TraesCS6B02G370600.1			TraesCS7A02G178300.1	TraesCS4D02G030000.1	TraesCS3B02G099800.1	TraesCS4D02G063400.1	TraesCS7D02G210500.1	TraesCS5D02G504900.1
	TraesCS6D02G261200.1		TraesCS6D02G162600.1			TraesCS7A02G179300.1	TraesCS4D02G030700.1	TraesCS3B02G100100.1	TraesCS4D02G118300.1	TraesCS4B02G107000.1	TraesCS2B02G375800.1
	TraesCS7A02G299000.1		TraesCS6D02G283800.1			TraesCS7A02G208100.1	TraesCS4D02G030800.1	TraesCS3B02G111700.1	TraesCS4D02G118900.1	TraesCS3D02G000900.1	TraesCS6B02G188300.1
	TraesCS7A02G317200.1		TraesCS7A02G011500.1			TraesCS7A02G222700.1	TraesCS4D02G031600.1	TraesCS3B02G113000.1	TraesCS4D02G187600.1	TraesCS4D02G029900.1	TraesCS2D02G461200.1
	TraesCS7A02G323300.1		TraesCS7A02G295600.1			TraesCS7A02G226200.1	TraesCS4D02G031700.1	TraesCS3B02G122500.1	TraesCS4D02G217600.1	TraesCS4A02G195200.1	TraesCS2B02G528400.1
	TraesCS7A02G386800.1		TraesCS7A02G299000.1			TraesCS7A02G226300.1	TraesCS4D02G031800.1	TraesCS3B02G148700.1	TraesCS4D02G289500.1	TraesCS3B02G282500.1	TraesCS6B02G285100.1
	TraesCS7B02G017300.1		TraesCS7A02G300900.1			TraesCS7A02G355400.1	TraesCS4D02G031900.1	TraesCS3B02G166900.1	TraesCS4D02G290600.1	TraesCS3A02G423100.1	TraesCS3B02G552100.1
	TraesCS7B02G224200.1		TraesCS7B02G236500.1			TraesCS7A02G371800.1	TraesCS4D02G032000.1	TraesCS3B02G192700.1	TraesCS4D02G298300.1	TraesCS6B02G060800.1	TraesCS4D02G142000.1
	TraesCS7B02G289600.1		TraesCS7B02G306500.1			TraesCS7A02G388400.1	TraesCS4D02G032200.1	TraesCS3B02G215400.1	TraesCS5A02G018000.1	TraesCS2D02G073700.1	TraesCS2D02G514600.1
	TraesCS7B02G417700.1		TraesCS7B02G306700.1			TraesCS7A02G415200.1	TraesCS4D02G063300.1	TraesCS3B02G234400.2	TraesCS5A02G018300.1	TraesCS5B02G403700.1	TraesCS6B02G124600.1
	TraesCS7D02G319900.1		TraesCS7B02G417700.1			TraesCS7A02G558500.1	TraesCS4D02G063400.1	TraesCS3B02G244100.1	TraesCS5A02G046400.1	TraesCS7B02G115300.1	TraesCS5B02G432500.1
	TraesCS7D02G383300.1		TraesCS7D02G074700.1			TraesCS7A02G565488.1	TraesCS4D02G076400.1	TraesCS3B02G282300.1	TraesCS5A02G050000.1	TraesCS5B02G278800.1	TraesCS7B02G325300.1
	TraesCS7D02G418900.1		TraesCS7D02G400200.1			TraesCS7B02G084000.1	TraesCS4D02G092300.1	TraesCS3B02G282400.1	TraesCS5A02G077300.1	TraesCS6D02G072100.1	TraesCS2B02G182900.1
	TraesCSU02G058700.1		TraesCS7D02G523900.1			TraesCS7B02G100700.2	TraesCS4D02G118300.1	TraesCS3B02G282500.1	TraesCS5A02G130400.1	TraesCS3B02G361700.1	TraesCS1A02G418800.1
	TraesCS2D02G370500.1		TraesCSU02G129800.1			TraesCS7B02G115300.1	TraesCS4D02G187600.1	TraesCS3B02G283600.1	TraesCS5A02G183300.1	TraesCS2A02G551000.1	TraesCS5D02G238900.1
	TraesCS3B02G063600.1		TraesCS1A02G374300.1			TraesCS7B02G193300.1	TraesCS4D02G237400.1	TraesCS3B02G283700.1	TraesCS5A02G185800.1	TraesCS3A02G351200.2	TraesCS5D02G286500.1
	TraesCS3B02G064000.1		TraesCS1B02G394700.1			TraesCS7B02G193400.1	TraesCS4D02G270900.1	TraesCS3B02G314500.1	TraesCS5A02G228800.1	TraesCS4A02G168400.1	TraesCS6D02G393000.1
	TraesCS4A02G194400.1		TraesCS1D02G381200.1			TraesCS7B02G259700.1	TraesCS4D02G289500.1	TraesCS3B02G356900.1	TraesCS5A02G235200.1	TraesCS6D02G103500.1	TraesCS3B02G099800.1
	TraesCS4B02G120900.1		TraesCS2A02G440300.1			TraesCS7B02G272400.1	TraesCS4D02G290600.1	TraesCS3B02G361700.1	TraesCS5A02G279500.1	TraesCS4D02G020900.1	TraesCS2D02G503600.1
	TraesCSU02G144600.1		TraesCS2A02G440500.1			TraesCS7B02G309500.1	TraesCS4D02G298300.1	TraesCS3B02G365400.1	TraesCS5A02G288300.1	TraesCS4A02G369100.1	TraesCS4B02G033300.1
	TraesCS1A02G374300.1		TraesCS3B02G129200.1			TraesCS7B02G310800.1	TraesCS4D02G321000.1	TraesCS3B02G383700.1	TraesCS5A02G328900.1	TraesCS4D02G032200.1	TraesCSU02G206300.1
	TraesCS1A02G374400.1		TraesCS3D02G112000.1			TraesCS7B02G312800.1	TraesCS4D02G360000.1	TraesCS3B02G396400.1	TraesCS5A02G369300.1	TraesCS4B02G271900.1	TraesCS5B02G560800.1
	TraesCS1A02G374500.1		TraesCS4A02G263600.1			TraesCS7B02G313000.1	TraesCS5A02G018000.1	TraesCS3B02G432900.1	TraesCS5A02G373400.1	TraesCS2B02G482700.1	TraesCS1A02G305300.1
	TraesCS1B02G394700.1		TraesCS4A02G405100.1			TraesCS7B02G315100.1	TraesCS5A02G018200.1	TraesCS3B02G455200.1	TraesCS5A02G385900.1	TraesCS5D02G504900.1	TraesCS3B02G283600.1
	TraesCS1D02G381200.1		TraesCS5B02G076100.1			TraesCS7B02G390200.1	TraesCS5A02G018300.1	TraesCS3B02G455700.1	TraesCS5A02G412700.1	TraesCS2B02G375800.1	TraesCS3B02G457500.1
	TraesCS1D02G381300.1		TraesCS2D02G378700.1			TraesCS7B02G483400.1	TraesCS5A02G046400.1	TraesCS3B02G457500.1	TraesCS5A02G418400.1	TraesCS6B02G188300.1	TraesCS4A02G033600.1
	TraesCS2A02G161600.1		TraesCS4A02G404800.1			TraesCS7D02G133000.1	TraesCS5A02G050000.1	TraesCS3B02G458700.1	TraesCS5A02G484800.1	TraesCS2D02G461200.1	TraesCS6D02G149300.1
	TraesCS2A02G440500.1		TraesCS4A02G405000.1			TraesCS7D02G161200.1	TraesCS5A02G073700.1	TraesCS3B02G483800.1	TraesCS5A02G535100.1	TraesCS2B02G528400.1	TraesCS1D02G057600.1
	TraesCS2B02G313300.1		TraesCS4A02G405300.1			TraesCS7D02G180200.1	TraesCS5A02G148100.1	TraesCS3B02G516100.2	TraesCS5A02G535300.1	TraesCS6B02G285100.1	TraesCS2B02G482500.1
	TraesCS3B02G012100.1		TraesCS4A02G405400.1			TraesCS7D02G198800.1	TraesCS5A02G175900.1	TraesCS3B02G522000.1	TraesCS5B02G015700.1	TraesCS3B02G552100.1	TraesCS2B02G566000.1
	TraesCS3D02G112000.1		TraesCS4A02G405500.1			TraesCS7D02G201400.1	TraesCS5A02G183300.1	TraesCS3B02G546900.1	TraesCS5B02G040500.1	TraesCS4D02G142000.1	TraesCS3D02G130500.1
	TraesCS4A02G263600.1		TraesCS4A02G405600.1			TraesCS7D02G228100.1	TraesCS5A02G185800.1	TraesCS3B02G547000.1	TraesCS5B02G045100.1	TraesCS2D02G514600.1	TraesCS6D02G388500.1
	TraesCS5A02G535600.1		TraesCS4B02G304600.1			TraesCS7D02G367600.1	TraesCS5A02G228800.1	TraesCS3B02G552100.1	TraesCS5B02G050900.1	TraesCS6B02G124600.1	TraesCS1D02G116800.1
	TraesCS5B02G076100.1		TraesCS4B02G304800.1			TraesCS7D02G408400.1	TraesCS5A02G235200.1	TraesCS3D02G000900.1	TraesCS5B02G172000.1	TraesCS5B02G432500.1	TraesCS3D02G033900.1
	TraesCS2D02G378700.1		TraesCS4B02G304900.1			TraesCS7D02G507800.2	TraesCS5A02G288300.1	TraesCS3D02G033800.1	TraesCS5B02G088300.1	TraesCS7B02G325300.1	TraesCS4A02G279200.1
	TraesCS2A02G262400.1		TraesCS4B02G305000.1			TraesCS7D02G551400.1	TraesCS5A02G328900.1	TraesCS3D02G033900.1	TraesCS5B02G181500.1	TraesCS2B02G182900.1	TraesCS2D02G163300.1
	TraesCS4A02G269400.1		TraesCS4B02G305100.1			TraesCSU02G025800.1	TraesCS5A02G356900.1	TraesCS3D02G034200.2	TraesCS5B02G183900.1	TraesCS1A02G418800.1	TraesCS4A02G203000.1
	TraesCS4B02G044700.1		TraesCS4D02G271100.1			TraesCSU02G114600.1	TraesCS5A02G357200.1	TraesCS3D02G080700.1	TraesCS5B02G227500.1	TraesCS5D02G238900.1	TraesCS7B02G193400.1
	TraesCS4B02G304800.1		TraesCS4D02G302800.1			TraesCSU02G209500.1	TraesCS5A02G369300.1	TraesCS3D02G084800.1	TraesCS5B02G233500.1	TraesCS5D02G286500.1	TraesCS5D02G050200.1
	TraesCS4D02G042200.1		TraesCS4D02G303000.1				TraesCS5A02G385900.1	TraesCS3D02G085000.1	TraesCS5B02G371600.1	TraesCS6D02G393000.1	TraesCS7D02G403300.1
	TraesCS5A02G001300.1		TraesCS4D02G303200.1				TraesCS5A02G386000.1	TraesCS3D02G097800.1	TraesCS5B02G390900.1	TraesCS3B02G099800.1	TraesCS2A02G471600.1
	TraesCS5B02G246200.1		TraesCS4D02G303400.1				TraesCS5A02G412700.1	TraesCS3D02G106300.1	TraesCS5B02G391000.1	TraesCS2D02G503600.1	TraesCS3A02G491100.1
	TraesCS5D02G001700.1		TraesCS5A02G248500.1				TraesCS5A02G418400.1	TraesCS3D02G117800.1	TraesCS5B02G478100.1	TraesCS4B02G033300.1	TraesCS6D02G296700.1
	TraesCS5D02G255700.1		TraesCS5A02G556100.1				TraesCS5A02G457700.1	TraesCS3D02G130500.1	TraesCS5B02G478200.1	TraesCSU02G206300.1	TraesCS5D02G190900.1
	TraesCS6A02G297500.1		TraesCS5B02G246200.1				TraesCS5A02G484800.1	TraesCS3D02G149000.1	TraesCS5B02G493000.1	TraesCS5B02G560800.1	TraesCS2D02G168700.2
	TraesCS1B02G017700.1		TraesCS6A02G297500.1				TraesCS5A02G535100.1	TraesCS3D02G166000.1	TraesCS5B02G498100.1	TraesCS1A02G305300.1	TraesCS2D02G344600.1
	TraesCS1B02G018100.1		TraesCS6D02G295000.1				TraesCS5A02G535300.1	TraesCS3D02G167200.1	TraesCS5B02G504100.1	TraesCS3B02G283600.1	TraesCS6D02G280900.1
	TraesCS1D02G012000.1		TraesCS7A02G308100.1				TraesCS5B02G015700.1	TraesCS3D02G189800.1	TraesCS5B02G504200.1	TraesCS3B02G457500.1	TraesCS2B02G482600.1
	TraesCS1D02G012100.1		TraesCS7B02G080800.1				TraesCS5B02G040500.1	TraesCS3D02G216200.1	TraesCS5B02G520900.1	TraesCS4A02G033600.1	TraesCS2A02G177600.1
	TraesCS7B02G244000.1		TraesCS7D02G178100.1				TraesCS5B02G045100.1	TraesCS3D02G221000.1	TraesCS5B02G560800.1	TraesCS6D02G149300.1	TraesCS2D02G355400.1
	TraesCSU02G027100.1		TraesCS1A02G050600.1				TraesCS5B02G050900.1	TraesCS3D02G280500.1	TraesCS5D02G050100.1	TraesCS1D02G057600.1	TraesCS2A02G542900.1
	TraesCS3A02G421000.1		TraesCS1B02G067300.1				TraesCS5B02G091800.1	TraesCS3D02G319100.1	TraesCS5D02G050200.1	TraesCS2B02G482500.1	TraesCS5B02G504100.1
	TraesCS3B02G456500.1		TraesCS5B02G301200.1				TraesCS5B02G146600.1	TraesCS3D02G320900.1	TraesCS5D02G094900.1	TraesCS7B02G390200.1	TraesCS2A02G297100.1
	TraesCS3D02G416700.1		TraesCS3A02G180700.1				TraesCS5B02G172000.1	TraesCS3D02G325100.1	TraesCS5D02G105300.1	TraesCSU02G234600.1	TraesCS6A02G162900.1
	TraesCS7D02G031400.1		TraesCS3A02G338900.1				TraesCS5B02G172200.1	TraesCS3D02G327800.1	TraesCS5D02G179300.1	TraesCS2B02G566000.1	TraesCS1D02G007000.1
	TraesCS1B02G381100.1		TraesCS3D02G332500.1				TraesCS5B02G181500.1	TraesCS3D02G331400.1	TraesCS5D02G190900.1	TraesCS3D02G130500.1	TraesCS6B02G330700.1
	TraesCS1D02G369000.1		TraesCS5B02G227400.1				TraesCS5B02G183900.1	TraesCS3D02G345400.1	TraesCS5D02G238900.1	TraesCS4D02G117800.2	TraesCS3D02G418300.1
	TraesCS3A02G338900.1		TraesCS5D02G239000.1				TraesCS5B02G227500.1	TraesCS3D02G357700.1	TraesCS5D02G242300.1	TraesCS6D02G388500.1	TraesCS3D02G345400.1
	TraesCS3B02G370600.1		TraesCS2A02G277600.1				TraesCS5B02G233500.1	TraesCS3D02G394100.1	TraesCS5D02G286500.1	TraesCS1D02G116800.1	TraesCS7A02G368800.1
	TraesCS3D02G332500.1		TraesCS3A02G176000.1				TraesCS5B02G329000.1	TraesCS3D02G409800.1	TraesCS5D02G382900.1	TraesCS3D02G033900.1	TraesCS4D02G321000.1
	TraesCS5B02G227400.1		TraesCS3D02G181700.1				TraesCS5B02G359400.1	TraesCS3D02G414200.1	TraesCS5D02G395800.1	TraesCS6A02G280900.1	TraesCS5B02G015700.1
	TraesCS5D02G239000.1		TraesCS3B02G199400.1				TraesCS5B02G371600.1	TraesCS3D02G415400.1	TraesCS5D02G421400.1	TraesCS4A02G279200.1	TraesCS7D02G367600.1
	TraesCS5A02G229800.1						TraesCS5B02G390900.1	TraesCS3D02G417400.1	TraesCS5D02G498300.1	TraesCS2D02G163300.1	TraesCS2B02G128300.1
	TraesCS5B02G228600.1						TraesCS5B02G391000.1	TraesCS3D02G418300.1	TraesCS5D02G504300.1	TraesCS4A02G203000.1	TraesCS4B02G291800.1
							TraesCS5B02G466800.1	TraesCS3D02G447400.1	TraesCS5D02G504900.1	TraesCS7B02G193400.1	TraesCS6A02G239400.1
							TraesCS5B02G489500.1	TraesCS3D02G473200.1	TraesCS5D02G515300.1	TraesCS5D02G050200.1	TraesCS2A02G350900.1
							TraesCS5B02G498100.1	TraesCS3D02G497000.1	TraesCS6A02G078400.1	TraesCS7D02G403300.1	TraesCS7A02G164100.1
							TraesCS5B02G504100.1	TraesCS3D02G497700.1	TraesCS6A02G116100.1	TraesCS2A02G471600.1	TraesCS1A02G332500.1
							TraesCS5B02G504200.1	TraesCS3D02G497900.1	TraesCS6A02G141900.1	TraesCS3A02G491100.1	TraesCS5D02G421400.1
							TraesCS5B02G520900.1	TraesCS3D02G524700.1	TraesCS6A02G162900.1	TraesCS1B02G243400.1	TraesCS2B02G482800.1
							TraesCS5B02G560800.1	TraesCS3D02G528900.1	TraesCS6A02G239400.1	TraesCS6D02G296700.1	TraesCS7A02G424700.1
							TraesCS5D02G050100.1	TraesCS4A02G012400.1	TraesCS6A02G312800.1	TraesCS5D02G190900.1	TraesCS3B02G037000.2
							TraesCS5D02G050200.1	TraesCS4A02G013300.1	TraesCS6A02G315100.1	TraesCS2D02G168700.2	TraesCS1A02G166100.1
							TraesCS5D02G061600.1	TraesCS4A02G033600.1	TraesCS6A02G317403.1	TraesCS3A02G104100.1	TraesCS4A02G279100.1
							TraesCS5D02G094900.1	TraesCS4A02G038400.1	TraesCS6B02G005000.1	TraesCS2B02G262100.1	TraesCS3D02G357700.1
							TraesCS5D02G105300.1	TraesCS4A02G060600.1	TraesCS6B02G019000.1	TraesCS6D02G276900.1	TraesCS2A02G356500.1
							TraesCS5D02G144700.1	TraesCS4A02G143400.1	TraesCS6B02G060800.1	TraesCS7B02G159500.1	TraesCS6B02G347600.1
							TraesCS5D02G179200.1	TraesCS4A02G168400.1	TraesCS6B02G105400.1	TraesCS2D02G344600.1	TraesCS2A02G522100.1
							TraesCS5D02G179300.1	TraesCS4A02G181900.1	TraesCS6B02G124600.1	TraesCS2A02G310100.1	TraesCS4D02G270900.1
							TraesCS5D02G190900.1	TraesCS4A02G186800.1	TraesCS6B02G188300.1	TraesCS6D02G280900.1	TraesCS7B02G272400.1
							TraesCS5D02G238900.1	TraesCS4A02G191600.1	TraesCS6B02G285100.1	TraesCS4A02G333400.1	TraesCS7A02G446700.1
							TraesCS5D02G242300.1	TraesCS4A02G195200.1	TraesCS6B02G330700.1	TraesCS2B02G482600.1	TraesCS1B02G394100.1
							TraesCS5D02G255500.1	TraesCS4A02G195700.1	TraesCS6D02G033100.1	TraesCS2A02G177600.1	TraesCS2A02G075000.1
							TraesCS5D02G395800.1	TraesCS4A02G203000.1	TraesCS6D02G072100.1	TraesCS5B02G091800.1	TraesCS5B02G183900.1
							TraesCS5D02G421400.1	TraesCS4A02G217200.1	TraesCS6D02G087300.2	TraesCS5A02G328900.1	TraesCS5A02G412700.1
							TraesCS5D02G468600.1	TraesCS4A02G279100.1	TraesCS6D02G103500.1	TraesCS3A02G131300.1	TraesCS1A02G175200.1
							TraesCS5D02G498300.1	TraesCS4A02G279200.1	TraesCS6D02G149300.1	TraesCS2D02G128900.1	TraesCS3A02G097300.1
							TraesCS5D02G504900.1	TraesCS4A02G279300.1	TraesCS6D02G280900.1	TraesCS2D02G355400.1	TraesCS4B02G376300.2
							TraesCS5D02G515300.1	TraesCS4A02G280500.1	TraesCS6D02G283000.1	TraesCS4B02G032200.1	TraesCS2D02G308300.1
							TraesCS5D02G538800.1	TraesCS4A02G280600.1	TraesCS6D02G296600.1	TraesCS2A02G542900.1	TraesCS5A02G018000.1
							TraesCS6A02G047700.2	TraesCS4A02G290900.1	TraesCS7A02G133400.1	TraesCS6A02G315800.1	TraesCS6B02G005000.1
							TraesCS6A02G116100.1	TraesCS4A02G296300.1	TraesCS7A02G164100.1	TraesCS5B02G504100.1	TraesCS7D02G416900.2
							TraesCS6A02G162900.1	TraesCS4A02G333400.1	TraesCS7A02G178300.1	TraesCS2A02G297100.1	TraesCS7A02G542600.1
							TraesCS6A02G239400.1	TraesCS4A02G368500.1	TraesCS7A02G198900.1	TraesCS4B02G119500.1	TraesCS6D02G033100.1
							TraesCS6A02G297800.1	TraesCS4A02G369100.1	TraesCS7A02G208100.1	TraesCS4A02G195700.1	TraesCS3D02G497000.1
							TraesCS6A02G312800.1	TraesCS4A02G378100.1	TraesCS7A02G226200.1	TraesCS6A02G162900.1	TraesCS3A02G334500.1
							TraesCS6A02G315100.1	TraesCS4A02G445300.1	TraesCS7A02G226300.1	TraesCS1D02G007000.1	TraesCS5D02G137900.1
							TraesCS6A02G315800.1	TraesCS4B02G032200.1	TraesCS7A02G261900.1	TraesCS6B02G330700.1	TraesCS1B02G276700.1
							TraesCS6A02G317401.1	TraesCS4B02G032300.1	TraesCS7A02G355400.1	TraesCS3D02G418300.1	TraesCS4A02G013300.1
							TraesCS6A02G317403.1	TraesCS4B02G033100.1	TraesCS7A02G368800.1	TraesCS3D02G345400.1	TraesCS6D02G307300.1
							TraesCS6A02G327800.1	TraesCS4B02G033300.1	TraesCS7A02G371800.1	TraesCS7A02G368800.1	TraesCS5B02G099100.1
							TraesCS6B02G005000.1	TraesCS4B02G033400.1	TraesCS7A02G415200.1	TraesCS4D02G321000.1	TraesCS7A02G355400.1
							TraesCS6B02G019000.1	TraesCS4B02G033600.1	TraesCS7A02G424700.1	TraesCS5B02G015700.1	TraesCS5A02G373400.1
							TraesCS6B02G041100.1	TraesCS4B02G043300.1	TraesCS7A02G558500.1	TraesCS7D02G367600.1	TraesCS2D02G552100.1
							TraesCS6B02G060800.1	TraesCS4B02G095600.1	TraesCS7A02G565488.1	TraesCS2B02G128300.1	TraesCS7A02G133400.1
							TraesCS6B02G064200.2	TraesCS4B02G095700.1	TraesCS7B02G034000.1	TraesCS7A02G261800.1	TraesCS5B02G227500.1
							TraesCS6B02G104300.1	TraesCS4B02G107000.1	TraesCS7B02G034500.1	TraesCS3A02G066600.1	TraesCS3D02G084800.1
							TraesCS6B02G105400.1	TraesCS4B02G119500.1	TraesCS7B02G100700.2	TraesCS4B02G291800.1	TraesCS3A02G084900.1
							TraesCS6B02G124600.1	TraesCS4B02G120200.1	TraesCS7B02G115300.1	TraesCS6A02G239400.1	TraesCS5D02G105300.1
							TraesCS6B02G188300.1	TraesCS4B02G236000.1	TraesCS7B02G193300.1	TraesCS2A02G350900.1	TraesCS3B02G396400.1
							TraesCS6B02G285100.1	TraesCS4B02G271900.1	TraesCS7B02G193400.1	TraesCS7A02G164100.1	TraesCS3D02G497900.1
							TraesCS6B02G327300.1	TraesCS4B02G277600.1	TraesCS7B02G259700.1	TraesCS1A02G332500.1	TraesCS2A02G294000.1
							TraesCS6B02G346200.1	TraesCS4B02G290500.1	TraesCS7B02G272400.1	TraesCS7A02G371800.1	TraesCS1B02G236500.1
							TraesCS6B02G347600.1	TraesCS4B02G291800.1	TraesCS7B02G310800.1	TraesCS5D02G421400.1	TraesCS3A02G189500.1
							TraesCS6D02G055200.2	TraesCS4B02G324000.1	TraesCS7B02G312800.1	TraesCS2B02G482800.1	TraesCS1A02G256400.1
							TraesCS6D02G087300.2	TraesCS4B02G367500.1	TraesCS7B02G313000.1	TraesCS7A02G424700.1	TraesCS2B02G310300.1
							TraesCS6D02G277600.1	TraesCS4B02G367800.1	TraesCS7B02G315100.1	TraesCS7B02G309500.1	TraesCS2A02G500500.1
							TraesCS6D02G296600.1	TraesCS4B02G376300.2	TraesCS7B02G325300.1	TraesCS3B02G037000.2	TraesCS4A02G012400.1
							TraesCS6D02G388500.1	TraesCS4B02G399500.1	TraesCS7B02G370700.1	TraesCS1A02G166100.1	TraesCS4D02G187600.1
							TraesCS7A02G041600.1	TraesCS4D02G015600.1	TraesCS7B02G444100.1	TraesCS2A02G034400.1	TraesCS2D02G579900.1
							TraesCS7A02G081100.1	TraesCS4D02G015800.1	TraesCS7B02G483400.1	TraesCS6A02G296700.1	TraesCS4A02G280500.1
							TraesCS7A02G175400.1	TraesCS4D02G020900.1	TraesCS7D02G110800.1	TraesCS5D02G504300.1	TraesCS3B02G516100.2
							TraesCS7A02G178300.1	TraesCS4D02G029900.1	TraesCS7D02G132700.1	TraesCS4A02G279100.1	TraesCS2A02G198000.1
							TraesCS7A02G179300.1	TraesCS4D02G030000.1	TraesCS7D02G133000.1	TraesCS5A02G457700.1	TraesCS4D02G030000.1
							TraesCS7A02G198900.1	TraesCS4D02G030700.1	TraesCS7D02G145000.1	TraesCS5D02G382900.1	TraesCS5D02G255500.1
							TraesCS7A02G208100.1	TraesCS4D02G030800.1	TraesCS7D02G161200.1	TraesCS1D02G149800.1	TraesCS2B02G225400.1
							TraesCS7A02G226200.1	TraesCS4D02G031600.1	TraesCS7D02G198800.1	TraesCS3B02G063000.1	TraesCS5B02G050900.1
							TraesCS7A02G226300.1	TraesCS4D02G031700.1	TraesCS7D02G201300.1	TraesCS3B02G063100.1	TraesCS4B02G095600.1
							TraesCS7A02G330300.1	TraesCS4D02G031800.1	TraesCS7D02G201400.1	TraesCS5D02G334800.2	TraesCS1D02G360000.1
							TraesCS7A02G355400.1	TraesCS4D02G031900.1	TraesCS7D02G210500.1	TraesCS3D02G357700.1	TraesCS3D02G447400.1
							TraesCS7A02G368800.1	TraesCS4D02G032000.1	TraesCS7D02G228100.1	TraesCS2D02G524200.1	TraesCS3B02G037100.1
							TraesCS7A02G371800.1	TraesCS4D02G032200.1	TraesCS7D02G304900.1	TraesCS5A02G357200.1	TraesCS2D02G295000.1
							TraesCS7A02G415200.1	TraesCS4D02G051200.1	TraesCS7D02G354200.1	TraesCS2A02G356500.1	TraesCSU02G144500.1
							TraesCS7A02G424700.1	TraesCS4D02G063300.1	TraesCS7D02G367600.1	TraesCS6B02G347600.1	TraesCS4A02G368500.1
							TraesCS7A02G542600.1	TraesCS4D02G063400.1	TraesCS7D02G384300.1	TraesCS4B02G399500.1	TraesCS2B02G275500.1
							TraesCS7A02G558500.1	TraesCS4D02G092300.1	TraesCS7D02G408400.1	TraesCS2A02G522100.1	TraesCS7B02G034000.1
							TraesCS7A02G565488.1	TraesCS4D02G117800.2	TraesCS7D02G416900.2	TraesCS1A02G020900.1	TraesCS3D02G325100.1
							TraesCS7B02G034000.1	TraesCS4D02G118300.1	TraesCS7D02G507800.2	TraesCS4D02G270900.1	TraesCS4A02G186800.1
							TraesCS7B02G063900.1	TraesCS4D02G121700.1	TraesCS7D02G529500.1	TraesCS7B02G272400.1	TraesCS5A02G148100.1
							TraesCS7B02G084000.1	TraesCS4D02G142000.1	TraesCS7D02G529600.1	TraesCS7A02G446700.1	TraesCS3D02G331400.1
							TraesCS7B02G100700.2	TraesCS4D02G197000.1	TraesCS7D02G551400.1	TraesCS1B02G394100.1	TraesCS1D02G017500.1
							TraesCS7B02G115300.1	TraesCS4D02G217600.1	TraesCSU02G025800.1	TraesCS7A02G410100.1	TraesCS3B02G113000.1
							TraesCS7B02G193300.1	TraesCS4D02G237400.1	TraesCSU02G056700.1	TraesCS2A02G075000.1	TraesCS7B02G444100.1
							TraesCS7B02G193400.1	TraesCS4D02G241200.1	TraesCSU02G106100.1	TraesCS4B02G324000.1	TraesCS7D02G304900.1
							TraesCS7B02G208300.1	TraesCS4D02G270900.1	TraesCSU02G144500.1	TraesCS5B02G183900.1	TraesCS2D02G291600.1
							TraesCS7B02G231000.1	TraesCS4D02G290600.1	TraesCSU02G200800.1	TraesCS5A02G412700.1	TraesCS4B02G123700.1
							TraesCS7B02G259700.1	TraesCS4D02G321000.1	TraesCSU02G209500.1	TraesCS1A02G175200.1	TraesCS1B02G422600.1
							TraesCS7B02G272400.1	TraesCS4D02G360000.1	TraesCSU02G234800.1	TraesCS5B02G329000.1	TraesCS7D02G408400.1
							TraesCS7B02G309500.1	TraesCS5A02G018000.1		TraesCS3A02G097300.1	TraesCS7D02G133000.1
							TraesCS7B02G310800.1	TraesCS5A02G018200.1		TraesCS4B02G376300.2	TraesCS1A02G374200.1
							TraesCS7B02G315100.1	TraesCS5A02G018300.1		TraesCS2D02G308300.1	TraesCS6B02G041100.1
							TraesCS7B02G325300.1	TraesCS5A02G046400.1		TraesCS5A02G018000.1	TraesCS1B02G074300.1
							TraesCS7B02G390200.1	TraesCS5A02G050000.1		TraesCS6B02G005000.1	TraesCS5B02G045100.1
							TraesCS7B02G444100.1	TraesCS5A02G077300.1		TraesCSU02G114600.1	TraesCS7B02G034500.1
							TraesCS7B02G464600.1	TraesCS5A02G093000.1		TraesCS7D02G416900.2	TraesCS5D02G050100.1
							TraesCS7B02G483400.1	TraesCS5A02G130400.1		TraesCS7D02G262600.1	TraesCS7A02G261900.1
							TraesCS7D02G132700.1	TraesCS5A02G144700.1		TraesCS7A02G542600.1	TraesCS3D02G327800.1
							TraesCS7D02G145000.1	TraesCS5A02G147000.1		TraesCS6D02G033100.1	TraesCS3B02G062800.1
							TraesCS7D02G160300.1	TraesCS5A02G148100.1		TraesCS3B02G064100.1	TraesCS3B02G062900.1
							TraesCS7D02G161200.1	TraesCS5A02G148500.1		TraesCS3A02G399900.1	TraesCSU02G213500.1
							TraesCS7D02G180200.1	TraesCS5A02G175900.1		TraesCS3D02G497000.1	TraesCS2A02G266900.1
							TraesCS7D02G201300.1	TraesCS5A02G183300.1		TraesCS3A02G334500.1	TraesCS3D02G409800.1
							TraesCS7D02G201400.1	TraesCS5A02G185800.1		TraesCS5D02G137900.1	TraesCS5A02G535100.1
							TraesCS7D02G210500.1	TraesCS5A02G228600.1		TraesCS5A02G335600.1	TraesCS5B02G371600.1
							TraesCS7D02G228100.1	TraesCS5A02G228800.1		TraesCS2D02G033700.1	TraesCS3A02G246600.1
							TraesCS7D02G304900.1	TraesCS5A02G235200.1		TraesCS1B02G276700.1	TraesCS3D02G034200.2
							TraesCS7D02G327100.1	TraesCS5A02G279500.1		TraesCS7A02G493400.1	TraesCS7D02G145000.1
							TraesCS7D02G354200.1	TraesCS5A02G288300.1		TraesCS4A02G013300.1	TraesCS5A02G093000.1
							TraesCS7D02G384300.1	TraesCS5A02G328900.1		TraesCS3D02G167200.1	TraesCS2B02G444500.1
							TraesCS7D02G367600.1	TraesCS5A02G335600.1		TraesCS6D02G307300.1	TraesCS3B02G205700.1
							TraesCS7D02G408400.1	TraesCS5A02G356900.1		TraesCS3B02G458700.1	TraesCS3D02G221000.1
							TraesCS7D02G416900.2	TraesCS5A02G357200.1		TraesCS3A02G129600.1	TraesCS2D02G206000.1
							TraesCS7D02G507800.2	TraesCS5A02G369300.1		TraesCS5B02G099100.1	TraesCSU02G056900.1
							TraesCS7D02G529500.1	TraesCS5A02G373400.1		TraesCSU02G230500.1	TraesCS3B02G218700.1
							TraesCS7D02G551400.1	TraesCS5A02G385900.1		TraesCS7A02G355400.1	TraesCS2B02G182200.1
							TraesCSU02G025800.1	TraesCS5A02G386000.1		TraesCS5A02G373400.1	TraesCS4A02G217200.1
							TraesCSU02G106100.1	TraesCS5A02G412700.1		TraesCS2D02G552100.1	TraesCS1A02G167600.1
							TraesCSU02G114600.1	TraesCS5A02G418400.1		TraesCS7A02G133400.1	TraesCS4B02G290500.1
							TraesCSU02G206300.1	TraesCS5A02G457700.1		TraesCS5B02G227500.1	TraesCS5A02G356900.1
							TraesCSU02G209500.1	TraesCS5A02G476600.1		TraesCS3D02G084800.1	TraesCS2D02G219100.2
							TraesCSU02G234600.1	TraesCS5A02G484800.1		TraesCS3B02G432900.1	TraesCS3A02G364300.1
							TraesCSU02G234800.1	TraesCS5A02G535300.1		TraesCS7D02G480900.1	TraesCS2D02G422700.1
								TraesCS5A02G535500.1		TraesCS3A02G084900.1	TraesCS7B02G315100.1
								TraesCS5B02G015700.1		TraesCS5D02G105300.1	TraesCS6A02G315100.1
								TraesCS5B02G040500.1		TraesCS3B02G396400.1	TraesCS1B02G170200.1
								TraesCS5B02G050900.1		TraesCS6B02G104300.1	TraesCS5B02G172000.1
								TraesCS5B02G081800.1		TraesCS5D02G468600.1	TraesCS4B02G236000.1
								TraesCS5B02G088300.1		TraesCS2D02G185800.1	TraesCS2D02G349400.1
								TraesCS5B02G091800.1		TraesCS2D02G257100.1	TraesCS5B02G493000.1
								TraesCS5B02G099100.1		TraesCS3D02G497900.1	TraesCS2B02G090300.1
								TraesCS5B02G130300.1		TraesCS2A02G294000.1	TraesCS3A02G232200.1
								TraesCS5B02G146600.1		TraesCS2D02G524100.1	TraesCS4B02G367800.1
								TraesCS5B02G147100.1		TraesCS1B02G236500.1	TraesCS5D02G179300.1
								TraesCS5B02G172000.1		TraesCS3A02G189500.1	TraesCS7D02G177000.1
								TraesCS5B02G172200.1		TraesCS1A02G256400.1	TraesCS7A02G452100.1
								TraesCS5B02G181500.1		TraesCS7A02G081100.1	TraesCS7B02G351900.1
								TraesCS5B02G183900.1		TraesCS2B02G310300.1	TraesCS4B02G185500.1
								TraesCS5B02G195600.1		TraesCS5B02G466800.1	TraesCS5D02G179200.1
								TraesCS5B02G227500.1		TraesCS2A02G500500.1	TraesCS3A02G080800.1
								TraesCS5B02G233500.1		TraesCS4A02G012400.1	TraesCS4A02G038400.1
								TraesCS5B02G278800.1		TraesCS4D02G187600.1	TraesCS5A02G175900.1
								TraesCS5B02G329000.1		TraesCS2D02G579900.1	TraesCS1B02G394400.1
								TraesCS5B02G371600.1		TraesCS3B02G148700.1	TraesCS7A02G415200.1
								TraesCS5B02G390900.1		TraesCS4A02G280500.1	TraesCS5B02G172200.1
								TraesCS5B02G391000.1		TraesCS3B02G516100.2	TraesCS3B02G547000.1
								TraesCS5B02G403700.1		TraesCS2A02G198000.1	TraesCS2D02G471500.1
								TraesCS5B02G427700.1		TraesCS4D02G030000.1	TraesCS7D02G228100.1
								TraesCS5B02G432500.1		TraesCS3B02G244100.1	TraesCS5B02G504200.1
								TraesCS5B02G461600.1		TraesCS4B02G277600.1	TraesCS4D02G266900.1
								TraesCS5B02G466800.1		TraesCS1D02G381100.1	TraesCS7A02G226300.1
								TraesCS5B02G493000.1		TraesCS6B02G327200.1	TraesCS1B02G287400.1
								TraesCS5B02G498100.1		TraesCS5D02G255500.1	TraesCS6A02G284700.1
								TraesCS5B02G504100.1		TraesCS2B02G225400.1	TraesCS7D02G441100.1
								TraesCS5B02G504200.1		TraesCS5B02G050900.1	TraesCS3D02G193000.1
								TraesCS5B02G520900.1		TraesCS4B02G095600.1	TraesCS7B02G193300.1
								TraesCS5B02G560800.1		TraesCS1D02G360000.1	TraesCS4D02G289500.1
								TraesCS5D02G050200.1		TraesCS3D02G447400.1	TraesCS5A02G073700.1
								TraesCS5D02G061600.1		TraesCS3B02G037100.1	TraesCS2D02G422800.1
								TraesCS5D02G094900.1		TraesCS2D02G295000.1	TraesCS7D02G110800.1
								TraesCS5D02G105300.1		TraesCSU02G144500.1	TraesCS7D02G384300.1
								TraesCS5D02G137900.1		TraesCS4A02G368500.1	TraesCS7B02G012800.1
								TraesCS5D02G144400.1		TraesCS2B02G275500.1	TraesCS7B02G231000.1
								TraesCS5D02G144700.1		TraesCS2A02G034500.1	TraesCS5D02G222400.1
								TraesCS5D02G366000.1		TraesCS6A02G297800.1	TraesCS6A02G327900.1
								TraesCS5D02G179300.1		TraesCS7D02G507800.2	TraesCS4D02G360100.1
								TraesCS5D02G190400.1		TraesCSU02G025800.1
								TraesCS5D02G190900.1		TraesCS5D02G538800.1
								TraesCS5D02G222400.1		TraesCS1D02G231200.1
								TraesCS5D02G238900.1		TraesCS7B02G034000.1
								TraesCS5D02G242300.1		TraesCS3D02G325100.1
								TraesCS5D02G255500.1		TraesCS4A02G186800.1
								TraesCS5D02G286500.1		TraesCS5A02G148100.1
								TraesCS5D02G334800.2		TraesCS1B02G267100.1
								TraesCS5D02G382900.1		TraesCSU02G067400.1
								TraesCS5D02G395800.1		TraesCS3D02G331400.1
								TraesCS5D02G421400.1		TraesCS7A02G041600.1
								TraesCS5D02G468600.1		TraesCS1D02G017500.1
								TraesCS5D02G489900.1		TraesCS1D02G255800.1
								TraesCS5D02G498300.1		TraesCS7A02G179300.1
								TraesCS5D02G504900.1		TraesCS3B02G113000.1
								TraesCS5D02G515300.1		TraesCS7B02G444100.1
								TraesCS5D02G538800.1		TraesCS7D02G304900.1
								TraesCS6A02G047700.2		TraesCS3B02G192700.1
								TraesCS6A02G078400.1		TraesCS3D02G282700.1
								TraesCS6A02G116100.1		TraesCS3D02G097800.1
								TraesCS6A02G141900.1		TraesCSU02G076300.1
								TraesCS6A02G162900.1		TraesCS2D02G291600.1
								TraesCS6A02G239400.1		TraesCS4B02G123700.1
								TraesCS6A02G284700.1		TraesCS1B02G394500.1
								TraesCS6A02G296700.1		TraesCS1B02G422600.1
								TraesCS6A02G297800.1		TraesCS7D02G408400.1
								TraesCS6A02G312800.1		TraesCS3B02G483800.1
								TraesCS6A02G315100.1		TraesCS7D02G133000.1
								TraesCS6A02G315800.1		TraesCS7B02G404000.1
								TraesCS6A02G317401.1		TraesCS3A02G282700.1
								TraesCS6A02G317403.1		TraesCS5A02G148500.1
								TraesCS6A02G327800.1		TraesCS1A02G374200.1
								TraesCS6A02G339600.1		TraesCS6B02G041100.1
								TraesCS6B02G005000.1		TraesCS1B02G074300.1
								TraesCS6B02G019000.1		TraesCS1A02G292300.1
								TraesCS6B02G041100.1		TraesCS5B02G045100.1
								TraesCS6B02G060800.1		TraesCS4D02G092300.1
								TraesCS6B02G064200.2		TraesCS1B02G067100.1
								TraesCS6B02G104300.1		TraesCS7B02G034500.1
								TraesCS6B02G105400.1		TraesCS2D02G467500.1
								TraesCS6B02G124600.1		TraesCS5D02G050100.1
								TraesCS6B02G188300.1		TraesCS6D02G277500.1
								TraesCS6B02G285100.1		TraesCS6D02G277600.1
								TraesCS6B02G326500.1		TraesCS7A02G261900.1
								TraesCS6B02G327300.1		TraesCS3D02G327800.1
								TraesCS6B02G330700.1		TraesCS3B02G062800.1
								TraesCS6B02G346200.1		TraesCS3B02G062900.1
								TraesCS6B02G347600.1		TraesCSU02G213500.1
								TraesCS6D02G033100.1		TraesCS6A02G339600.1
								TraesCS6D02G055200.2		TraesCS2A02G266900.1
								TraesCS6D02G072100.1		TraesCS3D02G409800.1
								TraesCS6D02G087300.2		TraesCS5D02G144400.1
								TraesCS6D02G103500.1		TraesCSU02G251500.1
								TraesCS6D02G149300.1		TraesCS3D02G166000.1
								TraesCS6D02G223700.1		TraesCS3B02G584700.1
								TraesCS6D02G265100.1		TraesCS4A02G445300.1
								TraesCS6D02G276900.1		TraesCS4A02G378100.1
								TraesCS6D02G277500.1		TraesCS5A02G535100.1
								TraesCS6D02G277600.1		TraesCS1D02G305000.1
								TraesCS6D02G280900.1		TraesCS3B02G455700.1
								TraesCS6D02G283000.1		TraesCS6B02G064200.2
								TraesCS6D02G296600.1		TraesCS1B02G301700.1
								TraesCS6D02G296700.1		TraesCS5B02G371600.1
								TraesCS6D02G307300.1		TraesCS3A02G246600.1
								TraesCS6D02G388500.1		TraesCS3D02G034200.2
								TraesCS6D02G393000.1		TraesCS2B02G551800.1
								TraesCS7A02G041600.1		TraesCS6B02G327300.1
								TraesCS7A02G081100.1		TraesCS7D02G145000.1
								TraesCS7A02G133400.1		TraesCS5D02G144700.1
								TraesCS7A02G164100.1		TraesCS2A02G249100.1
								TraesCS7A02G178300.1		TraesCS3D02G414200.1
								TraesCS7A02G179300.1		TraesCS5A02G093000.1
								TraesCS7A02G198900.1		TraesCS2B02G444500.1
								TraesCS7A02G208100.1		TraesCS3B02G205700.1
								TraesCS7A02G222700.1		TraesCS3D02G221000.1
								TraesCS7A02G226200.1		TraesCS3B02G365400.1
								TraesCS7A02G226300.1		TraesCS3B02G215400.1
								TraesCS7A02G261800.1		TraesCS3A02G185800.1
								TraesCS7A02G261900.1		TraesCS3A02G158300.1
								TraesCS7A02G355400.1		TraesCS5B02G427700.1
								TraesCS7A02G371800.1		TraesCS2D02G206000.1
								TraesCS7A02G410100.1		TraesCS2D02G250700.1
								TraesCS7A02G415200.1		TraesCSU02G056900.1
								TraesCS7A02G424700.1		TraesCS3B02G218700.1
								TraesCS7A02G446700.1		TraesCS1A02G180700.1
								TraesCS7A02G493400.1		TraesCS2B02G182200.1
								TraesCS7A02G542600.1		TraesCS3D02G189800.1
								TraesCS7A02G558500.1		TraesCS3A02G161400.1
								TraesCS7A02G565488.1		TraesCS4A02G217200.1
								TraesCS7B02G034000.1		TraesCS1D02G448300.1
								TraesCS7B02G034500.1		TraesCS3D02G394100.1
								TraesCS7B02G084000.1		TraesCS1A02G167600.1
								TraesCS7B02G100700.2		TraesCS7D02G020079.1
								TraesCS7B02G115300.1		TraesCS4B02G290500.1
								TraesCS7B02G159500.1		TraesCS5A02G356900.1
								TraesCS7B02G193300.1		TraesCS3D02G319100.1
								TraesCS7B02G193400.1		TraesCS2B02G204700.1
								TraesCS7B02G208300.1		TraesCS2D02G219100.2
								TraesCS7B02G259700.1		TraesCS3A02G364300.1
								TraesCS7B02G272400.1		TraesCS4B02G032300.1
								TraesCS7B02G309500.1		TraesCS2D02G422700.1
								TraesCS7B02G310800.1		TraesCS7B02G315100.1
								TraesCS7B02G312800.1		TraesCS5B02G147100.1
								TraesCS7B02G313000.1		TraesCS4A02G028400.1
								TraesCS7B02G315100.1		TraesCS2B02G490400.1
								TraesCS7B02G325300.1		TraesCS6A02G315100.1
								TraesCS7B02G370700.1		TraesCS1B02G170200.1
								TraesCS7B02G390200.1		TraesCS3B02G063200.1
								TraesCS7B02G404000.1		TraesCS3A02G331500.1
								TraesCS7B02G444100.1		TraesCS5B02G195600.1
								TraesCS7B02G464600.1		TraesCS6B02G192900.1
								TraesCS7B02G483400.1		TraesCS3A02G418600.1
								TraesCS7D02G020079.1		TraesCS5B02G172000.1
								TraesCS7D02G132700.1		TraesCS4B02G236000.1
								TraesCS7D02G133000.1		TraesCS6D02G055200.2
								TraesCS7D02G145000.1		TraesCS5A02G144700.1
								TraesCS7D02G160300.1		TraesCS1B02G381900.1
								TraesCS7D02G161200.1		TraesCS5B02G081800.1
								TraesCS7D02G177000.1		TraesCS4A02G191600.1
								TraesCS7D02G180200.1		TraesCS1B02G184000.1
								TraesCS7D02G198800.1		TraesCS2D02G349400.1
								TraesCS7D02G201300.1		TraesCS5B02G493000.1
								TraesCS7D02G201400.1		TraesCS2B02G090300.1
								TraesCS7D02G210500.1		TraesCS2A02G213200.1
								TraesCS7D02G228100.1		TraesCS3A02G232200.1
								TraesCS7D02G262600.1		TraesCS7D02G435200.1
								TraesCS7D02G354200.1		TraesCS2A02G155200.1
								TraesCS7D02G367600.1		TraesCS2A02G117700.1
								TraesCS7D02G403300.1		TraesCS1D02G276700.1
								TraesCS7D02G408400.1		TraesCS2D02G162500.2
								TraesCS7D02G416900.2		TraesCS2D02G161100.1
								TraesCS7D02G480900.1		TraesCS4B02G367800.1
								TraesCS7D02G507800.2		TraesCSU02G056700.1
								TraesCS7D02G529500.1		TraesCS5D02G179300.1
								TraesCS7D02G529600.1		TraesCS4D02G241200.1
								TraesCS7D02G551400.1		TraesCS7D02G177000.1
								TraesCSU02G025800.1		TraesCS7A02G452100.1
								TraesCSU02G056700.1		TraesCS3D02G080700.1
								TraesCSU02G067400.1		TraesCS7B02G351900.1
								TraesCSU02G076300.1		TraesCS4B02G185500.1
								TraesCSU02G106100.1		TraesCS5D02G179200.1
								TraesCSU02G114600.1		TraesCS6B02G346200.1
								TraesCSU02G144500.1		TraesCS3A02G080800.1
								TraesCSU02G144800.1		TraesCS5B02G489500.1
								TraesCSU02G147200.1		TraesCS4A02G038400.1
								TraesCSU02G154200.1		TraesCS2B02G266200.1
								TraesCSU02G200800.1		TraesCS4B02G095700.1
								TraesCSU02G206300.1		TraesCS6D02G265100.1
								TraesCSU02G209500.1		TraesCS1D02G163900.1
								TraesCSU02G213500.1		TraesCS5A02G175900.1
								TraesCSU02G230500.1		TraesCS1B02G394400.1
								TraesCSU02G234600.1		TraesCS6A02G047700.2
								TraesCSU02G234800.1		TraesCS5D02G489900.1
								TraesCSU02G237900.1		TraesCS5D02G089000.1
								TraesCSU02G251500.1		TraesCS2A02G043300.1
								TraesCSU02G253500.1		TraesCS1A02G231000.1
										TraesCS5A02G369300.1
										TraesCS5D02G366000.1
										TraesCS7A02G415200.1
										TraesCS5D02G145300.1
										TraesCS5B02G172200.1
										TraesCS1D02G173300.1
										TraesCS6D02G320200.1
										TraesCS3B02G063500.1
										TraesCS4D02G197000.1
										TraesCS3B02G547000.1
										TraesCSU02G147200.1
										TraesCSU02G154200.1
										TraesCSU02G237900.1
										TraesCSU02G253500.1
										TraesCS2D02G471500.1
										TraesCS5B02G088300.1
										TraesCS7D02G228100.1
										TraesCS5B02G504200.1
										TraesCS4D02G051200.1
