# Supplementary material for: Small secreted peptides encoded on the wheat (Triticum aestivum L.) genome and their potential roles in stress responses
Source: Front Plant Sci. 2022 Sep 21;13:1000297. doi: 10.3389/fpls.2022.1000297 (PMC9532867; doi:10.3389/fpls.2022.1000297)
Supplement: Supplementary file 10 [file Table_6.xlsx]

## Sheet: All TaSSPs expression data
Table_6_SuppInfo. RNA-Seq data of TaSSPs in salt stress. The data was downloaded from WheatOmics 1.0 (http://wheatomics.sdau.edu.cn/). CS, Chinese Spring; QM, Qing Mai 6; Na, NaCl; CK, control. The tpm value ≥ 1 is considered meaningful.
Category	CS_CK_6 h	CS_Na_6 h	CS_CK_12 h	CS_Na_12 h	CS_CK_24 h	CS_Na_24 h	CS_CK_48 h	CS_Na_48 h		QM_CK_6 h	QM_Na_6 h	QM_CK_12 h	QM_Na_12 h	QM_CK_24 h	QM_Na_24 h	QM_CK_48 h	QM_Na_48 h
TraesCS1A02G265500	0	0	0	0	1.79315	0	0	0		0	2.20609	0	0	0	0	0	0
TraesCS1A02G008900	13.1447	8.79052	23.4376	3.77777	12.748	1.32319	77.0207	0		73.962	15.7217	122.158	7.79191	108.64	0	213.357	0
TraesCS1A02G428800	0	0	0	0	0	0	0	0		0	0	0	0	0	0	0	0
TraesCS1A02G050600	2.08664	0.12863	2.86005	0.086115	0	0.168938	0.515755	0.857886		0.329177	0.34312	2.04397	0.18207	0.286233	1.53614	0	4.00277
TraesCS1A02G162700	1.42812	0	0	0.468418	0.449269	0	1.96232	0		0	1.28917	0.79739	0	1.49489	0	1.41385	0
TraesCS1A02G355700	4.2602	1.05877	4.91579	0.413763	4.79611	0	3.4908	0		3.67886	1.41911	3.63577	0.883561	5.12901	0.228009	4.4583	0.064449
TraesCS1A02G103300	0	0	0	0	0	0	0	0		0	0	0	0	0	0	0	0
TraesCS1B02G143300	0	7.23527	0	16.7752	0	1.23638	0	0		0	3.30585	0	5.70143	0	2.56712	0	2.1321
TraesCS1A02G426500	0	0	0	0	0	0	0	0		0	0	0	0	0	0	0	0
TraesCS1A02G265300	0	0	0	0.096308	0	0	0	0		0	0.191549	0	0.608584	0.213072	0	0.309315	0
TraesCS1A02G418800	0	0	0	0	0	0	0	0		0	0	0	0	0	0	0	0
TraesCS1B02G005400	0	0	0	0	0	0	0	0		0	0	0	0	0	0	0	0
TraesCS1B02G011471	0	0	0	0	0	0	0	0		0	0	0	0	0	0	0	0
TraesCS1A02G039000	0	0	0	0	0	0	0	0		0	0	0	0	0	0	0	0
TraesCS1B02G013800	63.2242	4.75617	55.6901	1.27567	83.5372	1.13244	177.913	0		172.478	23.7708	169.338	14.281	256.668	0.755481	232.84	0.649644
TraesCS1B02G183300	0.458757	0.176494	0.272075	0	1.3496	0.230707	0.1404	0		0.150985	0	0.221081	0	0.13022	0.148861	0	0
TraesCS1A02G014000	0	0	0	0	0	0	0	0		0	0	0	0.864834	0	0	0	0
TraesCS1B02G026700	88.6087	43.5683	76.4901	29.9398	90.7103	7.77472	55.3998	0.246851		157.73	61.1512	114.626	38.4217	136.189	14.5232	111.864	0.640503
TraesCS1A02G367800	0	0	0	0	0	0	0	0.428596		0	0	0	0	0	0.144929	0	1.10717
TraesCS1B02G018100	0.646928	54.3743	0.684964	64.3463	0.581441	16.933	0.614246	7.02335		0.326623	127.695	0.162309	179.94	0.189375	112.172	0.828368	34.1851
TraesCS1B02G079300	0	0	0	0	0.680754	0	0	0		0	0.547123	0.507952	0	0.642182	0	5.5244	0
TraesCS1A02G293000	0	0	0	0	0	0	0	0		0	0	0	0	0	0	0	0
TraesCS1A02G300300	0	0	0	0	0	0	0	0		0	0	0	0	0	0	0	0
TraesCS1A02G265700	638.721	546.5	1129.92	756.625	1033.01	1355.4	1289.44	1849.34		139.506	533.243	113.718	660.259	197.595	612.817	178.856	943.836
TraesCS1A02G237600	0	0	0	0.329282	0.385499	0	0	0.410525		0.801225	0	0	0.32256	0	0	0	0.66817
TraesCS1B02G013100	0	0	0	0	0	0	0	0		0	0	0	0	0	0	0	0
TraesCS1A02G325700	0	0	0	0	0	0	0	0		0	0	0	0	0	0	0	0
TraesCS1A02G025000	0	0	0	0	0	0	0	0		0	0	0	0	0	0	0	0
TraesCS1A02G168300	0	0	0	0.334239	0	0	0	0.277197		0	0	0	0	0	0	0	0
TraesCS1A02G295500	0.416903	0	0	0	0	0	0	0		0	0	0	0	0	0	0	0
TraesCS1A02G393100	0.91049	0.384894	1.3771	0.343573	2.72764	1.17955	2.57227	0		0	0.085562	0.081556	0	0.285506	0	0.83243	0
TraesCS1A02G325200	14.9555	1.19193	11.6066	1.85079	18.5791	0	10.9232	0		21.0954	7.86038	29.2587	5.64339	23.1282	0	7.58953	0
TraesCS1B02G042900	0.086719	0.258724	0.209665	0	1.75518	0.113715	0.080778	0		0.079865	0.64637	1.8851	0.914548	5.25424	0.465273	1.12758	0
TraesCS1A02G240900	0.171889	0	0.257458	0	0	0	0.255838	0		0	0	0	0.44405	0.239274	0	0	0
TraesCS1A02G034700	0	0	0	0	0	0	0	0		0	0	0	0	0	0	0	0
TraesCS1A02G082700	1.47985	0	2.17163	0.057979	0.970504	0.114108	0.790662	0.072276		1.38218	0.116018	1.79709	0	0.694954	0	0.498222	0
TraesCS1A02G374500	0	1.38852	0	1.08931	0	4.72806	0	0		3.95169	100.308	0.580049	85.4571	1.10745	41.2461	4.24873	10.9722
TraesCS1A02G402600	1.11581	0	0	8.31728	0	20.4212	0	70.3374		0	9.7444	0	4.89317	0	16.339	0	29.561
TraesCS1A02G365500	0	0	0	0	0	0	0	0		0	0	0	0	0.2941	0	0	0
TraesCS1A02G326600	0.06764	0	0.15423	0	0.203289	0	0.164124	0		0	0	0	0	0	0	0	0
TraesCS1A02G167900	0	0	0	0	0	0	0	0		0	0	0	0	0	0	0	0
TraesCS1A02G374400	33.865	663.585	6.02715	294.375	14.9679	129.206	8.81224	29.0922		1.50801	109.454	2.82131	51.9246	1.0612	9.43908	0	2.1565
TraesCS1B02G156500	0	0	1.37707	0	0	0	0	0		0	0	0	0	2.17682	0	0	0
TraesCS1B02G011300	0	0	0	0	0	0	0	0		0	0	0	0	0	0	0	0
TraesCS1A02G337600	0	0	0	0	0	0	0	0		0	0	0	0	0	0	0	0
TraesCS1A02G321200	0	0	0.334053	0	0	0	0	0.356254		0	0.273304	0	0	0	0.342999	0	0.291198
TraesCS1B02G183400	0	0	0.250408	0	0.372424	0	0	0		0	0	0	0.057068	0	0	0	0
TraesCS1A02G423600	0	0	0	0	0	0	0	0		0	0	0.256323	0	0	0	0	0
TraesCS1A02G415000	0	0	0	0	0	0	0	0		0	0	0	0	0	0	0	0
TraesCS1A02G401500	0	0	0	0	0	0	0	0		0	0	0	0	0	0	0	0
TraesCS1A02G014100	0	0	0	0	0	0	0	0.84245		0	1.78917	0	6.41519	0	1.24677	0	0.737024
TraesCS1A02G014800	2.72427	0.511871	2.35458	0	1.45741	0	1.23158	0		3.05639	1.02414	2.60336	0.090582	0.664491	0	0.138399	0
TraesCS1A02G268200	7.38121	3.42852	10.6302	2.1446	6.88131	1.25981	10.6521	0		9.12933	4.87681	10.519	4.64859	14.4685	2.21817	12.2565	0
TraesCS1A02G063200	0	0	0	0	0	0	0	0		0	0	0	0	0	0	0	0
TraesCS1B02G014700	0	0	0.127806	0	0.252818	0.110481	0.338452	0.069971		0	0.224681	0.054015	0	0.249863	0	0.184366	0
TraesCS1A02G179300	0	1.97695	1.50679	23.9861	0	16.4733	0	0		0	0	0	9.06472	0	1.57792	0	0
TraesCS1A02G382600	0	0	0	0	0	0	0	0		0	0	0	0	0	0	0	0
TraesCS1A02G020000	601.391	330.117	740.869	312.291	526.539	118.75	554.315	4.11407		832.422	330.634	740.552	272.932	838.762	158.47	629.45	5.74561
TraesCS1A02G393900	29.8654	14.2013	24.6596	8.64439	26.2903	13.0853	21.1242	7.68008		28.2285	12.7698	19.1332	8.47126	16.3361	9.49029	10.5402	10.5239
TraesCS1B02G024200	200.648	167.779	309.777	149.363	375.886	52.773	444.37	1.84244		234.802	126.603	221.268	115.047	426.6	60.3571	344.626	2.37019
TraesCS1B02G043000	0	0	1.77002	0	21.7764	0	4.04891	0		0.528342	0.771524	5.92547	1.23199	30.6361	0.289279	6.81453	0
TraesCS1B02G080900	0	0	0	0	0	0	0	0		0	0	0	0	0	0	0	0
TraesCS1A02G394100	0.291526	8.87318	0.44207	6.33089	0.072901	5.08203	0	3.70371		0.903214	7.16734	0.867042	7.02152	0.718098	6.38449	0.316807	2.95326
TraesCS1A02G338000	0	0	0	0	0	0	0	0		0	0	0	0	0	0	0	0
TraesCS1A02G270100	0	0	0	0	0	0	0	0.376626		0	0	0	0	0	0	0	0.163949
TraesCS1B02G026000	10.1177	5.76153	12.4604	3.52356	10.4659	0.325123	9.66048	0		6.24611	6.26602	3.68873	2.92773	5.69225	0.41603	4.66566	0
TraesCS1A02G114800	0	0	0	0	0	0	0	0		0	0	0	0	0	0	0	0
TraesCS1A02G265800	544.413	358.038	963.153	419.369	685.687	534.75	746.291	651.818		75.7858	435.539	55.8109	473.925	49.0293	440.433	56.1139	484.324
TraesCS1B02G077700	0	0	0	0.056891	0	0	0	0		0	0	0	0	0	0	0	0
TraesCS1B02G015700	0.35819	3.47734	0	0.323973	0.089381	1.31848	0	0		0	3.23407	0.429048	4.48815	0	0.343844	0	0
TraesCS1A02G050800	0	0.247037	0	1.40587	0	0.649205	0	0.30899		0	0.082423	0	0	0	0	0	0
TraesCS1A02G238300	0	0	0	0	0	0	0	0		0	0	0	0	0.192026	0	0	0
TraesCS1B02G069500	0	0	0.050443	0	0	0	0	0		0	0.190226	0	0.286025	0	0	0	0.048647
TraesCS1A02G050700	0	0	0	0	0	0	0	0		0	0.079132	0	0	0	0	0	0
TraesCS1A02G118900	0.348805	0	0	0.177736	0.10086	0	0.106378	0.168505		0.113267	0	0	0	0	0	0	0
TraesCS1A02G227800	0	0	0	0	0	0	0	0		0	0	0	0	0	0	0	0
TraesCS1B02G017700	6.31698	5.14049	9.3417	5.4334	3.90704	2.13068	6.068	0.338237		10.9668	6.21971	12.613	5.25663	8.22157	2.41941	5.39793	0.195499
TraesCS1A02G423500	0	0	1.0939	0	0	0.875614	0	0.606696		0	0	0	0	0	0	0	1.48386
TraesCS1B02G025400	26.3899	9.11509	32.2644	9.13451	43.5836	2.58738	21.9194	0		37.3029	9.76746	41.421	8.46165	45.7816	4.56581	31.9868	0
TraesCS1A02G443300	0	0	0	0	0	0	0	0		0	0	0	0	0	0	0	0
TraesCS1A02G214800	0	0	0	0	0	0	0	0		0	0	0	0	0	0	0	0
TraesCS1A02G426400	0	0	0	0	0	0	0	0		0	0	0	0	0	0	0	0
TraesCS1A02G029000	34.1838	2.90001	59.4617	1.9592	43.9246	0	69.9919	0		0	0	0	0	0	0	9.80827	0
TraesCS1A02G355300	3.76886	3.26909	6.18255	5.3717	4.4509	8.79269	7.59846	20.9199		0	0.168136	0	0.1785	0	0	0.136398	0.365024
TraesCS1A02G307500	0	0	0	0	0	0	0	0		0	0	0	0	0	0	0	0
TraesCS1B02G183100	11.3786	47.6154	12.0266	71.5661	14.3932	196.189	16.6763	349.035		16.4996	123.231	9.90099	155.294	9.68699	163.483	7.58512	251.271
TraesCS1A02G351300	3.1098	3.29447	2.70328	2.35871	3.12515	2.26041	3.79193	1.10596		2.2663	1.41867	2.94163	0.893606	1.69003	0.474149	2.07732	0.342093
TraesCS1B02G069800	0.182111	0.361915	0	0.181836	0	0	0.073028	0		0.077003	0.529026	0.058213	0	0	0.389485	0	0
TraesCS1A02G357700	0	0.306588	0	0.410671	0	0.134549	0	0		0	0.478604	0	1.23811	0	0.438677	0	0.074407
TraesCS1A02G383000	0	0	0	0	0	0	0	0.268146		0	0	0	0	0	0	0	0
TraesCS1A02G268100	0	0	0	0	0	0	0	0		0	0	0	0.819436	0	1.01397	0	0
TraesCS1A02G013600	1.34007	23.3007	1.01559	13.2099	0.773104	5.24741	0.658574	1.79117		2.61105	52.7148	3.6026	92.1301	2.43324	14.6518	2.67944	7.0687
TraesCS1B02G079500	0	0	0.054455	0	0	0	0	0		0	0.048002	0	0	0	0	0	0
TraesCS1A02G353100	0	0	0	0	0	0	0	0		0	0	0	0	0	0	0	0
TraesCS1A02G173000	15.8144	10.5048	24.3436	6.72511	20.4155	2.99242	17.5093	1.14122		26.5293	23.7912	23.8214	19.0627	27.7042	12.2677	24.9578	3.28761
TraesCS1A02G123700	0	232.535	0	250.939	0	187.614	0	54.4473		1.57013	260.43	0	274.975	0	231.66	0	52.7341
TraesCS1B02G027800	14.3739	6.67828	12.0174	4.77452	17.461	1.39227	8.1225	0		23.3362	7.77208	22.5072	6.40681	22.5685	2.57509	18.2173	0
TraesCS1B02G039900	0	0	0	0	0	0	0	0		0	0	0	0	0	0	0	0
TraesCS1A02G175200	0.20879	0.103472	0.079109	0	0.156579	0	0.333327	0		0.352515	0.346071	0.464049	1.10572	0.846742	0.088804	0.903843	0.150629
TraesCS1A02G240800	0	0.469422	0	1.1014	0	2.74989	0	2.43471		0	0	0	0	0	0	0	0
TraesCS1A02G061400	0	0	0	0	0	0	0	0		0	0	0	0	0	0	0	0
TraesCS1A02G398200	1.30761	0	1.18658	0	0.391722	0.16937	0.103413	0.537562		0.330037	0	0.245886	0	0.095655	0	0	0
TraesCS1A02G256500	2.53616	0.895808	0.745282	0.927602	0.859928	1.6114	0.855808	1.22452		1.52393	0.928552	0.788244	0.466856	0.668174	0.210802	0.269098	0.417066
TraesCS1A02G050900	5.51867	3.21671	6.37126	4.64648	19.3281	0.660622	11.5764	0.238971		0.729189	0.432022	0.925492	0.924468	0.533817	0.865599	1.89714	0.157263
TraesCS1A02G098200	0	1.21966	0	0	0	0	0	0		0	0	0	0	0	0	1.47476	0
TraesCS1A02G008800	0	0	0	0	0	0	0	0		0	0	0	0	0	0	0	0
TraesCS1A02G403700	0	0	0	0	0	0	0	0		0	0	0	0	0	0	0	0
TraesCS1B02G067300	0.802294	0.113383	0.347127	0.075923	0.515437	0	1.00275	0		0.579763	0	1.1586	0.080563	1.011	0	0.986572	0.082339
TraesCS1A02G327500	0	0.104122	0	0	0	0	0	0		0.088686	0.139287	0	0	0	0	0.113661	0
TraesCS1A02G231000	34.1594	25.1544	29.4284	19.1851	40.416	8.04063	37.7615	6.72509		42.6445	32.0981	33.6931	21.5657	45.2959	15.8141	35.9306	4.64216
TraesCS1A02G434800	0	0	0	0	0	0	0	0		0	0	0	0	0	0	0	0
TraesCS1A02G061100	0	0	0	0	0	0	0	0		0	0	0	0	0	0	0	0
TraesCS1B02G081300	0	0	0	0	0	0	0	0		0	0	0	0	0	0	0	0
TraesCS1A02G265100	0	0	0	0	0	0	0	0		0	0	0	0	0	0	0	0
TraesCS1B02G098000	12.569	8.39324	8.85247	4.4331	10.0908	0.97745	7.4601	0.309293		8.90724	5.51344	6.91573	2.38026	4.71323	0.879515	4.03823	0.226579
TraesCS1A02G440700	0	0	0	0	0	0	0	0		0	0	0	0	0	0	0	0
TraesCS1A02G407200	0	0	0	0	0	0	0	0		0	0	0	0	0	0	0	0
TraesCS1A02G167800	0	0	0	0	0	0	0	0		0	0	0	0	0	0	0	0
TraesCS1A02G387500	0	0	0	0	0	0	0	0		0	0	0	0	0	0	0	0
TraesCS1B02G047500	0	0	0	0.406995	0	0	0	0		0	0	0	0	0	0	0	0
TraesCS1A02G392900	0	0	0	0	0	0	0	0		0	0	0	0	0	0	0	0
TraesCS1A02G316700	0	0	0	0	0	0	0	0		0	0	0	0	0	0	0	0
TraesCS1B02G013600	0	0	0	0	0.069096	0	0	0		0	0.061281	0.470691	0	2.72602	0	1.9068	0
TraesCS1A02G329000	0	0	0	0	0	0	0	0		0	0	0	0	0	0	0	0
TraesCS1A02G360600	0	0	0	0	0	0	0	0		0	0	0	0	0	0	0	0
TraesCS1A02G070100	0.211616	0.275204	0.284216	0.060064	0.126252	0.153819	0.173958	0.077691		0.171953	0.170094	0.356202	0.184659	0.373104	0.15959	0.323419	0.08066
TraesCS1A02G312900	0	0.705976	0	1.88968	0	1.15353	0	0.491214		0	0.117047	0	0.502001	0	0	0	0.126367
TraesCS1A02G022000	33.0039	12.3826	43.2626	6.96619	46.3674	1.35477	7.07189	0		47.4779	8.40199	33.9198	9.80708	32.3795	3.70327	8.53376	0
TraesCS1A02G053100	0	0	0	0	0	0	0	0		0	0.092111	0	0.097624	0	0.235373	0	0.099853
TraesCS1A02G393200	7.69825	6.96638	22.9441	1.25893	27.2034	0.774185	21.149	1.5838		0	0.772247	0.358102	0.826332	1.78235	0	1.25356	0.432484
TraesCS1B02G170200	0	0	0	0	0	0	0	0		0	0	0	0	0	0	0	0
TraesCS1A02G348000	4.70679	1.83985	1.0845	0.952533	2.74452	0.441187	2.43281	0		3.62833	2.6356	2.36921	0.898401	1.21292	0.360601	1.6566	0
TraesCS1B02G015500	0	1.48133	0	2.27885	0.089381	0	0	0		0	0.443368	0	0.275513	0.760587	0	0	0
TraesCS1A02G210000	591.092	155.683	673.465	68.3552	676.081	23.5421	468.791	0.487943		332.08	75.3109	350.434	36.8892	447.685	18.923	347.039	1.99946
TraesCS1B02G079100	0	0	0	0	0	0	0	0		0	0	0	0	0	0	0	0
TraesCS1B02G079200	0	0	0	0	0	0	0	0		0	0	0	0	0	0	0	0
TraesCS1A02G401600	0	0	0	0	0	0	0	0		0	0	0	0	0	0	0	0
TraesCS1A02G309100	0	0	0	0	0	0	0	0		0	0	0	0	0	0	0	0
TraesCS1B02G080100	0	0.071689	0.109227	0	0	0.094645	0	0.179743		0.060942	0	0	0.051505	0.107069	0.062004	0.158538	0
TraesCS1A02G021000	0	0	0	0	0	0	0	0		0	0	0	0	0	0	0	0
TraesCS1A02G411000	0	0	0	2.11367	0	1.55791	0	1.65085		0	0	0	0	0	1.89122	0	1.49059
TraesCS1B02G079700	0	0	0	0	0	0	0.189872	0		0	0	0	0	0	0	0	0
TraesCS1A02G209800	675.462	277.771	545.39	140.845	536.567	37.0507	394.527	1.42754		152.097	49.4472	64.9249	33.2711	87.3802	5.51963	123.132	0
TraesCS1A02G265900	255.105	112.953	491.683	120.095	403.383	218.226	400.055	354.541		32.3719	63.8346	27.7388	60.4401	47.5306	41.7576	33.0593	29.9082
TraesCS1A02G374300	61.5192	203.621	128.886	126.906	137.967	33.6621	157.881	11.7243		37.759	230.647	49.4752	231.299	72.8791	105.532	55.68	52.4547
TraesCS1A02G339000	0	0	0	0	0	0	0	0		0	0	0	0	0	0	0	0
TraesCS1A02G166100	22.0963	13.3855	31.3153	16.8254	16.7903	13.0182	12.5591	17.8146		32.9269	50.3452	31.9105	57.5454	28.5852	48.5263	26.3007	37.0496
TraesCS1A02G256400	30.0885	12.2854	30.193	6.22811	26.4615	6.121	28.0408	6.41383		31.267	10.6782	34.6172	6.39364	31.9727	6.77681	35.5234	9.12438
TraesCS1A02G152800	0	0	0	0	0.048942	0.085908	0	0.108751		0	0	0.084381	0.046812	0.048609	0	0.216327	0.047769
TraesCS1A02G103000	8.20565	18.929	15.7006	25.1227	18.3884	33.4864	27.6238	34.9872		8.40229	27.2445	11.3586	30.8422	15.6485	38.9769	14.6518	36.2869
TraesCS1A02G062700	0	0	0	0	0	0	0	0		0	0	0	0	0	0	0	0
TraesCS1B02G114600	0	0	0	0	0	0	0	0		0	0.192972	0	0.068579	0	0	0.105209	0.21015
TraesCS1B02G166700	4.98787	6.5423	4.79056	6.64592	6.23121	11.3103	6.75601	16.7009		5.01991	5.86294	5.3303	5.63855	5.72963	7.45856	5.47386	8.9835
TraesCS1A02G332300	0	0	0	0	0	0	0	0		0	0	0	0	0	0	0	0
TraesCS1A02G214900	0	0	0	0	0	0	0	0		0	0	0	0	0	0	0	0
TraesCS1B02G070300	0	0	0	0	0	0	0	0		0	0.137022	0	0	0	0	0	0
TraesCS1A02G431700	0	0.118516	0	3.7879	0	3.91009	0	0.691917		0	0.162165	0	2.55763	0	5.84683	0	1.00327
TraesCS1A02G018300	0.4243	0.477817	0.282517	0.462612	0.558328	0.421148	0.689975	0.088807		0.135253	1.10759	0.172857	1.60992	0.478943	1.1993	0.177426	0.508297
TraesCS1A02G206500	37.8001	3.40317	80.0079	0.641002	64.2806	0.559853	64.6625	0.266233		12.5826	1.49338	19.4094	1.21131	27.4834	0.456048	34.9026	0
TraesCS1A02G167500	0	0	0	0	0	0	0	0		0	0	0	0	0	0	0	0
TraesCS1B02G129100	0	0	0	0	0	0	0	0		0	0	0	0	0	0	0	0
TraesCS1A02G268000	0	0	0	0	0	0	0	0		0	0	0	0	0	0	0	0
TraesCS1A02G332500	24.2683	7.38178	19.0546	4.7958	23.2654	1.36271	18.3559	0.168432		21.7784	7.36959	15.8124	3.57338	19.0354	1.24664	17.9122	0.221993
TraesCS1A02G211200	0	1.1191	0.520238	0	0.344818	0	0.35358	0		0.660146	0	0	0.154762	0	0	0.233687	0
TraesCS1A02G003500	0	0	0.504807	0	0	0.415293	0	0		0	0	0.970184	0	0	0	0	0
TraesCS1A02G013500	19.8113	5.16805	22.116	0.701139	18.8137	0	15.9476	0		11.2474	0.63539	9.53739	0	9.7673	0	7.64235	0
TraesCS1B02G015100	0	0	0	0	0	0	0	0		0	0	0	0	0	0	0	0
TraesCS1A02G394700	0	0	0	0.867752	0	0	0	1.11121		0	0	0	0	0	0	0	4.31382
TraesCS1A02G381600	0	0	0	0	0	0	0	0		0	0	0	0	0	0	0	0
TraesCS1A02G309000	0	0	0	0	0	0	0.044441	0		0	0	0	0	0	0	0	0
TraesCS1A02G189700	0.41548	0.20218	0.678443	0.281334	0.155216	0.263596	1.28157	0.336329		1.46536	0.802288	0.526595	0.843009	1.19038	2.20419	0.425402	2.22152
TraesCS1A02G110600	0	0	0	0	0	0	0	0		0	0	0	0	0	0	0	0
TraesCS1A02G325100	1.64138	2.19739	0.308723	1.06948	0.613201	0	0.158337	0		0.17696	0.792878	0.248546	0.138899	0.499651	0	0	0
TraesCS1B02G140000	0	0.283665	0.435629	0.284813	0.215804	0	0.340441	0		0.340473	0.472169	0.089776	0	0	0	0	0
TraesCS1A02G021400	0	1.18374	0.918491	0	0	1.45385	0	2.1417		0	0.753501	0	0	0	0	0	4.16573
TraesCS1A02G129000	0	0	0	0.258089	0	0	0	0		0	0.127657	0	0	0	0.162047	0	0
TraesCS1B02G179600	0	1.83965	0.927216	6.10493	0.471608	15.0491	1.08999	29.1494		0	6.7407	0	17.235	0	26.4181	0	11.3188
TraesCS1A02G007700	0	0	0	0	0	0	0	0		0	0	0	0	0	0	0.844823	0
TraesCS1B02G049000	0	0	0	0	0	0	0	0.231277		0	0	0	0	0	0	0	0
TraesCS1A02G398100	0.382066	0	0	0	0	0.466663	0	0		0	0	0	0	0	0	0	0
TraesCS1A02G039600	0	0	0	0	0	0	0	0		0	0	0	0	0	0	0	0
TraesCS1A02G008700	9.0709	4.9326	20.6494	0	47.3291	0	50.8173	1.13849		0	0	1.10603	1.25376	0	1.11311	14.5903	0
TraesCS1A02G390700	0.416903	0	0	0	0	0	0	0		0	0	0	0	0	0	0	0
TraesCS1A02G319900	0	0	0	0	0	0	0	0		0	0	0	0	0	0	0	0
TraesCS1B02G042800	0.907446	3.41798	3.54009	2.52372	1.13168	0.389596	1.54393	0		1.96318	6.7832	2.18192	5.3195	3.87902	0.504634	5.26181	0
TraesCS1B02G147900	0	0	0	0	0	0	0	0		0	0	0	0	0	0	0	0
TraesCS1B02G056300	2.8221	3.31291	0	0.771849	1.16273	1.52503	3.52198	0		0	0	0	0	0	0	0	0.272393
TraesCS1A02G009700	2.71782	2.07406	4.86055	2.77732	2.40638	0.641333	3.62409	0		1.35241	0.732844	0.777085	1.05184	0.543392	0.104238	0.661272	0.088427
TraesCS1A02G327900	0	0	0.098622	0	0	0	0	0.107236		0	0	0.081759	0	0	0	0	0
TraesCS1B02G070100	0	0.138285	0	0.092567	0	0	0	0		0	1.30663	0	1.81211	0	0	0	0
TraesCS1B02G079800	0	0	0	0	0	0	0.102632	0		0	0	0	0	0	0	0.276798	0
TraesCS1A02G444000	0	0	0	0.074565	0	0.146477	0	0		0	0	0	0.079162	0	0	0	0
TraesCS1A02G303500	0	0	0	0	0	0	0	0		0	0	0	0	0	0	0	0
TraesCS1A02G042400	0	0	0	0	0	0	0	0		0	0	0	0	0	0	0	0
TraesCS1B02G013700	18.8823	1.21017	22.3893	4.59983	15.6676	0	78.6711	0		148.73	42.0553	207.159	22.2167	76.1572	1.16967	308.862	1.80262
TraesCS1A02G307600	1.17206	0.370474	0.292194	0	0	0	0	0.309505		0	0	0	0	0.269567	0.30145	0.369457	0
TraesCS1A02G416300	0	0	0	0	0	0	0	0		0	0	0	0	0	0.136366	0	0
TraesCS1A02G090800	0	0	0	0	0	0	0	0		0	0.171541	0.159611	0	0	0	0	0
TraesCS1A02G060900	0	0	0	0	0	0	0	0		0	0	0	0	0	0	0	0
TraesCS1A02G166600	4.43968	11.7789	3.89275	14.6799	7.80883	28.2944	7.16933	60.3685		2.84743	21.7637	2.44942	29.9146	2.93042	29.8066	1.30719	24.0678
TraesCS1A02G393300	0	0	0	1.7355	0	2.45397	0	19.4412		0	0	0	0	0	0	0	4.44662
TraesCS1A02G020100	0	0.140515	0.207593	0.185241	1.58086	0	1.15746	0		1.05207	0.4001	0.611835	0.19626	0.88453	0.116649	0.148922	0
TraesCS1A02G052600	0	0	0	0	0	0	0	0		0	0	0	0	0	0	0	0
TraesCS1A02G210100	0	0	0.509984	0	0.516573	0	0	0		28.7263	10.6643	46.5625	3.07528	209.709	6.39843	182.496	0
TraesCS1B02G055000	0	0	0	0	0	0	0	0		0	0	0.095222	0	0	0	0	0
TraesCS1B02G114300	2.82421	13.6943	7.28206	29.0914	6.82688	45.3881	13.9856	78.2888		7.67057	35.5656	10.4727	55.7198	12.6859	83.1652	9.63051	119.792
TraesCS1B02G015600	0	0.498835	0	1.89574	0.089381	0	0	0		0	4.35163	0	0.993808	0	0	0	0
TraesCS1A02G061200	0	0	0	0	0	0	0	0		0	0	0	0	0	0	0	0
TraesCS1A02G349700	0	0	0	0	0	0	0	0		0	0	0	0	0	0	0	0
TraesCS1A02G356000	1.32219	0.904702	2.25825	0.27553	3.47427	0.108486	4.29409	0.068702		4.75733	1.59957	6.94051	0.589238	9.06171	0.141902	7.84164	0
TraesCS1A02G431300	0	0	0.876414	1.38454	0.913618	0	0	24.2031		0	0	0	0	0	4.71515	0	8.66302
TraesCS1A02G209900	28.5463	61.4235	20.2569	36.218	22.4245	13.5859	14.333	0		4.24567	7.03216	0.851239	2.10281	0.534193	0	0.765661	0
TraesCS1A02G062900	0	0	0	0	0	0	0	0		0	0	0	0	0	0	0	0
TraesCS1B02G046900	0	0	0	0	0	0	0	0		0	0	0	0	0	0	0	0
TraesCS1A02G366600	0	0	0	0	0	0	0	0		0	0	0	0	0	0	0	0
TraesCS1A02G326700	0	0	0	0	0	0	0	0		0	0	0	0	0	0	0	0
TraesCS1A02G334500	0	0.972794	0	0	0	5.58907	0	1.86977		0	0	0	0	0	0	0	0.799547
TraesCS1A02G166200	0.864763	0.732023	2.14986	0.980229	1.01808	0.480999	0.293845	1.0174		2.60078	1.7914	2.17584	1.64339	0.724523	0.938146	0.396763	1.23798
TraesCS1A02G062600	0	0	0	0	0	0	0	0		0	0	0	0	0	0	0	0
TraesCS1A02G329700	28.0776	17.4139	68.9918	6.39276	126.327	0.785238	110.802	0		32.5292	12.9328	58.1932	10.0687	159.018	2.51397	155.598	0
TraesCS1B02G182800	0	0	0	0	0	0	0	0		0	0	0	0	0	0	0	0
TraesCS1A02G033400	0	0	0	0	0	0	0	0		0	0	0	0	0	0	0	0
TraesCS1A02G290400	0.622877	20.7775	0	35.8615	0.090519	25.4187	0	29.5259		0	41.1879	0	33.3756	0	34.5658	0.25906	18.4281
TraesCS1B02G059200	0	0	0	0	0	0	0	0		0	0	0	0	0	0	0	0
TraesCS1A02G364500	11.6599	5.67573	10.9365	5.16672	12.0372	4.40476	11.2115	3.26627		9.72455	4.43394	11.1117	3.64057	11.6351	3.8375	12.5328	2.90562
TraesCS1A02G115400	9.53649	5.93443	4.93309	5.62538	9.76458	4.1178	9.19365	2.00097		1.0193	1.09711	0.576032	3.0695	0.654894	2.6297	1.05678	1.17503
TraesCS1A02G010000	64.2103	3.66836	188.914	1.79486	198.688	0	214.397	0		3.00751	0	0	0.890144	0	0	0	0
TraesCS1B02G138400	0.140446	0.128182	0.129777	0.028644	0.192295	0	0.069535	0.124309		0	0.057582	0.083752	0.06187	0.032018	0	0.095596	0.126177
TraesCS1A02G167700	0.659057	0	0.498342	0.087013	0.299912	0	0.41682	0		1.36971	0.433313	3.83187	0	4.95968	0.110836	5.74226	0
TraesCS1A02G180700	0.326263	0.936065	0	0.209405	0	0	0.500092	0		0.808892	1.02196	0.565678	0.423717	1.00556	0	0.324311	0.435177
TraesCS1A02G277500	139.786	97.6138	145.666	89.3577	150.093	70.1205	106.415	62.2188		137.249	79.8551	145.396	79.425	133.723	61.4472	116.709	67.9781
TraesCS1A02G367700	2.13759	0	5.15141	0	3.80167	0	5.91095	0		21.6855	4.30181	28.9348	1.76949	20.5064	0.449026	26.7383	0
TraesCS1A02G043300	2.67779	3.70743	2.82514	0.794983	1.95537	0.195744	3.2407	0.123925		4.08006	5.92336	3.40509	4.66578	2.51899	1.81814	3.84969	0.869468
TraesCS1A02G168200	0	0.241052	0	3.47001	0	10.6135	0	18.796		0	1.60909	0.076803	10.5994	0	22.1476	0	60.208
TraesCS1A02G226200	8.70546	3.26453	8.85342	2.10296	2.06499	0.581592	8.72509	0.147363		7.98896	6.77852	10.1688	4.69949	5.75657	0.532021	10.1122	0.193346
TraesCS1A02G286600	0	0	0	0	0	0	0	0		0	0	0	0	0	0	0	0
TraesCS1B02G074300	55.0566	22.6404	51.3096	6.82861	86.9428	7.90974	90.5293	17.6935		52.9523	21.9735	40.3088	18.724	53.8091	11.3088	33.1095	13.6766
TraesCS1B02G063600	0	2.7975	0.333123	6.19347	0.165539	17.9858	0.340363	24.3221		0.184551	3.56192	0	9.15488	0.632731	14.6717	0.226326	15.1429
TraesCS1B02G081200	0	0	0	0	0	0	0	0		0	0	0	0	0	0	0	0
TraesCS1A02G013400	0	0	0	0	0	0	0	0		0	0	0	0	0	0	0	0
TraesCS1A02G371000	4.65169	2.76886	4.22327	4.0378	3.07117	1.6114	2.43576	0.204087		110.738	72.5324	87.2844	36.2242	57.5856	6.30081	46.2413	0.801554
TraesCS1A02G263500	1.63386	0.634224	1.57077	0.28334	0.849081	0	1.1985	0		1.31782	0.430579	1.24156	0.10129	0.684207	0.125283	0.634487	0.160278
TraesCS1A02G426600	0	0	0	0	0	0	0	0		0	0	0	0	0	0	0	0
TraesCS1A02G380200	0	0	0	0	0	0	0	0		0	0	0	0	0	0	0	0
TraesCS1A02G226800	0	0	0	0	0	0	0	0.810572		0	0.57493	0	0	0	0	0	0
TraesCS1B02G034800	1.53296	0.212469	1.25208	0.503992	0.906549	0.640201	0.742972	0.172322		0	0.598079	0.856653	0.292059	0.156338	0.594844	0	0
TraesCS1A02G036900	0	0	0	0	0	0	0	0		0	0	0	0	0	0	0	0
TraesCS1B02G134700	0	0	0	0	0	0	0	0		0	0	0	0	0	0	0	0
TraesCS1A02G167000	0	0	0	0	0	0	0.064853	0.067724		0	0	0	0	0.360607	0	0.173626	0.467323
TraesCS1B02G019900	0	0.084915	0	0.113782	0	0	0	0		0	0	0	0	0	0	0	0
TraesCS1B02G063700	1.50619	46.0978	2.83655	73.6737	2.65945	124.811	3.70395	159.801		9.48948	112.332	4.71746	155.969	18.8658	189.518	7.01941	158.005
TraesCS1A02G305300	2.68935	1.02798	1.91806	1.57271	1.56527	1.34772	0.939186	2.8138		0.877815	1.36805	1.48495	0.413785	1.95658	0.873053	1.57672	0.211674
TraesCS1B02G067000	2.34758	3.55781	1.74483	2.109	0	0.569502	2.7563	0.374548		0.372966	4.55873	0.780037	3.84641	0	3.23112	1.74554	1.83088
TraesCS1B02G070000	0	0.34249	0	0.152889	0	0	0	0		0.097298	1.96879	0	1.41424	0	0.488624	0	0
TraesCS1A02G292300	24.4284	20.237	17.7397	12.6433	16.5973	9.36137	16.8375	8.73521		19.2833	9.25893	12.6403	8.69866	13.6528	6.61644	13.7755	5.51391
TraesCS1A02G382700	0	0	0	0	0	0	0	0		0	0	0	0	0	0	0	0
TraesCS1A02G052900	0	0	0	0	0	0.14424	0	0.182942		0.186821	1.08417	0	0.311904	0	0.28185	0	0.079684
TraesCS1A02G265600	1094.53	491.095	1686.59	548.784	1775.9	784.779	2076.43	900.399		780.694	713.13	785.579	807.918	1791.51	670.563	1437.05	613.52
TraesCS1A02G395900	0	0	0	0	0	0	0	0		0	0	0	0	0	0	0	0
TraesCS1A02G237700	0	0	0	0	0	0	0	0		0	0	0	0	0	0	0	0
TraesCS1B02G018000	0	0.270566	0	0	0	0	0	0		0	0	0	0	0	0	0	0
TraesCS1A02G043700	0	0	0	0	0	0	0	0		0	0	0	0	0	0	0	0
TraesCS1B02G017400	0	0	0	0	0	0	0	0		0	0	0	0	0	0	0	0
TraesCS1A02G061000	0	0	0	0	0	0	0	0		0	0	0	0	0	0	0	0
TraesCS1A02G238200	0	0	0	0	0	0	0	0		0	0	0	0	0	0	0.449889	0
TraesCS1A02G237400	0	0	0	0	0	0	0	0		0	0	0	0	0	0	0	0
TraesCS1A02G020900	5.62865	0.797358	10.8511	3.13436	4.83625	0	7.25143	0		6.83139	1.45229	4.49687	0	8.4677	0	11.2834	0
TraesCS1A02G052700	0	0	0	0	0	0	0	0.05762		0	0.184223	0	0	0	0.058843	0	0
TraesCS1A02G393000	31.2677	10.9816	70.1228	2.65055	46.0107	0	69.3113	0		0.987518	4.03872	0	0.870846	16.8727	0	15.5965	0.876027
TraesCS1B02G130700	0	0	0	0	0	0	0	0		0	0	0	0	0	0	0	0
TraesCS1B02G009877	0	0.1495	0	0.200125	0	0	0	0		0	0	0	0	0	0	0	0
TraesCS1A02G061300	0	0	0	0	0	0	0	0		0	0	0	0	0	0	0	0
TraesCS1B02G067100	0	0	0	0	0	0	0	0		0	0	0	0	0	0	0	0
TraesCS1B02G007400	0	0.01367	0.010347	0.022501	0.010212	0.018134	0.499337	0.057253		0.012287	0	0.012281	0.009975	0	0.011992	0	0
TraesCS1A02G231600	0	0	0	0	0	0	0	0		0	0	0	0	0	0	0	0.06677
TraesCS1A02G410200	0.057777	0.312296	0.087899	0.253518	0.043434	0.424791	0.046897	0.182644		0.049083	0.251547	0.075138	0.051387	0	0.200585	0.19274	0.255052
TraesCS1B02G118500	7.07986	0	15.3098	2.71187	22.0328	1.19488	50.8487	2.61174		0.779068	0	1.72426	0	5.80758	3.21214	8.41955	8.94423
TraesCS1B02G025900	104.792	46.0909	80.9549	29.5868	88.2982	10.1626	50.5818	0		106.28	36.4577	92.657	25.3775	82.0229	10.4184	71.2005	0
TraesCS1A02G237500	0	0	0	0	0	0	0	0		0	0	0	0	0	0	0	0
TraesCS1B02G029300	0	0	0	0	0	0	0	1.20801		1.0025	1.64901	2.42296	0.985532	6.65302	0	7.63751	0
TraesCS1A02G326800	3.46393	1.55931	6.55601	0.863212	3.98052	0.268561	1.97745	0		1.15247	0.318797	1.40595	0.195026	0.810368	0	0.150152	0
TraesCS1B02G081000	0	0	0	0	0	0	0	0		0	0	0	0	0	0	0	0
TraesCS1A02G166300	0	0	0	0	0	0	0	0		0	0	0	0	0	0	0	0
TraesCS1A02G416400	0	0	0.207388	0	0	0.345181	0	0		0	0.175063	0.162738	0	0	0	0	0
TraesCS1A02G062500	0	0	0	0	0	0	0	0		0	0	0	0	0	0	0	0
TraesCS1A02G063100	0	0	0	0	0	0	0	0		0	0	0	0	0	0	0	0
TraesCS1A02G268300	0	0	0	0	0	0	0	0		0	0	0	0	0	0	0	0
TraesCS1B02G166400	7.84471	7.60609	3.07705	8.16976	17.1855	2.58445	15.429	21.6767		10.6833	7.03223	7.74532	8.10181	5.12216	9.64181	7.16075	14.6226
TraesCS1A02G179200	0	0	0	0	0	0	0	0		0	0	0.461258	0	0	0	0	0
TraesCS1A02G180000	0	0	0	0.157976	0	0.182955	0	0		0	0	0	0	0	0	0	0
TraesCS1A02G374200	531.761	278.836	808.654	137.234	858.764	73.8477	1000.07	41.7936		515.207	321.531	555.04	269.972	531.559	103.752	431.758	121.776
TraesCS1A02G167600	8.50019	6.24679	14.0497	3.08636	10.276	3.10094	12.2979	3.67516		12.416	7.67592	13.0209	3.94071	12.5064	2.28571	9.66712	3.85149
TraesCS1B02G080800	0	0	0	0	0	0	0	0		0	0	0	0	0	0	0	0
TraesCS1A02G142700	0.369761	0.107732	0.576835	0.21644	0.489358	0	0.520199	0.245817		4.61245	1.30615	4.40646	0.59581	2.80169	0.119395	0.927373	0.699623
TraesCS1A02G394200	2.37103	4.92851	4.15411	5.60958	3.08506	3.72379	3.56036	5.0344		1.47098	1.80969	1.73539	3.3742	2.28625	3.65074	0.801013	4.64247
TraesCS1B02G079600	0.11226	0	0.17003	0.074399	0.168303	0	0.268082	0		0	0.074248	0.284032	0	0.247732	0	0.120949	0
TraesCS1A02G278500	4.90365	1.1634	1.91133	0	2.91298	0	1.10235	0		2.07087	1.77574	2.44938	0.953397	4.79371	0	0	0.898232
TraesCS1B02G104300	0	0	0	0.1505	0	0	0	0		0	0	0	0.155418	0	0.187642	0	0
TraesCS1B02G329200	0	0	0	0	0	0	0	0		0	2.46532	0	1.29434	0	0.173572	0	0
TraesCS1B02G278900	0	0	0	0	0	0	0	0		0	0	0	0	0	0	0	0
TraesCS1D02G276700	148.351	99.3062	120.914	87.6507	134.806	57.7176	73.474	58.9959		84.9896	53.3353	86.0103	48.1147	70.3005	33.9839	61.5112	44.2131
TraesCS1D02G326200	3.66942	0.727334	2.78053	0.765465	4.40281	0.136776	3.09593	0		0	0	0	0.074014	0.154588	0	0.113433	0
TraesCS1B02G191300	5.92395	3.51361	7.26414	1.17632	5.32713	1.69382	6.68144	0.683805		11.7808	7.35206	12.7011	5.4871	10.6997	3.40624	11.8298	2.2095
TraesCS1D02G063800	0	0	0	0	0	0	0	0		0	0	0	0	0	0	0	0
TraesCS1B02G425800	0	0	0	0	0	0	0	0		0	0	0	0	0	0	0	0
TraesCS1B02G368700	0	0	0	0	0	0	0	0		0	0	0	0	0	0	0	0
TraesCS1D02G268200	0	0	0	0	0	0	0	0		0	0	0	0	0	0	0	0
TraesCS1D02G174100	3.20295	6.76338	5.23506	11.1615	4.66457	29.9258	5.64906	46.4622		3.64598	24.0464	4.28077	34.3968	2.11862	27.7324	2.8541	31.5928
TraesCS1D02G325800	0	0	0	0.138668	0	0	0	0		0.218044	0	0.257251	0	1.3642	0	1.19561	0
TraesCS1D02G007200	0	0	0	0.060175	0.067832	0	0	0		0	0	0	0	0	0	0	0
TraesCS1B02G365700	0.471885	0.187441	0.143147	0.153983	0.495685	0	0.48543	0		0.398882	0.062766	0.361404	0.156488	0.558417	0.080624	0.109787	0
TraesCS1D02G131400	0	0	0	0	0	0	0	0		0	0	0	0	0	0	0	0
TraesCS1D02G317300	0.301452	0.126664	0.349018	0.254404	0.989206	0.187224	0.575667	0.128673		0	0	0.402796	0.179379	0.341116	0	0.162425	0.183414
TraesCS1D02G165700	21.2906	16.3241	18.0327	11.3709	23.311	7.10135	24.1565	1.04728		36.7313	22.0609	31.5558	15.0733	31.3472	9.78606	21.8921	3.26343
TraesCS1B02G201300	0.244838	0.637713	0.484573	0.295941	0.110484	0.064878	0.079746	0.164138		0.999527	0.726636	1.24743	0.283647	0.367312	0.213311	0.383148	0.036162
TraesCS1B02G433200	0	0	0	0	0	0	0	0		0	0	0	0	0	0	0	0
TraesCS1D02G316700	0	0	0	0	0	0	0	0		0	3.10179	0	2.47619	0	1.12108	0	0.158677
TraesCS1D02G307000	0	0	0	0	0	0	0	0		0	0	0	0	0.09281	0	0	0
TraesCS1B02G240300	9.91644	2.76558	9.83175	1.57018	3.10353	0.212943	9.73859	0		7.12643	5.65777	9.31869	3.30112	4.86293	0.2753	10.5697	0.233662
TraesCS1B02G470700	0	0	0	0	0	0	0	0		0	0	0	0	0	0	0	0
TraesCS1D02G234400	0	0	0	0	0	0	0	0		0	0.179673	0	0	0	0	0	0.192051
TraesCS1B02G328900	0	0	0.080115	0	0	0	0	0		0.355193	2.11598	0	3.01825	0	1.58287	0	1.17912
TraesCS1B02G360000	0	0.117674	0.090111	0	0.35685	0.154703	0.567248	0		0.601878	0.157157	1.426	0.167038	0.349583	0	0.766657	0
TraesCS1D02G081700	9.25211	7.72329	3.90521	3.33102	6.43933	1.40028	6.2102	0.156389		8.52753	5.40592	5.03002	1.63486	2.8316	1.05652	3.4599	0.13746
TraesCS1D02G046500	0	0	0	0	0	0	0	0		0	0	0	0	0	0	0	0
TraesCS1B02G345900	1.12083	0.74482	1.13518	0.499095	1.73977	0.294927	1.38642	0.124481		1.01322	1.39994	1.01156	0.427772	1.39003	0.321875	1.72758	0.272909
TraesCS1D02G050200	0	0	0	0	0	0.201312	0	0.383908		0	0	0	0	0	0	0	0
TraesCS1D02G308500	0	0	0	0	0	0	0	0		0	0	0	0	0	0	0	0
TraesCS1B02G437900	0.198546	0.330414	0.301849	0.75285	0.198923	1.39634	0.374898	1.54676		0.056161	0.044401	0.04285	0.095093	0	0.572334	0	0.2426
TraesCS1D02G270100	0	0	0	0	0	0	0	0		0	0	0	0.077478	0	0	0	0
TraesCS1B02G267400	0	0	0	0	0	0	0	0		0	0	0	0	0	0	0	0
TraesCS1D02G007600	1.25902	0	0	0	0	0	0	0		2.00501	0	0	0	0	0	0	0
TraesCS1B02G338900	0	0	0	0	0	0	0	0		0	0	0	0	0	0	0	0
TraesCS1B02G276500	535.153	276.845	882.587	309.486	1077.47	447.706	1192.86	450.768		320.883	283.108	327.911	344.654	861.524	412.358	679.585	308.294
TraesCS1D02G213100	0.290805	0	0	0	0	0	0	0		0	0.183538	0	0	0	0	0	0
TraesCS1B02G407700	0	0	0	0	0	0	0	0		0	0	0	0	0	0	0	0
TraesCS1D02G054500	0	0	0	0	0	0	0	0		0	0	0	0	0	0	0	0
TraesCS1D02G231200	24.0868	12.5526	17.5471	9.90551	20.7189	5.38653	18.1972	4.29982		22.8304	14.7028	20.1049	9.30098	21.7797	4.12145	20.4167	2.64422
TraesCS1D02G021400	34.5036	7.79347	49.0038	2.95959	100.646	1.74667	33.7903	0.282524		56.5823	9.30316	56.9679	5.2642	74.1104	4.15559	43.9908	0
TraesCS1D02G299700	0.216132	0	0.163733	0.071682	0.162051	0	0.172502	0		0	0.074256	0	0.105158	0.079594	0	0.159699	0
TraesCS1B02G281000	66.4309	80.0551	94.0404	99.4692	82.616	65.9497	85.5292	37.3157		49.8959	110.969	58.1119	100.5	59.7743	79.3717	44.393	32.8425
TraesCS1B02G374400	0	0	0	0	0	0	0	0		0	0	0	0	0	0	0	0
TraesCS1D02G316400	0.113555	0.449433	0	0.225713	0	0	0	0.374932		0.287243	1.05106	0	0.798564	0	0.865994	0.122256	0.163227
TraesCS1D02G240800	0	0	0	0	0	0	0	0		0	0	0	0	0	0	0	0
TraesCS1B02G299700	0.243008	14.4353	0.061497	27.0711	0.060819	28.0864	0.065199	29.5752		0.137184	7.2486	0.208206	6.81983	0	5.56774	0.266562	6.07822
TraesCS1B02G223800	470.868	357.281	435.264	205.484	411.199	75.8294	330.299	0.907407		84.3386	60.0043	34.441	48.5929	43.9196	3.95434	76.7823	0
TraesCS1D02G234300	0	0	0	0	0	0	0	0		0	0	0	0	0	0	0	0
TraesCS1B02G276900	209.083	153.423	392.176	159.567	345.848	250.7	340.957	324.398		84.5748	143.492	76.2811	118.972	139.317	75.4209	140.524	74.8242
TraesCS1B02G383500	0	0	0	0	0	0	0	0		0	0	0	0	0	0	0	0
TraesCS1B02G477600	0	0	0	0	0	0	0	0		0	0	0	0	0	0	0	0
TraesCS1B02G469000	0	0	0	0	0	0	0	0		0	0	0	0	0	0	0	0
TraesCS1B02G394400	811.596	433.764	1119.01	327.369	1429.05	80.1277	1470.56	45.0642		804.823	619.309	745.153	599.41	875.932	249.311	618.09	269.079
TraesCS1B02G340100	0	0	0	0	0	0	0	0		0	0	0	0	0	0	0	0
TraesCS1D02G177500	0	0	0	0	0	0	0	0		0	0	0	0	0	0	0	0
TraesCS1D02G095100	2.24901	31.0095	8.03036	76.2523	9.8652	142.238	14.1247	169.51		4.66469	58.8655	8.608	109.821	17.7888	221.023	11.829	213.239
TraesCS1B02G338200	0.288818	0	1.35157	0	0.667338	0	1.71573	0		0	0	0.155865	0	0	0	0	0
TraesCS1D02G014100	0	0	0	0	0	0	0	0		0	0	0	0	0	0	0	0.090366
TraesCS1D02G130700	0.117068	43.5246	1.06348	63.9519	1.84245	27.8547	2.13971	8.68997		0.394666	47.3015	0.590994	63.6743	2.49374	36.739	1.63524	7.47758
TraesCS1D02G052900	0	0	0	0	0	0.173824	0	0		0	0.088252	0	0	0	0.338505	0	0
TraesCS1B02G328800	0	0	0	0	0	0	0	0		0.243386	0.410886	0	0.176258	0	0	0	0
TraesCS1D02G291800	0	0	0	0	0	0	0	0		0	0	0	0	0	0	0	0
TraesCS1B02G252800	0	0.656052	0	1.1014	0	2.74989	0	1.09349		0	0.912432	0	2.22025	0	0.805943	0	1.36877
TraesCS1B02G328600	0	0	0	0.143485	0	0	0	0		0	0	0	0.143816	0	0.173572	0	0
TraesCS1B02G409000	0	0	0	0	0	0	0	0		0	0	0	0	0	0	0	0
TraesCS1D02G046900	0	0	0	0	0	0	0	0		0	0	0	0	0	0	0	0
TraesCS1D02G040600	0	0	0	0	0	0	0	0		0	0	0	0	0	0	0	0
TraesCS1D02G173300	6.53493	4.11747	8.42195	2.46161	8.11515	0.808289	11.0807	1.0124		9.96252	5.13427	11.4901	3.67324	14.0201	1.60628	10.3969	1.89116
TraesCS1B02G184000	20.9665	7.28135	33.4642	3.42889	21.6936	3.05231	21.6173	2.06783		22.082	7.09149	29.0975	2.96182	27.6985	1.59668	21.6729	2.01215
TraesCS1D02G303000	0	0	0	0	0	0	0	0		0	0	0	0	0	0	0	0
TraesCS1B02G319600	0	0	0	0	0	0	0	0		0	0	0	0	0	0	0	0
TraesCS1B02G448800	0	0	0	0	0	0	0	0		0	0	0	0	0	0	0	0
TraesCS1B02G421200	0	0	0	0	0	0	0	0		0	0	0	0	0	0	0	0
TraesCS1D02G116100	0	0.460669	0.46483	0.241887	0.319223	0	0.498867	0.258608		0.299352	0.359717	0.286331	0.156289	0.085005	0	0.138314	0.117745
TraesCS1D02G006900	1.43276	1.36437	4.29071	0.916792	1.60886	0.439492	2.6568	0		6.35391	15.2429	6.68511	16.8118	10.3609	2.72274	7.20399	0
TraesCS1D02G011500	0	0	0	0	0	0	0	0		0	0	0	0	0	0	0	0
TraesCS1D02G019500	0	0.36798	1.1801	0	0.263232	0	0	0		50.135	22.9695	67.6796	19.4938	38.7884	4.0686	23.4419	0.628316
TraesCS1D02G265600	0.248951	1.35199	0.659224	1.89268	0	2.26112	0.986595	3.48467		0	0.246066	0	0.261346	0	0.524943	0	0
TraesCS1D02G326600	0.93614	1.83816	0.706609	0.512608	0.350181	0	0.122322	0		0	0	0	0	0	0	0.492204	0
TraesCS1D02G012100	0	3.89118	0	1.64477	0	0	0	0		0	9.13407	0	16.6038	0	12.7925	0	0
TraesCS1B02G460900	0	0	0	0	0	0	0	0		0	0	0	0	0	0	0	0
TraesCS1B02G366300	0	0	0	0	0	0.519852	0	0		0	0	0	0	0	0	0	0.274363
TraesCS1D02G054600	0	0	0	0	0	0	0	0.18135		0	0.305484	0	0.231942	0	0	0	0
TraesCS1D02G052800	0	0	0.913094	0.400835	0.464699	0.742008	1.37777	0		0.47889	0.369458	1.02567	0	0.850251	0	0	1.65099
TraesCS1D02G213400	546.633	141.042	878.689	46.8921	1036.26	14.7582	669.244	1.12601		553.319	101.721	562.863	61.9448	986.947	34.7612	938.046	0
TraesCS1D02G007500	0	0	0	0	0.06353	0	0	0		0	0	0	0	0.06278	0	0	0
TraesCS1B02G421800	1.2374	4.84785	0	14.7518	0	158.381	0	268.944		0	1.57978	0	2.55342	0	16.9015	0	68.9367
TraesCS1B02G199900	1.89234	3.58664	0.35149	0.30377	3.93533	0	7.27569	0		1.12616	1.7214	1.30941	0	1.42388	0	6.9437	0
TraesCS1D02G325900	18.8256	4.55557	23.4401	3.00319	27.7237	1.64959	12.4864	0		0	0	0.155865	0.698712	0	0	3.76144	0
TraesCS1B02G302500	0	0	0	0	0	0	0	0		0	0	0	0	0	0	0	0
TraesCS1B02G446600	0	0	0	0	0	0	0	0		0	0	0	0.191016	0	0	0	0
TraesCS1B02G201200	0.996028	2.96543	0	3.99768	0	9.4133	0	6.84351		0	1.81422	0	5.17984	0	3.15585	0	4.06
TraesCS1D02G177600	0	2.96543	0	3.3314	0	8.23664	0	3.42176		0	0	0	0	0	0	0	0
TraesCS1B02G188600	0	0	0	0.718914	0	0	0	0		0	0	0	0	0	0	0	0
TraesCS1B02G224400	0	0	0	0	0	0	0	0		0	0	0	0	0	0	0	0
TraesCS1B02G430200	0	0	0	0	0	0	0	0		0	0	0	0	0	0	0	0
TraesCS1B02G381900	33.926	18.0425	34.5788	11.1279	33.7448	10.5304	34.9104	5.71424		28.457	14.4251	27.2994	9.47793	29.8357	8.9989	26.5594	8.47914
TraesCS1D02G173200	0	0	0.1384	0	0.068458	0	0	0		0.077144	0	0.408214	0	0.405215	0	0	0
TraesCS1B02G440000	0	0	0	0	0	0	0	0.160424		0	0	0	0	0	0	0	0
TraesCS1B02G243400	14.312	11.1308	12.3454	7.48343	16.7346	4.52144	17.8713	3.08301		7.23836	6.79707	6.76411	4.71672	11.083	3.0441	10.1029	0.976727
TraesCS1B02G242900	0	0	0	0.076797	0	0.150822	0	0		0	0.076613	0	0	0	0	0	0
TraesCS1D02G053000	0.164887	0.161626	0	0.108166	0	0	0	0		0	0.107365	0	0.226855	0	0	0	0.1161
TraesCS1B02G467300	0	1.18516	0	7.61799	0.089861	16.2786	0	2.76767		0	1.18699	0	9.16663	0	13.58	0	4.81409
TraesCS1D02G119800	0.060097	0.108028	0	0.036204	0.081159	0.071407	0.043867	0.135522		0.091742	0.036346	0	0	0.04042	0	0.060148	0
TraesCS1D02G172700	0.515318	0	0.259014	0.450157	0.128433	0.440006	0.267916	1.05049		0	0.334881	0	0.471301	0	0.14211	0	0
TraesCS1D02G062200	0	0	0	0	0	0	0	0		0	0	0	0	0	0	0	0
TraesCS1B02G276400	0	0	0	0	0	0	0	0		0	0	0	0	0	0	0	0
TraesCS1B02G330000	0.517543	0.127639	1.36993	0.25636	2.13195	1.2498	1.64891	0		0.108874	0.17026	0	0.090357	0.189375	0.108905	0.552245	0.092392
TraesCS1D02G209800	48.1875	4.86291	97.2965	1.16323	75.686	0.745119	75.2918	0.078691		21.2516	3.18457	28.8541	1.41355	56.4897	0.972868	60.0784	0.137503
TraesCS1D02G267900	0	0	0	0	0	0	0	0		0	0	0	0	0	0	0	0
TraesCS1B02G303500	0	0	0	0	0	0	0	0		0	0	0	0	0	0	0	0
TraesCS1D02G042800	1.06522	0	0.344681	0	0.45545	0	0.597291	0		0.255363	0	0.188808	0	0.55312	0	0	0
TraesCS1B02G455500	0	0	0	0	0	0	0	0		0	0	0	0	0	0	0	0
TraesCS1B02G407800	0	0	0	0	0	0	0	0		0	0	0	0	0	0	0	0
TraesCS1B02G324700	0	0	0	0.157561	0	0.917508	0	0.216448		0	0.465366	0	3.16054	0	3.91992	0	0.998707
TraesCS1B02G478500	0	0.110609	0	0.074068	0	0	0	0.461406		0	0	0	0	0	0.094763	0	0
TraesCS1B02G278800	15.159	6.27517	28.9025	3.98008	21.1041	1.09773	22.1004	0.348609		15.2354	7.95188	18.8148	4.13347	24.1346	2.61015	26.8192	0.201333
TraesCS1B02G426000	0	0	0	0	0	0	0	0		0	0	0	0	0	0	0	0
TraesCS1B02G183900	0	0.209793	0	0	0	0	0	0		0	0.138645	0	0	0	0.175656	0	0
TraesCS1B02G301700	25.3338	20.6623	16.2612	13.9825	19.8976	10.3748	17.7355	9.59692		25.6502	18.8106	17.4625	15.3142	19.0192	13.1026	18.6737	9.2689
TraesCS1D02G173900	0.165998	0	0	0.108871	0.248283	0	0.064853	0.067724		0.417158	0	0	0.057068	0.360607	0.2753	0	0
TraesCS1B02G276800	543.343	252.061	980.304	260.914	936.419	390.056	922.994	484.914		259.564	236.285	247.814	218.187	466.886	189.3	388.054	175.207
TraesCS1B02G477700	0	0	0	0	0	0	0	0		0	0	0	0	0	0	0	0
TraesCS1D02G007000	0.312047	0.30636	0.471073	0	0.817089	0	2.56876	0		3.14047	6.21294	2.02896	2.90864	3.51228	0.519598	2.95323	0.330715
TraesCS1B02G319500	0	0	0	0	0	0	0	0		0	0	0	0	0	0	0	0
TraesCS1B02G394500	99.5565	154.04	64.1981	69.237	129.159	23.6546	150.42	7.03317		68.8167	129.033	62.243	88.1475	44.449	15.5919	69.4399	11.2947
TraesCS1D02G116800	7.33028	3.9041	4.00687	3.45914	5.86376	1.20799	4.71285	1.36034		4.95009	5.99287	3.92327	14.5029	2.90629	6.47631	5.45706	3.36437
TraesCS1B02G340000	0	0	0	0	0	0	0	0		0	0	0	0	0	0	0	0
TraesCS1B02G461500	0	0	0	0	0	0	0	0		0	0	0	0	0	0	0	0
TraesCS1B02G422900	36.6492	14.1825	29.1283	3.40939	28.7578	3.01014	27.4698	1.69829		37.682	10.6993	26.8771	5.26418	15.7729	3.04178	13.3593	1.84326
TraesCS1B02G421500	9.77321	7.19334	9.3492	0.849587	29.7755	0	18.5237	0		0	0	3.68057	0	3.63066	0	4.06389	0
TraesCS1D02G125700	0	0	0	0	0	0	0	0		0	0	0	0	0	0	0	0
TraesCS1B02G430100	0	0	0	0	0	0	0	0		0	0	0	0	0	0	0	0
TraesCS1D02G316500	0	0	0	0.143485	0	0	0	0		0	0.410886	0	0	0	0	0	0
TraesCS1B02G224000	1506	395.821	1425.54	186.331	1501.89	44.519	1095.18	2.40822		1315.66	285.839	1206.88	154.285	1555.5	68.3122	1449.19	0.419262
TraesCS1D02G092700	40.5993	41.4898	53.6986	20.9489	64.4605	9.73544	72.8022	1.11004		41.9534	29.642	47.5754	26.6142	64.3073	17.6962	65.8518	4.79166
TraesCS1D02G313100	0	1.99575	0	6.05268	0	2.77817	0.094323	0.719193		0	0.70556	0.074882	3.03812	0	1.70703	0	0.340705
TraesCS1D02G305000	2.32015	0.713228	1.75266	0.286444	0.759737	0.187092	0.798808	1.18853		1.09601	2.08925	1.35402	0.905314	1.26762	0.363812	0.920401	0.617409
TraesCS1B02G382400	0	0	0	0	0	0	0	0		0	0	0	0	0	0	0	0
TraesCS1D02G213203	966.26	443.689	1075.03	349.503	1172	240.557	813.843	14.2925		388.356	167.948	218.383	154.872	347.634	66.0526	437.094	6.46736
TraesCS1B02G361100	0	0	0	0	0	0	0	0		0	0	0	0	0	0	0	0
TraesCS1B02G274100	5.493	1.84438	6.38912	0.522221	4.41842	0.254541	5.26132	0		2.17218	1.4914	4.43388	0.814826	1.92892	0.327722	3.38896	0.13913
TraesCS1D02G328700	1.00082	0.199843	0.912885	0.223206	1.70457	0.087969	1.34957	0		1.8683	0.223776	1.2956	0.335454	0.995449	0.115373	0.811827	0
TraesCS1D02G207200	2.20087	1.10532	1.51568	0.76759	1.66232	0.673822	2.1257	0.436412		4.37248	2.0911	3.60244	0.925779	3.05508	0.424076	2.72925	0.553289
TraesCS1B02G394100	35.0112	38.1037	27.5322	25.8036	67.9076	5.18834	71.3703	1.83125		19.0738	23.694	15.7697	29.7016	18.3561	25.5693	15.6233	8.07178
TraesCS1B02G416300	0	0	0	0	0	0	0	0		0	0	0	0	0	0	0	0
TraesCS1D02G213300	334.52	113.354	395.106	46.4486	416.517	11.692	302.924	1.11781		347.156	82.8321	347.725	40.8996	461.455	20.466	448.232	0
TraesCS1D02G003600	0	0	0	0	0	0	0	0		0	0	0	0	0	0	0	0
TraesCS1B02G184300	0.202666	0	0.457494	0.264205	0	0.257495	0	0.164204		1.18365	1.04492	0.983092	0.824015	0.726723	0.497148	0	0.140703
TraesCS1D02G163900	0	0	0.177247	0	0.087736	0	0.186062	0		0	0.154631	0.073874	0	0	0	0	0
TraesCS1D02G256200	0	0	0	0.049392	0	0	0	0		0	0	0	0	0	0	0	0
TraesCS1D02G214500	0.394379	0.129635	0.695834	0.173574	0.098451	0	0.311819	0		3.37995	0.345761	4.61284	0.091723	2.01906	0	0.420338	0
TraesCS1D02G173400	0	0	0	0	0	0	0	0		0	0	0	0	0	0	0	0.126367
TraesCS1B02G441200	0	2.4444	0	1.63702	0	3.49174	0	3.25232		0	4.18579	0	4.20667	0	3.25161	0	1.38078
TraesCS1B02G422000	0	0	0	2.60326	0	32.7675	0.996905	69.6979		0.971057	0	0	0	0	1.0981	0	7.84921
TraesCS1B02G381100	0	0	0	1.66204	0	0	0	0		0	0	0	0.812932	0	0	0	0
TraesCS1B02G384400	0	0	0	0	0	0	0	0		0	0	0	0	0	0	0	0
TraesCS1D02G265300	2.91003	0.670415	4.51723	1.57026	6.78349	0	10.1475	0.558099		2.5794	2.22517	3.36805	1.2919	5.94113	0.566607	8.03474	0
TraesCS1D02G047000	0	0	0	0	0	0	0	0		0	0	0	0	0	0	0	0
TraesCS1B02G328500	0	0	0.080115	0.285687	0	1.18639	0.164048	0.197031		0.263208	1.23841	0.385876	1.51843	0	0	0	0.325487
TraesCS1D02G227600	9.64996	2.01789	10.8955	1.57644	3.73659	0.294914	7.7931	0.374092		7.86623	3.97018	7.94477	2.20035	5.58192	0.576063	9.48953	0.081434
TraesCS1B02G310400	0	0	0	0.587897	0	1.11316	0	0		0.365794	1.11625	0.354116	1.15658	0	0	0	0.427429
TraesCS1D02G266000	533.027	183.558	1050.35	168.224	1037.22	215.772	1412.81	259.785		271.276	142.839	268.348	109.355	744.977	89.1583	667.563	72.3564
TraesCS1B02G466100	0.200218	0	0	2.53733	0	4.58173	0	25.2438		0	0	0.12153	0.95063	0	1.85195	0	9.66493
TraesCS1B02G408000	0	0	0	0	0	0	0	0		0	0	0	0.429312	0	0	0	0
TraesCS1B02G302400	0	0	0.072822	0	0	0	0.076886	0		0	0	0	0	0	0	0	0
TraesCS1B02G477800	0	0	0	0	0	0	0	0		0	0	0	0	0	0	0	0
TraesCS1D02G326100	0	0	0	0	0	0	0	0		24.926	8.24918	71.9911	1.85139	42.2604	2.33934	26.5192	0
TraesCS1D02G149800	0	0	0	0	0	0	0	0.052925		0.053791	0	0	0	0	0	0	0
TraesCS1B02G341300	0	0	0	0	0	0	0	0		0	0	0	0	0	0	0	0
TraesCS1B02G309600	0.190097	0.063304	0.385426	0.169701	0.333349	0	0.359307	0		0.376538	0.042549	0.369766	0.045581	0.425866	0	0.491603	0
TraesCS1B02G422500	4.70289	1.04337	5.26902	1.49645	3.63246	2.53985	3.21596	2.11074		4.20076	1.78382	3.48297	1.92662	2.97806	1.6841	1.91879	2.3621
TraesCS1B02G278700	0	0	0	0	0	0	0	0		0	0	0	0	0	0	0	0
TraesCS1D02G230700	0	0	0.065922	0	0	0.113911	0	0.072151		0.073505	0	0.055658	0	0.0644	0.074452	0.094968	0
TraesCS1B02G440100	0	0	0	0.081451	0	0	0	0.293252		0	0	0	0	0	0	0	0
TraesCS1B02G319900	0	0	0	0	0	0	0	0		0	0	0	0	0	0	0	0
TraesCS1B02G184200	0.202666	0	0	0.132102	0	0	0	0		0.169092	0	0	0	0	0	0	0
TraesCS1B02G350400	0	0	0	0	0	0	0	0		0	0	0	0	0	0	0	0
TraesCS1D02G062100	0	0	0	0	0	0	0	0		0	0	0	0	0	0	0	0
TraesCS1D02G095800	0	0	0	0	0	0	0	0		0	0	0	0	0	0	0	0
TraesCS1D02G061900	0	0	0	0	0	0	0	0		0	0	0	0	0.080796	0	0.121251	0
TraesCS1B02G276700	6.33677	17.3254	63.0787	9.65527	6.75523	20.6728	5.02312	36.175		256.492	1001.76	185.424	1182.14	359.412	1327	317.792	963.013
TraesCS1D02G017500	15.4548	0.754999	21.9808	0.708272	12.2328	1.09609	14.2347	0.441614		5.77766	0.152025	7.27296	0.270939	5.50254	0.260957	4.3345	0.497833
TraesCS1B02G338100	0.99457	0	0.644112	0	0.957193	0	0.447697	0		2.95285	0.279388	1.15141	0	1.3106	0	0.2266	0
TraesCS1B02G349400	0	0	0	0	0	0	0	0		0	0	0	0.632415	0	0	0	0.162119
TraesCS1D02G265900	8113.27	4322.52	15769.6	4722.92	11848	5671.72	12289.4	9018.22		3435.81	4878.09	3228.09	5247.29	5559.5	4619.52	4317.94	5329.77
TraesCS1D02G054400	0	0	0	0	0	0	0	0.05762		0	0.092111	0	0.097624	0	0.058843	0	0
TraesCS1D02G268100	0	0	0	0	0	0	0	0		0	0	0	0	0	0	0	0
TraesCS1B02G394700	0.338323	16.0635	0.170802	13.8923	0.422676	3.70283	0.180447	13.0718		0	11.3391	0.071315	16.0255	0.082943	4.30159	0.121468	4.43607
TraesCS1D02G112100	0	0	0	0	0	0	0	0		0	0	0	0	0	0	0	0
TraesCS1D02G063600	0	0	0	0	0	0	0	0		0	0	0	0	0	0	0	0
TraesCS1D02G326300	3.54672	0.5301	2.88896	0.744286	7.0433	0	4.20063	0		6.56087	3.17921	6.07872	1.04807	12.1121	0.211002	8.06367	0
TraesCS1B02G350000	0	0	0	0	0	0	0	0		0	0	0	0	0	0	0	0
TraesCS1B02G421700	5.69032	2.25138	9.51778	3.09609	14.5971	12.1929	9.72385	10.9969		0.879221	2.1005	1.99528	2.26317	3.32097	4.62909	3.65733	3.90987
TraesCS1D02G164000	0	0	0	0	0	0	0	0		0	0	0	0	0	0	0	0
TraesCS1B02G338400	21.5386	0	24.2131	0.919967	39.734	1.66339	17.504	0		3.35323	5.39579	19.5539	0	26.8953	1.16967	12.4634	0
TraesCS1D02G308300	0	0	0	0	0	0	0	0		0	0	0	0	0	0	0	0
TraesCS1B02G316700	0.265443	0.198777	0.100887	0.044403	0	0	0.053698	0		0.281559	0.133555	0.558498	0.047671	0	0	0	0
TraesCS1B02G386300	0.69207	0.173478	1.4969	0.119211	1.72034	0.74059	2.12578	0.154012		5.34023	0.539764	7.88578	0.184986	7.34101	0.293992	6.26021	0.101145
TraesCS1B02G399800	0	1.04622	0	0	0	0	0	0		0	0	0	0	0	0	0	0
TraesCS1B02G189600	1.06674	0	8.89462	0.718914	1.60479	0	0	2.77886		0.822547	0	4.28741	0.699174	6.94028	0	11.2215	1.45521
TraesCS1D02G138900	3.59817	0	2.29561	0	0	0	1.15079	0		0	0.727095	3.96571	0	1.07302	0	0.764339	0
TraesCS1B02G415000	0	0	0	0	0	0	0	0		0	0	0	0	0	0	0	0
TraesCS1D02G057600	96.5906	50.8271	110.664	25.7591	178.195	21.6241	237.283	27.6096		118.558	61.569	134.24	73.6795	141.878	64.5048	155.667	48.8406
TraesCS1D02G008700	0	0	0	0	0	0	0	0		0	0	0	0	0	0	0	0
TraesCS1D02G306900	0	0	0	0	0	0.495806	0	0		0	0	0	0	0	0	0	0
TraesCS1D02G263500	5.43791	2.14142	7.85164	0.684392	3.81387	0.741481	6.8454	0.387929		4.83123	3.78232	4.68768	1.08595	2.53687	0.567681	3.74023	0.665573
TraesCS1B02G184600	0	0	0.164397	0.142201	0	0	0	0		0.182172	0	0	0	0	0	0	0
TraesCS1B02G478300	0	0	0	0.090311	0	0	0	0		0	0	0	0	0	0	0	0
TraesCS1D02G061800	0	0	0	0	0	0	0	0		0	0	0	0	0	0	0	0
TraesCS1D02G022000	69.8184	78.3299	65.3779	71.9331	62.7094	35.3047	39.8591	7.10319		105.03	81.0726	91.6849	83.1943	68.1111	40.1004	57.1653	2.63188
TraesCS1B02G276300	0	0	0	0	0	0	0.510527	0		0	0	0	0	0	0	0	0
TraesCS1D02G044400	0	0.371297	0	0	0	0	0	0		0	0.04985	0	0	0	0	0	0
TraesCS1D02G063700	0	0	0	0	0	0	0	0		0	0	0	0	0	0	0	0
TraesCS1B02G407900	0	0	0	0	0	0	0	0		0	0	0	0	0	0	0	0
TraesCS1B02G238800	0	0	0	0.109946	0	0	0.130953	0		0.140441	0	0	0	0	0	0	0
TraesCS1B02G460200	0	0	0	0	0	0	0	0		0	0	0	0	0	0	0	0
TraesCS1B02G328400	0	0	0	0	0	0	0	0		0	0.742682	0	0	0	0	0	0
TraesCS1D02G268000	0	0	0	0	0	0	0	0		0	0	0	0	0	0	0	0
TraesCS1D02G173100	0	0	0	0	0	0	0	0		0	0	0	0	0	0	0	0
TraesCS1D02G266100	198.202	106.762	429.197	104.266	447.737	169.424	500.04	226.35		148.779	196.38	159.374	165.63	368.852	147.575	306.577	150.236
TraesCS1B02G389500	1.52763	1.89585	2.82363	1.39687	2.3639	1.87335	3.28751	1.97848		1.04902	1.58689	0.609017	1.35374	0.635325	0.733729	0.830863	0.691361
TraesCS1D02G014400	6.40696	1.56078	8.58861	1.30555	4.7873	1.01816	4.95183	0.64917		5.17982	0.774713	2.91672	0.407413	3.16091	0.491583	6.37858	0.27826
TraesCS1B02G296000	0.90492	0.225473	0.515505	0.251808	0.339815	0.595172	0.608193	1.00484		0.639036	0.252236	0.777532	0.161841	0.785416	0.129897	0.663913	0.71589
TraesCS1B02G362600	3.28279	1.71052	1.13347	0.946864	2.77398	0.196326	2.4678	0		3.16157	2.49618	2.69672	1.44161	1.47404	0.321402	2.38224	0.109003
TraesCS1B02G240800	0	0	0	0	0	0	0	0		0	0	0	0	0	0	0	0
TraesCS1D02G178200	6.47103	0.506894	8.815	0.243816	8.09105	0	12.2679	0.282251		4.63593	0.566427	6.41399	0.362943	4.72435	0.07284	8.43625	0.061765
TraesCS1D02G012600	4.79657	1.57617	7.05161	1.05517	4.7892	0.517392	7.05378	0		1.34473	0.437819	1.25122	0.83604	0.68177	0	0.709342	0
TraesCS1B02G426100	0	0	0.207218	0	0.068332	0	0	0.075552		0.077003	0	0.058213	0.258725	0	0.077897	0	0
TraesCS1D02G316800	0.114082	0.677209	0.086383	1.51157	0.08551	0.593804	0	1.78897		0.192371	3.6952	0	3.52917	0	2.41616	0	0.409872
TraesCS1D02G173000	0.639208	0.207196	0	0.138668	0	0.270005	0	0.172322		0	0	0	0.143816	0	0.173572	0.217588	0
TraesCS1B02G402300	0	0	0	0	0	0	0	0		0	0	0	0	0	0	0	0
TraesCS1B02G200600	0.136029	0.271555	0.207828	0	0.357719	0.268926	0.055003	0.17024		0.057702	0.410437	0.087989	0.048822	0	0.058772	0	0
TraesCS1D02G043900	3.04918	4.60723	2.64291	2.96235	2.18765	1.43032	3.82263	0.629268		2.87339	7.18724	2.73001	3.854	2.44693	3.09386	4.20002	1.24823
TraesCS1D02G289100	0.408831	4.14744	0.075618	8.27209	0.220267	7.52095	0.09373	11.4278		0.160129	6.66181	0.190569	5.59053	0	6.3091	0	5.29512
TraesCS1B02G313900	0	0	0	0	0	0	0	0		0	0	0	0	0	0	0	0
TraesCS1D02G313400	0	0	0	0	0	0	0	0.275584		0	0	0	0	0	0	0	0
TraesCS1D02G178100	0	0	0	0	0	0	0	0		0	0	0	0	0	0	0	0
TraesCS1D02G232800	0	0	0	0	0	0	0	0		0	0	0	0.135804	0	0	0	0
TraesCS1D02G063900	0	0	0	0	0	0.190319	0	0		0	0	0	0	0	0	0	0
TraesCS1D02G023200	6.31447	0	22.396	0.9098	16.5983	1.62819	3.18	11.3947		34.5229	5.89352	81.8698	5.35443	50.8572	1.1413	43.8345	2.68598
TraesCS1B02G220100	31.2461	3.40275	71.967	0.528569	59.4793	0	51.5416	0.183663		15.7727	3.8705	23.5578	0.764123	38.5803	0.368996	49.0403	0.313356
TraesCS1B02G383000	0	0	0	0	0	0	0	0		0	0	0	0	0	0	0	0
TraesCS1B02G276200	0	0	0.094898	0	0.845642	0.162701	0	0		0	0	0.157648	0	0.459546	0	0	0.08971
TraesCS1D02G000700	0	0	0	0.104773	0	0	0	0		0	0.104051	0	0.330012	0	0	0	0
TraesCS1B02G267100	37.1571	15.8883	37.5787	8.19567	38.6098	8.3504	46.6606	8.51012		43.8235	15.4612	44.3035	10.0863	36.9641	10.5126	45.8135	13.669
TraesCS1B02G287400	3.2608	7.59638	5.92605	3.83131	3.9292	5.62761	3.93018	3.92079		3.19516	5.03538	4.78561	4.09366	3.88164	3.82591	5.53805	2.86985
TraesCS1D02G110600	0.394379	1.24079	0.107658	0.441333	0.207472	0.170243	0.104865	1.18877		0.340772	2.6558	0.346309	0.745846	0.19652	0.442223	0.430352	0
TraesCS1B02G444900	0	0	0	0	0	0	0	0		0	0	0	0	0	0	0	0
TraesCS1B02G390200	1.2098	1.57962	1.6394	1.6122	1.68646	0.793271	1.3884	0.071779		22.3986	30.3942	14.8451	13.1099	14.0768	3.1356	27.3293	0.962633
TraesCS1B02G185500	0	2.00707	0	0	0	0	0	0		0	0	0	0	1.57961	0	0	0
TraesCS1D02G265800	1368.52	506.371	2315.41	436.719	1997.75	584.718	2236.25	730.784		727.745	526.111	709.297	426.527	1344.56	361.943	1152.87	353.033
TraesCS1D02G012000	1.84175	48.9463	1.92683	66.0724	2.12101	15.0023	0.781328	9.41243		1.19027	119.63	0.794993	236.117	1.34296	139.999	0.750729	58.6887
TraesCS1B02G463600	0	0	0	0	0	0	0	0		0	0	0	0	0	0	0	0
TraesCS1D02G240900	0.171889	0.328026	0	0	0	0	0.255838	0		0	1.23362	0.789867	0.222025	0.717823	0	0.662389	0
TraesCS1D02G011900	0	0	0	0	0	0	0	0		0	0	0	0	0	0	0	0
TraesCS1D02G265500	0	0	0	0	0	0	0	0		0	0	0	0	0	0	0	0
TraesCS1B02G421600	2.4433	1.19889	3.73968	0.849587	6.51338	0	4.87465	0		0	0	0.736114	0	0.907664	0	0	0
TraesCS1B02G236500	0.380236	1.24217	0.917971	0.951262	1.28134	1.14916	1.4874	1.01779		1.05056	0.805469	1.24786	0.939032	1.07281	1.34106	1.25039	0.228339
TraesCS1B02G318300	0	0	0	0	0	0	0	0		0	0	0	0	0	0	0	0
TraesCS1B02G225100	0	0	0	0	0	0	0	0		0	0	0	0	0	0	0	0
TraesCS1B02G184100	1.46925	0.291606	4.08436	0.390634	6.3899	0.128036	9.7173	0		6.17751	2.08223	12.0182	0.901719	16.8283	0.250645	7.24754	0
TraesCS1B02G223700	147.604	115.57	102.811	88.8905	174.954	40.4698	116.725	0.635743		21.9915	39.6804	7.83984	39.5653	30.5839	10.3976	54.3999	0.929339
TraesCS1D02G270300	0.27013	0.133105	0.408421	0	1.01135	0.174742	0.319969	0		1.02215	0	0.92932	0	0.888108	0	2.44236	0
TraesCS1B02G460800	0	0	0	0	0	0	0	0		0	0	0	0	0	0	0	0
TraesCS1B02G329100	0	0.265172	0	0.249518	0	0.493241	0	1.31606		0	1.97908	0	2.16951	0	1.36815	0	0.086699
TraesCS1D02G228200	0	0	0	0	0	0	0	0		0	0	0	0	0	0	0	0
TraesCS1B02G408700	0	0	0	0	0	0.184486	0	0		0	0	0.089049	0	0	0	0	0
TraesCS1B02G455600	0	0	0	0	0	0	0	0		0	0	0	0	0	0	0	0
TraesCS1B02G276100	0	0	0	0	0	0	0	0		0	0	0	0	0	0	0	0
TraesCS1B02G421400	11.2564	4.88069	12.4876	0	26.8396	0	17.3278	2.25441		0	1.61549	1.53688	0.870846	6.56161	0	2.83572	0.876027
TraesCS1B02G421300	7.21725	2.36749	3.67397	0	12.7951	0	5.71258	4.28339		0.936707	0	0	0	0	0	0	0
TraesCS1B02G340200	7.00547	3.25866	9.8734	1.36483	5.46799	1.16534	4.01525	0.056747		1.67337	0.319228	2.28772	0.341754	1.72436	0.293858	0.67658	0.049825
TraesCS1D02G021900	20.5685	7.04346	10.5534	3.03926	12.5557	0	5.89826	0		27.6351	4.32061	20.2066	1.16049	24.636	1.36032	16.8491	0
TraesCS1D02G063500	0	0	0	0	0	0	0	0		0	0	0	0	0	0	0	0
TraesCS1B02G341500	0.161119	0	0.85099	0.105768	0.241031	1.03482	0.2522	1.18443		0	0	0	0	0	0	0	0
TraesCS1B02G460000	0	0	0	0	0	0	0	0		0	0	0	0	0	0	0	0
TraesCS1B02G404100	0	0	0	0	0	0	0	0		0	0	0	0	0	0	0	0
TraesCS1B02G365400	0.729475	0.290951	0.60961	0.097484	1.09588	0.192044	2.82651	0		2.84453	0.976756	4.65974	0.835899	5.37678	0.062894	5.46688	0
TraesCS1D02G326800	12.4494	6.05085	5.9638	2.7599	17.0612	1.66339	2.97206	0		5.12863	0.945632	14.8559	0	9.89348	0	10.4953	0
TraesCS1D02G020600	0.280121	0.275803	0	0.369242	0.104852	0.180957	0.11041	0.459686		0	0.09186	0	0.097363	0	1.17371	0	1.09544
TraesCS1B02G365800	0.355673	0.085499	0.652345	0.28641	0.645253	0.225488	0.276269	0		0.654686	0.343906	0.991781	0.367213	1.08361	0.294796	1.12826	0
TraesCS1D02G316300	0.127047	0	0	0.311665	0	0	0	0		0.639342	6.0302	0.571597	7.12008	0	4.03994	0	0.485996
TraesCS1B02G422600	0	1.29016	0.426547	1.85003	0	1.68512	0.292871	0		0.15775	2.32032	0.806205	6.3028	0.13588	1.86215	0.195145	1.05391
TraesCS1B02G328700	0	0.828784	0	0.970679	0	0.626621	0	0.861609		0	0.802368	0	1.61856	0	1.88682	0	0.158906
TraesCS1B02G390300	0	0.155087	0.119261	0.311388	0.118215	0	0	0		10.0698	6.72859	10.256	2.72543	5.19155	1.70896	2.69946	0.694029
TraesCS1D02G277700	8.55156	11.9889	12.154	16.1421	7.44386	10.4189	9.74931	18.574		8.58729	19.2856	8.83336	14.1464	14.5226	13.4119	9.4824	12.7375
TraesCS1D02G270900	42.2585	67.5979	58.9488	99.1026	53.4875	75.1179	57.2829	40.3236		49.9138	95.0728	54.8145	107.757	56.919	93.3051	52.1641	44.2576
TraesCS1D02G062000	0	0	0	0	0	0	0	0		0	0	0	0	0	0	0	0
TraesCS1B02G371600	8.10682	5.64041	11.9147	2.35838	11.4977	4.09949	13.9486	6.36662		13.4651	9.77594	13.9362	1.79265	11.8456	0	15.3967	1.42127
TraesCS1B02G275800	0.962054	1.82552	3.33955	0.252126	2.87372	0.434249	3.79452	0		1.30479	0.120999	1.32142	0.137003	1.32047	0	0.436454	0
TraesCS1D02G323000	0	0	0	0	0	0.247903	0	0		0	0	0	0	0	0	0	0
TraesCS1B02G319700	0	0	0	0	0	0	0	0		0	0	0	0	0	0	0	0
TraesCS1D02G099300	0	0	0	0	0	0	0	0		0	0	0	0	0.959569	0	0	0
TraesCS1B02G316000	1.82609	4.6345	1.26383	1.80113	1.8218	2.93928	1.4335	3.86048		1.14913	7.3591	1.51046	4.31477	1.21686	2.03023	1.44317	0.646077
TraesCS1D02G327400	0	0	0	0	0	0	0	0		0	0	0	0	0	0	0	0
TraesCS1D02G308400	0	0	0	0.05242	0	0	0	0		0	0	0	0	0	0	0	0
TraesCS1B02G286500	100.507	75.3588	78.9562	58.9315	93.4586	45.7076	60.6249	55.7776		69.2538	42.1963	66.3387	38.4204	66.0526	31.0754	55.493	49.9216
TraesCS1D02G255800	23.0895	8.92685	22.1124	6.4795	22.385	8.21624	25.8142	9.56454		20.7871	9.02051	21.4159	8.42271	21.2111	10.2487	22.346	11.5696
TraesCS2A02G312900	0	0	0.10527	0.092632	0.052036	0.091253	0.167959	0		0	0	0.134317	0.099377	0	0	0.152994	0.507112
TraesCS2A02G076400	0.472777	0.233691	0.268402	0	0.724813	0.153626	2.34559	0		1.09561	0.333519	0.894516	0.082949	1.98935	0	1.39608	0
TraesCS2A02G320600	0	0	0	0.529724	0	0	0	2.68773		0	0	0	0	0	1.87579	0	1.08842
TraesCS1D02G387700	0	0	0	0	0	0	0.445757	0		0	0	0	0	0	0	0	0
TraesCS2A02G300700	1.06313	0.440371	0.067219	0.236018	0.132986	0.116114	0.284466	0		0.224835	0.059026	0.510399	0.126004	0.131283	0.075871	0.483769	0.064337
TraesCS2A02G157400	243.687	56.8702	320.512	30.48	182.9	12.4758	230.861	10.4174		208.269	78.2826	233.398	44.3453	167.458	20.8902	186.875	9.202
TraesCS1D02G401700	4.94958	7.27177	0	2.60326	3.77565	19.0119	0.996905	43.5343		0	6.20542	0	0.87544	0	5.294	0	16.9525
TraesCS2A02G267200	0.588798	0.956835	1.03416	2.81724	0.586632	0.499529	1.82247	0.477608		0.655429	2.1539	0.835341	2.79984	4.65241	0.804306	3.43568	0.546311
TraesCS1D02G438900	0	1.21017	0	5.5198	0	1.66339	0	0		0	0.858271	0	2.35452	0	1.16967	0	0.901311
TraesCS1D02G331800	390.793	237.74	675.139	91.11	540.329	48.4712	469.247	0		353.497	161.85	462.157	87.5184	652.864	35.4428	723.016	0
TraesCS2A02G460900	0	0	0	0	0	0	0	0		0	0	0	0	0	0	0	0
TraesCS1D02G381100	320.027	191.17	535.014	105.802	512.766	50.6682	457.756	38.9433		273.943	182.458	282.104	142.266	280.475	54.5835	199.084	65.8426
TraesCS2A02G472100	7.17719	4.70673	8.5616	3.36328	10.6833	1.49573	9.11438	1.6838		34.2011	13.6868	40.0089	6.36225	25.3144	1.32826	29.452	0.36034
TraesCS2A02G048900	0	0	0	0	0	0	0	0		0	0	0	0	0	0	0	0
TraesCS2A02G114200	44.9537	2.82797	96.8488	1.53667	89.6081	0.999059	66.0644	0.402882		28.5609	3.25301	37.6641	0.933281	51.4914	0.321722	57.9194	0.409734
TraesCS2A02G310100	3.48425	3.01952	3.13621	1.36376	3.28625	1.6723	2.96143	2.4413		4.56093	2.12288	2.30501	1.03153	4.19172	1.95543	3.72321	1.29028
TraesCS1D02G330000	0	0	0	0	0	0	0	0.108917		0	0	0	0	0	0	0	0
TraesCS2A02G082300	0	0	0	0	0	0	0	0		0	0	0	0	0	0	0	0
TraesCS2A02G322900	2.2254	0.98164	2.74086	0.281607	3.36227	0	2.36841	0.116854		2.75317	1.34011	2.58687	0.303611	4.12137	0.11929	3.47178	0
TraesCS2A02G485800	0	0	0	0	0	0	0	0		0	0	0	0	0	0	0	0
TraesCS2A02G264000	24.2046	11.0425	21.3374	4.44828	15.6775	1.60094	25.0365	0.712741		19.3715	11.0461	16.2066	2.6496	6.93761	2.75623	10.6424	0.463087
TraesCS1D02G443800	0	0	0	0	0	0	0	0		0	0	0	0	0	0	0	0
TraesCS2A02G178100	28.505	6.33088	12.5612	2.57643	12.9309	0.978613	19.079	0.621046		18.3699	16.1876	21.9739	6.07732	18.2453	0.742037	22.0603	0.449639
TraesCS2A02G063000	0.543487	0.632576	0.539771	0.422327	0.416947	0.210305	0.644953	0.450653		0.345888	0.408841	0.371972	1.08555	0.521961	1.54188	0.102217	0.704302
TraesCS1D02G328900	1.82126	1.2794	3.07618	0.586621	2.58485	0.177834	2.72807	0		1.88863	0.271418	1.44028	0.387457	2.01231	0.174904	1.04413	0
TraesCS2A02G411900	0	0	0	0	0	0	0	0		0	0.858271	0	0.925694	0	1.16967	0	0
TraesCS2A02G034500	0	0	0	0	0	0	0	0		0	0	0	0	0	0	0	0
TraesCS2A02G414400	0	0	0	0	0.15205	0	0.054561	0		0	0	0	0	0.150923	0	0	0
TraesCS1D02G362100	0	0	0	0.223695	0	0.146477	0	0.185796		0	0	0	0.158324	0	0.095383	0	0
TraesCS2A02G150800	0	0	0	0.115367	0	0	0.127279	0		0	0.128268	0	0.114104	0	0	0.221845	0
TraesCS2A02G164400	0	0	0	0	0	0	0	0		0	0	0	0	0	0	0	0
TraesCS2A02G329300	0	0.49654	0	0	0.188398	0	0.298871	0.414031		0.105862	0.165656	0.079013	0.351828	0	0.106005	0	0
TraesCS2A02G048500	0.712072	0	0.891473	0	0.354625	0	4.17411	0		0.987079	0	0.283722	0	1.01292	0	1.19795	0
TraesCS2A02G350400	1.86436	0	0	0	0.534221	0	0.590262	0		0	0	42.7916	1.34472	0	0	0.924385	0
TraesCS2A02G049300	0.918716	0.300807	0.1156	0	0.572824	0	0.961289	0		0.25692	0	0	0	0.111281	0	0	0
TraesCS1D02G401500	2.4433	9.59112	0	33.9835	0.930483	188.217	0	277.056		0.954144	6.94282	0	17.4512	0	66.0276	0	86.7823
TraesCS1D02G388400	0	0	0	0.296376	0	0	0	0.736638		0	0	0	0	0	0.353557	0	0.300365
TraesCS1D02G369000	0	0	0.203657	0.088868	0.20172	0	0.106378	0.331955		0	0.353935	0.168536	0.093851	0.098419	0	0.143305	0.191957
TraesCS2A02G090200	0.298004	2.66087	0.67773	5.08257	0.149026	1.68734	1.42982	4.27769		0.755202	3.56194	0.189717	4.14771	0	2.28636	0.215631	1.14902
TraesCS1D02G432100	0	0	0	0	0	0	0	0		0	0	0	0	0	0	0	0
TraesCS2A02G167800	0	0	0	0	0	0	0	0		0	0	0	0	0	0	0	0.075314
TraesCS2A02G461300	68.9656	8.83669	84.3918	2.44242	32.9811	2.25636	13.8719	0.799055		86.6885	20.3483	112.286	6.15548	56.7467	1.45307	19.268	0.274162
TraesCS2A02G263900	0	0	0.125204	0	0	0	0	0		0	0	0	0	0	0	0	0
TraesCS2A02G062700	0	0.064121	0	0.128916	0	0.423474	0	0.107212		0	0	0	0	0	0	0	0
TraesCS2A02G453000	0	0	0	0	0	0	0	0		0	0	0	0	0	0	0	0
TraesCS1D02G401300	0	2.82956	0	0	0	4.26081	0	0		0	0	0	0	0	0	0	0
TraesCS2A02G156700	7.01666	2.5843	11.3151	1.44818	9.44199	10.2546	12.8293	14.7863		9.78972	3.7022	11.3444	4.85265	11.8749	4.85418	9.08233	13.9121
TraesCS2A02G262400	103.915	63.7901	88.9665	30.9033	61.0646	9.33319	70.8143	4.24038		119.15	81.6148	113.542	40.7252	84.0157	15.97	101.889	8.92565
TraesCS1D02G381200	22.1394	38.579	3.91082	20.5949	4.81611	12.7288	4.71957	3.41291		7.24182	31.1675	4.4706	14.5318	0.797916	6.54875	1.65024	2.13881
TraesCS2A02G439600	0	0	0	0	0	0	0	0		0	0	0	0	0	0	0	0
TraesCS1D02G426500	0	0	0	0	0	0	0	0		0	0	0	0	0	0	0	0
TraesCS2A02G061800	0	0.127584	0	0	0	0	0	0.053331		0	0.085748	0	0.091852	0	0	0	0
TraesCS2A02G505100	0	0	0	0	0	0	0	0		0.994914	1.3744	0	0	0	0	0	0
TraesCS2A02G050800	5.76654	7.74906	10.1344	5.74296	5.37404	0.720871	6.24598	0.071629		4.41049	7.65035	4.94275	4.82697	3.77277	1.11072	5.14572	0.28499
TraesCS2A02G164500	0	0	0	0	0	0	0	0		0	0	0	0	0	0	0	0
TraesCS2A02G460600	48.1597	1.84413	60.4931	3.27835	45.8977	4.39205	47.9874	3.93105		54.0211	14.5364	98.6896	2.98929	88.7379	3.61904	107.552	15.0465
TraesCS1D02G328800	0	0	0	0.086115	0	0.337875	0	0		0	0.08578	0	0.091035	0	0.109724	0	0
TraesCS2A02G034400	0	0	0	0	0	0	0	0		0	0	0	0	0	0	0	0
TraesCS2A02G075000	0.147049	0	0.037312	0.06583	0	0	0	0		0.583635	0.033061	0.576297	0.070981	0	0	0	0
TraesCS2A02G034100	0	0	0	7.18914	0	8.83434	0	0		0	2.60549	0	15.3818	0	23.0458	0	0.727608
TraesCS2A02G061900	0	0	0	0	0	0	0	0		0	0	0	0.040283	0	0	0	0
TraesCS2A02G036100	0	0	0	0	0.059453	0.104041	0	0.085907		0	0.158713	0	0.056544	0.058834	0	0.173885	0.057725
TraesCS1D02G417500	0	0.420102	0	0.18304	0	0.374433	0	0		0	0.119194	0	0.146546	0	0	0	0
TraesCS2A02G110100	40.0471	18.4477	52.4762	9.68025	27.9475	2.67053	34.3891	0.904411		38.222	13.9451	38.9471	5.74959	29.4102	1.50168	24.2053	2.05815
TraesCS2A02G528200	0	0.186736	0	0.125085	0	0.246062	0	0.311819		0	0.125066	0	0	0	0.080328	0	0.13624
TraesCS2A02G013300	0	0	0.23685	0	0	0	0	0		0	0	0	0	0	0	0	0
TraesCS2A02G063600	1.78958	0.697091	2.00543	0.367139	1.57019	0.592641	1.25448	1.37021		2.24057	0.56988	2.688	0.395799	2.15741	1.25558	1.72179	0.990872
TraesCS2A02G266900	4.74382	24.0598	5.76883	18.7985	7.86276	10.7375	12.5687	10.5259		3.2272	15.226	3.62797	18.0791	2.70734	7.34636	3.71795	6.8735
TraesCS2A02G276500	0	4.72841	2.50348	7.81597	3.02182	30.6839	8.43864	53.8133		0.862572	8.95566	2.52298	15.5085	0	25.0986	0	42.4707
TraesCS2A02G048000	15.2919	2.94481	26.482	1.07644	28.6671	2.42872	43.3109	1.78154		14.0607	2.99142	13.4102	1.65058	19.7966	0.664778	14.874	0.940967
TraesCS1D02G354300	0.975332	0.459061	1.04743	0.192299	1.20766	0.151676	2.90646	0		3.11947	1.31228	4.55934	0.703505	6.66474	0.149411	5.45018	0
TraesCS2A02G011800	0	0	0	0	0	0	0	0		0	0	0	0	0	0	0	0
TraesCS2A02G340200	0	0	0	0	0	0	0	0		0	0	0	0	0	0	0	0
TraesCS2A02G067700	25.7665	16.9977	23.204	7.13843	17.5354	5.91292	16.6292	3.68348		24.2784	11.8321	24.4983	5.94144	16.0752	3.01413	14.2482	2.40955
TraesCS2A02G233200	0	0	0	0	0.63348	0	0	0		0.65062	0	0.945596	1.08944	0	0	0	1.71241
TraesCS1D02G401600	0	0	0	0.538533	0.614008	0	0	0.683693		0	0	0	0	0	0	0	0
TraesCS2A02G529100	0	0	0	0	0	0	0	0		0	0	0	0	0	0	0	0
TraesCS2A02G480000	0.535789	0.349284	0.403756	0	0.534027	0	0.277937	0		0.773945	0.231683	0.596729	0.244336	1.15989	0	1.3986	0
TraesCS1D02G381600	0	0	0	0	0	0	0	0		0	0	0	0	0	0	0	0
TraesCS2A02G460500	1.02451	0	0	0.822383	0	0	0	0.934883		0	2.74022	0	0.965944	0	0	0	0.799547
TraesCS2A02G351800	5.12255	0.972794	8.05256	0.822383	4.21509	0	7.39247	0		3.88614	0.913407	1.14231	0.965944	10.1062	1.27925	8.65698	0
TraesCS1D02G352800	0	0	0	0	0.648855	0	0	2.18263		0.666062	1.0422	1.45239	0	0.609956	0	2.62388	0
TraesCS1D02G377200	0	0.274962	0.428719	0.737227	0.427265	0	1.07879	0		2.36889	1.63369	2.68757	0.379782	1.40852	0	3.10478	0
TraesCS2A02G298500	1.54856	2.07287	2.65293	2.04564	2.51301	1.00338	3.98261	2.75973		3.30075	5.21792	2.22544	4.23628	2.39927	3.08647	2.61678	2.02221
TraesCS2A02G460800	287.946	38.9123	563.081	24.9879	289.983	10.935	270.909	1.70546		283.223	50.7783	401.008	17.3755	388.651	6.80649	345.852	0.906132
TraesCS2A02G297200	0	0	0	0	0	0	0	0		0	0	0.861214	0	0	0	0.574506	0
TraesCS2A02G062900	0.073368	0.504117	0	0	0	0	0	0		0	0	0	0	0	0	0	0
TraesCS2A02G258600	95.5517	40.6684	125.568	22.8139	100.657	8.76326	108.893	1.37933		125.701	43.2395	141.631	19.8614	102.389	4.29779	146.347	0.550718
TraesCS1D02G422300	0	0	0	0	0	0	0	0		0	0	0	0	0	0	0	0
TraesCS2A02G519400	0	0.068639	0.052269	0.045996	0.206692	0	0	0		0.174303	0.092208	0.132872	0.098703	0.153188	0	0.075983	0
TraesCS1D02G385700	0	0	0	0	0	0	0	0		0	0	0	0	0	0	0	0
TraesCS2A02G294000	274.916	223.931	275.327	159.636	335.22	73.0055	193.155	45.9651		210.324	136.797	236.535	118.555	247.009	63.7726	209.338	59.2544
TraesCS2A02G339300	0.906809	0.899945	0	0	1.94782	2.14678	1.36964	0		0.698017	1.09425	0	0	2.33134	0	1.23699	0
TraesCS2A02G150900	0.286644	0.423087	1.29253	0.755204	0	0.395385	0.45141	0		1.71482	4.77548	2.85727	1.83167	1.09948	1.96129	2.88336	0
TraesCS2A02G471600	5.34158	3.73491	5.18184	2.9152	6.38441	2.19715	5.42102	1.3136		9.5529	6.1059	11.0211	3.78942	8.67893	1.92314	9.85118	1.76207
TraesCS2A02G157300	0.119054	2.51974	0.588562	2.71739	0.268473	0.393197	0.048287	0.597149		0.455023	5.32153	0.309379	4.3035	0.445053	0.474273	0.330622	0
TraesCS2A02G486000	0	1.1524	0	1.29393	0	0	0	0		0	5.11216	0	10.7588	0	11.5449	0	3.01674
TraesCS2A02G382200	3.99673	1.9541	3.9184	1.3094	2.54862	0.099195	2.98015	0		3.16667	1.91699	4.32502	1.7263	3.75878	0.324743	3.15359	0
TraesCS1D02G411500	0	0	0	0	0	0	0	0		0	0	0	0	0	0	0	0
TraesCS2A02G177600	1.95033	1.13062	1.28034	0.611813	0.963484	0.371116	0.966063	0.475909		1.53673	0.708972	1.43874	0.344301	0.968246	0.219185	0.947004	0.512771
TraesCS2A02G522100	26.7484	58.4774	55.5549	117.531	31.6468	202.031	47.7696	251.723		10.9955	20.0821	12.7576	35.7985	12.9645	60.0818	11.7624	57.1092
TraesCS2A02G049200	0	0	0	0	0	0	0	0		0	0	0	0	0	0	0	0
TraesCS2A02G343000	0	0	0	0	0	0	0	0		0	0	0	0	0	0	0	0
TraesCS1D02G403900	0	0	0	0	0	0	0	0		0	0	0	0	0	0	0	0
TraesCS1D02G441000	0	3.0814	0	11.6068	0	17.2026	0	4.1515		0	2.44921	0.075569	9.72061	0	10.9762	0.128647	3.38099
TraesCS2A02G277600	10.4845	7.39729	15.9715	3.67792	10.7571	2.81762	11.1068	3.47607		13.1144	12.1644	12.8447	2.54603	15.0438	2.77127	9.83503	2.95653
TraesCS2A02G529358	0	0	0	0	0	0	0	0		0	0	0	0	0	0	0	0
TraesCS1D02G335600	0	0	0	2.18588	0	1.0397	0	0.339307		0	0	0	0.540918	0	0.32806	0	0
TraesCS1D02G401200	2.4433	2.39778	0.93492	0	10.2353	1.48842	2.92479	0		0	0	0	0	0.907664	0	1.35463	0
TraesCS2A02G337700	0	0	0.098364	0	0	0	0	0.10696		0	0	0	0	0	0	0	0
TraesCS2A02G452800	0	0	0	0	0	0	0	0		0	0	0	0	0	0	0	0
TraesCS1D02G381300	0	1.21547	0	0.475247	0	0.133411	0	0.084557		0	0.47417	0	0.5779	0	0.346086	0	0.073377
TraesCS2A02G034200	0	0	0	0	0	0	0	1.85257		0	0	0	0	0	0	0	0
TraesCS2A02G439700	0	0	0	0	0	0	0	0		0	0	0	0	0	0	0	0
TraesCS2A02G411600	71.9662	34.2566	122.185	42.1372	179.863	12.7231	162.44	0		366.488	259.127	481.83	184.323	741.559	45.169	719.288	0.690933
TraesCS2A02G252300	1.47045	1.8059	3.91457	1.076	1.86852	0.830166	2.39423	0.530059		2.18607	1.76512	1.30066	0.867567	2.06956	0.533361	1.11353	0.452909
TraesCS2A02G151500	0.187673	0	0.213499	0.249702	0	0	0	0		0	0.062417	0.119811	0.066573	0.069414	0	0.10217	0.27198
TraesCS2A02G518500	0.077675	0.232141	0.058987	0.128355	0	0.306331	0.062595	0.129305		0.197408	0.140858	0	0.05551	0	0	0	0.226669
TraesCS2A02G476000	1.21913	32.2154	0.570412	37.3374	0.395746	27.4501	0.352966	25.9259		0.953703	48.2881	1.31913	44.6667	0.278171	40.8871	0.921193	23.433
TraesCS1D02G405700	3.09648	0.477352	5.40377	0.543973	2.11401	0.378839	1.94045	0.239596		2.10722	0.450039	2.49108	0.2416	3.3604	0.124584	2.13167	0.0704
TraesCS2A02G191200	0	0	0	0	0	0	0	0		0.346477	0	0	0	0	0	0	0
TraesCS2A02G209600	0	0	0	0	0	0	0	0.059743		0	0.048002	0	0	0	0	0	0
TraesCS2A02G134700	0	0.116571	0.446275	0	0.265088	0	0.093672	0		0.397463	0	0.371873	0	0	0	0	0
TraesCS2A02G198000	19.3432	13.631	17.7476	7.66983	14.9351	5.50796	14.9726	1.97428		20.731	14.6702	15.9709	6.5885	10.4565	4.77723	14.3011	3.45303
TraesCS2A02G529384	0	0	0	0	0	0	0	0		0	0	0	0	0	0	0	0
TraesCS2A02G117700	70.5296	301.229	59.8092	218.773	36.708	121.414	27.5751	85.4191		128.632	358.662	94.6374	362.191	52.8769	217.174	73.353	172.361
TraesCS1D02G362300	0	0.516041	0	0.347447	0	0	0	1.30311		0	0.645692	0	0	0	0.411416	0	0.354278
TraesCS1D02G435000	0	0	0	0	0	0	0	0		0	0	0	0	0	0	0	0
TraesCS2A02G394400	0	0	0	0	0	0	0	0		0	0	0	0	0	0.955568	1.06218	0
TraesCS1D02G373700	4.12465	1.61248	6.16685	2.08774	2.9297	1.27316	4.3258	0.269098		11.1397	6.39663	14.4891	7.87972	9.19242	3.6868	15.9381	0.703554
TraesCS2A02G215700	22.0267	4.36934	35.8924	0.884723	36.0053	0.619484	27.28	0		10.6775	3.8331	13.8747	1.57665	21.1267	0.546292	23.4697	0
TraesCS2A02G050900	0	0.158039	0	0.425371	0	0	0	0		0	0.210047	0	0.222019	0	0	0	0
TraesCS1D02G380800	358.318	147.532	500.911	66.1831	558.183	16.8788	623.839	7.67635		326.171	142.686	319.254	110.008	342.438	39.9128	235.842	40.4142
TraesCS2A02G110300	0.520586	1.29952	0.185508	0.560283	0.385423	0	0	0.83068		0	0	0	0	0	0.197566	0	0.53853
TraesCS2A02G126100	7.77679	3.20051	6.88123	2.03937	3.66092	4.9208	3.5185	4.70022		2.43072	1.29596	1.71268	1.1196	1.77697	0.850646	2.61387	1.16508
TraesCS2A02G529200	0	0	0	0	0	0	0	0		0	0	0	0	0	0	0	0
TraesCS2A02G424800	0.123955	0	0	0	0	0	0	0		0	0	0	0	0	0	0	0
TraesCS2A02G307800	0	0	0	0	0	0	0	0		0	0	0	0	0	0	0	0
TraesCS2A02G481100	4.88661	11.9889	6.54444	10.195	13.0268	17.07	5.84959	19.6666		5.52898	20.5008	6.42852	10.7615	13.3363	12.3802	6.42086	11.1367
TraesCS1D02G402600	41.0442	21.4295	35.4466	4.96159	25.3003	0.701137	25.0032	2.30102		41.0011	13.9612	31.1697	7.78543	21.5026	7.48483	16.6877	4.94269
TraesCS2A02G242600	1.35995	0.772472	1.01891	0.371649	0.624499	0.339936	1.25837	0.153767		0.680023	0.722984	0.620794	0.275477	1.13948	0	0.516467	0.611577
TraesCS2A02G411700	0	0	0	0	0	41.8711	0	0		0	0.402993	0	0	0	0	0	0
TraesCS2A02G062000	0	0.236636	0	0.039649	0	0	0	0		0	0.039783	0	0	0	0	0	0
TraesCS2A02G275900	14.4599	2.70726	24.3989	2.31533	13.6802	1.97119	16.2606	2.00447		8.76655	2.20082	11.4821	1.37604	9.51799	1.27629	10.8047	0
TraesCS2A02G007700	0	0	0	0	0	0	0	0		0	0	0	0	0	0	0	0
TraesCS2A02G333600	0	0	0	0	0	0	0	0		0	0	0	0	0	0	0	0
TraesCS2A02G354700	0.118479	0	0	0	0	0	0	0		0	0	0	0	0	0	0	0
TraesCS2A02G064300	2.82291	2.40305	3.00793	1.64457	2.39944	1.44316	4.01865	2.50281		4.79098	3.77246	4.81507	2.52707	3.77016	2.91696	5.40664	1.5997
TraesCS2A02G001800	0	0	0	0	0	0	0	0		0	0	0	0	0	0	0	0
TraesCS1D02G354600	1.42047	0.432803	1.5726	0.184567	1.55648	0	0.659919	0.36113		1.38274	0.434012	0.692179	0.28195	1.28719	0.092756	0.935293	0
TraesCS2A02G375400	0.334245	0	0	0	0	0.21432	0	0		0.205486	0	0.285081	0	0.351591	0	0.174697	0
TraesCS2A02G010500	0	0	0	0	0	0	0	0		0	0	0	0	0	0	0	0
TraesCS1D02G377100	0.898121	2.64516	1.50052	0.55292	0.427265	1.42456	0.431515	0		0.716883	2.7442	2.68271	1.90332	1.40852	0.45458	0.564506	0
TraesCS2A02G050500	0	0	0	0	0	0	0	0		0	0	0	0	0	0	0	0
TraesCS2A02G529332	0	0	0	0	0	0	0	0		0	0	0	0	0	0	0	0
TraesCS2A02G300500	0	0	0	0	0	0	0	0		0	0	0	0	0	0	0	0
TraesCS2A02G051100	6.76698	14.5879	7.05106	16.0991	5.42319	2.4373	9.70971	0		7.96754	16.5606	9.18704	13.6541	6.07516	4.28376	6.25169	0.113613
TraesCS2A02G167900	0	0.215192	0	0	0	0	0.170182	0		0.184551	0	0	0	0.158183	0	0.225355	0
TraesCS2A02G528400	0	0	0	0	0	0.166389	0	0		0	0	0	0	0	0	0	0
TraesCS1D02G390300	0	0	0	0	0	0	0	0		0	0	0	0	0	0	0	0
TraesCS2A02G254500	0	0	0	0	0	0	0	0		0	0	0	0	0	0	0	0
TraesCS2A02G077900	0	0	0	0.113303	0	0	0	0		0	0	0	0	0	0	0	0
TraesCS2A02G440500	15.1889	5.85751	63.9434	5.56762	7.65498	0	3.17525	4.25052		52.7002	13.2189	105.204	4.90248	33.2963	0	10.2136	2.28322
TraesCS2A02G449561	0	0	0	0	0	0	0	0		0	0	0	0	0	0	0	0.799783
TraesCS2A02G384500	0	0	0	0	0	0	0.952096	0		0	0	0	0	0	0	0	0
TraesCS2A02G126400	0	0	0	0	0	0	0	0		0	0	0	0	0	0	0	0
TraesCS1D02G354800	2.07403	0.68054	2.4615	0.455585	4.02102	0	2.50749	0		2.33644	0.748287	0.840361	0.156749	4.1645	0	1.89281	0
TraesCS2A02G178200	1.12425	1.28071	7.76163	0.122432	4.06121	1.19501	2.61709	0.761199		30.8466	14.1858	38.544	8.30232	27.6551	1.695	33.5292	0.392435
TraesCS2A02G179100	11.4177	6.57971	11.0173	0.885988	10.0509	0.873358	9.52649	0.653155		12.8298	13.8742	11.3994	5.67271	10.9636	1.09448	9.74529	1.81143
TraesCS2A02G461500	74.3832	12.5546	67.5796	6.19251	46.9499	0	40.5043	0		66.1932	16.8515	78.1496	5.48387	44.5877	1.27504	41.7073	0
TraesCS2A02G477600	0	0	0	0	0	0	0	0		0	0	0	0	0	0	0	0
TraesCS2A02G371900	0	0.85063	0.765975	0.334438	0.391119	0	1.14731	0		0.405918	0.935502	1.7144	0.983205	1.77009	0	1.93378	1.35888
TraesCS2A02G430800	0.882297	20.8687	0.662684	40.0165	0	9.36858	0	0		0	26.1835	0.491935	25.9357	0.972661	5.85837	3.56391	0
TraesCS1D02G389400	0	0	0	0	0	0	0	0		0	0	0	0	0	0	0	0
TraesCS1D02G337000	0	0	0	0	0	0	0	0		0	0	0	0	0	0	0	0
TraesCS1D02G424000	0.122006	0	0.092324	0.242093	0	0.475231	0	0.201027		0	0	0	0.085479	0	0.103012	0	0.262154
TraesCS2A02G191165	0	0	0	0	0	0	0	0		0	0	0	0	0	0	0	0
TraesCS2A02G513900	0.187673	0.093193	0.782831	0	1.47858	0	1.50368	0		0.634604	0.249669	0.718865	0	0.832967	0.160362	0.817359	0
TraesCS2A02G202100	0.597213	0.493731	0.377273	0.330692	0.22399	0	0.07959	0.082426		0.168158	0.99137	0.063361	0.281744	0.147003	0	0	0
TraesCS2A02G297100	374.482	636.704	535.515	517.393	438.45	159.465	359.767	63.3519		336.797	810.885	344.246	784.703	339.882	295.491	265.857	185.911
TraesCS1D02G451400	0	0.118799	0	0	0	0	0	0		0	0	0.127717	0	0	0.101578	0	0
TraesCS2A02G013100	0	0	0	0	0	0	0	0		0	0	0	0	0	0	0	0
TraesCS2A02G048800	0	0	0	0	0	0	0	0		0	0	0	0	0	0	0	0
TraesCS2A02G275500	0	0.972794	0	0	0	3.72604	0	1.86977		0	0	0	0	0	1.27925	0	1.59909
TraesCS2A02G356500	4.49772	3.7811	4.90117	3.01183	3.43421	10.2531	2.65218	8.69376		5.96772	5.07912	5.51813	2.67088	4.91772	6.3522	2.99112	11.6741
TraesCS2A02G110000	0	0	0	0	0	0	0	0		0	0	0	0	0	0	0	0
TraesCS2A02G050100	0	0	0	0	0	0	0	0		0	0	0	0	0	0	0	0
TraesCS2A02G024000	0	0.751681	0.296537	0	0	0	0	0		0.970281	0.734081	0	0.756507	0.27335	0.611187	0	0
TraesCS2A02G004400	0	0	0	0	0	0	0	0		0	0	0	0	0	0	0	0
TraesCS2A02G500500	7.39698	4.83137	3.10522	2.85833	2.21146	0	1.55921	0		5.14322	4.29066	5.53286	3.6866	1.66269	0.234522	2.90866	0.199175
TraesCS1D02G362200	0	0	0	0	0	0	0	0		0	0	0	0	0	0.180911	0	0
TraesCS2A02G379300	16.6151	5.5924	19.9093	4.21181	21.1626	1.7259	24.3502	0.443033		26.2343	12.3899	26.7233	6.34265	29.1907	0.490197	27.6377	0.749015
TraesCS2A02G215500	0	0	0	0	0	0	0	0		0	0	0	0	0	0	0	0
TraesCS2A02G178000	0	0	0	0	0	0	0	0		0.345156	0	0.238995	0	0.587316	0	0.402213	0
TraesCS2A02G067600	0	0	0	0	0	0	0	0		0	0.082625	0	0	0	0	0	0
TraesCS2A02G177900	27.1288	5.01886	25.9169	2.31432	18.3855	2.13642	24.9885	0.565257		25.3507	11.6593	28.7631	8.56032	24.3288	0.693084	28.0833	0.588044
TraesCS2A02G508400	1.76322	0.980111	1.88967	0.606075	3.35841	0	3.12607	0		0	0	0	0.187663	0	0	0	0
TraesCS2A02G001900	0	0	0	0	0	0	0	0		0	0	0	0	0	0	0	0
TraesCS2A02G461000	0	0	0	0	0	0	0	0		0	0	0	0	0	0	0	0
TraesCS1D02G408900	0	0	0	0	0	0	0	0		0	0	0	0	0	0	0	0
TraesCS2A02G259900	44.9079	6.32778	57.7169	2.55451	50.4143	1.49794	37.5862	2.94589		39.8438	6.8182	51.6142	2.55555	47.768	1.97735	51.4365	1.34269
TraesCS1D02G440400	0	0	0	0.289154	0	0.548161	0	4.31061		0	0	0	0.284801	0	1.03679	0	4.81693
TraesCS2A02G043300	0.048437	0.242639	0.147489	0.422881	0.327867	0.256735	0.315584	0.527727		0	0.065352	0.063294	0.14032	0.145356	0.126628	0	0.178983
TraesCS2A02G479700	0	0	0	0	0	0	0	0		0	0	0	0	0	0	0	0
TraesCS2A02G147300	1.35642	48.7724	4.37675	119.072	4.45244	70.5086	5.52415	27.0893		7.36381	53.2528	4.54828	105.887	5.27884	130.172	2.62879	17.6217
TraesCS2A02G062400	0	0	0	0	0	0	0	0		0	0	0	0	0	0	0	0
TraesCS2A02G062100	0	0	0	0	0	0	0	0		0	0	0	0	0	0	0	0
TraesCS1D02G405600	0	0	0	0	0	0	0	0		0	0.06879	0	0	0	0	0	0
TraesCS2A02G076200	0.234695	0.348081	0.355332	0.077691	0.263832	0.152563	0.932435	0		0.593391	0.331059	1.03656	0.329542	0.775701	0	0.756409	0
TraesCS2A02G411400	0	0.549924	0	0	0	0	0	0		0.236889	0.541873	0.503008	0.188089	0.201217	0.22729	0.282253	0
TraesCS2A02G156900	0.614628	0	0.776381	0	0.07683	0	0.654608	0		0	0	0.065113	0	0	0	0.110986	0
TraesCS2A02G182100	0.353735	0	0.358732	0	0.088635	0	0.191333	0		0.500765	0	0.766248	0	0	0	0	0
TraesCS2A02G452700	17.5494	3.01324	22.779	0.695877	15.9412	0	28.1701	0.953848		12.3727	3.28995	10.3714	1.38265	9.61052	0.62416	16.4089	0.32729
TraesCS2A02G439000	0	0	0	0	0	0	0	0		0	0	0	0	0	0	0	0
TraesCS2A02G288400	0	0.247795	0.071573	0.376666	0	0.24698	0.075603	0.430377		0.079776	0.251064	0.120468	0.208764	0	0.108371	0	0.136742
TraesCS1D02G435900	0	0	0	0	0	0	0	0		0	0	0	0	0	0	0	0
TraesCS2A02G178400	24.3232	2.89846	24.2598	1.9471	17.5566	1.14995	18.461	0.832876		8.98529	5.89639	18.1194	1.89396	8.33719	0.768542	13.0643	0
TraesCS2A02G440300	4.21913	3.34715	5.06482	3.89734	0	3.00548	0	2.87882		7.80744	11.1852	9.92876	3.81304	1.18915	1.31509	0	4.56643
TraesCS1D02G395400	0	0	0	0	0	0	0	0		0	0	0	0	0	0	0	0
TraesCS1D02G355100	1.88669	2.64372	2.57343	4.69931	5.5231	4.18386	7.38004	15.2819		0	0	0	0	0.239274	0.537296	0	0.228128
TraesCS1D02G329500	0	0.159046	0.24472	0	0.121303	0	0.126884	0		0	0	0	0	0.117563	0	0.339958	0.114313
TraesCS1D02G388500	468.572	95.1026	1100.6	51.9225	812.567	67.9378	1174.88	46.0518		545.032	65.1849	596.242	37.0113	769.426	21.2871	683.352	16.6807
TraesCS2A02G345900	0.076779	0.452999	0.23461	0.711064	0.057875	1.20256	0	3.46508		0.393647	0.254753	0.048812	0.219433	0.169064	0.263235	0	0.823821
TraesCS1D02G443700	0	0	0	0.207398	0	1.0211	0	4.655		0	0.103851	0	0.222039	0	0.133666	0	1.70002
TraesCS2A02G249100	60.7618	58.7982	50.5188	42.0146	61.2067	33.9507	57.4034	23.5987		55.5004	60.1491	45.8839	43.9735	56.6494	36.2667	53.4614	21.267
TraesCS2A02G508100	0	0	0	0.145916	0	0	0	0.181277		0	0.143944	0	0	0	0	0	0
TraesCS2A02G448900	0.393403	0.871267	0.468755	0.623415	0.357651	0.37238	0.366835	0.094118		0.643435	0.853762	0.645825	0.817153	0.506372	0.343959	0.442807	0.333137
TraesCS2A02G441400	0	0	0	0	0	0	0	0		0	0	0	0	0	0	0	0
TraesCS2A02G461100	2.31938	0	0.90949	0	0	0	0	0		1.02794	0	1.61859	0	0.927772	0	1.53256	0
TraesCS2A02G047900	3.47907	0	6.36643	0	5.17366	0	23.5887	0		4.11177	0	3.23719	0	2.78332	0	14.2757	0
TraesCS2A02G141900	66.8317	42.0732	66.8806	23.7328	56.8628	4.52872	44.7175	1.34359		67.0532	31.8827	63.9885	13.11	47.7519	4.71696	46.7344	1.26915
TraesCS1D02G365000	0	0	0	0.107817	0	0	0	0		0	0	0	0	0	0	0	0
TraesCS2A02G191339	0	0	0	0	0	0	0	0		0	0	0	0	0	0	0	0
TraesCS2A02G055700	0	0	0	0	0	0	0	0		0	0	0	0	0	0	0	0
TraesCS1D02G331900	192.641	79.9731	284.452	27.9202	303.445	7.58821	198.849	0		228.19	58.3565	224.333	22.5495	312.238	11.177	293.396	0
TraesCS1D02G448300	14.2403	11.3088	14.2292	8.82474	14.3458	11.1936	13.5887	17.2574		21.5127	17.7399	22.0123	14.5709	20.6458	13.4886	17.2064	22.4888
TraesCS2A02G276700	0.804093	0	0	0	0	0	0.604286	1.34386		0	0	0	0	0	0	0	0.54421
TraesCS2A02G350500	1.86436	0	0	0	0.534221	0	0.590262	0		0	0	130.187	4.86635	0	0	0.924385	0
TraesCS2A02G049000	0	0	0	0	0	0	0	0		0	0	0	0	0	0	0	0
TraesCS2A02G334900	1.21704	0.721407	3.44712	0.563523	2.88736	0	1.73803	0		1.81022	0.401316	3.01881	0.341116	3.45828	0.308311	2.29441	0
TraesCS2A02G151200	0	0.159555	0	0.324083	0	1.88025	0	0.68946		0	0	0.100444	0.448132	0.353798	0.405316	0	0.229332
TraesCS1D02G402300	17.292	8.57467	23.3768	6.85153	19.4656	5.12562	18.8878	29.8293		15.3194	19.8018	12.5287	26.2324	18.9086	11.4686	10.4955	33.9138
TraesCS1D02G350900	3.17225	1.13891	0.869184	0.528238	1.25661	0.115505	1.41492	0		1.93822	1.4092	1.18481	1.12818	0.652979	0.150958	0.962602	0.128007
TraesCS1D02G452000	0	0	0	0	0	0	0	0		0	0	0	0.049019	0	0	0	0
TraesCS2A02G063100	0	0.339687	0.031731	0.280176	0.062688	0.56405	0	0.178966		0	0.123189	0.136576	0.191319	0	0.235591	0.093541	0.062788
TraesCS2A02G500600	0.191848	0.634018	0.835288	0.201104	0.41722	1.31928	0.277737	1.40249		0.174804	0.231877	0.666799	0.392539	0.256351	0.132241	0.303119	0.572025
TraesCS2A02G213200	38.3166	14.2235	26.1384	4.67288	20.6919	2.23863	25.4448	1.61926		27.3581	8.16984	30.073	4.05767	23.6467	1.62773	27.8763	1.44686
TraesCS1D02G360000	75.9711	37.4893	62.5069	19.3715	59.8365	15.9945	76.0426	18.7761		67.8439	30.7417	61.0003	18.0782	61.361	15.5495	80.6388	12.8832
TraesCS2A02G516000	0	0	0	0.164503	0	0	0	0.20426		0	0	0	0.169042	0	0.204167	0	0.173396
TraesCS2A02G485900	0	0	0	0	0	0	0	0		0	0	0	0	0	0.276351	0	0
TraesCS1D02G390400	0	0	0	0	0	0	0	0		0	0	0	0	0	0	0	0
TraesCS2A02G109200	0	0.26339	0	0.132893	0	0.34583	0	0.664803		0	0.087792	0	0.186262	0	0	0	0.285718
TraesCS1D02G339500	0	0	0	0	0	0	0	0		0	0	0	0	0	0	0	0
TraesCS2A02G094900	0	0	0	0	0	0	0	0		0	0	0	0	0	0	0	0
TraesCS2A02G475200	0	0	0	0	0	0	0	0		0	0	0	0	0	0	0	0
TraesCS1D02G436400	0	0	0	0	0	0	0	0		0	0	0	0	0	0	0	0
TraesCS1D02G354700	0.259429	0.250501	0.194694	0	1.16288	0	1.18292	0		0.861532	0	0.153697	0	0.734484	0	0.777611	0
TraesCS2A02G330400	0	0	0	0	0	0	0	0		0	0	0	0	0	0	0.126916	0
TraesCS2A02G062800	0.073368	0.288597	0.110833	0	0	0	0	0		0	0	0	0	0	0	0	0
TraesCS2A02G024100	0	0	0	0	0	0	0	0		0	0	0.181379	0	0	0	0	0
TraesCS2A02G282600	0.748603	1.80394	0	1.47514	0.564235	8.95352	1.94548	6.35934		1.15869	2.42057	0.837352	0.96502	0.523346	1.74064	0.74481	1.09372
TraesCS2A02G370100	0	0	0	0	0	0	0	0		0	0.115842	0	0.122168	0	0	0	0
TraesCS2A02G048700	0	0	0	0	0	0	0	0		0	0	0	0	0	0	0	0
TraesCS2A02G268100	0	0	0.75721	0	0	0	0	0		6.95797	2.3173	8.14954	0.218102	7.74995	0.263856	5.5345	0.224061
TraesCS1D02G434500	0	0	0	0	0	0	0	0		0	0.082625	0	0	0	0	0	0
TraesCS2A02G178300	25.5375	1.83965	17.6171	0.813991	18.8643	1.50522	21.449	0.511393		36.9183	10.8725	38.5425	4.00815	40.1563	0	44.8035	0
TraesCS2A02G161600	11.3684	11.4986	10.2178	8.61383	17.2932	2.91472	15.5354	1.78497		13.6525	11.0513	10.5614	7.58088	16.7661	4.49902	20.6351	2.12138
TraesCS2A02G062600	0	0	0	0	0	0	0	0		0	0	0	0	0	0	0	0
TraesCS2A02G177800	12.5921	3.90171	8.20324	1.26665	10.578	1.5543	11.1129	0.098611		11.7357	5.76313	12.7677	2.97384	8.86835	0.101109	13.6057	0.171534
TraesCS2A02G151100	0.413234	4.33023	0.6281	4.23752	0.362216	3.44855	0.946563	0.574514		0	0	0	0.247093	0	0	0	0
TraesCS1D02G401400	2.32275	2.29272	2.65024	1.58645	5.26673	6.9351	5.43734	5.11797		0.898891	2.15235	0	0.773631	0	0.952169	0	1.59894
TraesCS2A02G095000	0	0	0	0	0	0	0	0		0	0	0	0	0	0	0	0
TraesCS2A02G461200	16.3646	0	16.5486	1.83993	5.87536	0	5.45239	0		7.22622	3.43308	5.64247	0.925694	1.92803	0	1.49933	1.80262
TraesCS2A02G319900	0	0	0	0	0	0	0	0		0	0	0	0	0	0	0	0
TraesCS2A02G350900	0.078669	0.339049	0.744858	1.6496	0.118147	1.36815	0.126747	4.95135		0.445323	0.23831	0.151836	0.651099	0.1754	1.82056	0	4.214
TraesCS2A02G211800	0	0	0	0	0	0	0	0		0	0.083859	0	0.089032	0	0	0	0
TraesCS1D02G432200	0	0	0	0	0	0	0	0		0	0	0	0	0	0	0	0
TraesCS2A02G419000	12.4354	5.86347	17.5283	5.29279	17.9356	2.68566	23.4858	0.476203		14.0578	14.8563	15.8759	12.4942	22.0029	3.56697	25.3983	0.595809
TraesCS2A02G374200	0	0	0	0.072147	0	0	0.0867	0		0	0	0	0	0	0	0	0
TraesCS2A02G048300	29.242	5.54963	47.5949	5.26851	57.0808	8.75127	101.033	4.92629		37.3887	12.6071	29.3443	8.20821	60.0469	4.9378	44.2831	7.68342
TraesCS2A02G118200	0	0	0	0	0	0	0	0		0	0	0	0	0	0	0	0
TraesCS1D02G402400	0.377606	2.39601	0.568729	1.23335	0	1.68512	0.439307	0.920149		0.15775	5.73973	0.575861	8.87537	0.407641	5.27608	0.390289	2.50303
TraesCS1D02G418800	0	0	0	0	0	0	0	0		0	0	0	0	0	0	0	0
TraesCS2A02G129200	19.8427	3.25362	17.9704	1.59517	13.5829	1.57052	18.1607	0.596685		20.9159	10.4647	26.1103	4.09664	22.3335	0.274029	25.8941	0.348522
TraesCS2A02G062200	0	0.074594	0	0.149953	0	0.098456	0	0.062333		0	0.056165	0	0.05355	0	0.084307	0	0
TraesCS2A02G247400	0	0	0	0	0	0	0	0		0	0	0	0	0	0	0	0
TraesCS2A02G002000	0	0	0	0	0	0	0	0		0	0	0	0	0	0	0	0
TraesCS2A02G121300	0	0	0	0	0	0	0	0		0	0	0	0	0	0	0	0
TraesCS2A02G155200	7.08182	3.45056	11.028	2.80629	8.86699	2.54475	12.6824	1.92538		9.13898	5.33693	12.454	3.06065	12.1447	2.8032	13.0485	2.36514
TraesCS2A02G519000	5.25905	0	6.86097	0	1.98156	0	2.24745	0		2.81615	2.76274	4.5965	0.903227	2.88758	2.27516	2.4867	5.08021
TraesCS1D02G417400	0	0.192842	0	0.258089	0	0.503309	0	1.12297		0	0	0	0.134307	0	0.162047	0	0.412765
TraesCS1D02G334900	0.407208	2.01902	0.385799	3.51586	1.14533	2.65854	1.70807	0.842593		0.343873	2.83707	0.841487	2.08703	1.57759	1.82055	1.76539	1.47044
TraesCS1D02G443900	0	0	0	0	0	0	0	0		0	0	0	0	0	0	0	0
TraesCS1D02G436000	0	0	0	0	0	0	0	0		0	0	0	0	0	0	0	0
TraesCS1D02G438300	0	0	0	0	0	0	0	0		0	0	0	0	0	0	0	0
TraesCS2A02G350600	2.60141	0.887564	5.23604	1.0232	5.62417	2.19285	12.6754	0.978112		1.09006	0.120744	118.973	6.12237	0.990258	0.717529	1.62747	0.912894
TraesCS2A02G276600	3.20426	17.3473	0	20.3804	0	40.4276	0.825442	96.8278		5.35165	28.4496	2.84983	27.171	0	41.248	0	58.6094
TraesCS2A02G059500	0	0	0	0	0	0	0	0		0	0	0	0	0	0	0	0
TraesCS2B02G608200	0	0	0	0	0	0	0	0		0	0	0	0	0	0	0	0
TraesCS2B02G566400	0	2.42034	0	6.52271	0	0	0	0		1.02573	10.0807	2.4182	7.09864	0	14.0177	1.49933	2.76288
TraesCS2B02G090900	0	0.074931	0.171312	0	0.225854	0.098898	0.060638	0		0.12742	0	0	0	0.1678	0	0	0
TraesCS2B02G249300	0	0	0	0	0	0	0	0		0	0	0	0	0	0	0	0
TraesCS2B02G325700	0	0	0	0	0	0	0	0		0	0	0	0	0	0	0	0
TraesCS2B02G474300	0	0	0	0	0	0	0	0		0	0	0	0	0	0	0	0
TraesCS2A02G542300	0	0.217994	0.168784	0	0	0	0.172327	0.37034		0	0.431832	0	0.150936	0	0.182206	0	0
TraesCS2B02G502100	0	0	0	0	0	0	0	0		0	0	0	0	0	0	0	0
TraesCS2B02G299900	1.22162	2.72567	0.462959	1.49875	0.534486	1.59513	0.976038	2.64338		1.20355	2.32268	0.801374	1.90055	0.150247	1.82055	0.662022	2.45192
TraesCS2B02G011100	0	0	0	0	0	0	0	0		0	0	0	0	0	0	0	0
TraesCS2B02G182200	8.91188	2.68717	12.0012	0.378674	13.4043	8.24581	16.7485	13.963		5.3549	2.35425	7.87885	3.43342	9.00835	5.17169	8.369	13.777
TraesCS2B02G295000	32.1666	17.5571	64.1739	16.0253	46.3374	14.8854	62.9952	16.9875		35.8976	22.1401	45.7705	18.4022	49.4217	9.93155	35.557	14.1415
TraesCS2B02G069620	0	0	0	0	0	0	0	0		0	0	0	0.065234	0	0	0	0
TraesCS2B02G603400	0.892837	0.47981	1.32011	0.105701	1.29002	0.181005	1.27715	0.286466		0.233048	1.3146	0.8882	1.72497	1.60677	0.711955	2.57997	0.418029
TraesCS2B02G069600	0	0	0	0	0.056463	0	0	0.062614		0	0.100593	0	0	0	0	0.082747	0.219621
TraesCS2B02G582500	0	0	0	0	0	0	0	0		0	0	0	0	0	0	0	0
TraesCS2B02G279700	39.4287	36.5216	40.0003	16.4907	40.7305	4.37133	37.481	0.741099		49.5614	32.5223	45.4114	18.9119	51.6341	6.62715	48.1636	1.23937
TraesCS2B02G430500	0	1.1634	0	0	0.970993	6.93034	0	2.25993		0	0	2.44938	0	1.91748	1.22001	3.06233	0.898232
TraesCS2B02G096400	0	0	0	0.059739	0	0.094781	0	0		0	0	0	0	0	0	0	0
TraesCS2A02G578500	0	0	0	0	0	0	0	0		0	0	0	0	0	0	0	0
TraesCS2A02G580300	0	0	0	0	0	0	0	0		0	0	0	0	0	0	0	0
TraesCS2B02G340600	0.335996	0	0.681651	0.0751	0.547317	0	0.864178	0		0.38067	0.150756	0.291571	0.040418	0.419138	0	0.187006	0
TraesCS2A02G533800	0.6909	0	0.959026	0.07627	0	0.149797	0	0		2.5239	2.435	1.81831	0.647371	0.338522	0.097507	0.495445	0.496235
TraesCS2B02G060400	0	0	0.90949	0	5.17366	1.79567	11.0844	0		0	0	0	0	0	0	1.53256	0
TraesCS2B02G471000	0	0	0	0	0	0	0	0		0	0	0	0	0	0	0	0
TraesCS2B02G069661	0.191722	0	0	0	0	0	0	0		0	0	0	0.065234	0	0	0	0
TraesCS2A02G529500	0	0	0	0	0	0	0	0		0	0	0	0	0	0	0	0
TraesCS2B02G061200	1.76654	0.787698	2.42357	0.210868	1.20125	0.20632	2.1371	0		1.74995	0.104697	3.17551	0.221345	2.32934	0	1.51616	0
TraesCS2B02G329900	0	0	0.055175	0.194118	0	0	0	0		0.061566	0	0.093734	0.05202	0	0.062625	0.160108	0.318579
TraesCS2B02G142300	0	0	0	0	0	0	0	0		0	0	0	0	0	0	0	0
TraesCS2B02G062300	0	0	0	0	0	0	0	0		0	0	0	0	0	0	0	0
TraesCS2B02G176600	0.086262	0	0.130924	0	0.064751	0	0.069302	0		0	0	0	0	0.127919	0	0.094335	0.062705
TraesCS2B02G572200	0	0	0	0	0	0	0	0		0	0.729007	0	0.153581	0	0	0	0
TraesCS2A02G575600	0	0	0	0	0	0	0	0		0	0	0	0	0	0	0	0
TraesCS2B02G591200	0	0	0	0	0	0	0	0		0	0	0	0	0	0	0	0
TraesCS2A02G589000	0	0	0	0	0	0	0	0		0	0	0	0	0	0	0	0
TraesCS2B02G494800	35.2835	5.6351	28.0052	6.1254	34.7707	2.99147	34.1306	1.20272		18.0711	11.9973	19.8889	3.79708	12.4523	0.870629	13.7437	0.854009
TraesCS2B02G303700	0	0.411423	0	0.275407	0.104262	0.179973	0	0.685748		0	0.274088	0.086934	0.290537	0	0.466983	0	0.099053
TraesCS2B02G075700	0	0	0	0	0	0	0	0		0	0	0	0	0	0	0	0
TraesCS2B02G528500	0.906809	0	0	0	0	0	0	0		2.09405	0	1.52386	0	1.28437	0	1.84884	0
TraesCS2B02G603300	1.53663	0.242225	1.56075	0.212741	0.871316	0.318348	1.55596	0.404002		0.925045	0.41728	0.771624	0.343529	1.74518	0.517496	2.36401	0.845894
TraesCS2B02G581800	0	0	0	0	0	1.01495	0	0		0	0	0	0	0	0	0	0
TraesCS2B02G021200	0	0	0	0	0	0	0	0		0	0	0	0	0	0	0	0
TraesCS2A02G551000	40.5379	52.802	52.5578	68.9816	54.5589	61.3639	65.7379	59.0447		17.8834	44.7032	17.3045	49.5029	23.1694	30.9804	27.7123	15.6554
TraesCS2A02G592300	11.7063	6.4149	16.7962	8.76112	17.4374	5.76551	33.3442	6.41763		0.732056	0.47673	1.13843	0.930787	0.912462	0.981834	1.55236	2.68424
TraesCS2B02G205200	5.87408	1.99657	5.20736	0.590503	4.53766	0.698969	7.05068	0.110946		27.3196	16.1293	31.6906	7.95597	30.9851	1.24761	32.8229	0.384911
TraesCS2B02G486800	0	0	0.06627	0.116362	0	0.229007	0	0		0	0.116419	0	0	0	0.074834	0	0
TraesCS2B02G193400	0	0	0	0	0	0	0	0		0	0	0	0	0	0	0	0
TraesCS2A02G579000	0	0	0	0	0	0	0	0		0	0	0	0	0	0	0	0
TraesCS2B02G151500	24.3632	7.24344	29.9367	2.74562	20.5046	2.41459	28.1925	0.978314		15.9046	6.92631	21.3711	3.15272	18.2703	0.569323	21.1031	0.053634
TraesCS2B02G387100	0	0	0	0	0	0.362906	0	0		0	0	0	0	0	0	0	0
TraesCS2B02G137200	0.435745	0.07242	0.2207	0.048529	0.327311	0.095605	0.234526	0.060523		0	0	0	0.05202	0	0	0	0
TraesCS2B02G594300	15.3012	15.4523	8.57127	10.4073	12.0226	7.94314	8.5864	0.70842		6.88145	10.0732	4.43787	8.04581	5.69313	0.657547	5.10679	0
TraesCS2B02G362100	0	0	0	0	0	0	0	0		0	0	0	0	0	0	0	0
TraesCS2B02G293100	0	0	0	0	0	0	0	0		0	0	0.741796	0	0	0	0	0.82114
TraesCS2B02G482200	0	0	0	0	0	0	0	0		0	0	0	0	0	0	0	0
TraesCS2B02G502800	0	0	0	0.120663	0	0	0	0		0	0	0	0	0	0	0	0
TraesCS2B02G034500	0	0	0	0	0	0	0	0		0	0	0	0	0	0	0	0
TraesCS2B02G180300	8.40688	5.79546	15.0759	4.10699	11.0447	5.01423	13.2144	5.34366		8.15546	4.98591	9.00662	4.21713	9.68478	3.66429	8.33967	5.91741
TraesCS2B02G190300	0	0	0	0	0	0	0	0		0	0	0	0	0	0	0	0
TraesCS2B02G110000	0	0	0	0	0	0	0	0		0	0	0	0	0	0	0	0
TraesCS2A02G534000	0	0	0	0	0	0	0	0		0.304933	0	0	0	0	0	0	0
TraesCS2B02G205300	53.6641	8.78612	45.9543	1.75682	45.8557	1.04895	60.7955	0		6.96086	13.6736	10.0285	7.58924	8.76291	1.38458	24.0452	1.19731
TraesCS2B02G551800	27.1367	28.2173	39.1343	30.4943	33.4179	47.7725	26.704	54.5407		56.9276	49.5067	69.3778	43.6055	76.0296	34.4372	60.8204	17.8653
TraesCS2B02G206200	0	0	0	0	0	0	0	0		0.720264	0.282271	0.535564	0.496102	0.937492	0	0.605401	0
TraesCS2B02G327100	3.16171	1.21814	3.38603	1.59066	3.22551	1.27863	4.34423	1.35131		3.8632	2.16541	2.59043	1.27188	3.60092	1.38839	3.94406	1.41307
TraesCS2B02G606000	0	0	0	0	0	0	0	0		0	0	0	0	0	0	0	0
TraesCS2B02G011300	0.164468	0.162964	0	0.321897	0.122702	1.55891	0.127801	0		0	0	0	0	0	0	0	0
TraesCS2B02G215600	0	0.891924	0	0.716222	0	1.16567	0	0.74226		0	0.354832	0	0.49869	0	0.150393	0	0.127668
TraesCS2B02G284700	59.6619	20.6954	81.885	11.9879	54.7068	4.37562	59.5402	0.765695		67.2481	21.8675	79.9478	14.9669	59.088	3.43776	76.4617	0.388538
TraesCS2A02G542200	0	0	0	0	0	0	0	0		0.186988	2.73494	0	1.35842	0	0.182206	0	0
TraesCS2B02G262100	6.70506	5.4403	6.08313	4.45341	6.40065	4.11248	5.35753	2.60677		7.37819	4.24709	6.97711	3.8067	6.44768	3.54738	7.15795	1.98117
TraesCS2B02G507200	6.33406	28.9391	10.1	20.6058	7.49103	18.5746	8.03506	19.9615		6.25047	18.2216	7.95789	11.8781	8.07834	9.73556	9.84711	8.53674
TraesCS2B02G512600	0	0	0	0	0	0	0	0.451711		0.434018	5.86215	0.61519	13.19	0	8.10704	0	4.65408
TraesCS2B02G204900	36.2983	9.50913	19.1662	3.03298	18.0469	1.10077	27.271	0.582638		15.3754	8.16234	15.775	3.72993	10.8678	0.475862	13.7537	0.100941
TraesCS2B02G260400	0	0	0	0	0	0	0	0		0	0	0	0	0	0	0	0
TraesCS2A02G529600	0	0	0	0	0	0	0	0		0	0	0	0	0	0	0	0
TraesCS2B02G544500	0	0	0	0	0	0	0	0		0	0	0	0	0	0.135523	0	0
TraesCS2B02G052800	0	0	0	0	0	0	0	0		0	0	0	0	0	0	0	0
TraesCS2A02G584200	0	0	0	0	0	0	0	0		0	0	0	0	0	0	0	0
TraesCS2B02G500900	0	0	0	0	0	0	0	0		0	0	0	0	0	0	0	0
TraesCS2B02G582000	4.19474	176.286	6.46443	303.238	9.409	280.011	6.62981	343.114		4.20503	188.36	4.15791	277.566	2.95882	235.122	5.54555	124.262
TraesCS2B02G148400	0	0	9.12625	0	0	3.3658	4.70988	5.24748		0	5.621	0	0	0	0	0	0
TraesCS2A02G542100	0.234026	2.26847	0.703286	1.06303	0	0.295057	0.358213	0.377261		0.973515	6.88424	0	3.96144	0.16658	2.46034	0	0.321451
TraesCS2B02G502600	0	0	0	0	0	0	0	0		0	0	0	0	0	0	0	0
TraesCS2A02G588600	0	0	0	0	0	0	0	0		0	0	0	0	0	0	0	0
TraesCS2A02G538400	0	0	0	0	0	0	0	0		0	0	0	0	0	0	0	0.104939
TraesCS2B02G501000	0	38.0898	0.512839	62.5326	0	104.056	0	18.1639		2.66956	45.467	0	40.7314	0	27.0754	0	6.96386
TraesCS2B02G389000	1.19814	0.232077	1.25987	0	1.79005	0	1.83102	0		2.19194	0.459085	2.43248	0.320357	1.70346	0	5.07408	0
TraesCS2B02G399600	4.54034	2.39695	5.14891	1.54128	4.25072	0.644117	4.64672	0.058831		5.03598	2.38726	6.66644	1.85366	5.64965	0.559677	5.10538	0
TraesCS2A02G581500	0	0	0	0	0	0	0	0		0	0	0	0	0	0	0	0
TraesCS2A02G589400	4.49048	3.31162	3.12156	1.2179	4.2811	0	1.59133	0.213623		2.22389	0.855761	1.63255	1.04444	1.90061	0.297717	0.795657	0
TraesCS2B02G474200	0	0	0	0	0	1.04204	0	0		0	0	0	0	0	1.01567	0	0
TraesCS2B02G542000	0	0	0	0	0	0	0	0		0	0	0.355348	0	0.42982	0	0	0
TraesCS2B02G482600	171.161	26.5176	243.331	16.7727	119.814	7.35622	97.9717	1.96479		142.797	30.0957	167.421	12.3035	164.478	4.43746	137.359	0.129898
TraesCS2B02G204700	3.6838	3.88837	2.81841	3.87981	3.29629	3.64518	2.85167	5.47599		2.34798	2.08573	1.58011	2.14206	1.66576	2.49586	2.14523	2.38025
TraesCS2B02G061300	0	0	0.391408	0	0.193814	0	0	0		0	0	0	0	0	0	0.276123	0
TraesCS2B02G471300	0	0	0	0	0	0	0	0		0	0	0	0	0	0	0	0.076717
TraesCS2B02G483100	201.329	28.2512	247.696	14.4492	168.555	11.5519	121.217	6.60631		171.878	55.8502	230.264	19.1751	176.484	5.36304	121.234	2.11674
TraesCS2B02G205000	82.6138	22.5713	44.8675	4.97788	53.5861	3.11316	67.157	0.827788		43.5506	26.6299	54.4621	11.705	43.9178	1.57386	60.8943	3.03207
TraesCS2B02G062200	0	0	0	0	0	0	0	0		0	0	0	0	0	0	0	0
TraesCS2B02G187600	18.6503	21.1407	16.3976	11.8853	26.7502	4.23315	19.2833	1.5565		25.7758	20.748	19.89	11.6828	26.8746	4.33983	31.5101	1.04162
TraesCS2B02G459700	0	0	0	0	0	0	0	0		0	0	0	0	0	0	0	0
TraesCS2B02G607400	0	0	0	0	0	0	0	0		0	0	0	0	0	0	0	0
TraesCS2B02G176500	0	0	0	0	0	0	0	0		0	0	0	0	0	0	0	0
TraesCS2B02G444500	0.123955	0	0	0	0	0	0	0		0	0	0	0	0	0	0	0
TraesCS2B02G092800	0	0	0	0	0	0	0	0		0.161388	0.063476	0.061876	0	0	0	0	0
TraesCS2B02G313300	396.597	310.821	657.669	215.37	719.519	68.3633	544.065	31.9971		410.726	301.124	413.565	133.752	482.768	23.7045	381.769	10.8594
TraesCS2B02G430200	550.064	178.645	774.276	69.9191	696.433	23.6495	471.387	1.12364		377.673	87.006	417.833	38.6931	519.955	16.3989	436.662	0
TraesCS2B02G359700	13.4592	5.51295	30.4818	1.43398	15.866	0	15.5912	0		15.7231	2.45973	13.3724	2.12872	20.6724	0.685999	18.6944	0
TraesCS2B02G079900	8.62431	5.28819	9.79892	2.62082	7.6802	0.958219	6.28431	1.03909		5.35124	1.85709	5.30097	1.08821	3.30681	0.91456	2.4423	0.381341
TraesCS2B02G275500	8.87947	46.4273	6.48373	32.5493	11.4452	17.4089	11.4124	13.3521		6.92435	33.8084	5.06091	33.4904	3.83899	17.731	3.82509	10.3893
TraesCS2A02G575900	0	0	0.215938	0	0	0	0	0		0.120044	0.093647	0	0	0	0	0	0
TraesCS2B02G061400	0.566409	0	0	0	0	0	0.292871	0		0.15775	0	0.345516	0	0	0	0	0
TraesCS2B02G194000	0	0	0	0	0	0	0	0		0	0	0	0	0	0	0	0
TraesCS2B02G433500	0.169416	0.165932	0	0	0	0	0	0		0	0	0	0	0.245119	0.420878	0	0.119078
TraesCS2B02G537400	0	0	0	0	0	0	0	0		0	0	0	0	0	0	0	0
TraesCS2B02G009800	0	0	0	0	0	0	0	0		0	0	0	0	0	0	0	0
TraesCS2A02G591800	0	0	0	0	0	0	0	0		0	0	0	0	0	0	0	0
TraesCS2B02G501700	0	0	0	0	0	0	0	0		0	0	0	0	0	0	0	0
TraesCS2B02G482500	2.13597	0	0.841746	0	0	1.84496	0	0		0	4.58133	0	0.971952	0	2.56493	1.4855	0
TraesCS2B02G215500	0	0	0	0	0	0.217125	0	0.276279		0	0	0	0	0	0	0	0
TraesCS2B02G315000	3.66495	4.79556	2.80476	1.69917	3.72193	7.44209	6.82452	1.09259		3.81658	4.62855	3.68057	3.32856	4.53832	2.06336	5.41851	2.5475
TraesCS2B02G546900	0	0.189084	0	0.101414	0.028346	0.15019	0	0.126591		0	0.050995	0.074247	0.164496	0	0.098938	0.04239	0.05609
TraesCS2B02G344300	0	0	0	0	0	0	0.130953	0		0	0	0	0	0	0	0	0
TraesCS2B02G090300	0	0	0	0	0	0	0	0.118179		0	0	0	0	0	0	0	0
TraesCS2B02G102600	0	0	0	0	0	0	0	0		0	0	0	0	0	0	0	0
TraesCS2B02G075800	0.241033	0.294925	0.331675	0.238762	0.227446	0.077713	0.238606	0.09835		0.160068	0.159329	0.238088	0	0.043982	0.260387	0.06865	0.259518
TraesCS2A02G542900	3.81965	4.09971	4.43106	2.41607	3.68461	1.60931	4.55307	1.21203		4.93285	3.00451	6.20632	2.15144	5.0015	1.80408	4.91476	1.8948
TraesCS2B02G010700	0	0	0	0	0	0	0	0		0.905911	0	2.10027	0	0.13022	0	0.749631	0.126367
TraesCS2A02G535600	0	3.73389	0	2.15221	0	0	0	0.81029		0.887807	3.72704	0	7.75357	0	6.4456	0	2.13749
TraesCS2B02G063200	0	0	0	0	0	0	0	0		0	0	0	0	0	0	0	0
TraesCS2B02G062600	0	0	0	0	0	0	0	0		0	0	0	0	0	0	0	0
TraesCS2B02G403600	6.81445	2.59241	8.25604	1.50352	6.60419	2.25993	7.70366	0.8631		7.61854	3.09585	9.75262	1.81429	9.31205	1.16715	11.3932	2.2291
TraesCS2B02G079800	0	0	0	0.160027	0	0.105034	0.064375	0		0	0.106815	0	0.057076	0	0	0	0
TraesCS2A02G592400	4.17486	4.89441	5.68966	9.63074	7.40978	14.1051	4.81274	11.6528		6.49826	5.29335	6.40351	8.08912	4.97218	7.66715	6.134	5.47323
TraesCS2B02G176000	3.01764	6.08791	4.78111	5.83668	0.666127	1.16318	4.48817	0.602092		2.02713	9.40157	3.2381	14.3263	0.723322	10.5644	2.22915	2.12681
TraesCS2B02G282100	0	0.15754	0	0	0	0.20632	0	0		0	0	0	0	0	0.400381	0	0.113267
TraesCS2B02G396200	15.0586	6.04394	14.0195	2.10795	18.113	0.76442	20.2745	0.691581		18.0299	16.0457	20.7199	6.10871	22.8456	1.42828	24.5177	0.363324
TraesCS2B02G238000	34.638	18.9986	19.0843	6.74649	16.7476	2.91142	22.4761	1.30699		25.0394	11.9112	23.9204	4.52475	18.009	2.2213	24.8681	1.13542
TraesCS2B02G128300	25.7607	7.89569	37.4217	6.65202	28.1381	8.26001	45.073	4.54309		18.8642	9.20557	20.2595	7.44196	16.5469	1.8955	12.2774	5.46442
TraesCS2B02G011200	4.50797	2.99284	18.4725	12.2641	11.5673	23.2722	21.5614	0.658016		0	0	0.099534	1.77615	0	0.133868	0	0
TraesCS2B02G437700	12.9937	5.75638	19.3394	2.86088	18.0902	1.10113	23.803	0.620158		15.7696	13.8977	19.1215	8.27767	22.9956	1.13738	29.7727	0.609718
TraesCS2B02G546600	0	0	0	0	0	0	0	0		0	0	0	0	0	0	0	0
TraesCS2B02G075600	0	0	0	0	0	0	0	0		0	0.096048	0	0	0	0	0	0
TraesCS2B02G225400	18.2898	7.23848	16.8746	4.15375	14.8971	1.515	15.8547	0.726081		20.2259	8.91101	16.5665	3.73538	11.9492	1.91093	12.5859	1.29627
TraesCS2A02G529700	0	0	0	0	0	0	0	0		0	0	0	0	0	0	0	0
TraesCS2A02G529701	0	0	0	0	0	0	0	0		0	0	0	0	0	0	0	0
TraesCS2B02G075300	0	0.138425	0	0	0	0	0	0		0	0.185943	0	0.14927	0	0	0.076601	0
TraesCS2B02G208600	0	0	0	0	0	0	0	0		0	0	0	0	0	0	0	0
TraesCS2B02G062100	0	0	0	0	0	0	0	0		0	0	0	0	0	0	0	0
TraesCS2B02G206700	0.221985	0	0.588448	0	0.832071	0	0.795526	0		0.374473	0	0.491759	0	0.735093	0	0.598353	0
TraesCS2A02G583300	1.35761	0.413129	1.65603	0.319421	1.11407	0.311955	1.53246	0.04935		1.00273	0.686033	1.43841	0.212719	0.89201	0.358421	1.24636	0.089175
TraesCS2B02G316900	1.86714	0.93001	1.06343	0.778953	1.75265	0.204537	1.3792	0.259013		0.527245	0.312033	1.25183	0.277973	0.751848	0.133871	1.11146	0
TraesCS2A02G541800	0.318597	0.526118	0.321856	0.42282	0.238904	0.553982	0.593022	0.369878		0.546673	4.68803	0.336887	2.45353	0	1.20442	0	0.470583
TraesCS2B02G368800	0	0	0	0	0.945277	0	0	0		1.94211	0	0.75287	0	0.923088	0	1.38658	0
TraesCS2A02G576100	0	0	0	0	0	0	0	0		0	0	0	0	0	0	0	0
TraesCS2B02G004300	0	0	0	0	0	0	0	0		0	0	0	0	0	0	0	0
TraesCS2B02G059700	0	0	0.965587	0	0	0	0	0		12.3746	2.31427	11.129	3.06383	13.2455	1.57654	22.8687	8.36147
TraesCS2B02G547900	0	0	0	0	0	0	0	0		0	0	0	0	0	0	0	0
TraesCS2B02G061800	0	0	0.387192	0	0	0	0.267041	0		0	0	0	0	0.123774	0	0	0
TraesCS2B02G284200	3.21693	3.59262	3.93391	3.62828	4.07307	3.48847	3.31074	2.58476		3.65012	2.2002	4.4138	3.19014	4.08672	4.0454	3.70054	2.1622
TraesCS2B02G581900	4.30402	188.429	8.73317	345.327	11.3748	339.986	13.2048	326.988		4.44146	204.423	5.06275	296.925	5.98882	207.729	5.34801	118.879
TraesCS2B02G482900	168.155	1.08956	159.161	2.71682	23.5166	1.79567	15.5181	1.07478		129.521	13.6195	63.9345	2.90893	11.1333	0	24.521	0
TraesCS2B02G430300	1150.59	571.176	1779.73	351.912	1443.79	106.461	1026.56	3.37093		955.733	382.788	1167	263.422	1233.74	55.7629	908.87	0.915441
TraesCS2A02G561000	0	0	0	0	0	0	0	0		0	0	0	0	0	0	0	0
TraesCS2B02G205100	8.07074	3.19231	6.42039	1.66248	7.02886	0	9.56021	0.493057		11.619	5.75578	9.66621	2.4122	9.10297	0.591261	9.49259	0.343068
TraesCS2B02G374400	0	0	0	0	0	0	0	0		0	0	0	0	0	0	0	0
TraesCS2B02G528400	0.326498	0.320135	0.862117	0	0.732603	0.209577	0.383033	0		1.09437	0.744445	0.806011	0.112378	0.946441	0.542092	0.855027	0
TraesCS2B02G124400	0	0	0	0	0	0	0	0		0	0	0	0	0	0	0	0
TraesCS2B02G176400	0.097655	0.962433	0.068637	1.00357	0.191574	1.99351	0.821964	0		1.04086	3.51545	1.12929	2.59277	0.976387	3.54121	2.32733	0.309338
TraesCS2B02G267600	0	0	0	0	0	0	0	0		0	0	0	0	0	0	0	0
TraesCS2B02G088200	0	0	0.21228	0	0.105149	0	0	0		0.118026	0	0.262883	0	0	0.117687	0	0
TraesCS2B02G558700	0	0.559067	0	1.28433	0	1.26443	0.064579	0.133445		0	0.69651	0	1.9467	0	0.689388	0	0.116907
TraesCS2B02G397100	0	0	0	0	0	0	0	0		0	0	0	0	0	0	0	0
TraesCS2B02G504200	0	0	0	0	0	0	0	0		0	0	0	0	0	0	0	0
TraesCS2B02G240500	0	0	0	0	0	0	0	0		0	0	0	0	0	0	0	0
TraesCS2B02G293600	22.3731	1.69558	31.8019	1.45962	10.5015	0.318348	17.8308	0.303001		18.4345	3.39531	21.1425	2.06118	16.1844	0.827993	15.6287	0
TraesCS2B02G452100	118.609	28.761	214.624	18.5819	34.9411	10.4095	36.4272	0		54.7962	5.92154	50.1773	8.07398	16.754	5.12309	13.3647	1.1878
TraesCS2B02G461219	0	0	0	0	0	0	0	0		0	0	0	0	0	0	0	0
TraesCS2B02G330200	0.19988	0.09914	0.23252	0	0.299861	0	0.159803	0		0.084416	0.132704	0.063605	0	0.147582	0.085174	0.325305	0
TraesCS2B02G011700	0	0	0	0	0	0	0	0		0	0	0	0	0	0	0	0
TraesCS2B02G060600	0	0	0	0	0	0	0	0		0	0	0	0	0	0	0	0
TraesCS2B02G502300	0	0	0	0	0	0	0	0		0.395395	0	0	0	0	0	0	0
TraesCS2B02G483000	58.8853	10.3914	119.384	5.38374	50.5562	2.63132	31.6952	1.39525		70.8742	27.0358	97.2524	9.5131	79.2151	3.68294	61.064	0.961865
TraesCS2B02G182900	73.0892	46.7201	98.4317	40.4173	59.9575	20.4154	77.1343	19.427		91.1396	61.9903	93.4697	41.304	56.8103	19.9605	71.8089	5.84773
TraesCS2B02G138300	0	0	0	0	0	0	0	0		0	0	0	0	0	0	0	0
TraesCS2A02G556500	73.5142	16.518	166.85	16.397	78.2611	3.14684	115.547	2.24187		140.452	71.0229	230.772	36.0334	266.949	17.3073	246.135	1.19731
TraesCS2B02G211100	5.62865	0	5.60291	0	3.02265	0	2.40153	0		3.97812	0	1.19406	0.54472	2.48746	0	2.41401	1.08842
TraesCS2B02G258900	0.247909	0	0	0	0.370394	0	0.378	0		0	0.316005	0.147544	0.330467	0	0	0	0
TraesCS2A02G558000	0.183219	1.43219	0	2.16134	0.273896	2.11066	0.711777	0		0.459527	18.2022	0.224084	48.9214	0.264107	37.8492	0.75967	5.38053
TraesCS2B02G206000	24.7123	8.18888	9.94656	3.38113	12.0865	1.58031	13.2845	0.802173		15.211	11.9913	11.2637	6.97181	9.90901	2.46649	8.86895	0.610254
TraesCS2B02G112500	0	0	0	0.345929	0	0	0	0		0	0.169832	0	0	0	0.642218	0	0.545435
TraesCS2B02G346900	0.765596	0.150403	0.231199	0	0	0	0.120161	0		0.25692	0.200075	0.949477	0	0.556406	0	0.161265	0
TraesCS2B02G500700	0	0	0	0	0	0	0	0		0	0	0	0	0	0	0	0
TraesCS2B02G215400	0	0	0	0	0.082651	0	0.08782	0		0	0.218886	0	0	0.162293	0	0	0
TraesCS2B02G294200	0	6.24258	2.50348	6.49922	0	12.9029	2.3875	64.2009		0	5.10038	0.788194	8.11967	0	11.0269	0	26.0256
TraesCS2B02G499700	0	14.6996	0.385392	18.3467	0	21.7794	0.201712	18.4899		1.07211	31.4294	0.559807	31.7843	0.093272	25.6457	0.13607	18.0243
TraesCS2A02G529656	0	0	0	0	0	0	0	0		0	0	0	0	0	0	0	0
TraesCS2B02G059800	0.427964	0	0.965456	0.139245	1.11909	0	3.62358	0		1.07006	0.137519	0.903896	0	2.60164	0	2.40267	0
TraesCS2A02G542400	1.18094	15.1659	0.97602	18.0905	0.321992	9.0976	0.428036	3.10605		4.80155	60.8764	2.53939	70.3774	0.949078	44.0575	2.52208	9.82437
TraesCS2B02G075500	0	0	0	0	0	0	0	0		0	0	0	0	0	0	0	0
TraesCS2B02G313400	0.596039	0	0	0	0	0	0	0		0	0	0	0	0	0	0	0
TraesCS2A02G529651	0	0	0	0	0	0	0	0		0	0	0	0	0	0	0	0
TraesCS2B02G342700	0	0	0	0	0.891096	0	1.36964	0		0	1.09425	0	0	0	0	1.23699	0
TraesCS2B02G586800	28.7864	4.09095	49.761	2.31533	24.5443	0.788478	35.0871	0.751678		36.611	5.6021	62.991	2.75209	43.5659	0.893404	46.9281	0.541539
TraesCS2B02G602600	0.382661	1.01936	0.630361	0.220185	0.588033	0.572162	0.649468	0		0.057442	0	0	0.047262	0	0	0.070668	0.046804
TraesCS2B02G229200	0	0.056214	0.042749	0.150709	0.084491	0.074301	0.182544	0.04701		0.1726	0.037816	0.109704	0.16221	0.042055	0.048803	0.062542	0
TraesCS2A02G535900	0.531946	5.72312	0	7.09974	0	0.45353	0.27606	1.73217		0.296671	7.59344	0	5.94638	0	4.83052	0.553078	1.24253
TraesCS2B02G375800	4.4208	2.5938	3.50422	2.33512	2.56723	3.95519	2.88407	7.78736		3.83742	2.90948	3.49992	2.07846	2.47365	3.23115	2.62244	8.46117
TraesCS2B02G403700	0	0	0	0	0.135451	0	0	0		0	0	0	0	0	0	0	0
TraesCS2A02G569000	0	0	0.112827	0	0	0	0	0		2.13184	0	1.57775	0	0.326096	0	0	0
TraesCS2B02G064200	0.647491	3.2096	0.973723	2.2466	0.322501	0.546644	0.332086	0		0	1.40173	0	0.889138	0	0	0	0
TraesCS2A02G529800	0	0	0	0	0	0	0	0		0	0	0	0	0	0	0	0
TraesCS2B02G158600	0	0	0	0	0	0.215014	0	0		0	0	0	0	0	0	0	0
TraesCS2B02G009700	0	0	0	0	0	0	0	0		0	0	0	0	0	0	0	0
TraesCS2B02G396100	60.2374	9.06589	83.7477	6.06699	42.151	3.01998	44.273	0		49.7411	7.00507	55.3219	5.0857	58.8118	2.78801	47.6366	0.236639
TraesCS2B02G159100	0.141673	3.63833	0.107046	10.531	0.424203	14.4233	0.284396	31.371		0	0.915843	0	2.09137	0	6.62634	0	2.65141
TraesCS2B02G541900	0	0	0	0	0	0	0	0		0	0	0	0	0	0	0	0
TraesCS2B02G572100	0.315194	1.80662	0.159224	1.4644	0.078789	2.20565	0.526196	1.38915		1.75592	25.4425	0.646657	31.058	0.232362	16.178	0	2.28908
TraesCS2B02G049000	0	0	0.065806	0.115556	0.065092	0.454859	0.069658	0.097161		0	0.05781	0	0.185163	0	0.074325	0.094809	0.189073
TraesCS2B02G353000	0	0	0.140595	0.365954	0	0	0.289758	0		0	0	0	0.254565	0	0.307103	0.19315	0
TraesCS2B02G471400	0	0	0	0	0	0	0	0		0	0	0	0	0	0	0	0
TraesCS2B02G551700	473.691	491.095	811.439	340.318	642.773	117.022	733.21	6.27845		895.221	822.338	1115.13	744.724	1000.28	361.98	907.166	23.7448
TraesCS2B02G205400	18.9611	2.66923	12.6955	0.536064	8.01152	0.70082	10.1589	0.111242		10.7047	3.91384	12.0275	1.98108	10.1907	0.227428	11.8108	0
TraesCS2B02G364300	0.557826	0.317427	0.185046	0.266893	0.059837	0.209402	0.256689	0.470315		0.898657	0.215376	0.461177	0.172815	0	0.205521	0	0.12237
TraesCS2B02G551600	11.4249	4.24516	44.2977	3.27893	8.63086	1.71266	12.8593	0		107.382	96.6588	102.44	78.6023	134.664	64.4445	132.936	39.1153
TraesCS2B02G310300	344.57	252.718	267.384	184.872	351.855	76.4863	184.666	48.4355		387.853	222.119	363.877	174.73	367.775	87.2522	328.706	83.7229
TraesCS2A02G541900	0.203604	5.24154	0.15432	6.93589	0.381776	6.05621	0.650692	3.20185		1.09668	35.8681	0.602669	54.4519	0.150247	48.4769	0	7.85441
TraesCS2B02G368900	0	1.21196	0	0	0.987587	1.84821	0	1.71756		0.971057	0	212.53	10.7811	0	0	0	0
TraesCS2B02G348100	1.23259	0.389404	1.59378	0.058929	1.46711	0.412267	0.810905	0		0.944332	0.397459	1.30938	0.528949	1.23194	0.315911	1.17907	0
TraesCS2B02G127000	0	0	0	0	0	0	0	0		0	0	0	0	0	0	0	0
TraesCS2B02G556200	0	0	0	0	0	0	0	0		0	0	0	0	0	0	0	0
TraesCS2B02G565500	0	0	0	0	0	0	0	1.14647		0	0.841931	0	0	0	0	0	0
TraesCS2B02G494400	6.48723	3.18535	7.53482	2.01538	8.09265	1.30228	5.39368	1.35635		2.67929	0.678574	1.94406	0.613314	2.23475	0.658305	3.42734	0.53413
TraesCS2A02G588400	0	0	0	0	0	0	0	0		0	0	0	0	0	0	0	0
TraesCS2B02G566000	0	1.20336	0.936154	6.23112	0	3.53151	0	2.2152		6.20652	14.836	4.07214	6.74247	0	14.5853	3.07347	4.44733
TraesCS2A02G542000	0	0	0	0	0	0	0	0.444679		0	4.9447	0	2.09433	0	2.52311	0	0.363198
TraesCS2B02G482700	26.6373	18.4831	22.5472	13.9805	8.43017	3.72604	8.44854	14.0232		12.6299	12.7877	6.85386	12.5573	0	1.27925	0	1.59909
TraesCS2B02G607800	0	0	0	0	0	0	0	0		0	0	0	0	0	0	0	0
TraesCS2B02G392500	0.123856	0	0	0.08295	0	0	0	0		0.185714	0.041602	0.089645	0	0.050603	0	0.068694	0
TraesCS2B02G062800	0	0	0.90949	0	0	0	0	0		0	0	0	0	0	0	0	0
TraesCS2B02G482800	97.8345	7.54605	109.717	1.08206	110.238	3.28694	89.2831	1.34563		65.0292	3.93065	51.2654	1.88296	50.8878	0.151431	61.5491	0.257101
TraesCS2B02G284100	0	0	0	0	0	0	0	0		0	0	0	0	0	0	0	0
TraesCS2B02G501800	0	0	0	0	0	0	0	0		0	0	0	0	0	0	0	0
TraesCS2B02G063000	0	0	0	0.118105	0	0	0	0		0	0	0	0	0.13022	0	0.187408	0
TraesCS2B02G167100	59.9343	46.1212	60.6189	25.8785	51.1421	6.14983	39.7643	2.92439		76.0378	52.2791	71.6007	26.4922	55.7871	8.0843	55.4812	2.48163
TraesCS2B02G490400	0.083196	62.5092	0.063151	88.7005	0.187376	29.9216	0.133825	10.0971		0.070429	72.4557	0.213607	69.5088	0	28.3513	0.182288	10.5969
TraesCS2A02G592100	4.14563	6.69909	5.47565	13.5593	5.17838	18.941	3.52191	11.2072		5.65457	4.2642	6.99259	3.95063	3.95421	3.01172	9.64658	2.02648
TraesCS2B02G572000	0	0.116299	0	0.077872	0	0	0	0		0	1.09204	0	0.74315	0	0.101036	0	0.0844
TraesCS2B02G158100	0.298607	0	0.226364	0	0.373316	0	0.15918	0		0	0	0.190082	0	0.073501	0	0	0
TraesCS2B02G412400	1.01916	6.06613	1.54313	4.10254	0	2.40823	0.777199	3.51273		0.785068	6.82078	0	6.64191	0	3.09443	1.06218	0
TraesCS2B02G370000	0	0	0.805256	0	0.843017	0	0	0		4.85767	0	1.14231	0	0.888419	0	0	0
TraesCS2B02G512500	0	0	0	0	0	0	0	0		0	0	0	0	0	0	0	0
TraesCS2B02G275300	0	0	0	0	0	0	0	1.1272		0	0	0	0	0	1.0588	0	0
TraesCS2B02G561900	0	0.112358	0	0.601902	0	0.295574	0	0.749865		0	0.150152	0	0.079856	0	0.288665	0	0
TraesCS2B02G266200	95.1659	71.3544	80.9159	51.2175	86.8482	43.7927	76.7406	32.2449		80.1315	66.7078	69.638	50.4634	72.764	36.413	63.0893	26.6084
TraesCS2B02G114300	0	0	0	0	0	0	0	0		0	0	0	0	0	0	0	0
TraesCS2B02G076300	0	0.262175	0	0.351339	0.503601	0.679889	0.618115	0		0	0.172409	0.350651	0	0.408899	0.434465	0	0
TraesCS2B02G060500	17.3133	7.13042	35.5493	7.24856	23.9752	14.5629	32.9898	12.2174		10.2521	3.34481	10.8991	2.70772	9.50336	2.70108	7.28204	1.05033
TraesCS2B02G282000	0	0	0	0	0	3.87812	0	1.91713		0	0	0	0	0	0	0	0
TraesCS2A02G529400	0	0	0	0	0	0	0	0		0	0	0	0	0	0	0	0
TraesCS2B02G062000	0	0	0	0	0	0	0	0		0	0	0	0	0.813681	0	0	0
TraesCS2B02G564300	0	0	0	0	0	0	0	0		0.666062	0	0	0	0	0	0	0
TraesCS2B02G128100	0	0	0	0	0	0	0	0		0	0.506484	0	0.261002	0	0.316451	0	0
TraesCS2B02G210300	2.52579	4.87866	7.4261	2.7294	4.88184	0	3.18	0		2.03076	0	0.922409	0	0	0	4.42429	0
TraesCS2B02G594800	0	0	0	0	0	0	0	0		0	0	0	0	0	0	0	0
TraesCS2B02G467000	0.064399	0	0.049256	0	0.097028	0.080363	0	0		0	0	0.043427	0	0	0.057707	0	0
TraesCS2B02G294300	0	16.5072	2.10396	25.6784	0	52.7027	4.95265	76.8338		0	17.13	3.20606	34.0787	0.399838	36.4392	0	73.7109
TraesCS2B02G316700	0	0	0	0	0	0	0	0		0	0	0	0	0	0	0	0
TraesCS2B02G474400	0	0	0	0	0	0	0	0		0	0	0	0	0	0	0	0
TraesCS2B02G459600	0	0	0	0	0	0	0	0		0	0	0	0	0	0	0	0
TraesCS2B02G075400	0	0	0	0.090617	0	0	0	0		0	0	0	0	0	0	0	0
TraesCS2B02G547400	0.206328	0	0.086782	0	0.413383	0	0.222417	0		0.350057	0	0.259725	0	0.512724	0	0.379917	0
TraesCS2B02G272100	3.21872	2.20498	3.6212	1.12578	2.77381	0.642343	2.84818	0.253888		3.87542	1.42749	3.16578	0.654148	2.49462	0.525045	2.5155	0.612113
TraesCS2B02G540000	1.62796	0	1.99049	0.132626	1.52048	0	1.57122	0		3.22562	0.917851	1.85018	0	3.20998	0	2.29669	0.141236
TraesCS2B02G278200	27.4036	7.18653	30.0342	1.96918	15.9221	0.921251	19.6166	0.155023		18.6239	5.4228	19.4421	1.48216	6.64099	0.597397	9.69748	0.341661
TraesCS2B02G591800	114.477	50.0331	142.175	57.4758	182.608	36.7585	264.845	31.9703		67.785	58.8149	69.7747	83.7548	104.403	106.479	120.983	94.6533
TraesCS2B02G454600	5.07261	2.4296	3.49481	1.90249	4.71129	0.394378	2.90281	0		2.6257	1.3816	1.02592	0.702394	1.52426	0.154913	1.101	0.078117
TraesCS2B02G203700	37.329	8.14751	35.361	1.54081	18.4214	2.0836	27.6132	0.88443		43.9427	17.2658	47.5812	8.91552	39.9861	0.597472	52.6482	0.253596
TraesCS2A02G592200	2.57164	1.57555	4.3067	1.66531	3.66539	1.94551	4.09911	0.328591		3.26402	5.1252	7.68183	4.00017	4.73667	6.35185	3.07866	7.04546
TraesCS2B02G498800	0	0	0	0	0	0	0	0		0	0	0	0	0	0	0	0
TraesCS2B02G240700	25.2277	4.43271	46.4558	1.52272	51.8874	0.50154	33.7499	0.071902		15.7732	3.17408	17.2955	1.17071	31.0039	0.296797	34.437	0.125835
TraesCS2B02G582100	5.04988	16.6543	8.81427	27.2447	7.97421	20.0955	7.28896	18.97		17.8444	55.1266	16.5917	72.1382	25.3215	30.2315	22.0952	9.95591
TraesCS2B02G305200	0	0.756413	0	0.201207	0	0.131866	0	0		0	0.104191	0	0.455051	0.074525	0.172022	0	0.364718
TraesCS2B02G250600	0.378706	0.230601	0.138146	0.181836	0.478323	0.119257	0.376129	0.226655		0.236969	0.060619	0.248707	0.129362	0.496773	0.271117	0.308079	0.066056
TraesCS2B02G278300	0	0	0	0	0	0	0	0		0	0	0	0	0	0	0	0
TraesCS2B02G020900	0	0	0	0	0	0	0	0		0	0	0	0	0	0	0	0
TraesCS2A02G589600	0	0	0	0	0	0	0	0		0	0	0	0	0	0	0	0
TraesCS2A02G583200	0.697522	0.208801	0.954119	0	0.419231	0	1.0711	0		0.295817	0.093488	0.676182	0.250151	0.987706	0	1.38632	0
TraesCS2B02G459500	0	0	0	0	0	0	0	0		0	0	0	0	0	0	0	0
TraesCS2B02G482300	74.5511	14.0969	99.6673	4.97086	88.6741	0	72.2334	0		112.831	8.30299	173.04	2.51119	216.366	0	140.064	0
TraesCS2B02G034400	0	0	0	0	0	0	0	0		0	0.569842	0	0	0	0	0	0
TraesCS2B02G110100	0	0	0	0	0	0	0	0		0	0	0	0	0	0	0	0
TraesCS2B02G008800	0	0	0	0	0	0	0	0		0	0	0	0	0.42789	0	0.428802	0
TraesCS2B02G182400	0	0	0	0	0	0	0	0		0	0	0	0	0	0	0	0
TraesCS3A02G519500	0	0	0	0	0	0	0	0		0	0	0	0	0	0	0	0.187115
TraesCS3A02G496600	0	0	0	0	0	0	0	0		0	0	0	0	0	0	0	0
TraesCS3B02G008400	0	0	0	0	0	0	0	0		0	0	0	0	0	0	0	0
TraesCS3A02G006000	0	0	0	0	0	0	0	0		0	0	0	0	0	0	0	0
TraesCS3A02G067000	0	0	0	0	0	0	0	0		0	0	0	0	0	0	0	0
TraesCS3A02G337700	0	0	0	0	0	0	0	0		0	0	0	0	0	0	0	0
TraesCS3A02G469900	9.46041	3.16077	7.94993	3.30654	8.70625	0	5.60471	0		33.2653	9.32466	40.3947	4.17075	24.2977	0.937073	17.35	0
TraesCS3A02G273200	0	0	0	0	0	0	0	0		0	0.103097	0	0	0	0	0	0
TraesCS3A02G463800	0.075179	0.149862	0.285521	0.05021	0.056463	0.296695	0.363829	0.125228		0.19113	0.150889	0.048453	0.161363	0.223734	0.259025	0	0.109811
TraesCS3B02G008900	0	0.113902	0	0.07627	0	0.149797	0	0.095015		0	0	0	0	0	0.097507	0	0
TraesCS3A02G283500	0.871533	0.696902	0.639502	0.791429	1.23368	0.772818	0.960791	1.20227		0.435892	0.495431	0.367923	0.519143	0.457461	0.624693	0.171682	0.264759
TraesCS3A02G168200	25.8113	5.87903	22.9979	2.64762	25.9148	2.40233	22.6149	1.26902		37.3769	5.29008	29.2751	3.03458	31.6387	2.7852	29.0215	1.25485
TraesCS3A02G478600	0	0	0	1.26934	0.210053	0.350569	0	2.701		0	0	0	0	0	1.11919	0	0.380207
TraesCS3A02G538600	0	0	0	0	0	0	0	0		0	0	0	0	0	0	0	0
TraesCS3A02G284500	25.356	2.09094	12.8988	1.02752	16.4668	0.460084	9.87908	0		27.0409	2.5745	18.5698	0.851683	14.2115	0.301557	10.643	0.102262
TraesCS3A02G131300	2.56564	0.981361	0.380233	2.65487	1.16491	0.622632	0.758836	0.413894		1.20974	2.78685	1.13463	0.65028	1.40537	0.393464	0.958965	0
TraesCS3A02G531500	0	0	0	0	0	0	0	0		0	0	0	0	0	0	0	0
TraesCS3A02G012000	0.805593	0.948232	0.24314	1.26921	0.241031	0.206963	0.882701	0.131603		0.270086	5.88133	0.099534	3.99633	0	1.87415	0.168965	3.4084
TraesCS3A02G092600	0	0	0	0	0	0	0	0		0	0	0	0	0	0	0	0
TraesCS3A02G264400	0.982328	0	0.364286	0	0.743212	0	1.08467	0		0	0	0.2715	0	0.335807	0	0	0
TraesCS3B02G036200	3.40389	2.5631	3.15994	1.66697	3.40857	2.08938	2.44006	0.188977		0.07975	0.057575	0.052669	0.246756	0.070117	0	0.166466	0.055232
TraesCS3A02G110500	0.13146	0.129635	0.099405	0.166689	0.049225	0	0	0.164806		0	0	0.452523	0	0.480728	0.331667	0.227348	0.104112
TraesCS3A02G086500	0.3278	0.108201	0.662145	0	0.16384	0	0.60949	0		0.36873	0	0	0.230962	0.160898	0.092756	0.117925	0.07867
TraesCS3A02G495200	0	0	0	0	0	0	0	0		0	0	0	0	0	0	0	0
TraesCS3A02G419700	835.506	393.752	852.703	160.719	720.839	39.3225	859.154	1.38901		710.161	212.906	800.47	115.908	842.495	53.6084	850.981	3.97353
TraesCS3A02G049100	0.410346	0.199763	0	0.133686	0.306601	0	0.633348	0.830803		0	0.792878	0.248546	0	0.44115	0.167613	0	0.142316
TraesCS3A02G421000	0	0.101363	0	0.543102	0	1.60156	0	0.338406		0	0.678215	0	1.15603	0	2.00186	0	1.25485
TraesCS3A02G046000	7.90367	98.8783	6.68221	163.931	19.4997	240.976	23.809	199.91		2.53397	149.908	1.54865	244.196	2.71678	253.21	2.55203	135.165
TraesCS3A02G091200	0	0	0	0	0	0	0	0		0.748774	0	0	0	0	0	0	0
TraesCS3B02G009300	2.43015	1.1892	7.4587	0.795818	5.06133	0	3.74211	0.282828		55.3421	12.2618	91.5863	6.884	93.4627	2.29609	66.6618	0.243618
TraesCS3B02G037400	92.2999	43.4489	123.865	43.0804	154.676	37.4394	121.385	26.0901		0	2.80489	0.127951	7.35652	0.14846	11.4803	0.763431	8.50098
TraesCS3A02G010500	0	0	0	0	0	0	0	0		24.2629	6.41663	31.2874	0	32.3166	0	32.2579	0
TraesCS3A02G491100	0	0.097776	0.298817	0.065489	0.073919	0.25757	0	0		0.166495	0	0.062757	0.069761	0.145574	0.08403	0	0.142523
TraesCS3A02G522200	0	0.353023	0.450554	2.50612	0	3.03491	0.567248	2.87177		0	0.078578	0	0.083519	0	0	0	0
TraesCS3A02G045500	10.9464	7.64219	6.13852	5.65429	10.1534	4.05617	7.56539	2.86281		11.3377	10.0184	11.9784	4.85154	8.5082	0.976912	7.71798	0
TraesCS3A02G085800	0	0	0	0	0	0	0	0		0	0	0	0	0	0	0	0
TraesCS3A02G062400	0	0	0	0	0	0	0	0		0	0	0	0	0	0	0	0
TraesCS3A02G351200	10.0674	7.90013	7.33719	6.14004	10.0075	3.11042	8.76794	4.03212		10.8626	7.52669	8.69502	5.1941	8.24336	5.62153	7.71682	2.77111
TraesCS3A02G110100	0	0.13351	0.06493	0.056606	0.204934	0	0.203175	0		0.136516	0.064464	0.157865	0	0.077634	0.071838	0.103689	0
TraesCS3A02G537400	0	0	0	0	0	0	0	0		0	0	0	0	0	0	0	0
TraesCS3A02G280700	0	0	0	0	0	0	0	0.049175		0	0	0	0.042395	0	0	0	0
TraesCS3A02G005600	0	0	0	0	0	0	0	0		0	0	0	0	0	0	0	0
TraesCS3B02G014200	0	0	0	0	0	0	0	0		0	0	0	0	0	0	0	0
TraesCS3A02G325700	10.2504	6.17048	6.34373	5.66386	8.81981	5.56934	6.82507	7.05567		10.1418	7.66198	8.55658	4.49021	5.4953	1.99959	5.16323	2.3502
TraesCS3A02G213900	6.6127	4.92879	5.51669	4.97714	7.64598	4.4072	9.35983	2.5069		7.68846	6.51086	7.85921	7.4181	10.0242	7.39283	9.36672	4.25224
TraesCS3A02G422000	57.6576	33.1091	98.616	26.0244	66.1355	13.5896	77.4655	12.2365		6.87904	4.117	8.45229	5.73218	8.47188	1.86784	9.28639	1.25431
TraesCS3A02G397300	25.6636	13.9608	50.3542	15.3394	56.2202	5.59899	51.3065	0.567384		9.29612	6.46702	11.1183	5.16744	25.3862	1.83015	18.2588	0
TraesCS3A02G005800	0	0	0	0	0	0	0	0		0	0	0	0	0	0	0	0
TraesCS3A02G318000	2.08095	7.07586	1.58351	8.06765	1.32053	2.01221	2.9361	0.059065		0.991163	4.54975	0.961506	3.61551	0.935676	0.118598	0.318383	0.077853
TraesCS3A02G012400	0.090719	1.44241	0.344099	0.966282	0	2.65491	0.800444	1.36669		0	0	0	0.065968	0	0	0	0
TraesCS3B02G005400	0.731059	0.724299	6.56342	0	10.4811	0	6.5838	0		24.9251	4.39909	24.513	2.82718	47.9971	1.13222	58.0522	0
TraesCS3A02G356900	0	0	0	0	0	0	0	0		0	0	0	0	0	0	0	0
TraesCS3A02G451800	0	0	0	0	0	0	0	0		0	0	0	0	0	0	0.25963	0.057457
TraesCS3A02G097300	27.0054	9.66389	40.4754	6.79726	30.9537	3.37991	33.3195	1.58921		25.6284	8.114	30.9477	4.86049	34.0106	2.9624	37.2477	1.16183
TraesCS3A02G046300	2.54279	2.08587	3.09553	1.30317	15.122	0	7.68065	0		1.66168	0.740939	2.02622	0.883356	8.24166	0.118323	7.93668	0
TraesCS3A02G007700	8.58338	7.82394	6.80339	3.23521	6.94198	1.4034	5.56616	0.205091		10.4157	6.25542	6.12612	2.54858	5.74091	0.86392	3.24797	0.367518
TraesCS3A02G338900	3.71001	88.8102	10.1213	141.654	16.8531	43.3428	10.6433	24.3533		1.92927	67.2757	1.37816	107.961	4.28438	92.3473	5.402	45.5738
TraesCS3A02G442700	0	0	0	4.70984	0	8.55363	0	0.778475		0	5.43994	0	18.6605	0	25.7709	0	4.8556
TraesCS3A02G144200	0	0	0	0	0	0	0	0		0	0	0	0	0	0	0	0
TraesCS3A02G254100	0	0.076428	0	0.051213	0	0	0	0.127722		0	0.051292	0	0.109682	0.057041	0	0	0.055983
TraesCS3A02G011500	0	0	0	0	0	0	0	0		0	0	0	0	0	0	0	0
TraesCS3A02G045600	39.5199	14.9748	42.5253	11.0101	19.104	4.21199	22.7697	0.076243		35.4375	11.9893	44.0486	7.04816	15.7822	0.70737	12.5225	0
TraesCS3B02G038100	0	0	0	0	0	0	0	0		0	0	0	0	0	0	0	0
TraesCS3A02G100600	8.08248	0.320152	16.3044	0.065877	18.4113	0.129541	14.3783	0		3.09854	0.407226	5.1315	0	9.64082	0.084517	10.5554	0
TraesCS3A02G447100	0	0	0.674437	0	0.667878	0	0.605136	0		0	0	0.079972	0	0.279817	0	0	0
TraesCS3A02G062300	0	0	0	0	0	0	0	0		0	0	0	0	0	0	0	0
TraesCS3B02G037700	0	0	0	0	0	0	0	0		0	0	0	0	0	1.95147	0	0.236696
TraesCS3A02G451500	0	0	0	0	0	0	0	0		0	0	0	0	0	0	0	0
TraesCS3B02G037900	0	0.35521	0	0	0	0.553722	0	0		0	0	0	0.857521	0	3.02311	0	0.263217
TraesCS3A02G066600	2.79971	5.4807	3.98326	3.0307	1.70738	7.79975	3.3724	8.20987		4.58939	9.44624	5.21136	8.03004	2.46414	8.32078	2.10342	4.3224
TraesCS3A02G031700	0.874074	0.435788	1.47673	0.097342	1.19993	0.287648	1.41089	0.121399		0.679216	0.156585	0.831262	0.313013	1.30157	0.064623	0.963374	0.106498
TraesCS3A02G451600	0	0	0	0	0	0.481462	0	0		0	0	0	0	0	0	0	0
TraesCS3B02G030400	0.657504	0.145689	0.61051	0.048814	0.054875	0	0.117942	0		2.22943	0.097817	3.95938	0.052319	2.62728	0.062985	2.09325	0.267011
TraesCS3A02G066300	0	0	0	0	0	0	0	0		0	0	0	0	0	0	0	0
TraesCS3A02G160000	0.708363	0.139448	1.17751	0.373375	1.90891	0	1.45104	0		0.833186	0.092873	0.618328	0.098416	1.23966	0	0.150146	0.100667
TraesCS3A02G315200	0	0	0.3634	0	0.361466	0	0.369498	0		0.804605	0	0.433002	0	0	0.195129	1.70583	0
TraesCS3B02G009700	0	0	0	0	0	0	0	0		0	0	0	0	0	0.271943	0	0
TraesCS3A02G444400	0	0	0	0	0	0	0	0		0	0	0	0	0	0	0	0
TraesCS3A02G171800	0	0	0	0	0	0	0	0		0	0	0	0	0	0	0	0
TraesCS3A02G454700	0	0	0	0.116867	0	0	0	0		0	0.115842	0	0.366503	0	0.147361	0	0
TraesCS3A02G010200	0	0	0	0	0	0	0	0		0	0	0	0	0	0	0	0
TraesCS3A02G177300	85.0295	49.1478	84.5186	38.8212	56.5485	47.0052	110.748	23.6812		31.8119	26.0396	45.9663	19.5047	38.0981	16.0704	51.0683	7.36495
TraesCS3A02G442500	0	0	0	0	0	0	0	0		0	0	0	0	0	0	0	0
TraesCS3A02G445500	0	0	0	0	0	0	0	0		0	0	0	0	0	0	0	0
TraesCS3A02G070000	0.073603	1.02735	0.223656	0.639255	0.221137	0.096867	0.059401	0		0.062388	0.394132	0.142426	0.158092	0	0	0.162173	0
TraesCS3A02G355300	0.177014	0	0.112827	0	0.111805	0	0.159809	0		0	0	0.244764	0	0.145393	0	0.157672	0
TraesCS3A02G314900	0	0	0	0	0	0	0	0		0	0	0	0	0.192026	0	0	0
TraesCS3A02G519200	0	0	0	0	0	0	0	0		0	0	0	0	0	0	0	0
TraesCS3A02G185800	30.8683	67.0608	27.4751	63.7873	30.9327	41.8951	33.9067	25.0172		27.2244	73.8439	24.6467	63.4454	26.6473	57.5078	25.1642	34.8817
TraesCS3A02G442800	0	0	0	0	0	0	0	0		0	0	0	0	0	0	0	0
TraesCS3A02G315000	0	0	0	0	0	0	0	0.767284		0	0	0	0	0	0	0	1.22713
TraesCS3B02G009200	2.4531	5.88066	12.1959	3.35396	15.9428	0	10.5095	0		61.5459	35.4273	81.8545	14.671	98.8492	3.58694	67.7314	0.533328
TraesCS3A02G005200	0	0	0	0	0	0	0	0		0	0	0	0	0	0	0	0
TraesCS3B02G014600	3.59115	0	2.80846	11.0343	0	30.0178	1.10758	163.987		1.03442	0	1.15474	5.9527	1.55489	7.82404	0	30.3867
TraesCS3B02G013900	0	0	0	0	0.809774	0	0.96237	0		0	0.32149	0	0	0	0	0.527988	0
TraesCS3A02G312700	0	0	0	0	0	0	0	0		0	0	0	0	0	0	0	0
TraesCS3A02G348700	0.278726	0.334635	0.212054	0.299052	0.167643	0.516039	0.045281	0.233207		0.236847	0.187604	0.145143	0.241432	0.166907	0.29055	0.124123	0.246293
TraesCS3A02G010600	2.28694	0.904999	1.9048	0.378752	1.45703	0.148785	1.54625	0		3.99668	0.682847	6.17281	0.562698	4.40584	0.193721	5.13598	0
TraesCS3B02G010800	0	0	0	0	0	0	0	0		0	0	0	0	0	0	0	0
TraesCS3A02G213400	8.34979	0	9.32298	0	9.17285	0	5.56168	0		8.91761	1.35849	11.0324	0.310058	10.9688	0	9.8886	0
TraesCS3A02G165900	0.262952	0.138939	2.76137	0.219284	1.78098	0.287226	2.86406	0		1.23273	0.817389	1.20992	0.202191	5.35625	0.141425	6.16414	0
TraesCS3B02G024800	0	0	0	0	0	0	0	0		0	0	1.01591	0	0	0	0	0
TraesCS3A02G425400	0	0	0	0	0	0	0	0		0	0	0	0	0	0	0	0
TraesCS3A02G537200	0	0	0	0	0	0	0	0		0	0	0	0	0	0	0	0
TraesCS3A02G166700	19.0784	11.0091	12.2806	10.6962	21.1164	3.04604	15.1862	1.21147		5.53553	4.85191	8.04743	3.17475	8.58641	5.00058	12.167	3.28518
TraesCS3A02G011300	1.33191	2.85675	2.01754	18.7623	1.58094	33.5369	2.2098	47.8529		0.093618	0.367195	0	2.3443	0	9.50935	0	31.9424
TraesCS3A02G067100	0	0	0	0	0	0	0	0		0	0	0	0	0	0	0	0
TraesCS3A02G157400	21.3649	9.66154	36.7085	0.649034	14.9013	0	8.57882	1.66575		21.4936	0.589639	8.61514	0	13.1132	0	5.77588	0.660124
TraesCS3B02G012100	17.2367	33.3323	8.49936	6.24383	5.48078	5.28467	12.6134	4.42242		0.412644	1.55702	0.293309	0.985437	0.345498	0.196196	0	0.175312
TraesCS3A02G327500	143.142	46.166	371.989	38.227	221.173	7.26923	368.461	6.42509		269.772	108.504	424.063	78.8544	716.893	41.2171	547.213	11.6641
TraesCS3A02G253300	0	0	0	0.063015	0	0.37186	0	0.235628		0.08008	0	0.060455	0.201563	0	1.13292	0	1.77686
TraesCS3A02G011000	7.50425	9.76138	4.80293	10.4968	0	3.18876	0	0		0	4.70048	0	9.74239	0	3.25858	0	0.876027
TraesCS3A02G232200	233.529	85.4977	251.95	63.3906	214.871	27.6701	171.98	7.45555		258.009	62.2625	213.471	40.0768	236.857	27.5253	208.729	12.2009
TraesCS3A02G012500	0.420249	0.250889	0.063794	0.748385	0.126194	1.76475	0.337891	1.83982		1.30982	3.49865	0.269632	7.36024	0	7.96488	0	2.95685
TraesCS3A02G302400	16.1632	66.6031	20.0896	56.9009	15.1369	49.3817	18.387	39.4947		16.2102	103.55	14.4743	96.8467	9.71895	68.4328	10.632	62.974
TraesCS3A02G293000	0	1.15749	0.744307	0	17.4474	2.74799	14.8417	1.17324		0	0	0	0	0	0	0	0
TraesCS3A02G419900	0.128373	0	0	0.25636	0	0.167653	0	0		0	0.08513	0.242572	0	0.284062	0	0	0
TraesCS3A02G049700	0	0	0	0	0	1.16522	0	0.768182		0.380244	0.581796	0.265672	0.302849	0.32831	0.734799	0	0
TraesCS3B02G037300	0.330021	0	0.200695	0.044168	0.247988	0.435204	0.053416	0.11019		0	3.45415	0	7.29297	0	5.82256	0	1.64537
TraesCS3A02G476300	0	0	0	0	0	0.102522	0	0		0	0	0	0	0	0.033163	0	0
TraesCS3A02G066500	0	0	0	0	0	0	0	0		0	0	0	0	0	0	0	0
TraesCS3B02G037200	0	0	0	0.246498	0	0.080612	0	0.050992		0	0.041056	0	0.529035	0	0.794797	0	0.81216
TraesCS3B02G001800	0	0	0	0	0	0	0	0		0	0	0	0	0	0	0	0
TraesCS3A02G381400	0.72661	0	0.378487	0	0.097627	0.085685	0.105178	0		0.055944	0	0.042083	0	0.048483	0	0	0
TraesCS3B02G009600	15.5137	15.1442	14.5694	12.2258	8.19926	4.60834	11.3071	1.77338		14.187	16.4207	14.7809	9.39934	6.97132	3.33684	11.1919	2.89627
TraesCS3A02G084900	0.148766	0.444892	0.113006	0.384327	0.279338	0.195744	0.267396	0		0	0.398209	0.527549	0.425895	0.166064	0.192276	0.081908	0.271709
TraesCS3A02G011400	1.43756	9.67612	3.01792	27.6125	2.14851	45.4705	2.60271	106.726		0.238208	1.2711	0.33704	4.53732	0	15.5355	0	44.2398
TraesCS3B02G012900	3.08115	0.660224	5.97553	0.265191	4.51415	0.173368	1.79905	0		1.38023	0.382427	1.54205	0.09337	0.79759	0	1.1923	0.095484
TraesCS3A02G045700	0.781972	0.190638	0.294324	0.127568	0.146083	0	0.15131	0		1.79547	0.252454	1.07014	0	0.28091	0	1.81244	0
TraesCS3A02G399900	23.1936	12.7273	23.2023	6.84194	19.5087	5.02074	19.8316	2.83619		26.8825	12.2166	27.1163	6.78064	23.9873	4.71923	27.3016	5.53859
TraesCS3A02G104100	13.0649	7.37211	27.1267	8.81948	22.5931	8.67801	24.2372	7.40254		19.8646	9.17583	31.9883	7.03191	42.6486	5.51948	31.2414	10.7071
TraesCS3A02G452000	5.66849	1.33876	5.898	1.7927	4.27715	0.719541	4.27415	0		9.5902	3.52692	12.8908	1.72579	10.7243	0.727935	10.2815	0
TraesCS3A02G451900	0	0	0	0	0	0	0	0		0	0	0	0	0	0	0	0
TraesCS3A02G080800	0.093126	0.092499	0.423787	0.061962	0.139756	0	0.522433	0		0.157464	0.123916	0.059473	0	0	0	0.101437	0
TraesCS3B02G037000	37.7794	14.6715	44.8783	14.6579	43.0602	13.9353	56.0737	21.4622		27.9577	29.1246	22.8426	21.9597	32.7859	14.0914	27.1705	12.7051
TraesCS3A02G165500	47.258	22.1956	34.5954	11.8405	29.7893	7.29018	20.3658	2.41068		33.4027	13.5167	28.6019	4.77183	22.1431	2.15045	15.3833	1.11412
TraesCS3A02G187600	18.9268	32.5069	21.4143	30.8511	17.1146	10.124	16.3774	1.51672		11.67	32.7732	16.4713	19.7482	15.2453	3.26732	11.8723	0.451076
TraesCS3A02G066100	0	0	0	0	0	0	0	0		0	0	0	0	0	0	0	0
TraesCS3A02G338000	0	0	0	0	0	0	0	0		0	0	0	0	0	0	0	0
TraesCS3A02G158300	4.27646	1.76794	4.32676	2.34984	5.51661	2.52618	4.53437	0.520378		5.36485	2.83524	4.5412	1.91032	5.74399	1.03304	5.64306	1.45453
TraesCS3A02G517100	35.4775	34.2634	40.3492	63.3434	20.8894	46.3404	43.3186	166.556		0.261706	1.2848	0.289852	2.95393	0.113299	2.45316	0.656273	10.3399
TraesCS3B02G009100	1.92656	0.750141	8.19512	0.614283	10.3262	0	9.11265	0		0.212712	0.113614	0.724359	0.238788	1.07977	0	0.642144	0
TraesCS3A02G046600	0.40974	0.815708	0.435468	0.054654	0	0.430406	0.065938	0		0.191209	0.75839	0.576135	0.201042	0.350079	0.281521	0.089842	0.060036
TraesCS3A02G161400	26.3513	16.3676	39.4471	13.296	31.5198	11.4019	41.6745	10.1365		34.1751	17.3577	37.6492	12.621	37.2867	10.6915	34.9858	9.37287
TraesCS3A02G497600	0	0	0	0	0	0	0	0		0	0	0	0	0	0	0	0
TraesCS3A02G012600	0	0.086692	0	0.813117	0.130873	1.37166	0.070017	1.44804		0.295051	1.46319	0.055846	2.3914	0	2.18724	0	1.04245
TraesCS3A02G095600	0	0	0	0	0	0	0	0		0	0	0	0	0	0	0	0
TraesCS3A02G533000	0	0	0.075912	0.53227	0	0.784936	0.160117	0.497508		0.084586	0.066483	0.063728	0.070847	0	0.768061	0	0.144749
TraesCS3A02G472900	0	0	0	0	0	0	0	0		0	0	0	0	0.791453	0	0	0.745529
TraesCS3A02G508400	0	0	0	0	0	0	0	0		0	0	0	0	0	0	0	0
TraesCS3A02G457600	0	0	0	0.117801	0	0	0	0		0	0	0	0	0	0	0	0
TraesCS3A02G451300	0	0	0	0	0	0	0	0		0	0	0	0	0	0	0	0
TraesCS3A02G317900	0.979051	1.40051	1.15367	0.793613	0.489358	0.141766	0.866998	0		3.02876	10.2277	2.89498	3.44985	2.80368	0.184729	3.68718	0
TraesCS3A02G132700	1.16405	0.49915	2.31949	0.260211	2.25045	0.293242	2.49697	0.88125		1.22471	0.422132	1.26304	0.560245	1.20337	0.481584	0.864124	1.59209
TraesCS3A02G327400	1.60811	4.23376	1.20837	6.71228	1.37294	4.05914	2.46443	7.78217		4.58871	9.70626	3.03006	4.93156	1.63685	1.67451	3.25825	3.1601
TraesCS3A02G533400	0	0	0	0.07377	0.041349	0	0	0		0.046738	0	0.035812	0	0	0	0	0
TraesCS3A02G314800	0	0	0	0	0	0	0.702044	0.78863		0	0	0	0	0	0	0	0
TraesCS3A02G067200	0	0	0	0	0	0	0	0		0	0	0	0	0	0	0	0
TraesCS3A02G519300	0	0	0	0	0	0	0	0		0	0	0	0	0	0	0	0
TraesCS3A02G418600	9.37209	5.56708	10.7891	2.0306	11.6749	2.32612	16.5507	1.41356		8.36374	5.11139	9.62866	3.29192	10.1052	1.34127	12.8631	1.18888
TraesCS3A02G526700	243.212	23.1398	589.202	6.98393	194.101	4.28894	192.629	0.84588		293.708	27.9436	413.353	6.46308	327.959	2.95403	334.519	0.179203
TraesCS3B02G012800	17.1379	30.6745	25.3033	40.2283	0.609724	21.4165	2.06038	6.10577		0	0	0	2.51733	0	0	0.270234	0
TraesCS3A02G059900	10.9196	13.6665	7.69749	8.26588	7.69172	12.3072	5.66285	15.1659		9.78848	7.71038	7.56762	5.2468	7.17762	5.33675	6.26733	9.62973
TraesCS3A02G050400	0	0	0	0	0	0	0	0		0	0	0	0	0	0	0	0
TraesCS3A02G349300	0	0	0	0	0	0	0	0		0	0.899624	0	0.96321	0	0	0	0
TraesCS3A02G353900	0	0	0	0	0	0	0	0		0	0	0	0	0	0	0	0
TraesCS3A02G213300	0.072839	0	0.055338	0	0.054713	0	0	0		0	0	0	0	0	0.062804	0	0
TraesCS3A02G010700	0	0	0.632456	0	1.05027	0	0.424835	0		0.233014	0	0	0	0.198057	0	0.278129	0
TraesCS3A02G334500	123.775	68.1362	112.233	45.7781	104.586	43.0947	96.9932	32.8867		116.212	62.7381	119.092	45.2047	82.8121	43.4167	81.8383	40.7831
TraesCS3A02G098100	0	0	0	0.092567	0	0.181453	0	0		0.237076	0.092111	0.262883	0.097624	0.204914	0	0	0
TraesCS3A02G478700	1.92189	10.4458	3.7088	14.0516	1.02217	34.0853	1.6764	51.8181		1.35636	5.29576	1.39002	9.60388	0.773348	15.1427	0.263664	13.0146
TraesCS3A02G063200	5.68883	1.70596	3.81634	0.207592	3.54644	0	2.72372	0.129158		5.03489	0.309291	2.9329	0.218034	2.17902	0.131459	1.82591	0.111564
TraesCS3A02G491000	0.177508	0	0	0.059109	0.066613	0	0	0.073681		0	0.080841	0.113618	0.126223	0	0	0	0
TraesCS3A02G176000	13.1924	2.83786	13.7262	0.803011	9.91461	0.249915	11.1206	0.052723		13.7386	1.82268	16.5501	0.635746	10.583	0.273292	10.7052	0.417022
TraesCS3A02G536500	0	0	0	0	0	0	0	0		0	0	0	0	0	0	0	0
TraesCS3A02G288700	0	0	0	0	0	0	0	0		0	0	0	0	0	0	0	0
TraesCS3A02G217000	5.37647	2.51529	4.67901	1.29983	1.25559	0.735923	4.84338	0.047655		6.34808	3.23305	5.58925	3.99485	1.93036	0.995777	6.25514	0.167726
TraesCS3A02G519400	0	0	0	0	0	0	0	0		0	0	0	0	0	0	0	0
TraesCS3A02G046200	0	0	0	0	0	0	0	0		0	1.14332	0	1.99016	0	1.19072	0	0.35634
TraesCS3A02G004900	0	0	0	0	0	0	0	0		0	0	0	0	0	0	0	0
TraesCS3A02G066200	0	0	0	0	0	0	0	0		0	0	0	0	0	0	0	0
TraesCS3A02G314000	0	0	0	0	0	0	0	0		0	0.099847	0	0.053393	0	0.06428	0	0
TraesCS3A02G261600	6.56179	0	2.9445	1.08681	8.82637	0	6.54288	0		5.75783	0	8.36621	0.699174	4.73294	0.853548	12.2831	1.45521
TraesCS3B02G010900	0	0	0	0	0	0	0	0		0	0	0	0	0	0	0	0
TraesCS3A02G457500	0	0	0	0	0	0	0	0		0	0	0	0	0	0	0	0
TraesCS3A02G052900	0	0	0	0	0	0	0	0		0	0	0	0	0	0	0	0
TraesCS3A02G110600	0.13146	0	0	0.874755	0.049225	0.510729	0.623638	0.375544		0.442361	0.864403	0.288826	1.1924	0.480728	0.331667	1.73423	0.552446
TraesCS3A02G293200	0	1.89817	2.31342	0	3.22497	0	4.08173	0		0	0	0.738568	1.90168	4.06841	1.26684	1.38761	0
TraesCS3A02G040700	4.94161	46.4023	4.04434	72.361	7.07186	73.8771	5.23111	49.3514		0.807573	22.7073	0	58.1054	0.684568	131.592	0	99.525
TraesCS3A02G141000	0	0	2.52524	0	0.880687	0	0	0		1.98983	0	0	0	1.75359	0	0	0.829964
TraesCS3A02G451700	0	0	0	0	0	0	0	0		0	0	0	0	0	0	0	0
TraesCS3A02G066400	0	0	0	0	0	0	0	0		0	0	0	0	0	0	0	0
TraesCS3B02G014000	26.2649	34.1648	73.0046	88.1699	2.87567	52.9502	3.05785	25.9257		12.8377	17.1086	17.6742	6.80369	0	0	2.83572	0
TraesCS3A02G095900	19.9323	3.13851	5.56253	4.73099	2.54338	2.33331	4.6682	2.41113		0	0	0	0	0	0	0	1.966
TraesCS3B02G038000	0	0	0	0	0	0	0	0		0	0	0	0	0	0.579352	0	0
TraesCS3A02G011900	0	1.38274	0.096348	2.86142	0.095411	4.29366	0	3.35388		0	4.77996	0	5.609	0	3.21913	0	2.0027
TraesCS3A02G061800	0	0	0	0	0	0	0	0		0	0	0	0	0	0	0	0
TraesCS3A02G425200	0	0	0	0	0	0	0	0		0	0	0	0	0	0	0	0
TraesCS3A02G053100	0	0	0	0	0	0	0	0		0	0	0	0	0	0	0	0
TraesCS3A02G479600	0.881012	0.742048	0.717933	0.934166	0.967604	0.623213	0.782828	0.785514		0.112627	0.091592	0	0	0.099184	0	0	0
TraesCS3A02G482900	0	0	0	0	0	0	0	0		0	0	0	0	0	0	0	0
TraesCS3A02G062500	0	0	0	0	0	0	0	0		0	0	0	0	0	0	0	0
TraesCS3B02G038200	0	0.348019	0	0	0	0.540254	0	0		0	0.681947	0	3.4066	0	19.0094	0	6.21758
TraesCS3A02G441800	0	0	0	0	0	0	0	0		0	0	0	0	0	0	0	0
TraesCS3A02G414900	0.178152	0.53127	0.067582	1.00843	0	2.20408	0.142982	6.87025		0.301391	0.189478	0.439141	0.302242	0.161107	0	0.206022	0.214862
TraesCS3A02G525700	0.2303	0	0.727102	0	0.431531	0.149797	0.191465	0		0.097073	0.076094	1.16372	0.242764	1.57636	0	0.913195	0
TraesCS3A02G053200	0	0	0.50881	0	0	0	0	0		0	0	0	0	0	0	0.671401	0
TraesCS3A02G478000	0	0	0	0	0	0	0	0		0	0	0	0	0	0	0	0
TraesCS3A02G040900	0	0	0	0	0	0	0	0		0	0	0	0	0	0	0	0.056581
TraesCS3A02G246600	132.414	74.8014	99.4199	27.3115	173.738	10.6952	167.508	1.63725		115.37	46.1766	103.911	16.4264	113.766	4.55231	180.15	0.583176
TraesCS3A02G476400	0	0	0	0	0	0.102522	0	0		0	0	0	0	0	0.033163	0	0.439807
TraesCS3A02G009500	0	0	0	0	0	0	0	0		0	0	0	0	0	0	0	0
TraesCS3B02G022200	0	0	0	0	0	0	0	0		0	0	0	0	0	0	0	0
TraesCS3A02G007500	13.4642	6.82015	5.89224	8.72443	8.67813	11.472	13.9873	14.7621		13.4299	4.27497	15.3675	3.59702	6.92533	1.28939	13.1524	1.49041
TraesCS3B02G012000	4.21837	2.91611	3.08921	1.3523	2.75953	2.36403	3.78003	1.19512		1.35034	0.502401	1.40097	0.67186	0.620456	0.204103	1.3067	0.692117
TraesCS3A02G316100	0	0	0	0	0	0	0	0		0	0	0	0	0	0	0	0
TraesCS3A02G510800	0	2.76619	0	4.93116	0	5.49006	0	0.78863		0	6.16844	0	13.2158	0	3.50279	0	1.8857
TraesCS3A02G495000	0	0	0	0	0	0	0	0		0	0	0	0	0	0	0	0
TraesCS3A02G066900	0	0	0	0	0	0	0	0		0	0	0	0	0	0	0	0
TraesCS3A02G262000	2.17884	3.41993	2.38845	5.42381	1.07798	5.2085	0.989539	3.09407		4.872	5.82106	4.66911	6.86748	2.14524	7.24975	3.65174	4.12516
TraesCS3A02G331500	348.275	137.467	577.286	104.196	346.757	57.8181	347.274	43.8388		302.163	111.616	340.733	76.7354	297.639	43.7556	253.446	29.1886
TraesCS3A02G470200	17.9862	7.74242	22.7076	10.2771	25.3354	0	18.0352	0		128.507	43.2442	137.405	17.1895	104.314	1.10862	63.8101	0
TraesCS3A02G517600	0.197829	0	0	0	0	0.251655	0	0		0	0	0	0	0	0	0	0
TraesCS3A02G346000	0	0	0	0.028472	0	0	0.034561	0		0	0.02862	0	0.092256	0	0.036996	0.047517	0
TraesCS3A02G129600	4.24168	7.3658	3.43138	6.02729	5.92089	2.01214	4.40898	1.35786		4.99274	11.0185	5.31234	7.59337	4.73186	4.37024	5.27027	2.32589
TraesCS3A02G470100	1.5158	0.357072	2.69666	1.70866	2.76099	0	2.29256	0		15.1394	4.79482	24.0317	1.86047	16.7807	0.315169	8.66126	0
TraesCS3A02G041000	8.57926	5.67726	8.59764	5.61263	10.3247	4.10264	7.58456	3.27761		12.0266	9.57314	12.9877	8.03436	13.4139	8.38509	10.9823	5.37264
TraesCS3A02G329800	0	0	0	0	0	0	0	0		0	0	0	0	0	0	0	0
TraesCS3A02G384600	0	0	0	0	0	0	0	0		0	0	0	0	0	0	0	0
TraesCS3A02G164300	0	0	0	0	0	0	0	0		0	0	0	0	0	0	0	0
TraesCS3A02G442400	0	0.486625	0	0	0	0	0	0		0	1.84494	0	5.80609	0	4.29565	0	0
TraesCS3A02G297900	0	0	0	0	0	0	0	0		0	0	0	0	0	0	0	0
TraesCS3B02G009400	15.3526	15.2666	83.8473	5.16234	59.7261	0.544006	79.1348	0		64.8396	51.3805	82.8601	20.1183	204.771	5.00257	158.883	0.873593
TraesCS3A02G005400	0	0	0	0	0	0	0	0		0	0	0	0	0	0	0	0
TraesCS3B02G008800	0	0.643493	0	3.40947	0	1.57048	0	1.60921		0	1.17571	0	0.839062	0	1.50838	0	0.878548
TraesCS3A02G284600	1.68645	1.02374	1.2754	0.514036	1.74889	0.336158	1.02632	0		0.32747	0.512072	0.244065	0.181164	0.290463	0.109177	0.968793	0.092623
TraesCS3A02G189500	4.66471	1.10315	3.88872	1.3037	2.52262	0.706394	3.48542	0.571037		1.28533	0.17972	0.793156	0.27555	0.681563	0.331057	0.67925	0.366343
TraesCS3A02G441900	0	0	0	0	0	0	0	0		0	0	0	0	0	0	0	0
TraesCS3A02G100500	13.9294	0.578527	12.6851	0	14.1638	0	11.4039	0		3.96327	1.35847	4.52318	0.402921	7.30229	0.162047	10.0631	0
TraesCS3B02G032500	0.119053	0.117674	0.270333	0.472751	0.089212	0	0.378165	0.098147		0.100313	0.235735	0.150105	0.083519	0.349583	0.100644	0.127776	0.085372
TraesCS3A02G282400	0	0.708479	0	0.474096	0	0.463021	0	0.442215		0	0.234908	0.110912	0.123827	0	0	0.752117	0.887585
TraesCS3A02G423100	2.83464	2.80711	1.8169	1.87987	2.04349	0.14207	1.69227	0.450437		3.44783	2.02105	2.82073	0.76825	2.0872	0.68029	1.41215	0.235511
TraesCS3A02G282700	2.29167	1.11692	2.75323	0	1.54992	0.286214	4.23812	1.11886		1.15793	0.453393	2.5957	0.15219	2.29713	0.367456	1.60938	0
TraesCS3A02G477600	0	0	0	0.18581	0	0.171569	0	0.800021		0	0	0	0	0	0.450756	0	0.293053
TraesCS3A02G086600	0	0	0	0	0	0	0	0		0	0	0	0	0	0	0	0
TraesCS3A02G399300	0	0	0	0	0	0	0	0		0	0.737616	0	0.784045	0	1.93049	0	5.61392
TraesCS3A02G288600	0	0	0	0	0	0	0	0		0	0	0	0	0	0	0	0
TraesCS3A02G451400	0	0	0	0	0	0	0	0		0	0	0	0	0	0	0	0
TraesCS3A02G054300	0	0	0	0	0	0	0	0		0	0	0	0	0	0	0	0
TraesCS3B02G014500	0	0	0	0	0	0	0	0		0	0	0	0	0	0	0	0
TraesCS3A02G414500	40.2443	68.7601	34.7234	78.5235	34.5908	76.0927	31.6354	94.8091		35.0374	73.6233	41.6073	76.3653	27.1709	69.9973	29.9323	70.0872
TraesCS3B02G036900	82.1369	91.749	168.832	62.8057	164.16	24.603	135.471	0.734526		205.813	142.781	253.047	115.798	231.783	46.5492	188.045	3.50833
TraesCS3A02G046100	12.7931	61.1704	14.243	140.745	29.8896	397.644	45.7888	428.58		3.34058	62.0266	2.43433	113.424	5.84098	150.767	7.25228	97.0052
TraesCS3A02G364300	32.1929	60.9281	30.6527	29.1574	35.6419	5.46334	41.0579	4.86818		21.6611	52.1655	20.583	42.0828	16.2634	6.05126	23.9309	16.7218
TraesCS3A02G497200	58.1353	30.0449	64.8875	15.5361	62.2556	3.05449	49.6492	0.486877		66.9044	30.6455	49.5594	16.7536	57.1005	4.91582	45.6788	0.69565
TraesCS3A02G061500	0	0	0	0	0	0	0	0		0	0	0	0	0	0	0	0
TraesCS3A02G539500	0	0	0	0	0	0	0	0		0	0	0	0	0	0	0	0
TraesCS3B02G008200	0	0	0	0	0	0	0	0		0	0	0	0	0	0	0	0
TraesCS3A02G329900	0	0	0	0	0	0	0	0		0	0	0	0	0	0	0	0
TraesCS3A02G482500	0	0	0	0	0	0	0	0		0	0	0	0	0	0	0	0
TraesCS3A02G066700	0	0	0	0.849587	0	0	0	0		0	0	0	0	0	0	0	0
TraesCS3B02G012300	0	0	0	0	0	0	0	0		0	0	0	0	0	0	0	0
TraesCS3A02G482700	0	0	0	0	0	0	0	0		0	0	0	0	0	0	0	0
TraesCS3A02G121900	0	0	0	0	0	0	0	0		0	0	0	0	0	0	0	0
TraesCS3A02G011800	0	0.432803	0.082768	0.507218	0.16384	0.427127	0	0		0.092182	0.940359	0	1.38577	0	0.092756	0	0.07867
TraesCS3A02G213200	0.274336	0	0.260619	0	0	0	0	0		0.40727	0	0.177401	0	0	0	0	0
TraesCS3A02G045100	0	0	0	0	0	0	0	0		0	0	0	0	0	0	0	0
TraesCS3A02G053000	0	0	0	0	0	0	0	0		0	0	0	0	0	0	0	0
TraesCS3A02G313800	0	0	0	0	0	0	0	0		0	0.6193	0	0.32514	0	0	0	0
TraesCS3A02G482800	0	0	0	0	0	0	0	0		0	0	0	0	0	0	0	0
TraesCS3A02G318100	3.64173	10.5334	2.7113	8.75429	3.36303	1.99159	1.80652	0		4.63574	16.2022	3.05267	12.2294	4.16633	1.28219	5.25725	0.077327
TraesCS3A02G478500	0.719537	0.636887	0.424913	2.29373	0.300153	5.88191	0.2575	22.1775		0.60938	0.160223	0.411215	0.342458	0.178182	1.92422	0.087752	10.5742
TraesCS3A02G063000	1.97645	0.567051	3.53629	0.091051	2.41636	0	2.3434	0		1.27683	0.362502	1.74914	0.192158	0.51996	0	0.181636	0
TraesCS3A02G519100	0	0	0	0	0	0	0	0		0	0	0	0.123408	0	0	0	0
TraesCS3A02G496500	0	0	0	0	0	0	0	0		0	0	0	0	0	0	0	0
TraesCS3A02G447200	0	0	0	0	0	0	0	0		0	0	0	0	0	0	0	0
TraesCS3A02G226300	0	0	0	0	0.142726	0	0	0		0	0	0.11639	0	0	0	0	0
TraesCS3A02G081000	0	0	0	0	0	0	0	0		0	0	0	0	0	0	0	0
TraesCS3A02G476500	0	0	0	0	0	0	0	0		0	0	0	0	0	0.033163	0	0.061546
TraesCS3B02G006300	12.022	24.4069	9.29811	10.4396	10.0482	6.66852	9.10445	4.77698		17.6344	43.9267	21.3203	27.5101	13.3795	10.7134	13.743	6.19179
TraesCS3A02G070200	0	0	0	0	0	0	0	0		0	0	0	0	0	0	0	0
TraesCS3A02G316000	0	0	0	0	0	0	0	0		0	0.236548	0	0	0	0	0	0
TraesCS3A02G007600	13.8671	9.19843	11.377	4.20905	12.1232	4.86557	13.6801	4.27751		17.224	11.4328	19.1357	6.82141	13.3219	2.57691	13.9355	2.6144
TraesCS3A02G450900	0	0	0	0	0	0	0	0		0	0	0	0	0	0	0	0
TraesCS3B02G037100	0	0	0	0	0	0	0	0		0	0	0	0	0	0	0	0
TraesCS3A02G046400	0	1.22017	0	3.53407	0	1.55941	0	4.50882		0	1.61549	0	4.35423	0.937373	3.25858	0	2.62808
TraesCS3A02G011600	0	0	0.168036	6.24717	0.167018	17.52	0	48.7908		0.930842	1.43335	1.15323	3.88115	0.694993	15.189	0	45.2767
TraesCS3B02G036400	0.456327	4.28899	2.07319	5.81956	4.70305	6.82874	2.17808	2.82469		0	2.6467	0	8.65043	0.083872	16.0343	0.122786	10.0658
TraesCS3B02G006400	5.13129	3.43476	5.7035	1.02226	6.98949	0	7.58836	2.16138		7.66168	4.64475	4.53851	0.97542	3.51342	3.14772	4.31534	2.69517
TraesCS3A02G180700	5.3445	3.0873	4.43099	1.67124	5.05074	0.581689	5.05814	0.049644		5.59849	4.07319	7.35291	2.56763	4.60493	0.850098	4.48597	0.65491
TraesCS3B02G009000	7.53384	1.89548	15.4754	1.16422	7.86036	0.208411	7.40896	0.065984		6.11232	0.794814	8.97667	0.73622	10.5479	0.068187	4.52797	0
TraesCS3A02G253100	0	0	0	0	0	0	0	0		0	0.133188	0	0	0	0	0	0
TraesCS3A02G050900	157.466	88.3955	103.5	61.5628	151.202	8.6473	79.9356	0		207.344	102.228	211.893	45.2499	168.183	7.22739	112.362	0.462953
TraesCS3A02G075200	0	0	0	0	0	0	0	0		0	0	0	0	0	0	0	0
TraesCS3A02G021400	0.538262	0.2595	0.201901	0	1.8096	0	0.611991	0		0	0	0	0	0.950475	0	0.267704	0
TraesCS3A02G344700	0	0	0	0	0	0	0	0		0	0	0	0	0	0.077759	0	0.131878
TraesCS2D02G276500	63.2614	54.4997	88.4912	24.8894	73.5428	21.8818	83.0271	13.6577		60.7777	44.7854	53.8238	16.35	75.343	9.77233	62.9839	9.68213
TraesCS2D02G053700	0	0	0	0	0	0	0	0		0	0	0	0	0	0	0	0
TraesCS2D02G003700	2.48007	2.02931	7.43366	2.93265	0.970185	2.10839	1.03162	0.44562		63.3271	7.78424	92.349	12.8479	19.8564	10.6246	14.7915	0.776813
TraesCS2D02G543600	0.826257	5.56144	0.520419	3.90454	0	2.49249	0.325938	0.565257		2.54665	19.7034	0.94629	10.419	0	3.58094	0	0.980073
TraesCS2D02G449000	0	0	0	0	0	0	0	0		0	0	0	0	0	0	0	0
TraesCS2D02G524200	50.5071	43.4964	81.572	45.2239	59.6885	84.0116	59.6837	111.857		2.01823	3.26011	1.37587	7.50474	1.74532	2.93281	0	2.6876
TraesCS2D02G187200	0	0	0	0	0	0	0	0		0	0	0	0	0	0.223838	0	0
TraesCS2D02G261600	34.2929	32.3917	36.342	18.9846	26.3319	5.10591	29.5837	1.23433		40.2806	33.1894	37.8368	19.6516	32.4598	6.23989	34.4478	2.00111
TraesCS2D02G050200	0	0	0	0	0	0	0	0		0	0	0	0	0	0	0	0
TraesCS2D02G123400	0	0	0	0	0	0	0	0		0	0	0	0	0	0	0	0
TraesCS2D02G311400	0	0.068075	0	0.228094	0.204976	0.179772	0.055152	0		0	0	0.044112	0.14686	0.050854	0.11786	0	0.199836
TraesCS2D02G061300	0	0.197199	0	0.088102	0	0.173624	0	0		0	0.044168	0	0.094598	0	0	0	0
TraesCS2D02G186700	44.1054	15.6039	27.5151	3.81684	33.1144	4.61482	36.4273	2.3661		54.5042	35.242	59.1691	18.1814	50.7264	3.5711	54.6156	0.444919
TraesCS3A02G004500	0	0	0	0	0	0	0	0		0	0	0	0	0	0	0	0
TraesCS2D02G047400	0	0	0	0	0	0	0.683592	0		0	0	0	0	0	0	0.433125	0
TraesCS2D02G536004	0	0	0	0	0	0	0	0		0	0	0	0	0	0	0	0
TraesCS2D02G531100	0	0.127639	0	0.085453	0	0.335307	0	0		0	0.255389	0	0.632501	0	0.762336	0	0.092392
TraesCS2D02G477600	0	0	0	0	0	0	0	0		0	0	0	0	0	0	0	0
TraesCS2D02G246800	26.7721	11.9369	31.9064	10.5439	32.3236	7.51719	35.8767	7.82134		29.3951	14.9114	31.5332	12.487	29.8095	8.43692	34.764	8.14812
TraesCS2D02G186200	45.8322	9.33341	30.7932	2.8089	24.7061	0.415293	32.4026	1.34073		35.9031	17.6958	39.3895	8.06977	34.9922	0.527712	41.0204	0.224061
TraesCS2D02G009500	0	0	0	0	0	0	0	0		0	0	0	0	0	0	0	0
TraesCS2D02G206000	9.47856	6.56105	9.42696	3.5456	7.8894	1.47528	8.82624	0.982757		11.2009	7.52808	9.50832	3.34199	6.71301	1.38994	7.69577	1.49706
TraesCS2D02G208800	0.548124	0.274245	0.625563	0.257341	0.123634	0.072505	0.445381	0		0.1111	0.442845	0.142783	0.197911	0.123122	0	0	0
TraesCS2D02G033700	0	0	0	0	0	0	0	0		0	0	0	0	0	0	0	0.727608
TraesCS2D02G524100	11.3951	4.52573	22.0693	12.1422	3.9107	22.2124	8.29784	15.3632		0	0.259827	0.297109	0.774573	0	0.743822	0.308426	0.13539
TraesCS2D02G196500	0	0	0	0	0	0	0	0		0	0	0	0	0	0	0	0
TraesCS2D02G564700	5.331	0	2.53112	2.14281	3.30704	1.97608	4.74175	0		0	0	2.81667	0	0	0	3.57708	0
TraesCS2D02G058734	0	0	0	0	0	0	0	0		0	0	0	0	0	0	0	0
TraesCS2D02G219200	0	0	0	0	0	0	0	0		0	0	0	0	0	0	0	0
TraesCS2D02G437000	0	0	0	0	0	0	0	0		0	0	0	0	0	0	0	0
TraesCS2D02G110500	0	0	0	0	0	0	0	0		0	0	0	0	0	0	0	0
TraesCS3A02G003300	0.270573	1.30415	1.21784	1.22332	2.62792	0	1.02506	0		4.95376	19.0706	9.25742	7.0324	20.2826	0.432338	16.882	0.183592
TraesCS2D02G325100	0	0	0	0	0	0	0	0.90187		0	0	0	0	0	0.830961	0	0.710701
TraesCS2D02G577200	0	0	0	0	0	0	0	0		0	0	0	0	0	0	0	0
TraesCS2D02G510800	0	0	0	0	0	0	0	0		0	0	0	0	0	0	0	0
TraesCS2D02G196400	0	0	0	0	0	0	0	0		0	0	0	0	0	0	0	0
TraesCS2D02G245300	0	0	0	0	0	0	0.378	0		0.206022	0	0	0.165233	0.175915	0	0	0
TraesCS2D02G586300	0	0	0	0	0	0	0	0		0	0	0	0	0	0	0	0
TraesCS2D02G592900	0	0	0	0	0	0	0	0		0	0	0	0	0	0	0	0
TraesCS2D02G539200	0	0	0	0.102837	0	0	0	0.127969		0	0	0	0	0	0.130286	0	0.110567
TraesCS2D02G161100	5.99069	6.65289	8.83302	4.11054	5.93011	5.53824	7.46634	5.74309		7.32666	7.32977	8.4168	5.02787	6.98336	3.55748	8.1266	7.08565
TraesCS2D02G162700	0	0	0	0	0	0	0	0		0	0	0	0	0	0	0	0
TraesCS2D02G536100	7.47239	1.46634	7.0673	1.10506	2.83823	0.966262	10.5757	2.60179		2.96408	1.90319	1.70931	1.04793	0.751023	0.07888	1.50804	0.602017
TraesCS3A02G003500	0	0	1.72869	0	1.80159	0	1.11663	0		10.8368	3.8073	20.5178	2.27589	22.3029	0.406313	14.5567	0
TraesCS2D02G263600	44.7471	17.45	62.627	7.33184	49.1082	7.7607	48.9152	8.00066		57.0189	15.5897	58.7957	6.84007	48.0028	5.45274	48.6424	9.16909
TraesCS2D02G188100	0	0	0	0	0	0	0	0		0	0	0	0	0	0.083073	0	0
TraesCS2D02G168700	16.8547	15.7766	14.2711	12.9495	24.5879	5.71058	23.1133	2.68054		19.6238	16.9767	18.7268	10.1924	26.622	5.29242	30.2324	2.31111
TraesCS2D02G026100	0	0	0	0	0	0	1.47688	0		0	0	0	0	0	0	0	0
TraesCS2B02G627900	0	0	0	0	0	0	0	0		0	0	0	0	0	0	0.111643	0
TraesCS2D02G186100	0	0	0	0	0	0	0	0		0	0	0.184389	0	0.889903	0	0.309747	0
TraesCS2D02G351200	3.90093	4.05678	6.60669	1.44942	4.01677	0.237657	4.22052	0.075279		2.60854	1.81206	4.29263	0.644522	2.82124	0	4.55186	0
TraesCS2B02G609300	0	0	0	0	0	0	0	0		0	0	0	0	0	0	0	0
TraesCS2D02G033900	0	0	0	0	0	0	0	0		0	0	0	0	0	0	0	0
TraesCS2D02G329200	3.11591	1.0806	4.61252	0.578622	2.99296	0	1.53802	0.359443		3.52177	0.428196	2.81047	0.748506	3.33588	0.542127	3.48615	0.153453
TraesCS2D02G515400	0	0	0.08369	0	0	0	0.124182	0		0	0	0	0	0	0	0	0
TraesCS2D02G500800	0	0	0	0.203171	0	0	0.363694	0		0	0	0.095775	0.10678	0	0	0	0
TraesCS2D02G002100	0	0	0	0	0	0	0	0		0	0	0	0	0	0	0	0
TraesCS2D02G065900	0	0.247652	0	0	0	0	0	0		0	0	0	0.087745	0	0	0	0
TraesCS2D02G340000	3.43287	1.56594	5.75999	0.674098	5.38827	0.294257	4.80773	0		3.257	2.44036	4.01672	1.54253	6.06697	0.287401	5.50533	0
TraesCS2D02G073600	0	0	0	0	0	0	0	0		0	0	0	0	0	0.124722	0	0
TraesCS2D02G437100	0	0	0	0	0	0	0	0		0	0	0	0	0	0	0	0
TraesCS2D02G190100	0	0	0	0	0	0	0	0		0	0	0	0	0	0	0	0
TraesCS2D02G444800	0	0	0	0	0	0	0	0		0	0	0	0	0	0	0	0
TraesCS2B02G611200	0	0	0	0	0	0	0	0		0	0	0	0	0	0	0	0
TraesCS2D02G415900	18.6124	5.05922	26.3377	3.08094	21.8247	1.33349	28.8349	0		16.5598	16.4844	19.0197	12.6276	28.5927	1.66247	29.2992	0.335665
TraesCS2D02G191900	0	0	0	0	0	0	0.162099	0		0	0.135319	0	0	0	0	0.215119	0
TraesCS2D02G409000	1313.21	791.628	2085.33	509.162	1968.5	179.402	1407.66	3.37093		1535.13	892.085	1717.64	516.502	2142.06	140.656	1445.55	0.685203
TraesCS2D02G298500	0	0	0	0	0	0	0	0		0	0	0	0	0	0	0	0
TraesCS2D02G186600	20.3792	6.84221	12.754	2.36711	14.0039	1.56533	17.7814	0		22.7736	16.5196	19.3746	10.6146	18.3473	1.48407	21.655	0.269783
TraesCS2D02G393100	1.01287	1.00626	1.85608	0.674074	2.28017	1.44675	1.69791	1.14574		1.01215	0.674095	1.52975	0.91529	1.43116	1.02359	2.10751	1.53572
TraesCS2D02G586800	0	0	0	0	0	0	0	0		0	0	0	0	0	0	0	0
TraesCS2D02G263700	0	0	0.127752	0	0	0	0	0		0	0	0	0	0	0.701463	0	0
TraesCS2D02G321300	0	0	0	0	0	0	0	0		0	0	0	0	0	0	0	0
TraesCS2D02G291600	281.592	222.777	356.966	170.334	386.846	68.8909	195.383	53.8463		335.091	213.368	412.099	195.554	427.987	104.563	345.031	95.667
TraesCS2B02G629900	1.98878	0.497485	2.77404	0.111147	1.61986	0.146134	3.32124	0.046227		0.093893	0.111568	0.107906	0.079772	0.20679	0	0	0
TraesCS2D02G061000	0	0.13305	0	0	0	0	0	0		0	0.089391	0	0	0	0	0	0
TraesCS2B02G611400	0	1.31806	0	0.436329	0	0	0	0		0	0	0	0	0	0	0	0
TraesCS2D02G255000	0	0	0	0	0	0	0	0		0	0	0	0	0	0	0	0
TraesCS2D02G186800	25.793	5.40109	16.304	2.54858	17.5358	1.08444	18.8215	0.537562		17.7505	6.37411	17.8423	5.04017	16.5285	0.66	16.712	0.186644
TraesCS2D02G156600	0	0	0.065121	0.057184	0	0	0	0		0	0.228881	0.055007	0	0.063633	0.073575	0.093865	0.124776
TraesCS2D02G481400	6.75326	11.7132	6.43262	5.52453	4.0454	5.06752	3.51966	2.99554		3.97503	6.29888	2.70348	4.23421	2.56564	2.26839	3.44804	3.36797
TraesCS2D02G128900	6.9296	1.26398	5.72316	1.56035	2.35314	2.372	2.74948	2.66929		5.25812	3.53096	5.25734	1.43577	4.62269	1.15221	3.31678	1.12331
TraesCS2D02G048200	0	0	0.38557	0	0	0	0	0		0	0.906455	1.47713	0	1.62736	0	0	0
TraesCS2D02G350000	2.04902	0	1.61051	0	0.843017	0	2.11213	0		0.971534	0	0.76154	0	2.53722	0	4.32849	0
TraesCS2D02G584800	0.215013	0.071482	0.10891	0	0.699902	0	0.405175	0		0.060766	0.048002	0.138824	0	0.053562	0	0	0
TraesCS2D02G297700	0.933353	2.18748	0.984166	1.34183	1.11613	2.14332	0.724395	1.97193		0.156005	0.84569	0.797851	1.01826	0.13442	0.767758	0.3863	0.782119
TraesCS2D02G002000	0	0.162681	0	0	0	0	0	0		0	0	0	0	0	0	0	0
TraesCS2D02G479200	1.58118	0.300176	0.285956	0	0.565495	0	0.546558	0		0.063807	0.106921	0	0	0	0	0	0
TraesCS2D02G152100	3.81241	15.0999	6.42492	23.3924	5.81332	17.2943	7.48268	1.00472		13.486	25.491	13.8091	23.8813	7.98657	29.6865	11.562	2.12583
TraesCS2D02G163300	161.108	64.5875	181.233	37.4564	103.704	21.4518	128.567	17.0032		188.015	94.3026	186.526	48.6791	115.133	28.6484	137.193	12.0071
TraesCS2B02G622400	0.39659	29.6914	0.296537	58.2374	0	61.2065	0	36.1231		0	103.471	0	172.628	0	101.545	0	33.2007
TraesCS2D02G485900	0	0	0	0.293948	0	0	0	0		0	0.558123	0.254503	0.289144	0	1.24644	0	0
TraesCS2D02G186300	0	0	0	0	0	0	0	0		0.472451	0	0	0	0	0	0	0
TraesCS2D02G371800	0	0	0	0	0	0	0	0		0	0	0	0	0	0	0	0
TraesCS2D02G110400	0	0	0	0	0	0	0	0		0	0	0	0	0	0	0	0
TraesCS2D02G348700	0	3.36384	13.2707	1.7355	7.07819	2.92325	8.09853	5.04235		1.4531	2.31364	78.2971	5.5992	4.71242	0	0.924385	11.6521
TraesCS2D02G286700	0	0	0.089895	0	0	0	0	0		0	0.078396	0	0.209014	0	0.602481	0	0.425881
TraesCS2D02G375500	29.0027	7.69728	22.2688	2.79287	28.0414	0.671123	35.0812	0		35.191	19.5485	33.6711	10.3286	35.6473	1.41227	39.5248	1.10352
TraesCS2D02G061800	0.581609	0	0	0	0.548134	0	0	0.256232		0.481782	0	0	0	0	0	0	0
TraesCS2D02G092900	0	0	0	0	0	0	0	0		0	0	0	0	0	0	0	0
TraesCS2D02G575700	0	0	0	0	0	0	0	0		0	0	0	0	0	0	0	0
TraesCS2D02G115000	41.0664	0.837979	79.3679	0.388454	62.4653	0	49.9785	0.335764		17.9006	1.57506	23.29	0.494313	31.9559	0.595651	40.2959	0.084209
TraesCS2D02G422800	0.338832	0.331863	0.894261	0.111043	0.253363	0	0	0		0.425568	0	0	0	0	0	0	0
TraesCS2D02G074900	0.755154	0.438996	0.445984	0.147087	0.275599	0	0.473823	0		0.933051	0.513519	0.994114	0.315272	1.47495	0.063258	0.32342	0
TraesCS2D02G011500	0	0	0	0	0	0	0	0		0	0	0	0	0	0	0	0
TraesCS2D02G598700	0	0	0	0	0	0	0	0		0	0	0	0	0	0	0	0
TraesCS2D02G296000	0	0	0	0	0	0	0	0		0	0	0	0	0	0	0	0
TraesCS2D02G522100	1.19705	2.25849	0	8.38408	0	0	0	2.2152		0	2.69887	0	0	0	0	0	0
TraesCS2D02G355400	3.0292	1.24457	3.08358	1.97713	2.61521	8.63359	2.58437	7.61005		2.27765	1.54761	2.3728	1.31333	2.66278	2.58144	2.10124	6.60247
TraesCS2D02G250700	56.6192	54.966	55.5989	49.8096	57.1031	41.4921	54.5424	36.2394		57.7438	55.4183	45.3028	46.7005	49.2461	42.0747	49.7461	26.6701
TraesCS3A02G002200	0	0	0	0	0	0	0	0		0	0	0	0	0	0	0	0
TraesCS2D02G047100	6.95814	0	11.8234	0	27.2793	0	59.4862	0		10.2794	0	8.90227	0.969644	22.2665	0	30.1686	1.75268
TraesCS2D02G450700	0	0	0	0	0	0	0	0		0	0.140368	0	0.14729	0	0	0	0.301939
TraesCS2D02G436900	0	0	0	0	0	0	0	0		0	0	0	0	0	0	0	0
TraesCS2D02G366500	0	0	0	0	0	0.231414	0	0		0	0.176458	0	0.313924	0	0.378047	0	0
TraesCS2D02G460700	1.02451	0	0	0	0	0	0	0		0.971534	0	0	0	0	0	0	0
TraesCS2D02G109300	0	0	0	0.129543	0	2.3834	0	10.3687		0	0.08644	0	0	0	0	0	0.187588
TraesCS2D02G274400	0	0	0	0	0	0	0	0		0	5.24699	0	2.44658	0	0	0	0
TraesCS2D02G354200	0	0	0	0	0	0	0	0.331352		0	0	0	0.264708	0	0.962997	0	0.272393
TraesCS2D02G256100	0	0	0	0	0	0	0	0		6.67965	0.631992	3.10459	0	3.5227	0.263856	5.20894	0
TraesCS2D02G449100	0	0	0	0	0	0	0	0		0	0	0	0	0	0	0	0
TraesCS2D02G452500	27.2077	4.99406	39.5581	0.668428	18.7026	0.26051	54.5185	0.166161		19.51	6.87161	24.3204	2.02694	17.3519	0.708684	33.5156	0.6649
TraesCS2D02G163200	2.05857	0.315413	2.16429	0.211342	4.34004	0	5.22917	0		8.98621	0.529043	8.30077	0.508899	10.8255	0.136162	7.82482	0.057725
TraesCS2D02G498500	6.89542	0.103071	21.6952	0	10.3709	0	4.94373	0.096663		4.5796	0.04636	2.85566	0	2.13232	0.502795	3.78014	0
TraesCS2D02G275600	3.20426	18.1874	4.35881	15.0824	1.57492	32.8173	4.95265	69.6932		4.45971	14.967	3.20606	22.6611	0.399838	29.7495	0	35.6933
TraesCS2D02G046900	0.206877	0	0.466882	0	1.31718	0	1.91487	0		0.690132	0	1.62778	0	2.37136	0	2.75479	0
TraesCS2D02G378700	2.59799	1.51931	4.41265	0.890928	2.00009	0.418108	3.6444	0		2.55218	0.93607	4.10851	0.729297	2.55942	0.548641	3.42732	0
TraesCS2D02G145400	70.1602	40.1504	73.3035	18.2979	63.1728	4.69754	52.4167	0.762255		108.625	45.2529	98.4693	17.8949	76.2226	5.36001	71.7801	1.64525
TraesCS2D02G012400	0	0	0	0	0	0	0	0		0	0	0	0	0	0	0	0
TraesCS2D02G589700	0	0	0	0	0	0	0	0		0	0	0	0	0	0	0	0
TraesCS2D02G537300	0	1.1634	0	8.52148	0	5.19776	0	4.51987		0	7.99081	0	3.81359	0	8.54006	0	5.3894
TraesCS2D02G461400	99.4465	25.4136	135.309	11.0396	44.0652	3.32679	46.9433	2.3008		96.4183	41.197	182.171	22.2167	80.0132	1.16967	64.4711	0.901311
TraesCS2B02G621500	7.54296	4.11523	6.76102	4.6161	3.93354	3.7521	5.0889	2.98759		1.26491	1.32726	1.47256	1.12621	1.47629	1.92315	1.47401	0.959787
TraesCS2D02G061400	0	0.636603	0.105715	0.37208	0.052256	0.183267	0	0		0	0.472179	0	0.153213	0	0.060063	0	0
TraesCS2D02G437400	0	0	0	0	0	0	0	0		0	0	0	0	0	0	0	0
TraesCS3A02G004200	0	0	0	0	0	0	0	0		0	0	0	0	0	0	0	0
TraesCS2D02G319800	32.2914	21.4739	57.6431	16.3699	47.0114	9.73465	41.21	7.32144		39.5586	42.1322	55.0812	30.0617	56.3484	12.6173	53.4539	9.76664
TraesCS2D02G543500	0.467161	6.12991	0.618905	4.98144	0.262586	4.77449	0.371276	2.4083		3.17388	73.2273	1.30387	60.3931	0.42897	38.3263	0.910726	9.65438
TraesCS2D02G003000	0	8.14376	0	1.85244	0	1.73258	0	0		0	3.55147	0	2.86019	0	3.66003	0	0
TraesCS2B02G616500	4.12056	21.6108	6.6401	23.3056	6.03291	20.2776	12.7371	19.0083		0	1.20729	0	2.28471	0	1.98997	0	0.868206
TraesCS2D02G505800	0	0	0.841746	0	0	0	0	0		0	1.3744	0	2.91585	0	0	0	0
TraesCS2D02G256900	0	0.218943	0	0.439663	0.168524	0	0	0.182065		0	0	0.135476	0.606241	0	0	0	0.155373
TraesCS2D02G308300	1.38254	1.59783	2.46088	1.24921	3.83006	0.690361	2.92849	2.21516		5.50243	1.57556	2.60779	1.82486	3.26866	0.881944	3.13902	1.68528
TraesCS2D02G047200	25.9296	7.89417	44.8032	5.73595	35.8247	6.37894	60.3714	2.34509		37.4967	11.2109	35.7945	7.34783	45.3959	1.58184	31.1131	4.60681
TraesCS2D02G061100	0	0	0	0	0	0	0	0		0	0	0	0	0	0	0	0
TraesCS2D02G088100	0.284223	3.76301	0.646624	5.10419	0.071084	2.72698	0.455305	4.86965		0.16016	4.59905	0.060455	3.96407	0.070063	3.47967	0.103101	2.81359
TraesCS2D02G514600	0	0	1.54228	0	0.806243	3.7459	2.04086	0		0	0	0	0	0	0	0	0
TraesCS2D02G186900	24.4772	3.0352	26.4148	1.21932	20.2605	1.27647	24.0897	0.911212		30.3313	13.0467	33.3559	5.3373	29.3823	0.726211	36.363	0.264021
TraesCS3A02G003100	19.6984	1.21452	52.0729	0.273235	48.9883	0	45.5057	0.339307		0	0	0	0	0.293658	0	2.40113	0
TraesCS2D02G257100	5.85068	58.6547	6.60414	43.144	9.94861	20.0482	7.40505	13.8693		3.91787	40.4873	3.9537	40.1158	5.09468	16.8125	5.27846	12.9177
TraesCS3A02G004700	0	0	0	0	0	0	0	0		0	0	0	0	0	0	0	0
TraesCS2D02G543400	0	8.8273	0.245599	12.1142	0.081025	5.63435	0	3.10217		0.182369	62.9209	0.136996	76.9924	0	40.7606	0.116709	10.6647
TraesCS2D02G452700	0	0	0	0	0	0	0	0		0	0	0	0	0	0	0	0.126367
TraesCS2D02G528900	0	0	0	0	0	0	0	0		0	0	0	0	0	0	0	0
TraesCS3A02G004000	0	0	0	0	0	0	0	0		0	0	0	0	0	0	0	0
TraesCS2D02G078600	0	0	0	0	0	0	0	0		0	0	0	0	0	0	0	0
TraesCS2D02G196600	0	0	0	0.23621	0	0	0	0		0	0	0	0	0	0	0	0
TraesCS2D02G296600	1.2374	5.71837	12.1625	7.80977	8.50749	3.04723	12.9598	12.2234		5.44239	6.75474	2.64276	1.70228	9.78203	4.85848	4.15973	2.63856
TraesCS2D02G219100	35.6849	13.4707	23.828	5.78377	20.6015	2.57557	28.4214	1.66245		32.4182	11.2504	29.476	4.43988	20.755	2.85247	30.5308	1.00636
TraesCS2D02G187000	16.1702	1.71128	13.8782	0.624717	13.7567	0.611361	11.7973	0.388677		20.203	2.27509	19.0225	0.874753	14.9549	0	17.3139	0
TraesCS2D02G368200	2.03715	0.305219	1.53994	0.537503	3.15238	0.35134	3.21653	0.780774		4.33915	1.24861	3.6515	0.662076	3.27364	0.456041	3.17683	0.09673
TraesCS2D02G012500	0	0	0	0	0	0	0	0		0	0	0	0	0	0	0	0
TraesCS2D02G408900	2.07165	2.70561	2.28159	2.62849	0.198591	12.4049	0	24.5846		3.71371	2.74264	4.48292	3.25719	0.372681	4.11033	0	2.23349
TraesCS2D02G102900	0	0	0	0	0	0	0	0		0	0	0	0	0	0	0	0
TraesCS2D02G075100	0	0	0.194689	0	0.501761	0	0.069894	0		0.144735	0	0.328943	0	0.195206	0	0.093555	0
TraesCS2D02G186000	68.4662	12.5306	31.5289	4.52724	35.4609	3.07241	55.0599	0.786389		58.6385	21.5602	54.9719	11.6989	48.5911	1.3781	62.5889	0.501587
TraesCS2D02G011100	0	0.164576	0.374478	0	0	0.213225	0	0.132861		0	0	0	0	0	0	0	0
TraesCS2D02G081700	0	0	0	0	0.290713	0	0	0		0	0	0	0	0	0	0	0
TraesCS2D02G189800	0	0	0	0	0	0	0	0		0	0	0	0.084684	0	0	0	0
TraesCS2D02G047800	0	0	0	0	0	0	0	0		0	0	0	0	0	0	0	0
TraesCS2D02G519600	0	0	0	0.308781	0	0	0	0		0	0	0	0	0	0	0	0
TraesCS2D02G478900	0	0	0	0	0	0	0	0		0	0	0	0	0	0	0	0
TraesCS2D02G515500	2.1822	1.03208	6.44857	2.08469	4.12545	0	5.26597	0		0	0	0	0	0.367657	0	0	0
TraesCS2D02G323800	0.885713	0.878612	1.33192	1.75682	1.88058	0	2.0037	0.747291		0.681808	0.534007	0.991852	0.571959	1.48322	2.07687	1.19028	0
TraesCS2D02G382900	0	0	0	0	0	0	0	0		0	0	0	0	0	0	0	0
TraesCS2D02G131800	32.7776	6.2369	28.5629	3.41084	18.6824	4.25904	21.4193	2.33666		9.47089	8.20491	22.5528	3.45082	11.153	0.558033	17.4392	0.262848
TraesCS2D02G586900	0	0	0	0	0	0	0	0		0	0	0	0	0	0	0	0
TraesCS2D02G075900	0	0	0	0	0	0	0	0		2.17161	0.112371	2.22993	0	1.1251	0	0.540763	0
TraesCS2D02G175400	0	0	0	0	0	0	0	0		0	0	0	0	0	0	0	0
TraesCS2D02G595800	0	0.724299	0	0	0	4.37807	0	1.21339		0	0	0.437411	0	0.510607	0	0	0
TraesCS2D02G136800	0.382066	0	0.285855	0	0.286345	0	0.281934	0		0.626001	0	0.432939	0	0	0	0.724961	0
TraesCS2D02G049600	0	0	0	0	0	0.240731	0	0		0	0	0	0	0	0	0	0
TraesCS2D02G025200	0	0	0	0	0	0	0	0		0	0	0	0	0	0	0	0
TraesCS2D02G048500	0.178596	0	0	0	0.133507	0	0.277937	0		0	0	0.218881	0	0	0	0.185567	0
TraesCS2D02G325300	0	0	0	0	0	0	0	0		0	0	0	0	0	0.083708	0	0
TraesCS2D02G344600	3.2848	5.66619	2.36672	11.5531	1.94636	15.7481	2.26947	14.8402		4.32326	8.08449	3.59436	3.61407	0.899959	13.0955	1.60066	16.8662
TraesCS2D02G054500	0	0	0	0	0	0	0	0		0	0	0	0	0	0	0	0
TraesCS2D02G437300	0	0	0	0	0	0	0	0		0	0	0	0	0	0	0	0
TraesCS2D02G411700	0	0.320497	0	0.268431	0	0.422826	0	0.066937		0	0.161246	0	0.057436	0	0.138313	0	0.175915
TraesCS2D02G260100	0	0	0	0	0	0	0	0		0	0	0	0	0	0	0	0
TraesCS2D02G523800	439.557	451.808	775.489	334.55	783.205	80.4825	669.732	1.96474		244.783	181.353	280.8	193.867	313.08	83.657	300.245	12.7465
TraesCS2D02G260400	0	0	0	0	0	0	0	0		0	0	0.380379	0	0	0	0	0
TraesCS2D02G222600	0	0	0	0	0	0	0	0		0	0.886906	0	4.64641	0	0.240582	0	1.12179
TraesCS2D02G163100	0	0	0	0	0.091187	0	0	0		0	0	0	0	0	0	0	0
TraesCS2D02G162500	15.7205	4.76203	15.3499	2.72124	23.3503	13.5682	29.2519	25.972		10.7015	5.39468	13.6599	6.07285	18.5889	7.68951	14.0954	25.0835
TraesCS2D02G422700	0.495818	0.239795	1.53584	0	0.740788	0	0	0		0	0	0.147544	0	0	0	0	0
TraesCS2D02G046800	3.92388	1.56158	10.0515	1.15108	9.11927	0.735499	12.9123	0.156227		20.6329	5.25714	19.7221	2.15326	26.0258	0.355886	17.5238	0.938803
TraesCS2D02G110600	26.3791	10.2129	38.8398	2.38778	24.5453	3.5481	33.8939	0.852717		25.9058	7.69314	28.4276	3.58187	24.5132	1.67765	25.5028	0.880704
TraesCS2D02G117400	76.2145	233.298	70.8096	178.661	28.2339	81.733	44.7564	45.391		96.5763	273.464	77.7779	243.656	35.6816	181.864	56.6837	139.857
TraesCS2D02G175300	6.66695	0	15.9496	0.157584	16.3259	0.154703	17.7738	0		2.20689	0	5.17863	0	10.8371	0.100644	10.4776	0
TraesCS2D02G341300	0	0	0	0.529724	0	0	0	0		0	0	0	0	0	0	0	0
TraesCS2D02G047600	0	0	0	0	0	0	0	0		0	0	0	0	0	1.12433	0	0
TraesCS2D02G264900	89.2899	21.8007	113.95	10.0428	79.4464	4.57265	98.1751	1.21317		100.278	24.8178	112.025	10.6714	89.7378	5.0844	118.294	0.608534
TraesCS2D02G596700	1.35542	0.701072	2.32615	0.078238	0.921767	0	1.40832	0		1.0002	0.780322	1.45355	0.497691	1.04146	0	1.26879	0.084786
TraesCS2D02G295000	240.157	399.143	372.781	363.391	328.145	134.465	302.64	88.7629		196.479	533.464	257.419	455.442	299.572	171.791	196.636	172.188
TraesCS2D02G293500	0	0	0	0	0	0	0	0		0	0	0	0	0	0	0	0
TraesCS2D02G333400	0	0.578527	0	0.774268	0	0	0	0		0.165136	1.02126	0.360609	0.402921	0.284096	0.810237	0.203548	0.137588
TraesCS2D02G299400	2.70346	1.26081	3.20605	0.957355	2.15631	0.443408	2.51289	0.210618		2.43122	0.901731	4.01025	0.902859	2.94572	0.652309	2.31211	0.184373
TraesCS2D02G571600	0	22.4099	0	41.1511	0.145513	29.3311	0.301505	9.796		0	37.3228	0.118478	83.6994	0	52.6836	0.20067	20.7441
TraesCS2D02G253000	2.24695	1.8059	3.06469	0.346007	2.37903	0.994138	2.66745	0.706745		2.18607	1.32298	2.78207	0.163463	0.742264	0	0.445412	0
TraesCS2D02G557700	0	0	0	0	0	0	0	0		37.4994	1.06801	71.5305	0.571959	58.8469	0	38.0038	0
TraesCS2D02G370500	0	0	0	0	0	0	0	0		0	0	0	0	0	0	0	0
TraesCS2D02G566700	19.8783	137.423	28.6946	156.791	19.5324	151.483	41.3748	133.552		20.4502	227.118	21.1921	202.493	14.2139	177.775	18.4239	92.0924
TraesCS2D02G096100	2.90996	0.17775	2.87751	0.237891	0.815678	0	0.565482	0		3.8018	0.235729	2.00315	0.248496	0.393391	0.299758	1.13193	0.127232
TraesCS2D02G461200	0	0	0	0	0	0	0	0		0	0	0	0.965944	0	0	1.44283	0
TraesCS3A02G003700	0	0.109391	0	0	0	0	0	0		0	0.07312	0	0	0	0	0	0
TraesCS2D02G552300	0	0	0	0	0	0	0	0		0	0	0	0	0	0	0	0
TraesCS2D02G327800	0	0	0	0	0	0	0	0		0	0	0	0	0	1.87579	0	0.54421
TraesCS2D02G156400	0	0	0	0	0	0	0	0		0	0	0	0	0	0.135105	0	0
TraesCS3A02G003200	3.27733	0.841406	4.09107	0.563215	1.70657	0	1.94607	0		5.07719	6.25918	4.84403	3.56419	6.43874	0	5.8566	0.101216
TraesCS2D02G192300	3.49409	0.539004	2.17576	0.480916	3.71126	0	2.28934	0		1.62871	0.119111	2.06238	0.502124	1.13883	0.154633	2.14016	0
TraesCS2D02G461100	79.7197	13.2872	134.279	4.70188	62.887	1.87295	83.0348	0.886265		45.4975	7.25164	90.1402	3.80336	48.0072	3.80053	103.276	0
TraesCS2D02G281300	1.97139	6.02898	0.965748	3.59665	0.52148	7.23947	1.98548	4.44008		0.684247	3.69577	1.29007	2.73647	0.51125	3.53386	0.997437	4.53708
TraesCS2D02G276400	0	0	0.602841	0	0	0	1.81286	0		0	0	0	0.518742	0	0	0	0
TraesCS2D02G012600	0	0	0	0	0	0	0	0		0	0	0	0	0	0	0	0
TraesCS2D02G465700	0	0	0	0	0	0	0	0		0	0	0	0	0	0	0	0
TraesCS2D02G221300	36.1273	4.63908	59.0065	1.40079	75.3385	0.667412	51.6067	0.059487		20.7668	5.17041	26.0428	2.02993	41.7913	0.94055	48.1746	0.0522
TraesCS2D02G031500	0	0	0	0	0	0	0	0		0	0	0	0	0	0	0	0
TraesCS2D02G080200	0	0	0	0	0	0	0	0		0	0	0	0	0	0	0	0
TraesCS2D02G485800	0	0	0	0	0	0	0	0		0	0	0	0	0	0	0	0
TraesCS2D02G163500	0	0	0	0	0	0	0	0		0	0	0	0	0	1.19544	0	0
TraesCS2D02G089400	0	0	0	0	0	0	0	0		0	0	0	0	0	0	0	0
TraesCS2D02G274900	11.0664	0.499456	26.8126	1.00272	9.18718	0.653512	16.2265	0.277197		8.71682	1.32635	13.1848	1.75041	8.41906	0.985201	6.91985	0.597303
TraesCS2D02G035100	0	0	0	0	0	0	0	0		0	0	0	0	0	0	0	0
TraesCS2D02G460800	69.8743	3.06172	63.7237	0.769378	23.9352	0	40.6647	0		50.5442	7.205	73.3668	0.696283	47.9298	1.45899	53.9713	1.25713
TraesCS2D02G061200	0	0	0	0	0	0	0	0		0	0	0	0	0	0	0	0
TraesCS3A02G003400	0	0	0.498706	0.211536	0.486876	0	0.772316	0		4.32138	2.98	5.8165	0.962198	18.5153	0.401603	15.5904	0.227226
TraesCS2D02G047700	0	0	0	0	0	0	0	0		0	0	0	0	0	0	0	0
TraesCS2D02G155900	0.493538	0.304047	0.159733	0.394084	0.075105	0.331371	0.29908	0		1.35233	1.06618	2.05354	0.835857	1.34354	0.422853	1.47566	0
TraesCS2D02G562100	10.9079	13.4656	13.2673	21.0944	18.2959	18.9139	41.7293	8.63517		22.6818	32.3659	27.2407	47.1311	20.4492	52.6078	31.4271	52.8749
TraesCS2D02G579900	0	0.088231	0	0.059109	0	0.116318	0	0.073681		0.091186	0.177388	0.227235	0	0.263026	0	0.09692	0
TraesCS2D02G047900	0	0	0.38557	0	0	0	0	0		0	0	0.738568	0	0	0	0	0
TraesCS2D02G093400	0	0	0	0	0	0	0	0		0	0	0	0	0	0	0	0
TraesCS2D02G520700	0.132364	0	0.200427	0	0.049531	0	0.266732	0		0	0	0	0	0	0	0	0
TraesCS2D02G033800	0	0	0	0	0	0	0	0		0	0	0	0	0	0	0	0
TraesCS2D02G519900	0	0.083349	0.063578	0.140976	0.062883	0	0	0		0	0.071948	0	0	0	0	0	0
TraesCS2D02G166200	0.394089	24.7811	0.74158	24.6813	0.588949	19.5551	0.152438	12.1456		1.48045	46.2924	1.0779	49.5115	0.424539	48.1127	1.21692	18.506
TraesCS2D02G038500	0	0	0	0	0	0	0	0		0	0	0	0	0	0	0	0
TraesCS2D02G009400	0	0	0	0	0	0	0	0		0	0	0	0	0	0	0	0
TraesCS2D02G048100	0	0	0.321865	0	0	0	0	0		0	0	0	0	0	0	0	0
TraesCS2D02G004400	0	0	0	0	0	0	0	0		0	0	0	0	0	0	0	0
TraesCS2D02G349400	0.455958	0.656803	0.838708	0.689148	0.114144	4.0745	0	23.0569		0.599954	2.20934	0.440613	1.76166	0	3.86667	0	11.4036
TraesCS2D02G275500	1.17143	4.10411	1.3782	6.86465	0	1.67824	5.72481	32.8721		0	9.83251	0.911531	13.2953	0.875046	13.2342	0	24.304
TraesCS3A02G004600	0	0	0	0	0	0	0	0		0	0	0	0	0	0	0	0
TraesCS2D02G598600	0	0	0	0	0	0	0	0		0.334139	0	0	0	0	0	0	0
TraesCS2D02G461300	0	0	0	0	0	0	0	0		1.02794	0	0	0	0.927772	1.26185	0	0
TraesCS2D02G186500	20.6677	9.11662	14.2605	4.02138	10.8248	3.24006	18.3618	1.5509		25.0237	18.6268	19.1652	11.2176	18.8998	1.73572	19.5829	1.17911
TraesCS2D02G025300	0	0	0	0	0	0	0	0		0	0	0	0	0	0	0	0
TraesCS2D02G171400	0	0	0	0	0	0	0	0		0	0	0	0	0	0	0	0
TraesCS2D02G048400	0.316046	0	0.238521	0	0.236429	0	0.123805	0		0.397491	0.103097	0.29329	0	0.344056	0	0	0
TraesCS2B02G611300	0	0	0	0	0	0	0	0		0	0	0	0	0	0	0	0
TraesCS2D02G586700	0	0	0	0	0	0	0	0		0	0	0	0	0	0	0	0
TraesCS2D02G437200	0	0	0	0	0	0	0	0		0	0	0	0	0	0	0	0
TraesCS2D02G260000	61.1779	17.0827	52.9023	8.02746	34.5119	2.18943	68.6291	2.42373		36.6293	21.6192	41.2855	8.14347	16.7264	5.30893	34.9452	2.47683
TraesCS2D02G187600	0	0	0	0	0	0	0	0		0	0.196188	0.181379	0	0.437259	0	0	0
TraesCS3A02G004400	0	0	0	0	0	0	0	0		0	0	0	0	0	0	0	0
TraesCS2D02G186400	6.29851	0	1.62252	0.48796	0.883108	0	1.22145	0		7.89351	4.01951	11.5962	1.55192	7.89852	0	12.1717	0.363198
TraesCS2D02G185800	2.26664	0.758607	1.03441	0.467452	1.83499	0.537661	1.25945	0.291605		1.80811	0.873323	1.32082	0.21571	1.24167	0.385736	1.11876	0.436897
TraesCS2D02G050100	0	0	0	0	0	0	0	0		0	0	0	0	0	0	0	0
TraesCS2D02G543300	1.59346	18.7739	0.342137	31.1957	0.51017	33.631	0.349062	24.4272		2.94906	67.5093	1.22933	81.3989	0.324549	75.6767	0	28.3425
TraesCS2D02G047300	0	0	0	0	0	0	0	0		0	0	0	0	0	0	0	0
TraesCS2D02G542900	0.636815	0	0	0	0	0	0	0		0.992745	16.8235	0	19.2712	0	3.92389	0	1.28754
TraesCS2D02G562200	38.9351	42.6295	40.0514	52.3864	48.462	44.0883	113.735	30.1772		32.6616	87.913	36.4883	120.622	29.3959	143.708	55.5502	116.128
TraesCS2D02G552100	27.6685	42.5942	43.0128	43.2237	42.6458	37.1797	43.8083	26.2139		11.1918	57.1708	9.49681	82.07	25.7951	49.4734	25.2254	15.4433
TraesCS2D02G156300	2.11653	2.18805	3.27541	1.74953	0.488956	2.77952	1.37579	2.14189		3.17075	2.66345	3.29486	3.48467	0.423142	2.44756	2.76751	2.13462
TraesCS2D02G184800	21.3736	4.6307	21.2669	1.77618	13.0244	0.746259	11.9487	0.237029		27.4378	13.7043	29.3355	5.41693	24.4368	0.605755	29.6793	0.102617
TraesCS2D02G503600	0.299344	0	1.81904	0	0.281033	0	0.060369	0		0.074325	0	0	0	0	0	0	0
TraesCS2D02G116800	0	0	0	0	0	0	0	0		0	0	0	0	0	0	0	0
TraesCS2D02G474600	0	0	0	0	0	0	0	0		0	0	0	0	0	0	0	0
TraesCS2D02G467500	0	5.58006	0	4.81469	0	1.6363	0	0.259013		0	0	0	0.333567	0	0	0	0
TraesCS2D02G066000	30.7208	10.5056	36.685	4.19878	22.8986	2.08432	16.6963	1.28482		21.9404	6.85273	23.5962	3.02048	16.8763	1.84401	12.1704	1.32096
TraesCS2D02G156000	0.350042	1.59767	0.876914	0.449196	0.585822	0.165045	0.710859	0		0.607715	1.67823	1.35782	0.931568	0.473186	0.487423	1.08619	0
TraesCS3A02G004300	0	0	0	0	0	0	0	0		0	0	0	0	0	0	0	0
TraesCS2D02G543000	0.225033	3.30148	0.34083	2.3191	0.168686	2.05067	1.31866	1.39988		2.04366	20.337	1.2314	17.7262	0	10.4454	0	2.39095
TraesCS2D02G543100	0	0	0	0	0	0	0	0		0	0.588564	0	0	0	0	0	0
TraesCS2D02G476800	0	0	0	0	0	0	0	0		0	0	0	0	0	0	0	0
TraesCS2D02G513400	0	0	0	0	0	0.171569	0	0		0	0	0	0	0	0	0	0
TraesCS2D02G471500	6.07808	2.77022	2.81132	2.27402	2.92638	1.01669	4.89158	0.770655		0.40363	1.47074	1.98373	0	0.971144	0.442726	0.837289	0
TraesCS3A02G003000	0	0	0	0	0	0	0	0		0	0	0	0	0	0	0	0
TraesCS2D02G047000	0	0	0	0	0	0	0	0		0	0	0	0	0	0	0	0
TraesCS2D02G221100	0	0	0	0	0	0	0	0		0	0	0	0	0	0	0	0
TraesCS3A02G004100	0	0	0	0	0	0	0	0		0	0	0	0	0	0	0	0
TraesCS2D02G561600	0	0	0	0	0	0	0	0		0	0	0	0	0	0	0	0
TraesCS2D02G073700	0	0	0	0	0	0	0	0		0	0	0	0	0	0	0	0.114736
TraesCS2D02G311600	1.19825	0	1.72776	0	0.255981	0	0.267041	0		0.1433	0.111259	0.631509	0	0.742642	0	0.535649	0
TraesCS2D02G517800	5.71042	1.28017	6.43939	0.285614	7.87609	0.277874	8.94533	0		0	0.281904	0	0	0	0	0	0
TraesCS2D02G596800	1.29082	0.580136	1.77666	0.155382	1.05533	0	1.4919	0		1.28568	1.08491	1.55485	0.576698	0.948078	0.099275	1.00855	0
TraesCS2D02G452600	0	0	0	0	0	0	0	0		0	0	0	0	0	0	0	0
TraesCS3D02G331400	0	0	0	0.048885	0.054956	0.096302	0	0.121932		0.12404	0.09796	0	0.104788	0.054469	0.063076	0.080624	0
TraesCS3D02G489700	0.399243	0.398618	0.505792	0.445219	0.549991	0.17547	0.16152	0		0.225852	0.223182	0.215369	0.191184	0.595685	0	0.147221	0
TraesCS3D02G320800	0	12.1351	1.45206	14.3481	1.48773	24.2389	0.934981	5.39947		0.887807	15.7678	0.698074	28.199	0	46.1853	0	14.9624
TraesCS3D02G095700	0	0	0	0	0	0	0	0		0	0	0	0	0	0	0	0
TraesCS4A02G044100	0	0	0.260804	0.113303	0.129326	0	0.269683	0		0	0	0	0.118592	0	0.143038	0	0
TraesCS3D02G415400	108.935	52.7495	78.3115	60.2879	24.2969	24.2247	40.7109	35.3292		233.069	122.75	276.717	32.0964	7.97832	6.17118	20.523	15.9119
TraesCS3D02G272600	0	0	0	0.310042	0	1.3699	0.093031	0.19311		0	0.231947	0	0.246599	0	0.099051	0	0.084018
TraesCS4A02G055200	0	0	0	0	0	0	0	0		0	0	0	0	0	0	0	0
TraesCS3D02G409800	0.093464	0.093671	0.177898	0.156978	0.351508	0.317085	0.647416	0.669486		0.795146	0.687855	0.773072	0.448043	0.475618	0.326033	1.19685	0.403392
TraesCS3D02G439900	0	0	0	0	0	0	0	0		0	0	0	0	0	0	0	0
TraesCS3D02G080700	2.34572	0.717303	3.49062	0.120133	1.7604	0.236383	3.76375	0		2.28913	1.20157	1.4426	0.192335	2.6057	0.23163	2.95311	0
TraesCS3D02G086800	0	0.296828	0	0	0	0	0	0.082589		0	0.066221	0.127404	0.070573	0	0	0	0
TraesCS3D02G219000	0	0	0	0.109946	0.125399	0	0	0		0	0.1091	0	0	0	0.416877	0	0.117944
TraesCS4A02G112700	0	0	0	0	0	0	0	0		0	0	0	0	0	0	0	0
TraesCS3D02G176100	26.3774	14.6678	24.4333	6.18409	18.9243	2.67622	12.7608	0.663666		23.4994	10.0381	20.8706	3.41124	16.792	1.11035	10.354	1.39691
TraesCS3D02G414200	4.59235	5.27894	5.5645	4.84589	6.04635	3.91413	8.66501	2.59874		5.00254	5.68107	5.94368	4.2076	6.9657	2.75155	8.39379	1.48458
TraesCS4A02G015300	0	0	0	0	0	0	0	0		0.237977	0	0.119811	0	0	0	0	0
TraesCS3D02G175000	13.8638	6.33529	11.336	5.9045	12.565	2.9041	8.89086	1.83993		8.43986	7.09808	9.21138	4.33049	7.74206	3.58473	6.51282	0.970672
TraesCS4A02G165800	0	0	0	0	0	0	0	0		0	0	0	0	0	0	0	0
TraesCS3D02G066800	0	0	0	0	0	0	0	0		0	0	0	0	0	0	0	0
TraesCS4A02G247900	0	0	0	0	0	0	0	0		0	0	0	0	0	0	0	0
TraesCS3D02G066400	0	0	0	0	0	0	0	0		0	0	0	0	0	0	0	0
TraesCS3D02G191300	14.3247	31.7689	17.0222	25.1995	13.1461	8.53723	11.8568	0.674684		13.9704	42.4182	19.0875	22.9573	15.789	3.09094	12.3431	0.475215
TraesCS3D02G061600	0	0	0	0	0	0	0	0		0	0	0	0	0	0	0	0
TraesCS3D02G062100	0	0	0	0	0	0	0	0		0	0	0	0	0	0	0	0
TraesCS3D02G215800	0	0	0.829687	0	0.940886	0	1.23011	0		0	0.684451	0.973408	0	0.801993	0	0.476371	0
TraesCS4A02G025000	0	2.84725	0	7.83646	0	18.7295	2.04086	78.8776		0	0.906455	0	4.7542	0	7.60107	0	15.3339
TraesCS4A02G195500	0	0	0	0	0	0	0	0		0	0.038464	0	0.041242	0.042776	0	0	0
TraesCS3D02G316500	0	0	0	0	0	0	0	0		0	0	0	0	0	0	0	0
TraesCS3D02G416500	0	0	0	0	0	0.36781	0	1.89183		0	0	0	0.194031	0	0	0	1.19505
TraesCS4A02G028300	0.491666	0.328007	0.58192	0.256493	0.205372	0.361334	0.310747	0		0.557138	0.45544	0.85392	0.157814	0.572684	0.094958	0.669459	0.040246
TraesCS3D02G493300	4.86464	0.966154	6.27969	0.649034	2.9261	0	3.6922	0		3.04996	1.17928	0.549074	0	1.38953	0	3.01484	0
TraesCS3D02G084800	0	0	0	0	0.048116	0	0	0		0	0	0	0	0	0	0	0
TraesCS3D02G477900	0	0	0	0	0	0	0	0		0	0	0	0	0	0	0	0
TraesCS4A02G075100	0	0	0.054455	0	0	0	0	0		0	0	0	0	0.106763	0	0.079047	0
TraesCS4A02G181800	5.76776	13.5085	3.48783	23.5528	0.833747	49.9805	1.44696	8.65501		1.85895	3.50619	3.6637	13.2245	0.311858	17.9589	0.82696	8.85683
TraesCS3D02G288500	0	0	0	0	0	0	0	0		0	0.205618	0.392621	0	0	0	0	0
TraesCS3D02G497700	2.60435	2.1684	2.52618	1.45225	1.95312	1.76713	2.66117	1.89587		3.78162	2.55567	2.84487	0.514959	2.38138	1.41798	2.14235	1.42807
TraesCS3D02G530800	4.3972	0.709281	5.44117	0.633217	4.19733	0	4.83013	0.589792		2.2338	1.24666	6.11527	1.46727	15.6785	0.787484	3.84108	0.835979
TraesCS3D02G502900	0	0	0	2.46715	0	0	0	0		0	1.82681	0	1.93189	0	1.27925	0	0
TraesCS3D02G096000	0	0	0	0	0	0	0.219195	0		0	0	0	0	0	0	2.00546	0.392118
TraesCS3D02G443800	0	0	0	0	0	0	0	0		0	0	0	0	0	0	0	0
TraesCS3D02G073200	0	0	0	0	0	0	0	0		0	0	0	0	0	0	0	0
TraesCS3D02G345400	8.49147	5.14656	6.25019	4.6951	6.51772	2.3176	5.56582	1.73144		9.61434	5.72814	7.21913	4.30473	8.03051	2.79135	6.61328	1.51334
TraesCS3D02G149000	2.3568	1.13387	2.68913	0.549005	3.25811	0.393237	3.04573	0.592449		1.60829	0.909588	3.42468	0.949041	1.81676	0.450626	1.80693	1.05492
TraesCS3D02G299600	14.1726	90.6293	20.9957	101.285	16.9391	50.7495	17.2723	31.3678		14.1464	115.955	15.9473	110.515	11.1673	69.8872	11.1054	52.7308
TraesCS4A02G107900	2.4822	2.20813	1.41203	1.58896	1.87551	0.81975	1.6732	0.433936		2.55775	1.74838	2.31532	1.74462	2.01797	0.948329	2.28362	0.515121
TraesCS4A02G112300	0	0	0	0	0	0	0	0		0	0	0	0.06621	0	0	0	0
TraesCS4A02G024800	0	0	0	0	0	0	0	0		0	0	0	0	0	0	0	0
TraesCS3D02G177100	0	0.175837	0	0	0	0	0.212978	0		0	0.530301	0.452908	0.440254	0.327632	0	0	0.064225
TraesCS3D02G216200	4.03583	2.9297	4.02354	2.5997	4.41878	2.14614	6.302	1.2735		5.54454	4.6887	5.17146	4.10921	5.89017	3.71076	6.85535	2.06363
TraesCS4A02G118800	4.08558	2.41527	4.87653	1.8557	2.34529	1.4091	7.72576	0.894705		2.97696	3.79	4.11842	3.12934	4.81165	1.02877	8.61047	1.35775
TraesCS3D02G315500	0	0	0	0.138668	0	0	0	0.172322		0	0	0	0	0	0	0	0
TraesCS3D02G175400	0	0	0	0	0	0	0	0		0	0	0	0	0	0	0	0
TraesCS3D02G502100	0	0	0	0	0	0	0	0		0	0	0	0	0	0	0	0
TraesCS3D02G254000	0	0	0	0	0	0	0	0		0.310955	0	0	0	0	0	0	0
TraesCS3D02G069200	0	0	0	0	0	0	0	0		0	0	0	0	0	0	0	0
TraesCS4A02G173600	0	0	0	0	0	0	0	0		0	0	0	0	0	0	0	0
TraesCS3D02G061800	0	0	0	0	0	0	0	0		0	0	0	0	0	0.198645	0	0
TraesCS3D02G473200	1.60579	2.5906	0.942433	16.1847	0.746532	30.6135	1.04801	60.9342		1.10142	1.22728	0.640248	2.2964	0.682417	15.0291	0.336397	28.7536
TraesCS3D02G313300	0	0	0	0.300771	0	0	0	0		0	0.978959	0	0.39581	0.08276	0	0	0
TraesCS4A02G031200	0	0	0	0.118105	0	0	0	0		0.603941	1.87275	1.1054	0.61704	0.911539	0.744305	1.49926	0.126367
TraesCS4A02G013300	7.75932	15.839	11.3913	20.3565	21.8543	63.1806	24.3849	52.6623		6.76576	16.7743	8.97184	17.583	15.1886	19.9137	16.1077	21.4426
TraesCS3D02G486700	0	0	0	0	0	0	0	0		0	0.054888	0.052802	0	0	0	0.090128	0
TraesCS3D02G438300	0	0	0	0	0	0	0	0		0	0	0	0	0	0	0	0
TraesCS3D02G409100	19.7152	42.2449	18.2652	43.8287	19.5766	26.1017	16.2289	58.5833		39.8275	91.5018	37.8229	69.308	27.989	56.886	27.3421	75.2861
TraesCS3D02G542000	0	0	0	0	0	0	0	0		0	0	0	0	0	0	0	0
TraesCS3D02G542900	0	0	0	0	0	0	0	0		0	0	0	0	0	0	0	0
TraesCS3D02G282700	9.77347	3.08746	13.4097	2.83257	13.1235	4.42939	14.5629	3.8053		8.00666	4.15773	12.0494	2.72762	7.87571	1.71645	12.4375	3.64233
TraesCS3D02G526500	0	0	0	0	0	0	0	0		0	0	0	0	0	0	0	0
TraesCS4A02G024300	0	0	0	0	0	1.86453	0	1.62058		0	0	0	0	0	0	0	0.712497
TraesCS3D02G135400	0	0	0	0	0	3.43688	0	0		0	0	0	0	0	0	0	0
TraesCS3D02G493400	13.4748	4.44995	12.8873	2.95028	5.07812	0.895352	10.1122	0		6.3728	4.95326	5.84354	6.27263	5.75681	6.96256	4.46886	0.506477
TraesCS4A02G038400	21.4932	86.1003	32.683	50.3142	30.6785	70.8908	26.2636	47.9523		21.7356	84.8693	25.5598	72.3063	17.5529	50.8717	15.4072	88.6076
TraesCS3D02G497900	0	0	0	0	0	0	0	0		0	0	0	0	0	0	0	0
TraesCS3D02G062300	3.63894	0.427361	3.63882	0.754395	2.55746	0	1.37542	0		2.75097	0.609776	3.21321	0.334814	1.24822	0	0.799564	0
TraesCS3D02G165000	7.82294	1.93231	19.1461	0	7.04446	0	5.45153	0		9.20613	1.76892	4.01356	0	2.17162	0	2.26369	0
TraesCS3D02G467800	0	0	0	0	0	0.199495	0	0		0	0.101239	0	0	0	0	0	0
TraesCS3D02G418700	0	0.133821	0.38721	0	0.106335	0.35134	0.107218	0		0.710211	0.178373	0.331751	0	0.42001	0.11401	0	0
TraesCS4A02G203700	0	0	0	0	0	0	0	0		0	0	0	0	0	0	0	0
TraesCS3D02G280500	0.062163	0	0	0.124891	0.04672	0	0.050377	0		0.052779	0	0.080661	0	0	0	0	0
TraesCS3D02G204800	6.28712	6.52846	7.99401	5.71685	9.72328	3.3419	4.92173	1.4282		8.97586	5.5581	9.1122	3.50209	8.3102	3.40961	6.00589	1.5375
TraesCS4A02G087100	3.78399	2.61035	8.5171	1.01001	2.14302	0.415832	6.33332	0.333726		8.52123	4.44431	8.52635	3.56455	2.60932	2.40821	8.4452	0.738786
TraesCS3D02G321000	123.265	12.3976	194.008	19.0193	151.104	8.0045	251.17	2.80429		154.717	14.4595	159.645	12.9721	225.459	5.24792	311.561	5.66773
TraesCS4A02G024400	0	0	0	0.783646	0	1.87295	1.02043	22.1566		0	0	0	0	0	10.1348	0	6.90024
TraesCS3D02G493200	0.62353	0.17709	1.35164	0.118638	1.20335	0	0.786399	0		0.527434	0.118676	0.684066	0.253324	0.263954	0.305072	0.875275	0
TraesCS4A02G168200	0.416903	0	0	0	0	1.55941	0	0		0	0.807743	0	0	1.87475	2.17238	0	1.75205
TraesCS3D02G066600	0	0	0	0	0	0	0	0		0	0	0	0	0	0	0	0
TraesCS3D02G284300	15.7154	3.46698	10.7676	2.2075	14.0881	0.687279	6.70627	0.193276		17.9153	5.09117	13.7128	2.62502	13.9602	1.05307	11.4359	0.085017
TraesCS4A02G217400	0	0	0	0	0	0	0.186426	0		0	0	0	0	0	0	0	0
TraesCS4A02G251100	8.04412	4.67483	7.84731	2.44626	11.8519	4.22932	12.5422	4.0688		9.95841	5.55194	10.3879	4.05686	10.794	3.60689	11.3636	3.66925
TraesCS4A02G226700	0.342237	2.45866	0.061497	9.14573	0.364911	5.67051	0.260797	3.40747		0.145383	4.33252	0.135961	14.1891	0.060158	16.1242	0.177708	38.5456
TraesCS3D02G444400	0	0	0	0	0	0	0	0		0	0	0	0	0	0	0	0
TraesCS4A02G010100	3.00244	3.567	2.14669	2.28351	3.31001	0.812653	1.73328	0		2.91494	7.83538	2.9329	2.39838	1.72028	1.05167	2.32388	0.111564
TraesCS3D02G313200	0.126907	7.76669	0.291347	5.88905	0	2.69355	0.389814	0		0.407821	7.46643	0.095981	6.91853	0.821077	0.419258	0.427905	0.078338
TraesCS3D02G152900	0	0	0	0	0	0	0	0		0	0	0	0	0	0	0	0
TraesCS3D02G215600	2.00982	0.267534	3.25902	0.179285	0.352372	0.088322	1.73435	0		1.25058	0.224672	1.47415	0	0.199887	0.115831	0.740924	0.098197
TraesCS3D02G323200	0	0	0	0	0	0	0	0		0	0	0	0	0	0	0	0
TraesCS3D02G141600	0	0	0	0	0	0	0	0		0	0	0	0	0	0	0	0
TraesCS3D02G490400	0	0	0	0	0	0	0	0		0	0	0	0	0	0	0	0
TraesCS3D02G189800	21.6913	70.3447	18.2598	59.0843	19.9141	36.2769	19.3088	19.0218		18.3029	92.9981	17.2373	82.8404	15.1708	57.814	16.1877	33.1642
TraesCS3D02G293000	0.988672	0	3.08456	0	7.25619	0	9.18389	0		0.943153	0	0.738568	0	2.44104	0	2.77521	0
TraesCS3D02G180200	0.641866	1.37152	0.388377	0.678411	0.340743	0.332777	0.508048	0.739237		0.324109	1.18285	0.322236	0.538138	0.375898	0.864793	0.685291	0.366829
TraesCS3D02G101400	9.4937	2.49559	20.0165	1.35865	19.3402	0.205812	15.78	0		4.24456	1.20356	6.74826	0.894979	9.95508	0.269389	10.3635	0
TraesCS4A02G250500	49.8461	39.2821	115.819	74.6003	88.0093	181.148	81.5192	276.662		22.2049	35.331	12.9533	39.2435	28.9075	72.3503	20.9955	147.239
TraesCS4A02G011200	0	0	0	0	0	0	0	0		0	0	0	0	0	0	0	0
TraesCS3D02G531800	0	0	0	0	0	0	0	0		0	0	0	0	0	0	0	0
TraesCS4A02G203000	35.6243	5.8731	27.2268	6.47134	29.1186	7.38331	29.7327	8.44628		24.8168	5.77815	21.7284	3.72117	11.2544	2.39293	12.119	1.92041
TraesCS3D02G435100	0	0	0	1.64477	0	0	0	0		0	0	0	0	0	0	0	0
TraesCS3D02G493000	0	0	0.452726	0	0.268932	0	0	0		0	0	0	0	0	0	0.256711	0
TraesCS3D02G085900	0	0	0	0	0	0	0	0		0	0	0	0	0	0	0	0
TraesCS4A02G181900	113.986	57.9816	129.287	34.782	43.3441	31.379	22.2594	16.3749		36.1372	12.5957	28.0629	11.708	5.45161	10.8299	4.80375	4.06196
TraesCS3D02G318000	2.06901	0.838901	2.0624	0.132313	1.51901	0.065263	1.60434	0		3.10029	0.631266	2.76687	0.285315	3.0298	0.091305	3.35836	0
TraesCS3D02G101300	7.77712	0.835347	10.3756	0.573018	11.9309	0.205173	10.5035	0.064955		2.38006	0.374176	3.70224	0.334589	5.25877	0	7.8718	0.056928
TraesCS3D02G255000	0	0	0	0.109946	0	0	0	0		0.07022	0	0	0	0	0	0	0
TraesCS3D02G342600	0.231383	0.572129	0.262772	0.689583	0	1.50479	0	0.85905		0.097523	0.611513	0.29222	0.325129	0.17003	0.58766	0.124406	0.332305
TraesCS4A02G217200	105.293	50.1556	173.791	33.9618	119.372	23.5849	115.364	16.2901		126.04	62.6821	156.654	35.7038	132.239	17.5908	120.191	28.882
TraesCS3D02G221000	192.555	74.8415	309.842	45.086	206.562	13.1092	136.453	1.9693		218.206	60.2795	240.957	27.4203	184.487	14.415	173.177	1.9225
TraesCS3D02G511614	0	0	0	0	0	0	0	0		0	0	0	0	0	0	0	0
TraesCS3D02G184800	2.01756	3.35853	3.06062	2.40992	2.62291	0.377395	2.44977	0.053195		1.79006	3.81853	2.20686	1.16905	2.50841	0.641993	3.40887	0.070133
TraesCS3D02G497100	0	0	0.175821	0.151862	0	0	0	0		0	0	0	0	0	0	0	0
TraesCS3D02G450400	0	0	0	0	0	0	0	0		0	0	0	0	0	0	0	0
TraesCS3D02G357700	33.0864	68.4594	40.0947	67.7119	48.7271	31.522	62.4905	11.3731		30.141	76.4269	42.3801	81.9412	30.9089	25.8136	33.1872	45.0649
TraesCS3D02G261600	1.06674	0	4.85161	0	3.20959	1.26205	4.90716	0		3.29019	0.651374	5.51239	0	3.40063	1.7071	4.48859	0
TraesCS4A02G195200	23.2516	15.2378	21.4266	11.1222	27.6772	12.7323	27.3249	11.3203		22.1585	16.0085	21.7408	11.2288	26.7403	11.0955	24.381	11.6325
TraesCS3D02G447500	0	0	0	0	0	0	0	0		0	0	0	0	0	0	0	0
TraesCS3D02G320900	1.89203	1.89307	2.85914	5.06809	0	3.61084	3.39796	3.1136		8.46714	9.11467	8.70448	4.29097	2.93507	10.1189	8.19407	4.82136
TraesCS3D02G224300	0	0	0	0	0	0	0	0		0	0	0	0	0	0	0	0
TraesCS3D02G490300	0	0	0	0	0	0	0	0		0	0	0	0	0	0	0	0
TraesCS3D02G323300	0	0	0	0	0	0	0	0		0	0.106015	0	0	0	0	0	0
TraesCS4A02G208200	0	0	0	0	0	0	0	0		0	0	0	0	0	0	0	0
TraesCS4A02G223000	0	0	0	0	0	0	0	0		0	0	0	0	0	0.70175	0	0
TraesCS4A02G174300	0.552473	0.365911	0.419059	0.122559	0.069096	0.361687	0.147644	0.305531		0.593116	0.42897	0.941383	0.196134	0.681505	0.157476	1.00358	0.06677
TraesCS3D02G112800	1.11232	0.268788	0.665955	0.573906	0.88054	0.695199	0.592305	0.218136		2.34554	1.22461	2.23815	0.928618	2.1654	0.849067	2.07925	0.950256
TraesCS3D02G139100	29.3742	2.76619	23.8066	2.16111	10.8059	3.29404	20.1423	9.73186		13.3496	2.41419	24.6763	1.80216	12.1384	2.18848	24.0833	3.21324
TraesCS4A02G060600	9.19343	0.91943	10.4767	1.1431	7.48312	0.344928	12.4231	0		6.83572	3.23986	8.50832	2.32233	8.86301	0.671815	15.6055	0.189991
TraesCS3D02G106300	4.2636	4.05106	9.69151	7.31321	8.96807	8.71161	11.4492	5.96298		4.4495	4.10708	6.78627	4.60065	10.1454	6.334	8.24028	4.37484
TraesCS3D02G332500	1.51392	21.2093	2.46477	36.3473	2.72948	12.9088	3.72563	8.35213		0.672308	19.6341	0.884186	34.0779	1.34076	29.5772	1.43085	13.9515
TraesCS3D02G282400	0	0.161626	0	0.216332	0	0.211583	0	0.134576		0	0.107365	0	0.226855	0	0.547165	0	1.0449
TraesCS3D02G080900	0	0	0	0	0	0	0	0		0	0	0	0	0	0	0	0
TraesCS3D02G075200	0	0	0.262708	0	0	0	0	0		0	0.218691	0.201022	0	0	0	0.33702	0
TraesCS4A02G016100	0	0	0	0	0	0	0	0		0	0	0.153753	0	0	0	0	0
TraesCS3D02G538100	0	0	0	0	0	0	0	0		0	0	0	0	0	0	0	0
TraesCS4A02G001000	0	0	0	0	0	0	0	0		0	0	0	0	0	0	0	0
TraesCS4A02G191600	8.42248	9.03036	10.8259	8.20489	9.10925	18.1033	9.00685	16.3059		7.25392	11.396	7.95737	5.84981	5.49711	8.04053	8.29431	13.4584
TraesCS3D02G112000	0.479204	0.072998	0.347368	0.037167	0.648398	0.354349	0.5753	0.191207		0.62368	0.042128	0.680685	0.383864	0.824148	0.202892	0.577627	0.157899
TraesCS4A02G052100	0	0	0	0	0	0	0	0		0	0	0	0	0	0	0	0
TraesCS3D02G497000	0.256982	0.184313	0.2111	0.370397	0.139231	0.641679	0.074361	0.156833		0.313753	0	0.888893	0.065851	0.729315	0.317235	0.505374	0.336274
TraesCS3D02G117800	6.70752	49.0933	5.46529	54.8334	5.16477	66.2224	5.67656	50.1633		7.0544	49.636	7.02154	77.1912	8.23098	78.9113	6.56253	45.229
TraesCS3D02G415500	0	0	0	0	0	0	0	0		0	0	0	0	0	0.104989	0	0
TraesCS3D02G085000	0.245228	0.121113	0.09278	0.40545	0.18373	0	0	0.101		0.206532	0.242523	0.077162	0.085882	0.179827	0.206998	0	0.087799
TraesCS4A02G068700	0	0.068639	0.104538	0	0	0.090627	0.111208	0		0	0.138311	0	0	0	0	0.075983	0
TraesCS3D02G444200	0	0	0	0	0	0	0	0		0	0	0	0	0	0.1394	0	0
TraesCS3D02G444300	0	0	0	0	0	0	0	0		0	0	0	0	0	0	0	0
TraesCS3D02G434600	0	0	0	0	0	0	0	0		0	0	0	0	0	0	0	0
TraesCS3D02G444500	21.3123	6.59028	17.2658	2.61798	17.643	3.61184	13.253	0		0	0	0	0	0	0	0.705489	0
TraesCS3D02G292700	0	0	0	0	0	3.3962	1.09232	1.14495		0	0	0	0	0	0	1.5179	0.902815
TraesCS4A02G086100	0	0	0	0	0	0	0	0		0	0.101239	0	0	0	0	0	0
TraesCS3D02G349300	1.2972	0.293708	1.39308	0	0.694986	0	0.869446	0		1.50483	0	1.11371	0.310339	1.56926	0	1.73439	0
TraesCS3D02G490600	0	0	0	0	0	0.245271	0	0.155223		0	0.058377	0	0	0	0.053653	0	0.045483
TraesCS3D02G152100	0	0	0	0	0	0	0	0		0.541806	0	0	0	0	0	0	0
TraesCS3D02G313100	3.76881	11.5314	2.26118	8.03626	2.71177	1.37882	2.10672	0		4.44083	33.4953	5.80661	23.774	7.85156	2.02745	8.69566	0.063674
TraesCS3D02G063400	3.66928	0.604093	4.49369	0	3.84879	0	1.64928	0		1.85424	0.161295	2.45299	0	1.16608	0	0.786178	0
TraesCS4A02G052000	0	0.613216	0	0.813991	0.471608	0.752613	0	0		0.485767	1.12475	0.34723	0.80163	1.29536	1.92131	0	2.09631
TraesCS3D02G490500	0.746088	0	0.8501	0	0.280183	0	1.14361	0		0.632314	0.049924	1.20248	0.106786	0.055519	0.06428	0.410731	0.109003
TraesCS3D02G096300	0	0	0	0	0	0	0	0		0	0.503003	0	0	0.562365	0	0	0
TraesCS3D02G420100	0	0	0.082586	0	0	0	0	0		0	0.07218	0	0	0	0	0	0
TraesCS3D02G533400	0	0	0	0	0	0	0	0		0	0	0	0	0	0	0	0
TraesCS3D02G541400	0	0	0	0	0	0	0	0		0	0	0	0	0	0	0	0
TraesCS3D02G436700	0	0	0	0	0	0	0	0		0	0	0	0.098683	0	0	0	0
TraesCS4A02G011300	0	0	0	0	0	0	0	0		0	0	0	0	0	0	0	0
TraesCS3D02G416700	0.30114	0	0	4.26432	0	5.609	0	11.5461		0	0.189659	0.351282	0.591439	0	5.24284	0	6.47653
TraesCS3D02G204100	9.50297	4.2996	7.14104	5.54603	11.9062	4.89486	11.7176	5.25636		12.2227	7.7255	12.1943	6.40378	18.3466	5.48574	14.4927	5.22671
TraesCS4A02G250400	139.29	110.162	307.53	218.292	234.572	396.089	251.186	596.883		69.1955	108.988	72.2397	142.283	130.759	271.659	122.428	256.44
TraesCS3D02G493100	0	0	0	0	0	0	0	0		0	0	0	0	0	0	0	0
TraesCS3D02G393500	0	1.10893	0	1.48343	0	3.25053	0	1.76554		0	3.01125	0	0	0	2.96781	0	2.52879
TraesCS3D02G091100	0	0	0	0	0	0	0	0		0	0	0.061014	0	0	0	0	0
TraesCS3D02G284400	4.51186	3.84207	5.86683	3.06397	4.90582	1.32619	3.83875	0.076383		2.95859	1.89972	3.47135	1.43831	3.8805	1.02359	4.81717	0.655323
TraesCS4A02G194300	0	0	0	0	0	0	0	0		0	0	0	0	0	0	0	0
TraesCS4A02G034600	0	4.77628	0	6.76081	0	8.34867	0	24.472		0	3.34874	0.254503	1.44572	0	5.614	0	12.2192
TraesCS3D02G315400	0	0	0	0	0	0	0	0		0	0	0	0	0	0	0	0
TraesCS4A02G236600	8.55633	0	28.1093	0.084372	15.0182	0	11.8294	0		4.40686	0.084068	6.41336	0	10.6596	0.107568	8.59304	0
TraesCS4A02G007700	0	0	0	0	0	0.706299	0	0		0	0	0	0	0	0	0	0
TraesCS4A02G217300	0	0	0	0.115958	0	0.684646	0.139794	0.505935		0	0	0	0.185792	0	0.149157	0	0.442676
TraesCS3D02G167200	2.5371	0.493345	3.31324	3.92466	11.1812	0.829992	1.76519	1.84755		9.78591	0	2.01495	0	9.38246	1.48619	0	0
TraesCS4A02G000700	0	0	0	0	0	0	0	0		0	0	0	0	0	0	0	0
TraesCS3D02G075100	0	0	0	0	0	0	0	0		0	0	0	0	0	0	0	0.232335
TraesCS4A02G219600	0	0	0	0	0	0	0	0		0	0	0	0	0	0	0	0
TraesCS4A02G024100	0	0	1.45206	0.717403	0	4.45284	0	3.24116		0	0	0	1.06551	0	0	0	3.0334
TraesCS3D02G089300	0	0.265635	0	0.237277	0	0.233459	0	0.517599		0	0	0	0	0	0.152536	0	0.129347
TraesCS3D02G193000	7.12141	33.332	9.64262	55.2571	7.8732	37.9154	8.81234	34.1813		1.7196	22.025	2.73654	44.0379	2.72302	26.9105	1.96405	15.9806
TraesCS3D02G447400	0	0	0	0	0	0.819966	0	0.174478		0	0	0	0	0	0	0	0
TraesCS4A02G248000	0	0	0	0	0	0	0	0		0	0	0	0	0	0	0	0
TraesCS3D02G525100	0	0.192842	0	0	0	0	0.153008	0		0	0.127657	0	0	0	0	0	0
TraesCS3D02G468700	0	0	0	0	0	0	0	0		0	0	0	0	0	0	0	0
TraesCS4A02G035000	0	0	0	0.504855	0	1.72972	0	1.71408		0.257705	0.20067	0	1.59237	0.40434	0.64001	0.161725	0.386456
TraesCS3D02G254200	0	0	0	0	0	0.686276	0	0.544586		0.222936	0.087111	0	0.462109	0	1.70612	0	2.4457
TraesCS3D02G316600	0	0.259948	0.099972	0	0	0.32187	0.104205	0.360478		0.110881	0	0.082579	0	0	0	0	0.162428
TraesCS3D02G183500	188.514	112.693	243.722	73.0443	168.909	72.1139	224.107	64.8173		171.017	92.6411	178.828	64.8241	144.144	52.876	126.856	64.4041
TraesCS4A02G050900	0.493683	0.097968	0.598824	0.131236	0.370333	0.258073	0	0		2.58578	0.262306	1.6348	0.209686	0.58343	0.252574	0.750417	0
TraesCS4A02G010200	0.392424	0.373275	0	0.166368	0.190555	0.161508	0.204956	0.204981		0.664017	0.105292	0.633705	0	0.323267	0	0.303819	0
TraesCS3D02G415700	0	0.296524	0	0.306319	0.074215	0.617888	0	0.491639		0.252073	2.79639	0.188991	3.23578	0.133227	2.47773	0.097757	1.00951
TraesCS3D02G112500	0	0.129635	0	0	0	0.170243	0.10394	0		0.995312	0.259321	0.906093	0	0.288437	0.221111	0.420338	0
TraesCS3D02G447100	0	0	0	0	0.210244	0	0	0		0	0.45041	0	0	0	0	0	0
TraesCS4A02G011400	0	0	0	0	0	0	0	0		0	0	0	0	0	0	0	0
TraesCS4A02G113600	0	0	0	0	0	0	0	0		0	0	0	0	0	0	0	0
TraesCS3D02G166000	7.26072	2.80261	5.56787	1.74186	5.73011	1.53983	7.59816	1.21012		6.21437	2.41371	5.73014	1.61016	5.53302	1.32947	6.1787	1.08778
TraesCS3D02G187700	0	0	0	0	0	0	0	0		0	0	0	0	0	0	0	0
TraesCS3D02G319100	6.75279	5.51246	4.51998	4.61988	5.76784	5.66296	4.89811	6.74959		7.91295	6.20979	5.36139	3.39372	4.39461	2.90396	2.81157	3.427
TraesCS3D02G394100	21.9698	11.1472	30.0024	8.62546	23.7421	4.91626	22.3135	4.71606		22.7235	11.3719	26.085	7.12816	23.4751	5.97077	23.7548	3.99489
TraesCS4A02G226200	0	0	0	0	0	0	0	0		0	0	0	0	0	0	0	0
TraesCS3D02G450300	0	0	0	0	0	0	0	0		0	0	0	0	0	0	0	0.082522
[truncated: 2,929 more rows]

## Sheet: upregulated genes
Unregulated TaSSPs in NaCl stress. The tpm ratio of stress treatments to corresponding control ≥ 2 is considered significantly upregulated. CS were selected.
CS_Na_6 h	CS_Na_12 h	CS_Na_24 h	CS_Na_48 h
TraesCS1A02G209900	TraesCS1B02G166400	TraesCS1D02G174100	TraesCS1A02G166200
TraesCS1A02G394200	TraesCS1D02G174100	TraesCS1B02G437900	TraesCS1D02G174100
TraesCS1D02G174100	TraesCS1B02G299700	TraesCS1B02G299700	TraesCS1B02G437900
TraesCS1B02G299700	TraesCS1D02G095100	TraesCS1D02G095100	TraesCS1B02G299700
TraesCS1D02G095100	TraesCS1D02G130700	TraesCS1D02G130700	TraesCS1D02G095100
TraesCS1D02G130700	TraesCS1B02G252800	TraesCS1B02G252800	TraesCS1D02G130700
TraesCS1D02G265600	TraesCS1D02G265600	TraesCS1D02G265600	TraesCS1B02G252800
TraesCS1D02G326600	TraesCS1D02G012100	TraesCS1B02G421800	TraesCS1D02G265600
TraesCS1D02G012100	TraesCS1B02G421800	TraesCS1B02G201200	TraesCS1B02G421800
TraesCS1B02G421800	TraesCS1B02G201200	TraesCS1D02G177600	TraesCS1B02G201200
TraesCS1B02G201200	TraesCS1D02G177600	TraesCS1B02G467300	TraesCS1D02G177600
TraesCS1D02G177600	TraesCS1B02G467300	TraesCS1B02G276800	TraesCS1B02G467300
TraesCS1B02G467300	TraesCS1B02G276800	TraesCS1D02G313100	TraesCS1D02G172700
TraesCS1B02G276800	TraesCS1D02G313100	TraesCS1B02G441200	TraesCS1D02G305000
TraesCS1D02G313100	TraesCS1B02G441200	TraesCS1B02G422000	TraesCS1B02G441200
TraesCS1B02G441200	TraesCS1B02G422000	TraesCS1B02G328500	TraesCS1B02G422000
TraesCS1B02G276700	TraesCS1B02G381100	TraesCS1B02G310400	TraesCS1B02G466100
TraesCS1B02G394700	TraesCS1B02G466100	TraesCS1B02G466100	TraesCS1B02G276700
TraesCS1B02G399800	TraesCS1B02G394700	TraesCS1B02G276700	TraesCS1B02G394700
TraesCS1D02G289100	TraesCS1D02G316800	TraesCS1B02G394700	TraesCS1B02G189600
TraesCS1B02G287400	TraesCS1D02G289100	TraesCS1D02G289100	TraesCS1B02G296000
TraesCS1D02G110600	TraesCS1D02G012000	TraesCS1D02G012000	TraesCS1D02G316800
TraesCS1B02G185500	TraesCS1B02G422600	TraesCS1B02G341500	TraesCS1D02G289100
TraesCS1D02G012000	TraesCS1D02G401700	TraesCS1B02G422600	TraesCS1D02G023200
TraesCS1B02G236500	TraesCS2A02G267200	TraesCS1D02G401700	TraesCS1D02G110600
TraesCS1B02G422600	TraesCS1D02G438900	TraesCS1D02G438900	TraesCS1D02G012000
TraesCS1B02G275800	TraesCS1D02G401500	TraesCS1D02G401500	TraesCS1B02G329100
TraesCS1B02G316000	TraesCS2A02G090200	TraesCS2A02G090200	TraesCS1B02G341500
TraesCS1D02G438900	TraesCS1D02G381200	TraesCS1D02G401300	TraesCS1B02G316000
TraesCS1D02G401500	TraesCS2A02G034100	TraesCS1D02G381200	TraesCS2A02G320600
TraesCS2A02G090200	TraesCS2A02G266900	TraesCS2A02G034100	TraesCS1D02G401700
TraesCS1D02G401300	TraesCS2A02G276500	TraesCS2A02G276500	TraesCS1D02G401500
TraesCS2A02G266900	TraesCS2A02G157300	TraesCS2A02G522100	TraesCS2A02G090200
TraesCS2A02G276500	TraesCS2A02G486000	TraesCS1D02G441000	TraesCS2A02G276500
TraesCS2A02G157300	TraesCS2A02G522100	TraesCS2A02G476000	TraesCS1D02G352800
TraesCS2A02G486000	TraesCS1D02G441000	TraesCS2A02G117700	TraesCS2A02G522100
TraesCS2A02G522100	TraesCS2A02G476000	TraesCS2A02G411700	TraesCS1D02G441000
TraesCS1D02G441000	TraesCS2A02G117700	TraesCS1D02G377100	TraesCS2A02G034200
TraesCS1D02G381300	TraesCS2A02G051100	TraesCS2A02G430800	TraesCS2A02G476000
TraesCS2A02G476000	TraesCS2A02G430800	TraesCS2A02G275500	TraesCS2A02G117700
TraesCS2A02G117700	TraesCS2A02G147300	TraesCS2A02G356500	TraesCS1D02G362300
TraesCS2A02G110300	TraesCS2A02G282600	TraesCS2A02G147300	TraesCS2A02G481100
TraesCS2A02G481100	TraesCS2A02G151100	TraesCS2A02G440300	TraesCS2A02G275500
TraesCS1D02G377100	TraesCS2A02G350900	TraesCS2A02G345900	TraesCS2A02G356500
TraesCS2A02G051100	TraesCS1D02G402400	TraesCS1D02G443700	TraesCS1D02G440400
TraesCS2A02G430800	TraesCS1D02G334900	TraesCS2A02G151200	TraesCS2A02G147300
TraesCS2A02G147300	TraesCS2A02G276600	TraesCS2A02G500600	TraesCS2A02G440300
TraesCS2A02G282600	TraesCS2B02G566400	TraesCS2A02G282600	TraesCS1D02G355100
TraesCS2A02G151100	TraesCS2B02G299900	TraesCS2A02G151100	TraesCS2A02G345900
TraesCS1D02G402400	TraesCS2B02G507200	TraesCS2A02G350900	TraesCS1D02G443700
TraesCS1D02G334900	TraesCS2B02G582000	TraesCS1D02G402400	TraesCS2A02G276700
TraesCS2A02G276600	TraesCS2A02G542100	TraesCS1D02G334900	TraesCS2A02G500600
TraesCS2B02G566400	TraesCS2B02G501000	TraesCS2A02G276600	TraesCS2A02G282600
TraesCS2B02G299900	TraesCS2B02G275500	TraesCS2B02G299900	TraesCS2A02G350900
TraesCS2B02G430500	TraesCS2A02G535600	TraesCS2B02G430500	TraesCS1D02G417400
TraesCS2B02G507200	TraesCS2B02G581900	TraesCS2B02G581800	TraesCS2A02G276600
TraesCS2B02G582000	TraesCS2B02G176400	TraesCS2B02G011300	TraesCS2B02G299900
TraesCS2A02G542100	TraesCS2B02G558700	TraesCS2B02G215600	TraesCS2B02G430500
TraesCS2B02G501000	TraesCS2A02G558000	TraesCS2B02G507200	TraesCS2B02G551800
TraesCS2B02G275500	TraesCS2B02G294200	TraesCS2B02G582000	TraesCS2B02G507200
TraesCS2A02G535600	TraesCS2B02G499700	TraesCS2B02G148400	TraesCS2B02G582000
TraesCS2B02G176000	TraesCS2A02G542400	TraesCS2B02G501000	TraesCS2B02G501000
TraesCS2B02G581900	TraesCS2A02G535900	TraesCS2B02G474200	TraesCS2A02G592400
TraesCS2A02G558000	TraesCS2B02G064200	TraesCS2B02G482500	TraesCS2B02G581900
TraesCS2B02G294200	TraesCS2B02G159100	TraesCS2B02G315000	TraesCS2B02G294200
TraesCS2B02G499700	TraesCS2B02G572100	TraesCS2B02G176000	TraesCS2B02G499700
TraesCS2A02G542400	TraesCS2A02G541900	TraesCS2B02G011200	TraesCS2A02G542400
TraesCS2B02G602600	TraesCS2B02G566000	TraesCS2B02G581900	TraesCS2A02G535900
TraesCS2A02G535900	TraesCS2B02G490400	TraesCS2B02G176400	TraesCS2B02G375800
TraesCS2B02G064200	TraesCS2A02G592100	TraesCS2B02G558700	TraesCS2B02G159100
TraesCS2B02G159100	TraesCS2B02G412400	TraesCS2A02G558000	TraesCS2B02G572100
TraesCS2B02G572100	TraesCS2B02G294300	TraesCS2B02G294200	TraesCS2A02G541900
TraesCS2A02G541900	TraesCS2B02G582100	TraesCS2B02G499700	TraesCS2B02G368900
TraesCS2B02G368900	TraesCS3A02G478600	TraesCS2A02G542400	TraesCS2B02G565500
TraesCS2B02G566000	TraesCS3A02G131300	TraesCS2B02G159100	TraesCS2B02G566000
TraesCS2B02G490400	TraesCS3A02G012000	TraesCS2B02G572100	TraesCS2B02G490400
TraesCS2B02G412400	TraesCS3A02G046000	TraesCS2A02G541900	TraesCS2A02G592100
TraesCS2B02G294300	TraesCS3A02G522200	TraesCS2B02G368900	TraesCS2B02G412400
TraesCS2B02G582100	TraesCS3A02G318000	TraesCS2B02G566000	TraesCS2B02G275300
TraesCS3A02G046000	TraesCS3A02G338900	TraesCS2B02G490400	TraesCS2B02G282000
TraesCS3A02G318000	TraesCS3A02G442700	TraesCS2A02G592100	TraesCS2B02G294300
TraesCS3A02G012400	TraesCS3A02G185800	TraesCS2B02G412400	TraesCS2B02G582100
TraesCS3A02G338900	TraesCS3B02G014600	TraesCS2B02G282000	TraesCS3A02G283500
TraesCS3A02G070000	TraesCS3A02G011300	TraesCS2B02G294300	TraesCS3A02G478600
TraesCS3A02G185800	TraesCS3A02G011000	TraesCS2B02G582100	TraesCS3A02G046000
TraesCS3B02G009200	TraesCS3A02G302400	TraesCS3A02G421000	TraesCS3A02G522200
TraesCS3A02G011300	TraesCS3A02G011400	TraesCS3A02G046000	TraesCS3A02G012400
TraesCS3A02G302400	TraesCS3A02G327400	TraesCS3A02G522200	TraesCS3A02G338900
TraesCS3A02G293000	TraesCS3A02G478700	TraesCS3A02G012400	TraesCS3A02G066600
TraesCS3A02G011400	TraesCS3A02G040700	TraesCS3A02G338900	TraesCS3B02G014600
TraesCS3A02G317900	TraesCS3A02G011900	TraesCS3A02G442700	TraesCS3A02G011300
TraesCS3A02G327400	TraesCS3A02G414900	TraesCS3A02G066600	TraesCS3A02G012500
TraesCS3A02G478700	TraesCS3A02G510800	TraesCS3B02G014600	TraesCS3A02G302400
TraesCS3A02G293200	TraesCS3A02G262000	TraesCS3A02G011300	TraesCS3A02G011400
TraesCS3A02G040700	TraesCS3B02G008800	TraesCS3A02G011000	TraesCS3A02G517100
TraesCS3A02G011900	TraesCS3A02G414500	TraesCS3A02G012500	TraesCS3A02G012600
TraesCS3A02G510800	TraesCS3A02G046100	TraesCS3A02G302400	TraesCS3A02G327400
TraesCS3A02G046100	TraesCS3A02G318100	TraesCS3A02G049700	TraesCS3B02G012800
TraesCS3A02G318100	TraesCS3A02G478500	TraesCS3A02G011400	TraesCS3A02G059900
TraesCS3B02G006300	TraesCS3A02G046400	TraesCS3A02G517100	TraesCS3A02G478700
TraesCS3A02G046400	TraesCS3A02G011600	TraesCS3A02G012600	TraesCS3A02G040700
TraesCS3B02G036400	TraesCS3B02G036400	TraesCS3A02G327400	TraesCS3B02G014000
TraesCS2D02G543600	TraesCS2D02G543600	TraesCS3B02G012800	TraesCS3A02G011900
TraesCS3A02G003300	TraesCS2D02G297700	TraesCS3A02G478700	TraesCS3A02G414900
TraesCS2D02G297700	TraesCS2D02G152100	TraesCS3A02G040700	TraesCS3A02G262000
TraesCS2D02G152100	TraesCS2B02G622400	TraesCS3B02G014000	TraesCS3B02G008800
TraesCS2B02G622400	TraesCS2D02G522100	TraesCS3A02G011900	TraesCS3A02G414500
TraesCS2D02G348700	TraesCS2D02G275600	TraesCS3A02G414900	TraesCS3A02G046100
TraesCS2D02G275600	TraesCS2D02G537300	TraesCS3A02G510800	TraesCS3A02G478500
TraesCS2D02G537300	TraesCS2D02G543500	TraesCS3A02G262000	TraesCS3A02G046400
TraesCS2D02G543500	TraesCS2D02G003000	TraesCS3B02G008800	TraesCS3A02G011600
TraesCS2D02G003000	TraesCS2B02G616500	TraesCS3A02G414500	TraesCS2D02G524100
TraesCS2B02G616500	TraesCS2D02G088100	TraesCS3A02G046100	TraesCS2D02G297700
TraesCS2D02G088100	TraesCS2D02G257100	TraesCS3A02G478500	TraesCS2B02G622400
TraesCS2D02G257100	TraesCS2D02G543400	TraesCS3A02G046400	TraesCS2D02G522100
TraesCS2D02G543400	TraesCS2D02G344600	TraesCS3A02G011600	TraesCS2D02G355400
TraesCS2D02G296600	TraesCS2D02G117400	TraesCS2D02G003700	TraesCS2D02G109300
TraesCS2D02G117400	TraesCS2D02G571600	TraesCS2D02G543600	TraesCS2D02G275600
TraesCS2D02G571600	TraesCS2D02G566700	TraesCS2D02G524100	TraesCS2D02G537300
TraesCS2D02G566700	TraesCS2D02G281300	TraesCS2D02G152100	TraesCS2D02G543500
TraesCS2D02G281300	TraesCS2D02G166200	TraesCS2B02G622400	TraesCS2B02G616500
TraesCS2D02G166200	TraesCS2D02G275500	TraesCS2D02G355400	TraesCS2D02G088100
TraesCS2D02G275500	TraesCS2D02G543300	TraesCS2D02G109300	TraesCS2D02G257100
TraesCS2D02G543300	TraesCS2D02G467500	TraesCS2D02G275600	TraesCS2D02G543400
TraesCS2D02G467500	TraesCS2D02G543000	TraesCS2D02G537300	TraesCS2D02G408900
TraesCS2D02G156000	TraesCS3D02G320800	TraesCS2D02G543500	TraesCS2D02G595800
TraesCS2D02G543000	TraesCS4A02G025000	TraesCS2D02G003000	TraesCS2D02G344600
TraesCS3D02G320800	TraesCS4A02G181800	TraesCS2B02G616500	TraesCS2D02G571600
TraesCS3D02G191300	TraesCS3D02G502900	TraesCS2D02G088100	TraesCS2D02G566700
TraesCS4A02G025000	TraesCS3D02G299600	TraesCS2D02G514600	TraesCS2D02G281300
TraesCS4A02G181800	TraesCS3D02G473200	TraesCS2D02G257100	TraesCS2D02G166200
TraesCS3D02G299600	TraesCS3D02G409100	TraesCS2D02G543400	TraesCS2D02G349400
TraesCS4A02G013300	TraesCS4A02G226700	TraesCS2D02G408900	TraesCS2D02G275500
TraesCS3D02G409100	TraesCS3D02G313200	TraesCS2D02G595800	TraesCS2D02G543300
TraesCS4A02G038400	TraesCS3D02G189800	TraesCS2D02G344600	TraesCS3D02G320800
TraesCS4A02G226700	TraesCS3D02G435100	TraesCS2D02G117400	TraesCS4A02G025000
TraesCS3D02G313200	TraesCS3D02G332500	TraesCS2D02G571600	TraesCS3D02G416500
TraesCS3D02G189800	TraesCS3D02G117800	TraesCS2D02G566700	TraesCS4A02G181800
TraesCS3D02G180200	TraesCS3D02G313100	TraesCS2D02G281300	TraesCS3D02G299600
TraesCS3D02G357700	TraesCS3D02G416700	TraesCS2D02G166200	TraesCS3D02G473200
TraesCS3D02G332500	TraesCS3D02G393500	TraesCS2D02G349400	TraesCS4A02G013300
TraesCS3D02G117800	TraesCS4A02G034600	TraesCS2D02G275500	TraesCS3D02G409100
TraesCS3D02G313100	TraesCS3D02G193000	TraesCS2D02G543300	TraesCS4A02G024300
TraesCS3D02G393500	TraesCS3D02G472300	TraesCS2D02G156300	TraesCS4A02G024400
TraesCS4A02G034600	TraesCS4A02G250200	TraesCS2D02G467500	TraesCS4A02G226700
TraesCS3D02G193000	TraesCS3D02G066300	TraesCS2D02G543000	TraesCS4A02G250500
TraesCS3D02G066300	TraesCS3D02G435300	TraesCS3D02G320800	TraesCS3D02G332500
TraesCS3D02G435300	TraesCS3D02G411400	TraesCS3D02G272600	TraesCS3D02G117800
TraesCS4A02G033600	TraesCS4A02G118100	TraesCS4A02G025000	TraesCS3D02G416700
TraesCS4A02G194400	TraesCS4A02G024200	TraesCS4A02G181800	TraesCS4A02G250400
TraesCS3D02G292800	TraesCS3B02G038700	TraesCS3D02G299600	TraesCS3D02G393500
TraesCS4A02G118100	TraesCS3B02G348000	TraesCS3D02G473200	TraesCS4A02G034600
TraesCS4A02G028400	TraesCS3D02G000900	TraesCS4A02G013300	TraesCS4A02G024100
TraesCS3B02G038700	TraesCS3D02G010800	TraesCS4A02G024300	TraesCS3D02G193000
TraesCS3B02G348000	TraesCS3B02G432300	TraesCS3D02G135400	TraesCS4A02G035000
TraesCS3D02G000900	TraesCS3D02G005700	TraesCS4A02G038400	TraesCS3D02G472300
TraesCS3D02G010800	TraesCS3D02G035600	TraesCS4A02G024400	TraesCS4A02G250200
TraesCS3B02G432300	TraesCS3B02G089100	TraesCS4A02G168200	TraesCS3D02G066300
TraesCS3D02G035600	TraesCS3B02G347900	TraesCS4A02G226700	TraesCS3D02G435300
TraesCS3D02G006100	TraesCS3B02G522000	TraesCS3D02G313200	TraesCS4A02G250100
TraesCS3B02G347900	TraesCS3B02G282300	TraesCS4A02G250500	TraesCS3D02G524700
TraesCS3B02G282300	TraesCS3B02G449300	TraesCS3D02G342600	TraesCS4A02G118100
TraesCS3D02G034200	TraesCS3D02G034200	TraesCS3D02G320900	TraesCS4A02G028400
TraesCS3B02G396400	TraesCS3B02G396400	TraesCS3D02G332500	TraesCS4A02G024200
TraesCS3D02G033400	TraesCS3D02G033400	TraesCS3D02G117800	TraesCS3D02G051900
TraesCS3D02G020500	TraesCS3B02G584700	TraesCS3D02G292700	TraesCS3D02G000900
TraesCS3D02G006200	TraesCS3B02G461700	TraesCS3D02G416700	TraesCS3D02G010800
TraesCS3D02G025700	TraesCS3B02G586900	TraesCS3D02G393500	TraesCS3B02G432300
TraesCS3D02G006000	TraesCS3D02G025700	TraesCS4A02G034600	TraesCS3B02G433800
TraesCS3B02G079300	TraesCS3B02G327800	TraesCS4A02G024100	TraesCS3B02G352200
TraesCS3B02G327800	TraesCS3D02G034000	TraesCS3D02G193000	TraesCS3B02G522000
TraesCS3D02G034000	TraesCS3D02G010900	TraesCS4A02G035000	TraesCS3B02G282300
TraesCS3D02G010900	TraesCS3D02G039600	TraesCS3D02G472300	TraesCS3D02G034200
TraesCS3D02G039600	TraesCS3D02G011100	TraesCS4A02G250200	TraesCS3D02G033400
TraesCS3D02G001200	TraesCS3B02G456500	TraesCS3D02G066300	TraesCS3B02G584700
TraesCS3B02G456500	TraesCS3B02G552100	TraesCS3D02G283400	TraesCS3B02G380700
TraesCS3B02G474600	TraesCS3B02G474600	TraesCS3D02G435300	TraesCS3B02G529800
TraesCS3B02G522100	TraesCS3B02G163600	TraesCS4A02G033600	TraesCS3D02G056900
TraesCS4B02G377900	TraesCS3B02G522100	TraesCS3D02G524700	TraesCS3B02G586900
TraesCS5A02G228600	TraesCS4B02G377900	TraesCS4A02G118100	TraesCS3D02G034100
TraesCS5A02G313300	TraesCS4D02G063400	TraesCS4A02G028400	TraesCS3D02G025700
TraesCS4B02G378100	TraesCS5A02G228600	TraesCS3D02G000900	TraesCS3B02G282500
TraesCS4D02G303000	TraesCS4B02G377100	TraesCS3D02G010800	TraesCS3B02G079300
TraesCS5A02G277600	TraesCS5A02G313300	TraesCS3B02G432300	TraesCS3D02G000700
TraesCS4D02G360000	TraesCS5A02G275600	TraesCS3D02G005700	TraesCS3D02G034000
TraesCS4D02G270900	TraesCS4B02G378100	TraesCS3D02G035600	TraesCS3D02G010900
TraesCS4D02G289500	TraesCS4D02G303000	TraesCS3B02G089100	TraesCS3B02G356900
TraesCS4D02G032000	TraesCS4D02G270900	TraesCS3B02G522000	TraesCS3B02G199400
TraesCS5A02G147700	TraesCS4D02G076400	TraesCS3B02G282300	TraesCS3D02G011100
TraesCS4D02G042200	TraesCS4D02G289500	TraesCS3D02G034200	TraesCS3B02G306900
TraesCS4D02G303200	TraesCS4D02G032000	TraesCS3D02G033400	TraesCS3B02G456500
TraesCS4D02G218600	TraesCS5A02G147700	TraesCS3B02G584700	TraesCS3B02G552100
TraesCS5A02G243300	TraesCS4D02G303200	TraesCS3D02G020500	TraesCS3B02G474600
TraesCS4D02G271100	TraesCS4D02G218600	TraesCS3B02G529800	TraesCS3B02G522100
TraesCS4D02G049300	TraesCS5A02G243300	TraesCS3D02G056900	TraesCS4B02G377900
TraesCS4D02G049500	TraesCS4B02G377300	TraesCS3B02G586900	TraesCS4D02G063400
TraesCS5A02G300200	TraesCS4D02G271100	TraesCS3D02G025700	TraesCS5A02G228600
TraesCS5A02G044300	TraesCS4D02G049300	TraesCS3B02G282500	TraesCS5A02G275600
TraesCS4B02G378000	TraesCS4D02G049500	TraesCS3B02G079300	TraesCS4B02G378100
TraesCS4D02G277700	TraesCS5A02G300200	TraesCS3D02G000700	TraesCS4D02G031600
TraesCS4D02G265100	TraesCS5A02G044300	TraesCS3D02G034000	TraesCS5A02G017900
TraesCS4D02G303300	TraesCS4B02G378000	TraesCS3D02G010900	TraesCS4D02G015800
TraesCS5A02G148100	TraesCS4D02G032100	TraesCS3D02G039600	TraesCS5A02G277600
TraesCS5A02G077300	TraesCS5A02G001300	TraesCS3B02G285200	TraesCS4D02G270900
TraesCS4D02G271000	TraesCS4D02G265100	TraesCS3B02G213300	TraesCS4D02G289500
TraesCS4D02G049400	TraesCS4D02G303300	TraesCS3D02G011100	TraesCS4D02G032000
TraesCS4D02G051200	TraesCS5A02G148100	TraesCS3B02G476200	TraesCS5A02G147700
TraesCS4B02G378300	TraesCS5A02G077300	TraesCS3B02G456500	TraesCS4D02G042200
TraesCS4D02G303100	TraesCS4D02G271000	TraesCS3B02G552100	TraesCS5A02G243300
TraesCS4D02G278000	TraesCS4D02G049400	TraesCS3D02G034800	TraesCS5A02G018200
TraesCS4D02G266900	TraesCS4D02G051200	TraesCS3B02G474600	TraesCS4D02G049300
TraesCS4D02G086200	TraesCS4B02G378300	TraesCS3B02G522100	TraesCS4D02G049500
TraesCS4D02G173600	TraesCS4D02G032200	TraesCS4B02G377900	TraesCS5A02G300200
TraesCS4B02G008800	TraesCS4D02G303100	TraesCS4D02G063400	TraesCS4D02G277800
TraesCS4A02G403200	TraesCS4D02G278000	TraesCS5A02G228600	TraesCS5A02G044300
TraesCS4B02G036400	TraesCS5A02G282500	TraesCS4D02G030700	TraesCS4B02G378000
TraesCS4A02G405100	TraesCS4D02G266900	TraesCS5A02G275600	TraesCS4D02G032100
TraesCS4A02G263600	TraesCS4D02G086200	TraesCS4B02G378100	TraesCS4D02G277700
TraesCS4B02G033400	TraesCS4B02G008800	TraesCS4D02G031600	TraesCS5A02G001300
TraesCS4A02G269400	TraesCS4B02G064300	TraesCS5A02G017900	TraesCS4D02G265100
TraesCS4B02G185500	TraesCS4B02G290500	TraesCS4D02G270900	TraesCS5A02G148100
TraesCS4B02G036100	TraesCS4A02G403200	TraesCS4D02G076400	TraesCS4D02G049400
TraesCS4A02G405400	TraesCS4B02G036400	TraesCS4D02G289500	TraesCS4D02G051200
TraesCS4B02G369500	TraesCS4B02G044700	TraesCS4D02G032000	TraesCS5A02G183300
TraesCS4A02G405000	TraesCS4A02G405100	TraesCS5A02G147700	TraesCS4D02G277900
TraesCS4B02G271900	TraesCS4A02G263600	TraesCS4D02G042200	TraesCS4B02G378300
TraesCS4B02G036300	TraesCS4B02G033400	TraesCS5A02G243300	TraesCS4D02G032200
TraesCS4B02G064400	TraesCS4B02G218400	TraesCS5A02G018200	TraesCS4D02G277600
TraesCS4B02G304800	TraesCS4B02G185500	TraesCS4B02G377300	TraesCS4D02G278000
TraesCS4B02G355900	TraesCS4B02G279400	TraesCS4D02G271100	TraesCS5A02G282500
TraesCS4B02G131900	TraesCS4B02G036100	TraesCS4D02G049300	TraesCS4D02G266900
TraesCS4B02G267300	TraesCS4A02G405000	TraesCS4D02G049500	TraesCS4D02G086200
TraesCS5D02G004100	TraesCS4B02G035900	TraesCS5A02G300200	TraesCS4B02G255200
TraesCS5B02G516500	TraesCS4B02G036300	TraesCS4D02G277800	TraesCS4B02G008800
TraesCS6A02G019000	TraesCS4B02G304800	TraesCS5A02G044300	TraesCS4B02G279300
TraesCS5D02G447000	TraesCS4B02G355900	TraesCS4B02G378000	TraesCS4B02G064300
TraesCS5B02G556900	TraesCS4A02G279100	TraesCS4D02G032100	TraesCS4B02G290500
TraesCS5B02G478300	TraesCS4A02G405300	TraesCS4D02G277700	TraesCS4B02G191700
TraesCS5D02G542900	TraesCS4A02G265700	TraesCS5A02G001300	TraesCS4A02G403200
TraesCS5D02G223100	TraesCS4B02G089800	TraesCS4D02G265100	TraesCS4A02G425200
TraesCS5D02G255600	TraesCS4B02G267300	TraesCS5A02G148100	TraesCS4B02G123700
TraesCS5D02G255700	TraesCS5D02G004100	TraesCS4B02G377400	TraesCS4B02G036400
TraesCS5D02G539200	TraesCS5B02G562900	TraesCS4D02G271000	TraesCS4B02G044700
TraesCS5B02G528400	TraesCS5D02G539500	TraesCS4D02G049400	TraesCS4A02G263600
TraesCS5D02G094500	TraesCS5D02G050100	TraesCS4D02G051200	TraesCS4B02G279600
TraesCS5D02G095900	TraesCS5B02G516500	TraesCS5A02G183300	TraesCS4B02G279100
TraesCS5D02G050200	TraesCS5D02G222400	TraesCS4B02G378300	TraesCS4B02G033400
TraesCS5D02G059200	TraesCS5D02G447000	TraesCS4D02G032200	TraesCS4B02G279200
TraesCS5D02G103200	TraesCS5B02G478300	TraesCS4D02G277600	TraesCS4A02G269400
TraesCS6A02G018700	TraesCS5D02G542900	TraesCS4D02G278000	TraesCS4B02G279400
TraesCS5D02G513700	TraesCS5D02G223100	TraesCS4B02G377000	TraesCS4B02G036100
TraesCS5D02G054300	TraesCS5D02G255600	TraesCS4D02G031900	TraesCS4B02G036200
TraesCS5B02G563000	TraesCS5D02G330000	TraesCS5A02G282500	TraesCS4A02G405000
TraesCS5D02G144700	TraesCS5D02G479300	TraesCS4D02G266900	TraesCS4B02G279500
TraesCS5D02G464000	TraesCS5D02G255700	TraesCS4D02G086200	TraesCS4B02G035900
TraesCS5D02G498300	TraesCS5D02G539200	TraesCS4B02G255200	TraesCS4A02G498000
TraesCS5D02G239000	TraesCS5B02G498100	TraesCS4B02G008800	TraesCS4B02G036300
TraesCS5B02G459000	TraesCS5D02G001700	TraesCS4B02G279300	TraesCS4A02G438600
TraesCS5D02G308000	TraesCS5D02G094500	TraesCS4B02G064300	TraesCS4B02G064400
TraesCS5D02G320000	TraesCS5D02G095900	TraesCS4B02G290500	TraesCS4B02G033300
TraesCS5A02G484800	TraesCS6A02G006100	TraesCS4B02G191700	TraesCS4B02G007900
TraesCS5B02G390900	TraesCS5D02G050200	TraesCS4A02G403200	TraesCS4A02G296300
TraesCS5B02G088300	TraesCS5D02G059200	TraesCS4A02G279200	TraesCS4B02G355900
TraesCS5B02G301200	TraesCS5D02G513700	TraesCS4B02G036400	TraesCS4B02G033600
TraesCS5A02G453200	TraesCS5D02G054300	TraesCS4B02G044700	TraesCS4A02G279100
TraesCS5A02G385900	TraesCS5B02G563000	TraesCS4B02G051100	TraesCS4B02G267300
TraesCS5A02G450700	TraesCS5D02G144700	TraesCS4A02G405100	TraesCS5D02G018200
TraesCS5A02G440000	TraesCS5D02G464000	TraesCS4A02G263600	TraesCS5D02G307700
TraesCS5A02G544400	TraesCS5D02G498300	TraesCS4B02G279600	TraesCS5D02G539500
TraesCS5B02G048500	TraesCS5D02G239000	TraesCS4B02G033400	TraesCS5D02G050100
TraesCS5B02G443000	TraesCS5B02G459000	TraesCS4A02G269400	TraesCS5B02G478300
TraesCS5B02G088600	TraesCS5D02G308000	TraesCS4B02G369000	TraesCS5D02G542900
TraesCS5B02G442900	TraesCS5D02G320000	TraesCS4B02G185500	TraesCS5D02G223100
TraesCS5A02G535600	TraesCS5A02G484800	TraesCS4B02G279400	TraesCS5D02G479300
TraesCS5A02G506300	TraesCS5A02G545200	TraesCS4B02G036100	TraesCS5D02G255700
TraesCS5B02G314200	TraesCS5B02G088300	TraesCS4B02G036200	TraesCS5D02G539200
TraesCS5B02G091800	TraesCS5B02G301200	TraesCS4A02G405400	TraesCS5B02G498100
TraesCS5B02G015500	TraesCS5A02G453200	TraesCS4A02G405000	TraesCS5D02G001700
TraesCS5B02G241200	TraesCS5A02G544400	TraesCS4B02G035900	TraesCS5D02G050200
TraesCS5B02G146600	TraesCS5B02G048500	TraesCS4B02G036300	TraesCS5B02G520900
TraesCS5B02G395600	TraesCS5B02G088600	TraesCS4A02G438600	TraesCS5B02G553100
TraesCS5A02G439900	TraesCS5B02G002800	TraesCS4B02G064400	TraesCS5D02G516600
TraesCS5A02G433800	TraesCS5B02G091800	TraesCS4B02G033300	TraesCS5D02G513700
TraesCS5A02G412200	TraesCS5B02G261700	TraesCS4B02G007900	TraesCS5D02G395800
TraesCS5B02G227400	TraesCS5B02G015500	TraesCS4B02G118900	TraesCS5D02G498300
TraesCS5B02G262600	TraesCS5B02G146600	TraesCS4B02G304800	TraesCS5D02G239000
TraesCS5B02G442800	TraesCS5A02G372800	TraesCS4B02G355900	TraesCS5D02G421400
TraesCS7A02G199700	TraesCS5B02G395600	TraesCS4B02G033600	TraesCS5D02G308000
TraesCS6B02G443500	TraesCS5A02G439900	TraesCS4A02G279100	TraesCS5A02G484800
TraesCS6D02G320200	TraesCS5A02G433800	TraesCS4B02G089800	TraesCS5B02G390900
TraesCS6B02G399600	TraesCS5A02G412200	TraesCS4B02G267300	TraesCS5B02G301200
TraesCS6D02G348300	TraesCS5B02G227400	TraesCS5B02G462200	TraesCS5A02G453200
TraesCS6D02G275500	TraesCS5B02G262600	TraesCS5D02G307700	TraesCS5A02G385900
TraesCS7A02G143100	TraesCS5B02G300500	TraesCS5D02G539500	TraesCS5A02G544400
TraesCS6D02G162600	TraesCS5B02G442800	TraesCS5D02G050100	TraesCS5B02G233500
TraesCS6D02G010500	TraesCS7A02G199700	TraesCS5B02G516500	TraesCS5B02G418500
TraesCS7A02G199400	TraesCS6B02G443500	TraesCS5D02G222400	TraesCS5B02G416300
TraesCS7A02G199500	TraesCS6D02G320200	TraesCS5D02G447000	TraesCS5B02G002800
TraesCS6D02G065300	TraesCS6D02G259200	TraesCS5B02G478300	TraesCS5B02G261700
TraesCS7A02G199600	TraesCS6B02G399600	TraesCS5D02G542900	TraesCS5B02G015500
TraesCS6D02G348100	TraesCS6D02G275500	TraesCS5D02G491800	TraesCS5B02G146600
TraesCS6D02G022700	TraesCS7A02G143100	TraesCS5D02G223100	TraesCS5B02G416000
TraesCS6D02G280000	TraesCS6D02G283800	TraesCS5D02G061600	TraesCS5A02G433800
TraesCS7A02G199300	TraesCS7A02G183500	TraesCS5D02G255600	TraesCS5A02G412200
TraesCS6B02G399200	TraesCS6D02G162600	TraesCS5D02G330000	TraesCS5B02G227400
TraesCS6D02G115600	TraesCS6D02G010500	TraesCS5D02G479300	TraesCS5A02G439700
TraesCS6D02G096700	TraesCS7A02G199400	TraesCS5D02G255700	TraesCS5B02G262600
TraesCS7A02G199100	TraesCS7A02G199500	TraesCS5D02G539200	TraesCS5A02G416200
TraesCS6B02G399100	TraesCS6D02G276600	TraesCS5D02G056800	TraesCS5B02G076100
TraesCS6B02G370600	TraesCS6D02G065300	TraesCS5B02G498100	TraesCS5B02G045100
TraesCS6B02G324900	TraesCS6D02G319200	TraesCS5D02G001700	TraesCS5A02G338000
TraesCS6A02G380400	TraesCS6B02G384600	TraesCS5D02G095900	TraesCS5A02G466500
TraesCS6B02G026700	TraesCS7A02G199600	TraesCS5D02G050200	TraesCS5B02G442600
TraesCS6A02G300100	TraesCS6D02G348100	TraesCS5B02G520900	TraesCS7A02G199700
TraesCS6A02G028700	TraesCS7A02G199300	TraesCS5D02G059200	TraesCS6B02G443500
TraesCS6B02G126200	TraesCS6D02G096700	TraesCS5D02G103200	TraesCS6D02G106500
TraesCS6A02G300000	TraesCS6B02G399100	TraesCS6A02G018700	TraesCS7A02G054600
TraesCS6B02G026600	TraesCS6B02G370600	TraesCS5B02G553100	TraesCS6D02G296700
TraesCS6A02G364700	TraesCS6B02G324900	TraesCS5D02G516600	TraesCS6D02G386800
TraesCS6A02G338500	TraesCS6A02G380400	TraesCS5D02G513700	TraesCS6D02G320200
TraesCS6B02G327200	TraesCS6A02G078400	TraesCS5D02G395800	TraesCS6D02G275500
TraesCS6B02G024500	TraesCS6B02G026700	TraesCS5D02G144700	TraesCS7A02G183500
TraesCS6A02G339600	TraesCS6A02G028700	TraesCS5D02G464000	TraesCS6D02G162600
TraesCS6A02G365200	TraesCS6B02G126200	TraesCS5D02G498300	TraesCS7A02G175400
TraesCS6A02G125100	TraesCS6A02G304400	TraesCS5D02G239000	TraesCS7A02G199400
TraesCS6B02G307100	TraesCS6A02G300000	TraesCS5B02G459000	TraesCS6D02G277500
TraesCS6B02G306900	TraesCS6B02G026600	TraesCS5D02G421400	TraesCS7A02G199500
TraesCS6A02G312800	TraesCS6A02G364700	TraesCS5D02G308000	TraesCS6D02G276600
TraesCS6A02G294900	TraesCS6B02G327200	TraesCS5D02G320000	TraesCS7A02G043400
TraesCS6B02G026500	TraesCS6B02G024500	TraesCS5A02G484800	TraesCS6D02G065300
TraesCS6B02G091900	TraesCS6A02G339600	TraesCS5A02G545200	TraesCS6D02G261200
TraesCS6B02G307000	TraesCS6B02G307100	TraesCS5B02G212400	TraesCS7A02G199600
TraesCS6A02G041600	TraesCS6A02G241700	TraesCS5B02G301200	TraesCS6D02G280000
TraesCS6B02G153200	TraesCS6B02G311700	TraesCS5A02G453200	TraesCS7A02G199300
TraesCS6A02G224900	TraesCS6B02G306900	TraesCS5A02G385900	TraesCS6D02G096700
TraesCS6A02G173500	TraesCS6A02G312800	TraesCS5A02G450700	TraesCS7A02G199100
TraesCS7D02G056900	TraesCS6A02G294900	TraesCS5A02G544400	TraesCS6A02G280900
TraesCS7D02G008100	TraesCS6B02G026500	TraesCS5A02G535500	TraesCS6B02G370600
TraesCS7D02G202400	TraesCS6B02G102900	TraesCS5B02G088600	TraesCS6B02G324900
TraesCS7D02G202500	TraesCS6B02G091900	TraesCS5B02G418500	TraesCS6A02G380400
TraesCS7D02G063000	TraesCS6B02G307000	TraesCS5A02G543600	TraesCS6A02G078400
TraesCSU02G021200	TraesCS6A02G247600	TraesCS5B02G002800	TraesCS6A02G300100
TraesCS7D02G435200	TraesCS6A02G173500	TraesCS5B02G261700	TraesCS6A02G028700
TraesCS7D02G201800	TraesCSU02G051700	TraesCS5B02G015500	TraesCS6A02G283200
TraesCS7D02G319900	TraesCS7D02G351100	TraesCS5B02G146600	TraesCS6A02G067900
TraesCSU02G023800	TraesCS7D02G056900	TraesCS5A02G372800	TraesCS6A02G304400
TraesCS7D02G330300	TraesCS7D02G008100	TraesCS5B02G416000	TraesCS6A02G300000
TraesCS7D02G202600	TraesCS7D02G202400	TraesCS5A02G433800	TraesCS6B02G327200
TraesCS7D02G525500	TraesCS7D02G202500	TraesCS5A02G412200	TraesCS6B02G024500
TraesCS7D02G384300	TraesCS7D02G400200	TraesCS5B02G227400	TraesCS6A02G339600
TraesCS7D02G048700	TraesCS7D02G063000	TraesCS5B02G262600	TraesCS6B02G092700
TraesCS7D02G383700	TraesCSU02G021200	TraesCS5A02G416200	TraesCS6A02G241700
TraesCS7B02G442000	TraesCS7D02G201800	TraesCS5B02G076100	TraesCS6A02G294900
TraesCS7D02G202700	TraesCS7D02G319900	TraesCS5B02G045100	TraesCS6B02G091900
TraesCS7D02G202300	TraesCS7D02G031400	TraesCS5B02G442800	TraesCS6A02G317403
TraesCS7D02G513400	TraesCS7D02G469700	TraesCS5A02G466500	TraesCS6A02G297500
TraesCSU02G026600	TraesCS7D02G330300	TraesCS5B02G442600	TraesCS6A02G173500
TraesCS7A02G524500	TraesCS7D02G202600	TraesCS7A02G199700	TraesCSU02G051700
TraesCS7B02G010800	TraesCS7D02G525500	TraesCS6B02G443500	TraesCS7D02G056900
TraesCS7B02G026200	TraesCS7D02G384300	TraesCS6D02G289100	TraesCS7D02G440500
TraesCS7A02G473400	TraesCS7D02G048700	TraesCS6D02G320200	TraesCS7D02G202400
TraesCS7A02G348400	TraesCS7D02G383700	TraesCS6D02G275500	TraesCS7D02G202500
TraesCS7B02G289900	TraesCS7D02G202700	TraesCS6D02G283800	TraesCS7D02G551400
TraesCS7B02G347400	TraesCS7D02G058600	TraesCS7A02G183500	TraesCS7D02G524000
TraesCS7B02G306500	TraesCS7D02G202300	TraesCS6D02G162600	TraesCS7D02G177000
TraesCS7B02G290200	TraesCSU02G026600	TraesCS6D02G010500	TraesCS7D02G400200
TraesCS7B02G045000	TraesCS7A02G524500	TraesCS7A02G199400	TraesCS7D02G201800
TraesCS7B02G289800	TraesCS7B02G010800	TraesCS7A02G199500	TraesCS7D02G319900
TraesCS7B02G017300	TraesCS7A02G388400	TraesCS6D02G072100	TraesCS7D02G145000
TraesCS7B02G237400	TraesCS7A02G348400	TraesCS6D02G276600	TraesCS7D02G330300
TraesCS7B02G106300	TraesCS7B02G374900	TraesCS6D02G001500	TraesCS7D02G202600
TraesCS7A02G323300	TraesCS7B02G289900	TraesCS6D02G065300	TraesCS7D02G384300
TraesCS7B02G045700	TraesCS7B02G290200	TraesCS6D02G261200	TraesCS7D02G048700
TraesCS7B02G208200	TraesCS7B02G289800	TraesCS7A02G199600	TraesCS7D02G383700
TraesCS7A02G295600	TraesCS7A02G481700	TraesCS6D02G022700	TraesCS7D02G039100
TraesCS7A02G300900	TraesCS7B02G017300	TraesCS6D02G280000	TraesCS7D02G459900
TraesCS7B02G106200	TraesCS7B02G224200	TraesCS7A02G199300	TraesCS7D02G058600
TraesCS7A02G473600	TraesCS7A02G299000	TraesCS6B02G446400	TraesCS7D02G304800
TraesCS7B02G234800	TraesCS7B02G106300	TraesCS6D02G096700	TraesCS7D02G202300
TraesCS7A02G387200	TraesCS7A02G323300	TraesCS7A02G199100	TraesCS7D02G513400
TraesCS7B02G290000	TraesCS7B02G208200	TraesCS6A02G280900	TraesCS7D02G440400
TraesCS7B02G244000	TraesCS7B02G106200	TraesCS6B02G339500	TraesCSU02G026600
TraesCS7A02G308000	TraesCS7B02G234800	TraesCS6B02G370600	TraesCS7B02G013001
TraesCSU02G172100	TraesCS7A02G387200	TraesCS6B02G324900	TraesCS7B02G026200
TraesCSU02G128500	TraesCS7B02G290000	TraesCS6A02G380400	TraesCS7A02G558500
TraesCSU02G250200	TraesCS7B02G244000	TraesCS6A02G078400	TraesCS7A02G348400
TraesCSU02G230500	TraesCS7A02G308000	TraesCS6B02G026700	TraesCS7B02G374900
TraesCSU02G128800	TraesCSU02G231500	TraesCS6A02G300100	TraesCS7B02G080800
TraesCSU02G226400	TraesCSU02G128600	TraesCS6A02G028700	TraesCS7B02G306500
TraesCSU02G128200	TraesCSU02G172100	TraesCS6A02G067900	TraesCS7B02G290200
TraesCSU02G151900	TraesCSU02G128500	TraesCS6A02G304400	TraesCS7A02G481700
TraesCSU02G195400	TraesCSU02G250200	TraesCS6A02G300000	TraesCS7B02G017300
TraesCSU02G128000	TraesCSU02G230500	TraesCS6B02G309700	TraesCS7B02G224200
TraesCSU02G145300	TraesCSU02G128800	TraesCS6B02G327200	TraesCS7B02G106300
TraesCSU02G212400	TraesCSU02G128200	TraesCS6B02G024500	TraesCS7A02G323300
TraesCSU02G128400	TraesCSU02G151900	TraesCS6A02G339600	TraesCS7A02G406500
TraesCSU02G088300	TraesCSU02G152000	TraesCS6B02G092700	TraesCS7A02G360600
TraesCSU02G222700	TraesCSU02G195400	TraesCS6B02G307100	TraesCS7A02G317200
TraesCSU02G088400	TraesCSU02G128000	TraesCS6A02G241700	TraesCS7B02G208200
TraesCSU02G252800	TraesCSU02G145300	TraesCS6A02G312800	TraesCS7B02G417700
TraesCSU02G234600	TraesCSU02G212400	TraesCS6B02G246900	TraesCS7A02G295600
TraesCSU02G127900	TraesCSU02G128400	TraesCS6A02G294900	TraesCS7B02G106200
TraesCS1B02G143300	TraesCSU02G222700	TraesCS6B02G026500	TraesCS7A02G387200
TraesCS1A02G374500	TraesCSU02G252800	TraesCS6B02G091900	TraesCS7B02G290000
TraesCS1A02G179300	TraesCSU02G234600	TraesCS6B02G307000	TraesCS7B02G244000
TraesCS1A02G394100	TraesCSU02G127900	TraesCS6A02G317403	TraesCSU02G198000
TraesCS1B02G018100	TraesCS1B02G143300	TraesCS6A02G297500	TraesCSU02G250200
TraesCS1B02G015700	TraesCS1A02G374500	TraesCS6A02G247600	TraesCSU02G230500
TraesCS1A02G123700	TraesCS1A02G179300	TraesCS6A02G173500	TraesCSU02G234800
TraesCS1A02G374400	TraesCS1A02G394100	TraesCSU02G051700	TraesCSU02G128200
TraesCS1B02G183100	TraesCS1B02G018100	TraesCS7D02G056900	TraesCSU02G128000
TraesCS1A02G013600	TraesCS1A02G050800	TraesCS7D02G008100	TraesCSU02G145300
TraesCS1A02G098200	TraesCS1A02G123700	TraesCS7D02G202400	TraesCSU02G212400
TraesCS1B02G015500	TraesCS1A02G240800	TraesCS7D02G202500	TraesCSU02G128400
TraesCS1A02G103000	TraesCS1A02G374400	TraesCS7D02G177000	TraesCSU02G222700
TraesCS1A02G211200	TraesCS1B02G183100	TraesCS7D02G201800	TraesCSU02G146600
TraesCS1A02G021400	TraesCS1A02G013600	TraesCS7D02G460500	TraesCSU02G252800
TraesCS1B02G179600	TraesCS1A02G312900	TraesCS7D02G362400	TraesCSU02G209500
TraesCS1A02G166600	TraesCS1B02G015500	TraesCS7D02G319900	TraesCS1A02G394100
TraesCS1B02G114300	TraesCS1A02G411000	TraesCS7D02G469700	TraesCS1B02G018100
TraesCS1A02G290400	TraesCS1A02G431700	TraesCS7D02G330300	TraesCS1A02G123700
TraesCS1B02G063600	TraesCS1A02G325100	TraesCS7D02G202600	TraesCS1A02G240800
TraesCS1B02G063700	TraesCS1B02G179600	TraesCS7D02G384300	TraesCS1A02G256500
TraesCS1A02G374300	TraesCS1A02G166600	TraesCS7D02G048700	TraesCS1A02G374400
TraesCS1B02G042800	TraesCS1A02G393300	TraesCS7D02G144100	TraesCS1A02G355300
	TraesCS1B02G114300	TraesCS7B02G442000	TraesCS1B02G183100
	TraesCS1B02G015600	TraesCS7D02G202700	TraesCS1A02G013600
	TraesCS1A02G431300	TraesCS7D02G058600	TraesCS1A02G411000
	TraesCS1A02G290400	TraesCS7D02G202300	TraesCS1B02G166700
	TraesCS1A02G168200	TraesCS7D02G513400	TraesCS1A02G394700
	TraesCS1B02G063600	TraesCS7A02G524500	TraesCS1A02G021400
	TraesCS1B02G063700	TraesCS7B02G013001	TraesCS1B02G179600
	TraesCS1A02G402600	TraesCS7B02G010800	TraesCS1A02G166600
		TraesCS7A02G558500	TraesCS1A02G393300
		TraesCS7A02G473400	TraesCS1B02G114300
		TraesCS7A02G348400	TraesCS1A02G431300
		TraesCS7B02G289900	TraesCS1A02G334500
		TraesCS7B02G306500	TraesCS1A02G290400
		TraesCS7B02G290200	TraesCS1A02G168200
		TraesCS7B02G289800	TraesCS1B02G063600
		TraesCS7A02G481700	TraesCS1B02G063700
		TraesCS7A02G490600	TraesCS1A02G305300
		TraesCS7A02G483000	TraesCS1B02G029300
		TraesCS7B02G017300	TraesCS1A02G402600
		TraesCS7A02G424700
		TraesCS7B02G224200
		TraesCS7A02G299000
		TraesCS7B02G106300
		TraesCS7A02G323300
		TraesCS7A02G406500
		TraesCS7B02G208200
		TraesCS7B02G417700
		TraesCS7A02G300900
		TraesCS7B02G106200
		TraesCS7A02G473600
		TraesCS7A02G388600
		TraesCS7B02G234800
		TraesCS7A02G387200
		TraesCS7A02G371800
		TraesCS7B02G290000
		TraesCS7B02G384700
		TraesCS7A02G482788
		TraesCS7B02G244000
		TraesCS7A02G308000
		TraesCSU02G231500
		TraesCSU02G198000
		TraesCSU02G128600
		TraesCSU02G172100
		TraesCSU02G128500
		TraesCSU02G250200
		TraesCSU02G217500
		TraesCSU02G230500
		TraesCSU02G222000
		TraesCSU02G234800
		TraesCSU02G128800
		TraesCSU02G128200
		TraesCSU02G151900
		TraesCSU02G152000
		TraesCSU02G195400
		TraesCSU02G128000
		TraesCSU02G145300
		TraesCSU02G212400
		TraesCSU02G128400
		TraesCSU02G222700
		TraesCSU02G253400
		TraesCSU02G252800
		TraesCSU02G145700
		TraesCSU02G176500
		TraesCSU02G127900
		TraesCSU02G209500
		TraesCS1B02G143300
		TraesCS1A02G374500
		TraesCS1A02G179300
		TraesCS1A02G394100
		TraesCS1B02G018100
		TraesCS1B02G015700
		TraesCS1A02G123700
		TraesCS1A02G240800
		TraesCS1A02G256500
		TraesCS1A02G374400
		TraesCS1B02G183100
		TraesCS1A02G013600
		TraesCS1A02G312900
		TraesCS1A02G411000
		TraesCS1A02G431700
		TraesCS1A02G021400
		TraesCS1B02G179600
		TraesCS1A02G166600
		TraesCS1A02G393300
		TraesCS1B02G114300
		TraesCS1A02G334500
		TraesCS1A02G290400
		TraesCS1A02G168200
		TraesCS1B02G063600
		TraesCS1B02G063700
		TraesCS1A02G402600

## Sheet: downregulated genes
Downregulated TaSSPs in NaCl stress. The tpm ratio of stress treatments to corresponding control ≤ 2 is considered significantly upregulated. CS were selected.
CS_Na_6 h	CS_Na_12h	CS_Na_24 h	CS_Na_48 h
TraesCS1A02G278500	TraesCS1A02G166200	TraesCS1A02G166200	TraesCS1A02G209900
TraesCS1D02G326200	TraesCS1A02G374200	TraesCS1B02G166400	TraesCS1A02G374200
TraesCS1B02G240300	TraesCS1A02G167600	TraesCS1A02G374200	TraesCS1A02G167600
TraesCS1B02G345900	TraesCS1A02G278500	TraesCS1A02G167600	TraesCS1A02G278500
TraesCS1D02G007600	TraesCS1D02G326200	TraesCS1A02G278500	TraesCS1D02G326200
TraesCS1D02G021400	TraesCS1B02G191300	TraesCS1D02G276700	TraesCS1B02G191300
TraesCS1B02G184000	TraesCS1B02G240300	TraesCS1D02G326200	TraesCS1D02G165700
TraesCS1D02G213400	TraesCS1B02G345900	TraesCS1B02G191300	TraesCS1B02G240300
TraesCS1D02G325900	TraesCS1B02G276500	TraesCS1D02G165700	TraesCS1D02G081700
TraesCS1D02G209800	TraesCS1D02G231200	TraesCS1B02G240300	TraesCS1B02G345900
TraesCS1D02G042800	TraesCS1D02G021400	TraesCS1D02G081700	TraesCS1B02G276500
TraesCS1B02G278800	TraesCS1B02G223800	TraesCS1B02G345900	TraesCS1D02G231200
TraesCS1B02G422900	TraesCS1B02G276900	TraesCS1B02G276500	TraesCS1D02G021400
TraesCS1B02G224000	TraesCS1B02G394400	TraesCS1D02G231200	TraesCS1B02G281000
TraesCS1D02G305000	TraesCS1B02G338200	TraesCS1D02G021400	TraesCS1B02G223800
TraesCS1D02G213203	TraesCS1D02G173300	TraesCS1B02G223800	TraesCS1B02G394400
TraesCS1B02G274100	TraesCS1B02G184000	TraesCS1B02G394400	TraesCS1B02G338200
TraesCS1D02G328700	TraesCS1D02G006900	TraesCS1D02G173300	TraesCS1D02G173300
TraesCS1D02G213300	TraesCS1D02G019500	TraesCS1B02G184000	TraesCS1B02G184000
TraesCS1D02G265300	TraesCS1D02G213400	TraesCS1D02G006900	TraesCS1D02G006900
TraesCS1D02G227600	TraesCS1D02G325900	TraesCS1D02G213400	TraesCS1D02G052800
TraesCS1D02G266000	TraesCS1B02G381900	TraesCS1B02G199900	TraesCS1D02G213400
TraesCS1B02G422500	TraesCS1B02G330000	TraesCS1D02G325900	TraesCS1B02G199900
TraesCS1D02G017500	TraesCS1D02G209800	TraesCS1B02G381900	TraesCS1D02G325900
TraesCS1D02G326300	TraesCS1B02G278800	TraesCS1B02G243400	TraesCS1B02G381900
TraesCS1B02G421700	TraesCS1B02G422900	TraesCS1D02G209800	TraesCS1B02G243400
TraesCS1B02G338400	TraesCS1B02G421500	TraesCS1B02G278800	TraesCS1B02G330000
TraesCS1B02G189600	TraesCS1B02G224000	TraesCS1B02G394500	TraesCS1D02G209800
TraesCS1D02G138900	TraesCS1D02G092700	TraesCS1D02G116800	TraesCS1B02G278800
TraesCS1D02G263500	TraesCS1D02G305000	TraesCS1B02G422900	TraesCS1D02G007000
TraesCS1D02G014400	TraesCS1D02G213203	TraesCS1B02G421500	TraesCS1B02G394500
TraesCS1D02G178200	TraesCS1B02G274100	TraesCS1B02G224000	TraesCS1D02G116800
TraesCS1D02G012600	TraesCS1D02G207200	TraesCS1D02G092700	TraesCS1B02G422900
TraesCS1D02G023200	TraesCS1D02G213300	TraesCS1D02G213203	TraesCS1B02G421500
TraesCS1B02G220100	TraesCS1D02G265300	TraesCS1B02G274100	TraesCS1B02G224000
TraesCS1B02G267100	TraesCS1D02G227600	TraesCS1D02G328700	TraesCS1D02G092700
TraesCS1D02G265800	TraesCS1D02G266000	TraesCS1D02G207200	TraesCS1D02G213203
TraesCS1B02G421600	TraesCS1B02G422500	TraesCS1B02G394100	TraesCS1B02G274100
TraesCS1B02G184100	TraesCS1B02G276700	TraesCS1D02G213300	TraesCS1D02G328700
TraesCS1B02G421400	TraesCS1D02G017500	TraesCS1D02G265300	TraesCS1D02G207200
TraesCS1B02G421300	TraesCS1D02G265900	TraesCS1D02G227600	TraesCS1B02G394100
TraesCS1B02G340200	TraesCS1D02G326300	TraesCS1D02G266000	TraesCS1D02G213300
TraesCS1D02G021900	TraesCS1B02G421700	TraesCS1D02G017500	TraesCS1D02G265300
TraesCS1D02G326800	TraesCS1B02G338400	TraesCS1D02G265900	TraesCS1D02G227600
TraesCS1D02G255800	TraesCS1B02G386300	TraesCS1D02G326300	TraesCS1D02G266000
TraesCS2A02G300700	TraesCS1B02G189600	TraesCS1B02G338400	TraesCS1D02G017500
TraesCS2A02G157400	TraesCS1D02G138900	TraesCS1B02G386300	TraesCS1D02G326300
TraesCS2A02G114200	TraesCS1D02G057600	TraesCS1B02G189600	TraesCS1B02G338400
TraesCS2A02G322900	TraesCS1D02G263500	TraesCS1D02G057600	TraesCS1B02G386300
TraesCS2A02G264000	TraesCS1D02G266100	TraesCS1D02G263500	TraesCS1D02G138900
TraesCS2A02G178100	TraesCS1B02G389500	TraesCS1D02G266100	TraesCS1D02G057600
TraesCS2A02G350400	TraesCS1D02G014400	TraesCS1D02G014400	TraesCS1D02G263500
TraesCS2A02G461300	TraesCS1B02G362600	TraesCS1B02G362600	TraesCS1D02G022000
TraesCS2A02G156700	TraesCS1D02G178200	TraesCS1D02G178200	TraesCS1D02G266100
TraesCS2A02G460600	TraesCS1D02G012600	TraesCS1D02G012600	TraesCS1D02G014400
TraesCS2A02G110100	TraesCS1D02G023200	TraesCS1D02G023200	TraesCS1B02G362600
TraesCS2A02G063600	TraesCS1B02G220100	TraesCS1B02G220100	TraesCS1D02G178200
TraesCS2A02G048000	TraesCS1B02G267100	TraesCS1B02G267100	TraesCS1D02G012600
TraesCS2A02G460500	TraesCS1D02G265800	TraesCS1B02G390200	TraesCS1D02G043900
TraesCS2A02G351800	TraesCS1B02G421600	TraesCS1D02G265800	TraesCS1B02G220100
TraesCS2A02G460800	TraesCS1B02G184100	TraesCS1B02G421600	TraesCS1B02G267100
TraesCS2A02G258600	TraesCS1B02G421400	TraesCS1B02G184100	TraesCS1B02G390200
TraesCS2A02G382200	TraesCS1B02G421300	TraesCS1B02G223700	TraesCS1D02G265800
TraesCS2A02G411600	TraesCS1B02G340200	TraesCS1D02G270300	TraesCS1B02G421600
TraesCS1D02G405700	TraesCS1D02G021900	TraesCS1B02G421400	TraesCS1B02G184100
TraesCS1D02G373700	TraesCS1D02G326800	TraesCS1B02G421300	TraesCS1B02G223700
TraesCS2A02G215700	TraesCS1B02G371600	TraesCS1B02G340200	TraesCS1B02G421400
TraesCS1D02G380800	TraesCS1B02G275800	TraesCS1D02G021900	TraesCS1B02G340200
TraesCS2A02G126100	TraesCS1D02G255800	TraesCS1B02G365400	TraesCS1D02G021900
TraesCS2A02G242600	TraesCS2A02G157400	TraesCS1D02G326800	TraesCS1B02G365400
TraesCS2A02G275900	TraesCS1D02G331800	TraesCS1B02G371600	TraesCS1D02G326800
TraesCS1D02G354600	TraesCS1D02G381100	TraesCS1B02G275800	TraesCS1B02G371600
TraesCS2A02G440500	TraesCS2A02G472100	TraesCS1B02G286500	TraesCS1B02G275800
TraesCS1D02G354800	TraesCS2A02G114200	TraesCS1D02G255800	TraesCS1D02G255800
TraesCS2A02G461500	TraesCS2A02G310100	TraesCS2A02G157400	TraesCS2A02G157400
TraesCS2A02G379300	TraesCS2A02G322900	TraesCS1D02G331800	TraesCS2A02G267200
TraesCS2A02G177900	TraesCS2A02G264000	TraesCS1D02G381100	TraesCS1D02G331800
TraesCS2A02G508400	TraesCS2A02G178100	TraesCS2A02G472100	TraesCS1D02G381100
TraesCS2A02G259900	TraesCS1D02G328900	TraesCS2A02G114200	TraesCS2A02G472100
TraesCS2A02G452700	TraesCS2A02G461300	TraesCS2A02G322900	TraesCS2A02G114200
TraesCS2A02G178400	TraesCS2A02G156700	TraesCS2A02G264000	TraesCS2A02G322900
TraesCS1D02G388500	TraesCS2A02G262400	TraesCS2A02G178100	TraesCS2A02G264000
TraesCS2A02G461100	TraesCS2A02G460600	TraesCS1D02G328900	TraesCS2A02G178100
TraesCS2A02G047900	TraesCS2A02G110100	TraesCS2A02G461300	TraesCS1D02G328900
TraesCS1D02G331900	TraesCS2A02G063600	TraesCS2A02G262400	TraesCS2A02G048500
TraesCS2A02G350500	TraesCS2A02G048000	TraesCS2A02G050800	TraesCS2A02G461300
TraesCS2A02G334900	TraesCS1D02G354300	TraesCS2A02G460600	TraesCS2A02G262400
TraesCS1D02G402300	TraesCS2A02G067700	TraesCS2A02G110100	TraesCS2A02G050800
TraesCS1D02G350900	TraesCS2A02G351800	TraesCS2A02G063600	TraesCS2A02G460600
TraesCS2A02G213200	TraesCS2A02G460800	TraesCS2A02G048000	TraesCS2A02G110100
TraesCS1D02G360000	TraesCS2A02G258600	TraesCS1D02G354300	TraesCS2A02G048000
TraesCS2A02G178300	TraesCS2A02G150900	TraesCS2A02G067700	TraesCS1D02G354300
TraesCS2A02G177800	TraesCS2A02G382200	TraesCS2A02G351800	TraesCS2A02G067700
TraesCS2A02G461200	TraesCS2A02G177600	TraesCS2A02G298500	TraesCS2A02G351800
TraesCS2A02G419000	TraesCS2A02G277600	TraesCS2A02G460800	TraesCS1D02G377200
TraesCS2A02G048300	TraesCS2A02G411600	TraesCS2A02G258600	TraesCS2A02G460800
TraesCS2A02G129200	TraesCS2A02G252300	TraesCS2A02G294000	TraesCS2A02G258600
TraesCS2A02G155200	TraesCS1D02G405700	TraesCS2A02G471600	TraesCS2A02G294000
TraesCS2A02G519000	TraesCS2A02G198000	TraesCS2A02G382200	TraesCS2A02G339300
TraesCS2A02G350600	TraesCS1D02G373700	TraesCS2A02G277600	TraesCS2A02G471600
TraesCS2B02G182200	TraesCS2A02G215700	TraesCS1D02G401200	TraesCS2A02G382200
TraesCS2B02G061200	TraesCS1D02G380800	TraesCS2A02G411600	TraesCS2A02G277600
TraesCS2B02G494800	TraesCS2A02G126100	TraesCS2A02G252300	TraesCS1D02G401200
TraesCS2B02G603300	TraesCS1D02G402600	TraesCS1D02G405700	TraesCS2A02G411600
TraesCS2B02G205200	TraesCS2A02G242600	TraesCS2A02G198000	TraesCS2A02G252300
TraesCS2B02G151500	TraesCS2A02G275900	TraesCS1D02G373700	TraesCS1D02G405700
TraesCS2B02G205300	TraesCS1D02G354600	TraesCS2A02G215700	TraesCS2A02G198000
TraesCS2B02G327100	TraesCS1D02G377100	TraesCS1D02G380800	TraesCS1D02G373700
TraesCS2B02G284700	TraesCS2A02G440500	TraesCS1D02G402600	TraesCS2A02G215700
TraesCS2B02G204900	TraesCS1D02G354800	TraesCS2A02G275900	TraesCS1D02G380800
TraesCS2B02G389000	TraesCS2A02G178200	TraesCS1D02G354600	TraesCS1D02G402600
TraesCS2B02G482600	TraesCS2A02G179100	TraesCS2A02G051100	TraesCS2A02G242600
TraesCS2B02G483100	TraesCS2A02G461500	TraesCS2A02G440500	TraesCS2A02G275900
TraesCS2B02G205000	TraesCS2A02G379300	TraesCS1D02G354800	TraesCS2A02G051100
TraesCS2B02G430200	TraesCS2A02G177900	TraesCS2A02G178200	TraesCS1D02G354800
TraesCS2B02G359700	TraesCS2A02G508400	TraesCS2A02G179100	TraesCS2A02G178200
TraesCS2B02G482500	TraesCS2A02G259900	TraesCS2A02G461500	TraesCS2A02G179100
TraesCS2B02G403600	TraesCS2A02G452700	TraesCS2A02G513900	TraesCS2A02G461500
TraesCS2B02G396200	TraesCS2A02G178400	TraesCS2A02G297100	TraesCS2A02G371900
TraesCS2B02G128300	TraesCS1D02G388500	TraesCS2A02G500500	TraesCS2A02G513900
TraesCS2B02G437700	TraesCS2A02G047900	TraesCS2A02G379300	TraesCS2A02G297100
TraesCS2B02G225400	TraesCS2A02G141900	TraesCS2A02G177900	TraesCS2A02G500500
TraesCS2A02G583300	TraesCS1D02G331900	TraesCS2A02G508400	TraesCS2A02G379300
TraesCS2B02G316900	TraesCS2A02G334900	TraesCS2A02G259900	TraesCS2A02G177900
TraesCS2B02G482900	TraesCS1D02G402300	TraesCS2A02G452700	TraesCS2A02G508400
TraesCS2B02G430300	TraesCS2A02G213200	TraesCS2A02G178400	TraesCS2A02G259900
TraesCS2B02G205100	TraesCS1D02G360000	TraesCS1D02G388500	TraesCS2A02G452700
TraesCS2B02G293600	TraesCS2A02G178300	TraesCS2A02G047900	TraesCS2A02G178400
TraesCS2B02G452100	TraesCS2A02G177800	TraesCS2A02G141900	TraesCS1D02G388500
TraesCS2B02G483000	TraesCS2A02G461200	TraesCS1D02G331900	TraesCS2A02G249100
TraesCS2A02G556500	TraesCS2A02G419000	TraesCS2A02G334900	TraesCS2A02G047900
TraesCS2B02G211100	TraesCS2A02G048300	TraesCS1D02G402300	TraesCS2A02G141900
TraesCS2B02G206000	TraesCS2A02G129200	TraesCS1D02G350900	TraesCS1D02G331900
TraesCS2B02G586800	TraesCS2A02G155200	TraesCS2A02G213200	TraesCS2A02G334900
TraesCS2B02G396100	TraesCS2A02G519000	TraesCS1D02G360000	TraesCS1D02G350900
TraesCS2B02G205400	TraesCS2A02G350600	TraesCS1D02G354700	TraesCS2A02G213200
TraesCS2B02G551600	TraesCS2B02G182200	TraesCS2A02G178300	TraesCS1D02G360000
TraesCS2B02G348100	TraesCS2B02G295000	TraesCS2A02G161600	TraesCS1D02G354700
TraesCS2B02G494400	TraesCS2B02G603400	TraesCS2A02G177800	TraesCS2A02G178300
TraesCS2B02G482800	TraesCS2B02G279700	TraesCS2A02G461200	TraesCS2A02G161600
TraesCS2B02G060500	TraesCS2B02G061200	TraesCS2A02G419000	TraesCS2A02G177800
TraesCS2B02G540000	TraesCS2B02G494800	TraesCS2A02G048300	TraesCS2A02G461200
TraesCS2B02G278200	TraesCS2B02G603300	TraesCS2A02G129200	TraesCS2A02G419000
TraesCS2B02G591800	TraesCS2B02G205200	TraesCS2A02G155200	TraesCS2A02G048300
TraesCS2B02G454600	TraesCS2B02G151500	TraesCS2A02G519000	TraesCS2A02G129200
TraesCS2B02G203700	TraesCS2B02G180300	TraesCS2A02G350600	TraesCS2A02G155200
TraesCS2B02G240700	TraesCS2B02G205300	TraesCS2B02G295000	TraesCS2A02G519000
TraesCS2B02G482300	TraesCS2B02G327100	TraesCS2B02G603400	TraesCS1D02G334900
TraesCS3A02G469900	TraesCS2B02G284700	TraesCS2B02G279700	TraesCS2A02G350600
TraesCS3A02G168200	TraesCS2B02G204900	TraesCS2B02G060400	TraesCS2B02G295000
TraesCS3A02G284500	TraesCS2B02G148400	TraesCS2B02G061200	TraesCS2B02G603400
TraesCS3A02G131300	TraesCS2B02G389000	TraesCS2B02G494800	TraesCS2B02G279700
TraesCS3A02G419700	TraesCS2B02G399600	TraesCS2A02G592300	TraesCS2B02G060400
TraesCS3B02G009300	TraesCS2A02G589400	TraesCS2B02G205200	TraesCS2B02G061200
TraesCS3B02G037400	TraesCS2B02G482600	TraesCS2B02G151500	TraesCS2B02G494800
TraesCS3A02G097300	TraesCS2B02G483100	TraesCS2B02G180300	TraesCS2B02G603300
TraesCS3A02G045600	TraesCS2B02G205000	TraesCS2B02G205300	TraesCS2A02G592300
TraesCS3A02G100600	TraesCS2B02G313300	TraesCS2B02G327100	TraesCS2B02G205200
TraesCS3B02G014600	TraesCS2B02G430200	TraesCS2B02G284700	TraesCS2B02G151500
TraesCS3A02G010600	TraesCS2B02G359700	TraesCS2B02G204900	TraesCS2B02G594300
TraesCS3A02G213400	TraesCS2B02G079900	TraesCS2B02G389000	TraesCS2B02G180300
TraesCS3A02G166700	TraesCS2B02G403600	TraesCS2B02G399600	TraesCS2B02G205300
TraesCS3A02G157400	TraesCS2B02G396200	TraesCS2A02G589400	TraesCS2B02G327100
TraesCS3A02G327500	TraesCS2B02G238000	TraesCS2B02G482600	TraesCS2B02G284700
TraesCS3A02G232200	TraesCS2B02G128300	TraesCS2B02G483100	TraesCS2B02G262100
TraesCS3B02G012900	TraesCS2B02G437700	TraesCS2B02G205000	TraesCS2B02G204900
TraesCS3A02G399900	TraesCS2B02G225400	TraesCS2B02G187600	TraesCS2B02G389000
TraesCS3A02G452000	TraesCS2A02G583300	TraesCS2B02G313300	TraesCS2B02G399600
TraesCS3B02G037000	TraesCS2B02G316900	TraesCS2B02G430200	TraesCS2A02G589400
TraesCS3A02G165500	TraesCS2B02G482900	TraesCS2B02G359700	TraesCS2B02G482600
TraesCS3A02G158300	TraesCS2B02G430300	TraesCS2B02G079900	TraesCS2B02G483100
TraesCS3B02G009100	TraesCS2B02G205100	TraesCS2A02G542900	TraesCS2B02G205000
TraesCS3A02G132700	TraesCS2B02G293600	TraesCS2B02G403600	TraesCS2B02G187600
TraesCS3A02G526700	TraesCS2B02G452100	TraesCS2B02G396200	TraesCS2B02G313300
TraesCS3A02G063200	TraesCS2B02G483000	TraesCS2B02G238000	TraesCS2B02G430200
TraesCS3A02G176000	TraesCS2B02G182900	TraesCS2B02G128300	TraesCS2B02G359700
TraesCS3A02G217000	TraesCS2A02G556500	TraesCS2B02G437700	TraesCS2B02G079900
TraesCS3A02G261600	TraesCS2B02G211100	TraesCS2B02G225400	TraesCS2B02G315000
TraesCS3A02G095900	TraesCS2B02G206000	TraesCS2A02G583300	TraesCS2A02G542900
TraesCS3A02G331500	TraesCS2B02G586800	TraesCS2B02G316900	TraesCS2B02G403600
TraesCS3A02G470200	TraesCS2B02G396100	TraesCS2B02G482900	TraesCS2B02G176000
TraesCS3A02G470100	TraesCS2B02G551700	TraesCS2B02G430300	TraesCS2B02G396200
TraesCS3A02G189500	TraesCS2B02G205400	TraesCS2B02G205100	TraesCS2B02G238000
TraesCS3A02G100500	TraesCS2B02G551600	TraesCS2B02G293600	TraesCS2B02G128300
TraesCS3A02G282700	TraesCS2B02G348100	TraesCS2B02G452100	TraesCS2B02G011200
TraesCS3A02G063000	TraesCS2B02G494400	TraesCS2B02G483000	TraesCS2B02G437700
TraesCS3B02G009000	TraesCS2B02G482800	TraesCS2B02G182900	TraesCS2B02G225400
TraesCS2D02G186700	TraesCS2B02G167100	TraesCS2A02G556500	TraesCS2A02G583300
TraesCS2D02G246800	TraesCS2B02G060500	TraesCS2B02G211100	TraesCS2B02G316900
TraesCS2D02G186200	TraesCS2B02G210300	TraesCS2B02G206000	TraesCS2B02G482900
TraesCS2D02G524100	TraesCS2B02G272100	TraesCS2B02G059800	TraesCS2B02G430300
TraesCS2D02G564700	TraesCS2B02G540000	TraesCS2B02G586800	TraesCS2B02G205100
TraesCS2D02G536100	TraesCS2B02G278200	TraesCS2B02G396100	TraesCS2B02G293600
TraesCS2D02G263600	TraesCS2B02G591800	TraesCS2B02G551700	TraesCS2B02G452100
TraesCS2D02G329200	TraesCS2B02G454600	TraesCS2B02G205400	TraesCS2B02G483000
TraesCS2D02G340000	TraesCS2B02G203700	TraesCS2B02G551600	TraesCS2B02G182900
TraesCS2D02G415900	TraesCS2A02G592200	TraesCS2B02G310300	TraesCS2A02G556500
TraesCS2D02G186600	TraesCS2B02G240700	TraesCS2B02G348100	TraesCS2B02G211100
TraesCS2B02G629900	TraesCS2B02G482300	TraesCS2B02G494400	TraesCS2B02G206000
TraesCS2D02G186800	TraesCS3A02G469900	TraesCS2B02G482700	TraesCS2B02G059800
TraesCS2D02G128900	TraesCS3A02G168200	TraesCS2B02G482800	TraesCS2B02G342700
TraesCS2D02G350000	TraesCS3A02G284500	TraesCS2B02G167100	TraesCS2B02G586800
TraesCS2D02G479200	TraesCS3A02G419700	TraesCS2B02G210300	TraesCS2B02G396100
TraesCS2D02G163300	TraesCS3B02G009300	TraesCS2B02G272100	TraesCS2B02G551700
TraesCS2D02G375500	TraesCS3B02G037400	TraesCS2B02G540000	TraesCS2B02G205400
TraesCS2D02G115000	TraesCS3A02G422000	TraesCS2B02G278200	TraesCS2B02G551600
TraesCS2D02G355400	TraesCS3A02G397300	TraesCS2B02G591800	TraesCS2B02G310300
TraesCS2D02G047100	TraesCS3B02G005400	TraesCS2B02G454600	TraesCS2B02G494400
TraesCS2D02G460700	TraesCS3A02G097300	TraesCS2B02G203700	TraesCS2B02G482800
TraesCS2D02G452500	TraesCS3A02G046300	TraesCS2A02G592200	TraesCS2B02G167100
TraesCS2D02G163200	TraesCS3A02G007700	TraesCS2B02G240700	TraesCS2B02G266200
TraesCS2D02G498500	TraesCS3A02G045600	TraesCS2B02G482300	TraesCS2B02G060500
TraesCS2D02G461400	TraesCS3A02G100600	TraesCS3A02G469900	TraesCS2B02G210300
TraesCS2D02G047200	TraesCS3A02G031700	TraesCS3A02G283500	TraesCS2B02G272100
TraesCS2D02G186900	TraesCS3A02G160000	TraesCS3A02G168200	TraesCS2B02G540000
TraesCS3A02G003100	TraesCS3A02G177300	TraesCS3A02G284500	TraesCS2B02G278200
TraesCS2D02G219100	TraesCS3B02G009200	TraesCS3A02G131300	TraesCS2B02G591800
TraesCS2D02G187000	TraesCS3A02G010600	TraesCS3A02G419700	TraesCS2B02G454600
TraesCS2D02G368200	TraesCS3A02G213400	TraesCS3B02G009300	TraesCS2B02G203700
TraesCS2D02G186000	TraesCS3A02G165900	TraesCS3B02G037400	TraesCS2A02G592200
TraesCS2D02G515500	TraesCS3A02G157400	TraesCS3A02G045500	TraesCS2B02G240700
TraesCS2D02G131800	TraesCS3A02G327500	TraesCS3A02G351200	TraesCS2A02G583200
TraesCS2D02G162500	TraesCS3A02G232200	TraesCS3A02G422000	TraesCS2B02G482300
TraesCS2D02G046800	TraesCS3B02G012900	TraesCS3A02G397300	TraesCS3A02G469900
TraesCS2D02G110600	TraesCS3A02G399900	TraesCS3B02G005400	TraesCS3A02G168200
TraesCS2D02G175300	TraesCS3A02G104100	TraesCS3A02G097300	TraesCS3A02G284500
TraesCS2D02G264900	TraesCS3A02G452000	TraesCS3A02G046300	TraesCS3A02G264400
TraesCS2D02G596700	TraesCS3B02G037000	TraesCS3A02G007700	TraesCS3B02G036200
TraesCS2D02G299400	TraesCS3A02G165500	TraesCS3A02G045600	TraesCS3A02G419700
TraesCS2D02G096100	TraesCS3B02G009100	TraesCS3A02G100600	TraesCS3B02G009300
TraesCS3A02G003200	TraesCS3A02G161400	TraesCS3A02G031700	TraesCS3B02G037400
TraesCS2D02G192300	TraesCS3A02G317900	TraesCS3A02G160000	TraesCS3A02G045500
TraesCS2D02G461100	TraesCS3A02G132700	TraesCS3A02G177300	TraesCS3A02G351200
TraesCS2D02G221300	TraesCS3A02G418600	TraesCS3B02G009200	TraesCS3A02G213900
TraesCS2D02G274900	TraesCS3A02G526700	TraesCS3A02G010600	TraesCS3A02G422000
TraesCS2D02G460800	TraesCS3A02G334500	TraesCS3A02G213400	TraesCS3A02G397300
TraesCS2D02G186500	TraesCS3A02G063200	TraesCS3A02G165900	TraesCS3A02G318000
TraesCS2D02G260000	TraesCS3A02G176000	TraesCS3A02G166700	TraesCS3B02G005400
TraesCS2D02G186400	TraesCS3A02G217000	TraesCS3A02G157400	TraesCS3A02G097300
TraesCS2D02G185800	TraesCS3A02G261600	TraesCS3A02G327500	TraesCS3A02G046300
TraesCS2D02G184800	TraesCS3A02G293200	TraesCS3A02G232200	TraesCS3A02G007700
TraesCS2D02G066000	TraesCS3A02G141000	TraesCS3A02G293000	TraesCS3A02G045600
TraesCS2D02G471500	TraesCS3A02G246600	TraesCS3B02G012900	TraesCS3A02G100600
TraesCS2D02G311600	TraesCS3B02G012000	TraesCS3A02G399900	TraesCS3A02G031700
TraesCS2D02G517800	TraesCS3A02G331500	TraesCS3A02G104100	TraesCS3A02G160000
TraesCS2D02G596800	TraesCS3B02G009400	TraesCS3A02G452000	TraesCS3A02G177300
TraesCS3D02G415400	TraesCS3A02G284600	TraesCS3B02G037000	TraesCS3B02G009200
TraesCS3D02G080700	TraesCS3A02G189500	TraesCS3A02G165500	TraesCS3A02G010600
TraesCS3D02G175000	TraesCS3A02G100500	TraesCS3A02G158300	TraesCS3A02G213400
TraesCS3D02G493300	TraesCS3A02G282700	TraesCS3B02G009100	TraesCS3A02G165900
TraesCS3D02G530800	TraesCS3B02G036900	TraesCS3A02G161400	TraesCS3A02G166700
TraesCS3D02G149000	TraesCS3A02G497200	TraesCS3A02G132700	TraesCS3A02G157400
TraesCS3D02G282700	TraesCS3A02G063000	TraesCS3A02G418600	TraesCS3B02G012100
TraesCS3D02G493400	TraesCS3A02G007600	TraesCS3A02G526700	TraesCS3A02G327500
TraesCS3D02G062300	TraesCS3B02G006400	TraesCS3A02G010700	TraesCS3A02G232200
TraesCS3D02G165000	TraesCS3A02G180700	TraesCS3A02G334500	TraesCS3A02G293000
TraesCS3D02G321000	TraesCS3B02G009000	TraesCS3A02G063200	TraesCS3B02G009600
TraesCS3D02G284300	TraesCS2D02G276500	TraesCS3A02G176000	TraesCS3B02G012900
TraesCS3D02G215600	TraesCS2D02G003700	TraesCS3A02G217000	TraesCS3A02G399900
TraesCS3D02G101400	TraesCS2D02G186700	TraesCS3A02G261600	TraesCS3A02G104100
TraesCS4A02G203000	TraesCS2D02G246800	TraesCS3A02G293200	TraesCS3A02G452000
TraesCS3D02G318000	TraesCS2D02G186200	TraesCS3A02G246600	TraesCS3B02G037000
TraesCS3D02G101300	TraesCS2D02G206000	TraesCS3A02G331500	TraesCS3A02G165500
TraesCS4A02G217200	TraesCS2D02G161100	TraesCS3A02G470200	TraesCS3A02G187600
TraesCS3D02G221000	TraesCS2D02G536100	TraesCS3A02G129600	TraesCS3A02G158300
TraesCS3D02G261600	TraesCS3A02G003500	TraesCS3A02G470100	TraesCS3B02G009100
TraesCS3D02G112800	TraesCS2D02G263600	TraesCS3A02G041000	TraesCS3A02G161400
TraesCS3D02G139100	TraesCS2D02G351200	TraesCS3B02G009400	TraesCS3A02G132700
TraesCS4A02G060600	TraesCS2D02G329200	TraesCS3A02G284600	TraesCS3A02G418600
TraesCS3D02G444500	TraesCS2D02G340000	TraesCS3A02G189500	TraesCS3A02G526700
TraesCS3D02G349300	TraesCS2D02G415900	TraesCS3A02G100500	TraesCS3A02G334500
TraesCS3D02G063400	TraesCS2D02G409000	TraesCS3A02G423100	TraesCS3A02G063200
TraesCS3D02G204100	TraesCS2D02G186600	TraesCS3A02G282700	TraesCS3A02G176000
TraesCS4A02G236600	TraesCS2D02G393100	TraesCS3B02G036900	TraesCS3A02G217000
TraesCS3D02G167200	TraesCS2D02G291600	TraesCS3A02G364300	TraesCS3A02G261600
TraesCS3D02G166000	TraesCS2B02G629900	TraesCS3A02G497200	TraesCS3A02G293200
TraesCS3D02G418300	TraesCS2D02G186800	TraesCS3A02G063000	TraesCS3A02G246600
TraesCS4A02G236500	TraesCS2D02G128900	TraesCS3A02G007600	TraesCS3B02G012000
TraesCS3D02G097800	TraesCS2D02G350000	TraesCS3B02G006400	TraesCS3A02G331500
TraesCS3D02G130500	TraesCS2D02G163300	TraesCS3A02G180700	TraesCS3A02G470200
TraesCS4A02G186800	TraesCS2D02G348700	TraesCS3B02G009000	TraesCS3A02G129600
TraesCS3D02G476800	TraesCS2D02G375500	TraesCS3A02G050900	TraesCS3A02G470100
TraesCS3D02G415300	TraesCS2D02G115000	TraesCS3A02G021400	TraesCS3A02G041000
TraesCS3D02G415100	TraesCS2D02G047100	TraesCS2D02G276500	TraesCS3B02G009400
TraesCS3D02G186800	TraesCS2D02G452500	TraesCS2D02G261600	TraesCS3A02G284600
TraesCS4A02G014900	TraesCS2D02G163200	TraesCS2D02G186700	TraesCS3A02G189500
TraesCS3D02G174300	TraesCS2D02G498500	TraesCS2D02G246800	TraesCS3A02G100500
TraesCS3D02G327800	TraesCS2D02G378700	TraesCS2D02G186200	TraesCS3A02G423100
TraesCS4A02G085600	TraesCS2D02G145400	TraesCS2D02G206000	TraesCS3A02G282700
TraesCS4A02G195700	TraesCS2D02G461400	TraesCS3A02G003300	TraesCS3B02G036900
TraesCS4A02G036700	TraesCS2D02G319800	TraesCS2D02G536100	TraesCS3A02G364300
TraesCS3D02G181700	TraesCS2D02G047200	TraesCS3A02G003500	TraesCS3A02G497200
TraesCS4A02G012400	TraesCS2D02G514600	TraesCS2D02G263600	TraesCS3A02G318100
TraesCS3B02G318500	TraesCS2D02G186900	TraesCS2D02G168700	TraesCS3A02G063000
TraesCS3B02G546400	TraesCS3A02G003100	TraesCS2D02G351200	TraesCS3A02G007600
TraesCS3B02G059900	TraesCS2D02G219100	TraesCS2D02G329200	TraesCS3B02G006400
TraesCS3B02G455100	TraesCS2D02G187000	TraesCS2D02G340000	TraesCS3A02G180700
TraesCS3B02G488900	TraesCS2D02G368200	TraesCS2D02G415900	TraesCS3B02G009000
TraesCS3D02G023400	TraesCS2D02G186000	TraesCS2D02G409000	TraesCS3A02G050900
TraesCS3B02G075600	TraesCS2D02G515500	TraesCS2D02G186600	TraesCS2D02G276500
TraesCS3B02G455200	TraesCS2D02G131800	TraesCS2D02G291600	TraesCS2D02G003700
TraesCS3B02G282400	TraesCS2D02G523800	TraesCS2B02G629900	TraesCS2D02G261600
TraesCS3B02G122500	TraesCS2D02G162500	TraesCS2D02G186800	TraesCS2D02G186700
TraesCS3B02G361700	TraesCS2D02G422700	TraesCS2D02G163300	TraesCS2D02G246800
TraesCS3B02G294800	TraesCS2D02G046800	TraesCS2D02G348700	TraesCS2D02G186200
TraesCS3B02G414100	TraesCS2D02G110600	TraesCS2D02G375500	TraesCS2D02G206000
TraesCS3B02G458700	TraesCS2D02G175300	TraesCS2D02G115000	TraesCS2D02G564700
TraesCS3B02G300400	TraesCS2D02G264900	TraesCS2D02G047100	TraesCS3A02G003300
TraesCS3B02G283600	TraesCS2D02G596700	TraesCS2D02G452500	TraesCS2D02G536100
TraesCS3B02G357100	TraesCS2D02G299400	TraesCS2D02G163200	TraesCS3A02G003500
TraesCS3B02G316400	TraesCS2D02G253000	TraesCS2D02G498500	TraesCS2D02G263600
TraesCS3B02G234400	TraesCS2D02G096100	TraesCS2D02G046900	TraesCS2D02G168700
TraesCS3B02G111700	TraesCS3A02G003200	TraesCS2D02G378700	TraesCS2D02G026100
TraesCS3B02G272700	TraesCS2D02G192300	TraesCS2D02G145400	TraesCS2D02G351200
TraesCS3B02G546800	TraesCS2D02G461100	TraesCS2D02G461400	TraesCS2D02G329200
TraesCS3B02G075700	TraesCS2D02G221300	TraesCS2D02G319800	TraesCS2D02G340000
TraesCS3B02G243900	TraesCS2D02G274900	TraesCS2D02G308300	TraesCS2D02G415900
TraesCS3B02G432900	TraesCS2D02G460800	TraesCS2D02G047200	TraesCS2D02G409000
TraesCS3D02G006300	TraesCS2D02G186500	TraesCS2D02G186900	TraesCS2D02G186600
TraesCS3B02G095400	TraesCS2D02G260000	TraesCS3A02G003100	TraesCS2D02G291600
TraesCS3D02G025500	TraesCS2D02G186400	TraesCS2D02G296600	TraesCS2B02G629900
TraesCS3B02G199400	TraesCS2D02G185800	TraesCS2D02G219100	TraesCS2D02G186800
TraesCS3B02G198200	TraesCS2D02G184800	TraesCS2D02G187000	TraesCS2D02G350000
TraesCS3B02G113000	TraesCS2D02G503600	TraesCS2D02G368200	TraesCS2D02G152100
TraesCS3B02G117600	TraesCS2D02G066000	TraesCS2D02G186000	TraesCS2D02G163300
TraesCS3B02G166900	TraesCS2D02G311600	TraesCS2D02G515500	TraesCS2D02G375500
TraesCS3B02G218700	TraesCS2D02G517800	TraesCS2D02G323800	TraesCS2D02G115000
TraesCS3B02G318400	TraesCS2D02G596800	TraesCS2D02G131800	TraesCS2D02G047100
TraesCS3B02G205700	TraesCS3D02G080700	TraesCS2D02G523800	TraesCS2D02G452500
TraesCS3B02G038400	TraesCS3D02G176100	TraesCS2D02G046800	TraesCS2D02G163200
TraesCS3B02G546700	TraesCS3D02G493300	TraesCS2D02G110600	TraesCS2D02G498500
TraesCS3D02G006400	TraesCS3D02G530800	TraesCS2D02G175300	TraesCS2D02G046900
TraesCS3B02G117500	TraesCS3D02G149000	TraesCS2D02G264900	TraesCS2D02G378700
TraesCS3B02G370600	TraesCS4A02G118800	TraesCS2D02G295000	TraesCS2D02G145400
TraesCS4D02G203500	TraesCS3D02G282700	TraesCS2D02G299400	TraesCS2D02G461400
TraesCS4D02G287700	TraesCS3D02G493400	TraesCS2D02G253000	TraesCS2D02G319800
TraesCS5A02G298600	TraesCS3D02G062300	TraesCS3A02G003200	TraesCS2D02G047200
TraesCS4B02G387500	TraesCS3D02G165000	TraesCS2D02G192300	TraesCS2D02G514600
TraesCS4D02G062800	TraesCS4A02G087100	TraesCS2D02G461100	TraesCS2D02G186900
TraesCS5A02G077500	TraesCS3D02G321000	TraesCS2D02G221300	TraesCS3A02G003100
TraesCS4D02G217600	TraesCS3D02G493200	TraesCS2D02G274900	TraesCS2D02G219100
TraesCS5A02G211400	TraesCS3D02G284300	TraesCS2D02G460800	TraesCS2D02G187000
TraesCS4D02G016200	TraesCS4A02G251100	TraesCS2D02G186500	TraesCS2D02G368200
TraesCS4D02G031400	TraesCS3D02G215600	TraesCS2D02G260000	TraesCS2D02G186000
TraesCS4D02G142000	TraesCS3D02G293000	TraesCS2D02G185800	TraesCS2D02G515500
TraesCS4D02G015600	TraesCS3D02G101400	TraesCS2D02G184800	TraesCS2D02G323800
TraesCS4D02G357600	TraesCS4A02G203000	TraesCS2D02G066000	TraesCS2D02G131800
TraesCS4D02G310500	TraesCS4A02G181900	TraesCS2D02G471500	TraesCS2D02G523800
TraesCS4B02G388200	TraesCS3D02G318000	TraesCS2D02G517800	TraesCS2D02G046800
TraesCS5A02G058200	TraesCS3D02G101300	TraesCS2D02G596800	TraesCS2D02G110600
TraesCS5A02G018900	TraesCS4A02G217200	TraesCS3D02G080700	TraesCS2D02G175300
TraesCS5A02G018000	TraesCS3D02G221000	TraesCS3D02G176100	TraesCS2D02G264900
TraesCS4D02G287800	TraesCS3D02G261600	TraesCS3D02G175000	TraesCS2D02G596700
TraesCS5A02G228800	TraesCS3D02G139100	TraesCS3D02G493300	TraesCS2D02G295000
TraesCS4D02G104000	TraesCS4A02G060600	TraesCS3D02G530800	TraesCS2D02G299400
TraesCS4D02G218900	TraesCS3D02G444500	TraesCS3D02G345400	TraesCS2D02G253000
TraesCS4D02G117800	TraesCS3D02G349300	TraesCS3D02G149000	TraesCS3A02G003200
TraesCS4D02G031800	TraesCS3D02G063400	TraesCS4A02G107900	TraesCS2D02G192300
TraesCS4D02G310400	TraesCS4A02G236600	TraesCS3D02G216200	TraesCS2D02G461100
TraesCS5A02G281900	TraesCS4A02G024100	TraesCS3D02G282700	TraesCS2D02G276400
TraesCS5A02G073700	TraesCS3D02G183500	TraesCS3D02G493400	TraesCS2D02G221300
TraesCS4D02G288500	TraesCS3D02G166000	TraesCS3D02G062300	TraesCS2D02G274900
TraesCS4D02G276000	TraesCS3D02G394100	TraesCS3D02G165000	TraesCS2D02G460800
TraesCS5A02G082500	TraesCS4A02G015100	TraesCS3D02G204800	TraesCS2D02G562100
TraesCS4D02G031700	TraesCS4A02G236500	TraesCS4A02G087100	TraesCS2D02G186500
TraesCS5A02G018200	TraesCS3D02G466400	TraesCS3D02G321000	TraesCS2D02G260000
TraesCS4D02G268900	TraesCS3D02G097800	TraesCS3D02G493200	TraesCS2D02G186400
TraesCS4D02G287900	TraesCS3D02G130500	TraesCS3D02G284300	TraesCS2D02G185800
TraesCS4D02G062500	TraesCS4A02G186800	TraesCS4A02G251100	TraesCS2D02G562200
TraesCS4D02G358200	TraesCS4A02G168400	TraesCS4A02G010100	TraesCS2D02G184800
TraesCS4D02G290600	TraesCS3D02G476800	TraesCS3D02G293000	TraesCS2D02G066000
TraesCS4D02G319900	TraesCS3D02G415300	TraesCS3D02G101400	TraesCS2D02G471500
TraesCS5A02G144700	TraesCS3D02G146100	TraesCS4A02G203000	TraesCS2D02G517800
TraesCS5A02G148500	TraesCS3D02G415100	TraesCS3D02G318000	TraesCS2D02G596800
TraesCS4D02G077100	TraesCS4A02G014400	TraesCS3D02G101300	TraesCS3D02G080700
TraesCS4D02G030800	TraesCS4A02G194400	TraesCS4A02G217200	TraesCS3D02G176100
TraesCS4D02G004600	TraesCS3D02G417400	TraesCS3D02G221000	TraesCS3D02G414200
TraesCS4D02G298300	TraesCS3D02G186800	TraesCS3D02G184800	TraesCS3D02G175000
TraesCS5A02G252700	TraesCS4A02G129700	TraesCS3D02G261600	TraesCS3D02G191300
TraesCS4D02G103900	TraesCS4A02G014900	TraesCS4A02G195200	TraesCS3D02G215800
TraesCS4D02G077300	TraesCS3D02G174300	TraesCS3D02G139100	TraesCS3D02G493300
TraesCS4D02G349300	TraesCS4A02G250100	TraesCS4A02G060600	TraesCS3D02G530800
TraesCS4D02G360100	TraesCS4A02G085600	TraesCS3D02G444500	TraesCS3D02G345400
TraesCS4D02G063300	TraesCS4A02G195700	TraesCS3D02G063400	TraesCS3D02G149000
TraesCS4B02G382200	TraesCS3D02G316300	TraesCS3D02G204100	TraesCS4A02G107900
TraesCS5A02G058900	TraesCS4A02G217100	TraesCS3D02G284400	TraesCS3D02G216200
TraesCS5A02G050000	TraesCS4A02G036700	TraesCS4A02G236600	TraesCS4A02G118800
TraesCS5A02G227000	TraesCS3D02G325100	TraesCS3D02G167200	TraesCS3D02G282700
TraesCS4D02G040800	TraesCS3D02G244900	TraesCS3D02G183500	TraesCS3D02G493400
TraesCS4B02G381700	TraesCS3D02G181700	TraesCS3D02G166000	TraesCS3D02G062300
TraesCS4D02G077200	TraesCS4A02G012400	TraesCS3D02G394100	TraesCS3D02G165000
TraesCS4A02G287200	TraesCS3B02G390500	TraesCS4A02G015100	TraesCS3D02G204800
TraesCS4B02G064300	TraesCS3B02G318500	TraesCS3D02G418300	TraesCS4A02G087100
TraesCS4A02G317000	TraesCS3B02G546400	TraesCS4A02G236500	TraesCS3D02G321000
TraesCS4A02G285300	TraesCS3B02G059900	TraesCS3D02G466400	TraesCS3D02G284300
TraesCS4B02G368400	TraesCS3D02G005900	TraesCS3D02G097800	TraesCS4A02G251100
TraesCS4B02G375700	TraesCS3B02G455100	TraesCS3D02G130500	TraesCS4A02G010100
TraesCS4B02G368380	TraesCS3B02G488900	TraesCS3D02G391100	TraesCS3D02G215600
TraesCS4B02G313300	TraesCS3B02G449700	TraesCS4A02G186800	TraesCS3D02G293000
TraesCS4B02G051100	TraesCS3D02G006100	TraesCS4A02G168400	TraesCS3D02G101400
TraesCS4A02G295800	TraesCS3B02G075600	TraesCS3D02G415300	TraesCS4A02G203000
TraesCS4B02G018000	TraesCS3B02G455200	TraesCS3D02G146100	TraesCS3D02G318000
TraesCS4B02G279600	TraesCS3B02G282400	TraesCS3D02G415100	TraesCS3D02G101300
TraesCS4A02G251300	TraesCS3B02G207700	TraesCS3D02G417400	TraesCS4A02G217200
TraesCS4B02G370600	TraesCS3B02G122500	TraesCS4A02G129700	TraesCS3D02G221000
TraesCS4B02G304600	TraesCS3B02G361700	TraesCS3D02G292800	TraesCS3D02G184800
TraesCS4B02G368700	TraesCS3D02G005800	TraesCS4A02G014900	TraesCS3D02G357700
TraesCS4B02G289400	TraesCS3B02G414100	TraesCS3D02G174300	TraesCS3D02G261600
TraesCS4A02G279300	TraesCS3B02G300400	TraesCS3D02G327800	TraesCS4A02G195200
TraesCS4B02G324000	TraesCS3B02G357100	TraesCS3D02G486400	TraesCS3D02G139100
TraesCS4B02G078500	TraesCS3B02G453800	TraesCS4A02G143400	TraesCS4A02G060600
TraesCS4A02G420300	TraesCS3B02G316400	TraesCS3D02G313400	TraesCS3D02G444500
TraesCS4B02G305200	TraesCS3D02G003100	TraesCS4A02G085600	TraesCS3D02G313100
TraesCS4B02G369000	TraesCS3B02G192700	TraesCS4A02G195700	TraesCS3D02G063400
TraesCS4B02G063600	TraesCS3B02G111700	TraesCS3D02G316300	TraesCS3D02G490500
TraesCS4A02G420400	TraesCS3B02G272700	TraesCS4A02G015200	TraesCS3D02G204100
TraesCS4B02G043300	TraesCS3B02G429200	TraesCS4A02G217100	TraesCS3D02G284400
TraesCS4A02G289000	TraesCS3D02G006000	TraesCS3D02G323500	TraesCS4A02G236600
TraesCS4A02G270800	TraesCS3B02G546800	TraesCS3D02G325100	TraesCS3D02G183500
TraesCS4A02G364100	TraesCS3B02G075700	TraesCS3D02G244900	TraesCS3D02G166000
TraesCS4B02G368300	TraesCS3B02G243900	TraesCS3D02G181700	TraesCS3D02G394100
TraesCS4A02G317200	TraesCS3B02G432900	TraesCS4A02G012400	TraesCS4A02G015100
TraesCS4A02G412900	TraesCS3D02G027700	TraesCS3B02G390500	TraesCS3D02G418300
TraesCS4B02G107100	TraesCS3B02G328000	TraesCS3B02G318500	TraesCS4A02G236500
TraesCS4B02G367800	TraesCS3B02G148700	TraesCS3B02G348000	TraesCS3D02G466400
TraesCS4B02G368500	TraesCS3D02G039200	TraesCS3B02G546400	TraesCS3D02G097800
TraesCS4A02G498000	TraesCS3D02G006300	TraesCS3D02G006500	TraesCS3D02G130500
TraesCS4B02G369700	TraesCS3B02G095400	TraesCS3B02G059900	TraesCS3D02G391100
TraesCS4B02G217300	TraesCS3D02G025500	TraesCS3B02G540000	TraesCS4A02G186800
TraesCS4A02G438600	TraesCS3B02G198200	TraesCS3D02G005900	TraesCS3D02G415300
TraesCS4B02G369100	TraesCS3B02G113000	TraesCS3B02G455100	TraesCS3D02G415100
TraesCS4B02G107000	TraesCS3B02G454900	TraesCS3B02G488900	TraesCS4A02G194400
TraesCS4B02G367400	TraesCS3B02G117600	TraesCS3B02G449700	TraesCS3D02G417400
TraesCS4B02G291800	TraesCS3B02G166900	TraesCS3D02G006100	TraesCS3D02G186800
TraesCS4B02G313400	TraesCS3B02G218700	TraesCS3B02G283700	TraesCS4A02G129700
TraesCS4A02G281000	TraesCS3B02G318400	TraesCS3B02G231700	TraesCS3D02G292800
TraesCS4B02G369300	TraesCS3B02G064100	TraesCS3B02G459100	TraesCS4A02G014900
TraesCS4B02G313055	TraesCS3D02G001200	TraesCS3D02G033700	TraesCS3D02G174300
TraesCS4B02G368800	TraesCS3B02G457500	TraesCS3B02G455200	TraesCS3D02G327800
TraesCS4A02G296300	TraesCS3B02G200200	TraesCS3B02G282400	TraesCS3D02G486400
TraesCS4A02G333400	TraesCS3B02G063600	TraesCS3B02G122500	TraesCS3D02G313400
TraesCS4B02G269600	TraesCS3B02G205700	TraesCS3B02G361700	TraesCS4A02G085600
TraesCS4B02G294100	TraesCS3B02G038400	TraesCS3D02G006200	TraesCS4A02G195700
TraesCS4B02G288800	TraesCS3B02G042600	TraesCS3B02G294800	TraesCS3D02G316300
TraesCS5D02G515300	TraesCS3B02G075000	TraesCS3D02G005800	TraesCS4A02G015200
TraesCS5D02G427200	TraesCS3B02G546700	TraesCS3B02G383700	TraesCS4A02G217100
TraesCS5D02G446800	TraesCS3D02G006400	TraesCS3B02G300400	TraesCS4A02G036700
TraesCS5D02G094300	TraesCS3B02G117500	TraesCS3B02G357100	TraesCS3D02G325100
TraesCS5D02G259000	TraesCS3B02G388200	TraesCS3B02G453800	TraesCS3D02G244900
TraesCS5D02G441000	TraesCS3B02G370600	TraesCS3D02G003100	TraesCS3D02G181700
TraesCS5D02G427500	TraesCS4D02G203500	TraesCS3B02G192700	TraesCS4A02G012400
TraesCS5D02G289000	TraesCS4D02G287700	TraesCS3B02G272700	TraesCS3B02G038700
TraesCS6A02G008600	TraesCS5A02G298600	TraesCS3B02G429200	TraesCS3B02G282700
TraesCS5D02G427000	TraesCS4B02G387500	TraesCS3D02G006000	TraesCS3B02G390500
TraesCS5D02G286100	TraesCS4D02G062800	TraesCS3B02G546800	TraesCS3B02G318500
TraesCS5D02G179200	TraesCS5A02G077500	TraesCS3B02G075700	TraesCS3B02G348000
TraesCS5D02G426900	TraesCS4D02G217600	TraesCS3B02G243900	TraesCS3B02G546400
TraesCS5D02G427100	TraesCS4D02G016200	TraesCS3B02G432900	TraesCS3D02G006500
TraesCS5D02G234400	TraesCS4D02G142000	TraesCS3B02G038600	TraesCS3B02G059900
TraesCS5B02G489500	TraesCS4D02G015600	TraesCS3D02G027700	TraesCS3B02G540000
TraesCS5D02G479300	TraesCS4D02G357600	TraesCS3B02G328000	TraesCS3D02G005900
TraesCS5B02G556100	TraesCS4D02G310500	TraesCS3B02G148700	TraesCS3B02G455100
TraesCS5D02G423900	TraesCS4D02G360000	TraesCS3D02G039200	TraesCS3B02G488900
TraesCS5D02G400600	TraesCS4B02G388200	TraesCS3D02G006300	TraesCS3B02G449700
TraesCS5B02G543500	TraesCS5A02G018000	TraesCS3B02G095400	TraesCS3D02G023400
TraesCS5D02G056800	TraesCS4D02G010800	TraesCS3B02G356900	TraesCS3D02G006100
TraesCS5D02G089000	TraesCS4D02G287800	TraesCS3D02G025500	TraesCS3B02G283700
TraesCS5D02G094900	TraesCS5A02G228800	TraesCS3B02G198200	TraesCS3B02G396400
TraesCS5B02G504200	TraesCS4D02G104000	TraesCS3B02G113000	TraesCS3B02G231700
TraesCS5D02G428100	TraesCS4B02G399500	TraesCS3B02G454900	TraesCS3B02G539900
TraesCS5D02G145300	TraesCS4D02G117800	TraesCS3B02G117600	TraesCS3B02G459100
TraesCS5D02G150800	TraesCS4D02G031800	TraesCS3B02G166900	TraesCS3D02G033700
TraesCS5D02G427800	TraesCS4D02G310400	TraesCS3B02G318400	TraesCS3B02G075600
TraesCS5D02G427300	TraesCS4B02G376900	TraesCS3B02G064100	TraesCS3B02G455200
TraesCS5D02G238900	TraesCS4D02G092300	TraesCS3D02G001200	TraesCS3B02G282400
TraesCS5D02G427400	TraesCS5A02G281900	TraesCS3B02G457500	TraesCS3B02G207700
TraesCS5D02G255500	TraesCS5A02G073700	TraesCS3B02G200200	TraesCS3B02G122500
TraesCS5D02G441600	TraesCS4D02G288500	TraesCS3B02G063600	TraesCS3B02G361700
TraesCS5D02G538800	TraesCS5A02G082500	TraesCS3B02G205700	TraesCS3D02G006200
TraesCS5B02G562000	TraesCS5A02G185400	TraesCS3B02G038400	TraesCS3B02G383700
TraesCS5A02G556100	TraesCS4D02G359900	TraesCS3B02G042600	TraesCS3B02G300400
TraesCS5B02G181500	TraesCS4D02G237400	TraesCS3B02G075000	TraesCS3B02G357100
TraesCS5B02G436600	TraesCS4D02G187000	TraesCS3B02G546700	TraesCS3B02G453800
TraesCS5B02G391000	TraesCS4D02G031700	TraesCS3D02G006400	TraesCS3B02G316400
TraesCS5A02G419700	TraesCS5A02G279500	TraesCS3B02G117500	TraesCS3D02G003100
TraesCS5A02G433400	TraesCS4D02G268900	TraesCS3B02G388200	TraesCS3B02G192700
TraesCS5A02G535100	TraesCS4D02G287900	TraesCS3B02G217000	TraesCS3B02G111700
TraesCS5A02G418800	TraesCS4D02G062500	TraesCS4D02G203500	TraesCS3B02G272700
TraesCS5A02G495400	TraesCS4D02G358200	TraesCS4D02G287700	TraesCS3B02G429200
TraesCS5B02G421800	TraesCS5A02G144700	TraesCS4B02G386700	TraesCS3D02G006000
TraesCS5B02G278400	TraesCS5A02G288300	TraesCS5A02G298600	TraesCS3B02G546800
TraesCS5B02G443300	TraesCS5A02G148500	TraesCS4B02G387500	TraesCS3B02G075700
TraesCS5B02G297900	TraesCS5A02G147000	TraesCS4D02G062800	TraesCS3B02G243900
TraesCS5A02G456400	TraesCS4D02G077100	TraesCS4D02G197000	TraesCS3B02G432900
TraesCS5B02G421100	TraesCS4D02G004600	TraesCS5A02G077500	TraesCS3B02G038600
TraesCS5B02G436700	TraesCS4D02G298300	TraesCS4D02G217600	TraesCS3D02G027700
TraesCS5A02G432800	TraesCS4D02G332300	TraesCS4D02G016200	TraesCS3B02G328000
TraesCS5B02G227500	TraesCS4D02G321100	TraesCS4D02G031400	TraesCS3B02G148700
TraesCS5B02G225600	TraesCS5A02G248500	TraesCS4D02G293100	TraesCS3D02G039200
TraesCS5A02G419000	TraesCS4D02G275900	TraesCS4D02G142000	TraesCS3B02G327800
TraesCS5B02G421300	TraesCS4D02G103900	TraesCS4B02G386500	TraesCS3D02G006300
TraesCS5B02G435600	TraesCS4D02G077300	TraesCS4D02G357600	TraesCS3B02G095400
TraesCS5A02G535700	TraesCS4D02G349300	TraesCS4D02G310500	TraesCS3D02G025500
TraesCS5B02G081800	TraesCS5A02G251100	TraesCS4B02G388200	TraesCS3B02G198200
TraesCS5A02G537200	TraesCS4D02G360100	TraesCS5A02G058200	TraesCS3B02G113000
TraesCS5A02G419400	TraesCS4D02G241200	TraesCS5A02G018000	TraesCS3B02G454900
TraesCS5B02G421600	TraesCS4D02G063300	TraesCS4D02G010800	TraesCS3B02G117600
TraesCS5B02G432500	TraesCS4B02G382200	TraesCS4D02G287800	TraesCS3B02G166900
TraesCS5A02G433100	TraesCS4D02G113900	TraesCS4D02G104000	TraesCS3B02G218700
TraesCS5A02G418700	TraesCS4D02G321000	TraesCS4B02G399500	TraesCS3B02G318400
TraesCS5A02G412700	TraesCS5A02G050000	TraesCS4D02G117800	TraesCS3B02G064100
TraesCS5B02G088500	TraesCS4D02G011000	TraesCS4D02G310400	TraesCS3B02G457500
TraesCS5B02G076100	TraesCS5A02G227000	TraesCS4D02G302800	TraesCS3B02G200200
TraesCS5A02G439800	TraesCS4D02G040800	TraesCS4D02G092300	TraesCS3B02G063600
TraesCS5A02G433500	TraesCS4B02G381700	TraesCS4D02G029900	TraesCS3B02G205700
TraesCS5B02G015700	TraesCS4D02G077200	TraesCS5A02G281900	TraesCS3B02G038400
TraesCS5B02G421500	TraesCS4A02G287200	TraesCS4D02G288500	TraesCS3B02G042600
TraesCS5B02G088200	TraesCS4B02G033100	TraesCS4D02G359900	TraesCS3B02G075000
TraesCS5A02G398500	TraesCS4B02G288900	TraesCS4D02G237400	TraesCS3B02G546700
TraesCS5B02G442600	TraesCS4A02G317000	TraesCS4D02G187000	TraesCS3D02G006400
TraesCS6D02G404600	TraesCS4A02G285300	TraesCS5A02G279500	TraesCS3B02G117500
TraesCS6B02G379800	TraesCS4A02G405500	TraesCS4D02G268900	TraesCS3B02G388200
TraesCS7A02G198900	TraesCS4B02G375700	TraesCS4D02G287900	TraesCS3B02G217000
TraesCS6D02G367000	TraesCS4B02G143500	TraesCS4D02G062500	TraesCS4D02G203500
TraesCS6D02G330000	TraesCS4B02G313300	TraesCS4D02G358200	TraesCS4D02G287700
TraesCS7A02G054600	TraesCS4A02G295800	TraesCS5A02G288300	TraesCS5A02G298600
TraesCS6D02G224500	TraesCS4B02G018000	TraesCS5A02G148500	TraesCS4B02G387500
TraesCS7A02G113100	TraesCS4B02G026900	TraesCS4D02G077100	TraesCS4D02G062800
TraesCS6B02G408000	TraesCS4A02G251300	TraesCS4D02G004600	TraesCS4D02G197000
TraesCS6D02G307300	TraesCS4B02G370600	TraesCS4D02G332300	TraesCS5A02G077500
TraesCS6D02G321000	TraesCS4B02G304600	TraesCS4D02G303300	TraesCS4D02G217600
TraesCS7A02G054400	TraesCS4B02G368700	TraesCS5A02G243400	TraesCS5A02G211400
TraesCS6B02G420700	TraesCS4B02G119500	TraesCS5A02G252700	TraesCS4D02G016200
TraesCS6D02G243300	TraesCS4B02G289400	TraesCS5A02G248500	TraesCS4D02G031400
TraesCS7A02G207800	TraesCS4A02G279300	TraesCS4D02G103900	TraesCS4D02G293100
TraesCS7A02G053500	TraesCS4B02G368600	TraesCS4D02G077300	TraesCS4D02G142000
TraesCS6D02G017300	TraesCS4B02G324000	TraesCS4D02G349300	TraesCS5A02G130400
TraesCS6B02G380600	TraesCS4B02G078500	TraesCS5A02G328900	TraesCS4D02G357600
TraesCS6D02G329200	TraesCS4B02G120900	TraesCS4D02G303400	TraesCS4D02G310500
TraesCS6D02G327600	TraesCS4A02G420300	TraesCS4D02G360100	TraesCS4B02G388200
TraesCS7A02G175400	TraesCS4B02G305200	TraesCS4D02G241200	TraesCS5A02G018000
TraesCS6D02G330300	TraesCS4B02G063600	TraesCS4D02G063300	TraesCS4D02G010800
TraesCS6D02G280900	TraesCS4A02G420400	TraesCS4B02G382200	TraesCS4D02G104000
TraesCS6B02G422100	TraesCS4B02G095700	TraesCS4D02G113900	TraesCS4D02G218900
TraesCS6B02G380700	TraesCS4B02G043300	TraesCS5A02G175900	TraesCS4B02G399500
TraesCS6D02G354800	TraesCS4A02G289000	TraesCS4D02G321000	TraesCS4D02G117800
TraesCS6D02G149300	TraesCS4A02G270800	TraesCS4B02G386800	TraesCS4D02G310400
TraesCS6D02G001500	TraesCS4A02G364100	TraesCS4D02G011000	TraesCS4D02G302800
TraesCS7A02G157500	TraesCS4B02G368300	TraesCS5A02G227000	TraesCS4D02G092300
TraesCS6D02G098000	TraesCS4A02G317200	TraesCS5A02G185800	TraesCS4D02G029900
TraesCS7A02G112900	TraesCS4A02G333300	TraesCS5A02G093000	TraesCS5A02G281900
TraesCS6D02G296500	TraesCS4A02G412900	TraesCS4D02G040800	TraesCS4D02G303200
TraesCS7A02G063000	TraesCS4B02G369500	TraesCS4B02G381700	TraesCS4D02G288500
TraesCS6B02G422000	TraesCS4B02G032300	TraesCS4D02G077200	TraesCS5A02G185400
TraesCS7A02G133400	TraesCS4B02G367800	TraesCS5A02G240200	TraesCS4D02G359900
TraesCS7A02G198800	TraesCS4B02G368500	TraesCS4B02G305000	TraesCS4D02G237400
TraesCS6D02G367800	TraesCS4B02G369700	TraesCS4B02G196700	TraesCS4D02G187000
TraesCS6D02G273600	TraesCS4B02G217300	TraesCS4A02G404800	TraesCS5A02G279500
TraesCS6B02G473800	TraesCS4B02G367600	TraesCS4B02G288900	TraesCS4D02G268900
TraesCS7A02G144800	TraesCS4A02G277000	TraesCS4A02G317000	TraesCS4D02G287900
TraesCS6D02G294400	TraesCS4A02G378100	TraesCS4B02G368400	TraesCS4D02G062500
TraesCS6D02G099100	TraesCS4B02G367400	TraesCS4A02G405500	TraesCS4D02G358200
TraesCS6D02G393000	TraesCS4B02G291800	TraesCS4B02G375700	TraesCS4D02G319900
TraesCS6B02G396300	TraesCS4B02G185700	TraesCS4B02G143500	TraesCS5A02G288300
TraesCS6D02G327500	TraesCS4B02G313400	TraesCS4B02G313300	TraesCS5A02G148500
TraesCS6B02G377700	TraesCS4B02G369300	TraesCS4A02G295800	TraesCS4D02G077100
TraesCS6B02G188300	TraesCS4B02G036700	TraesCS4B02G018000	TraesCS4D02G004600
TraesCS6A02G284500	TraesCS4A02G440900	TraesCS4A02G251300	TraesCS4D02G298300
TraesCS6A02G162900	TraesCS4B02G313055	TraesCS4B02G370600	TraesCS4D02G332300
TraesCS6B02G240000	TraesCS4B02G368800	TraesCS4B02G304600	TraesCS4D02G303300
TraesCS6A02G382100	TraesCS4B02G367900	TraesCS4B02G368700	TraesCS5A02G077300
TraesCS6B02G371700	TraesCS4A02G369100	TraesCS4B02G120200	TraesCS5A02G243400
TraesCS6B02G326500	TraesCS4B02G063800	TraesCS4B02G119500	TraesCS5A02G248500
TraesCS6A02G345000	TraesCS4B02G269600	TraesCS4A02G279300	TraesCS4D02G103900
TraesCS6B02G313400	TraesCS4A02G301200	TraesCS4B02G368600	TraesCS4D02G077300
TraesCS6A02G371000	TraesCS4A02G405600	TraesCS4B02G324000	TraesCS4D02G349300
TraesCS6A02G346300	TraesCS4B02G288800	TraesCS4B02G078500	TraesCS5A02G328900
TraesCS6B02G322900	TraesCS4B02G019100	TraesCS4A02G420300	TraesCS4D02G126700
TraesCS6A02G345100	TraesCS5D02G378600	TraesCS4B02G305200	TraesCS4D02G303400
TraesCS6A02G110400	TraesCS5D02G515300	TraesCS4B02G063600	TraesCS4D02G360100
TraesCS6A02G239400	TraesCS5D02G427200	TraesCS4A02G441200	TraesCS4D02G241200
TraesCS6B02G326300	TraesCS5D02G441100	TraesCS4A02G420400	TraesCS4B02G382200
TraesCS6A02G216000	TraesCS5D02G250000	TraesCS4B02G095700	TraesCS5A02G058900
TraesCS6A02G403200	TraesCS5B02G543900	TraesCS4B02G043300	TraesCS4D02G023200
TraesCS6B02G345500	TraesCS5D02G094300	TraesCS4A02G289000	TraesCS4D02G031900
TraesCS6B02G028400	TraesCS5D02G441000	TraesCS4B02G282200	TraesCS4D02G113900
TraesCS6B02G330700	TraesCS5D02G427500	TraesCS4A02G270800	TraesCS5A02G175900
TraesCS6A02G315100	TraesCS6A02G008600	TraesCS4A02G279500	TraesCS4D02G321000
TraesCS6A02G284700	TraesCS5D02G382900	TraesCS4A02G364100	TraesCS4B02G386800
TraesCS6B02G102900	TraesCS5D02G427000	TraesCS4B02G368300	TraesCS4D02G011000
TraesCS6A02G292500	TraesCS5D02G179300	TraesCS4A02G317200	TraesCS5A02G227000
TraesCS6A02G076800	TraesCS5D02G286100	TraesCS4A02G333300	TraesCS5A02G185800
TraesCS6A02G382200	TraesCS5D02G441200	TraesCS4A02G412900	TraesCS5A02G093000
TraesCS6B02G102300	TraesCS5D02G179200	TraesCS4B02G107100	TraesCS4D02G040800
TraesCS6A02G171000	TraesCS5D02G426900	TraesCS4B02G032300	TraesCS4B02G381700
TraesCS6B02G104300	TraesCS5D02G441300	TraesCS4B02G368500	TraesCS4D02G077200
TraesCS6B02G285100	TraesCS5D02G440800	TraesCS4B02G095600	TraesCS4B02G305000
TraesCS6B02G358900	TraesCS5D02G491800	TraesCS4B02G217300	TraesCS4B02G032200
TraesCS6A02G315800	TraesCS5D02G378700	TraesCS4A02G441100	TraesCS4B02G196700
TraesCSU02G056700	TraesCS5D02G428000	TraesCS4B02G367600	TraesCS4A02G404800
TraesCS7D02G529500	TraesCS5D02G427100	TraesCS4A02G277000	TraesCS4B02G288900
TraesCS7D02G108300	TraesCS5D02G234400	TraesCS4A02G378100	TraesCS4A02G317000
TraesCS7D02G440500	TraesCS6A02G014000	TraesCS4B02G369100	TraesCS4B02G368400
TraesCS7D02G441100	TraesCS5D02G504300	TraesCS4B02G107000	TraesCS4A02G405500
TraesCS7D02G058700	TraesCS5D02G441700	TraesCS4B02G367400	TraesCS4B02G314800
TraesCSU02G010400	TraesCS5D02G242300	TraesCS4B02G291800	TraesCS4B02G375700
TraesCSU02G015400	TraesCS5D02G423900	TraesCS4B02G185700	TraesCS4B02G143500
TraesCS7D02G551400	TraesCS5B02G543500	TraesCS4B02G313400	TraesCS4B02G313300
TraesCS7D02G400200	TraesCS5D02G089000	TraesCS4B02G369300	TraesCS4A02G405100
TraesCSU02G015300	TraesCS5D02G094900	TraesCS4B02G036700	TraesCS4A02G295800
TraesCSU02G061300	TraesCS5B02G504200	TraesCS4A02G280600	TraesCS4B02G018000
TraesCS7D02G546300	TraesCS5D02G428100	TraesCS4A02G440900	TraesCS4A02G251300
TraesCS7D02G529600	TraesCS5D02G489900	TraesCS4B02G313055	TraesCS4B02G370600
TraesCSU02G025800	TraesCS5D02G150800	TraesCS4B02G368800	TraesCS4B02G304600
TraesCS7D02G201400	TraesCS5B02G552800	TraesCS4B02G367900	TraesCS4B02G368700
TraesCSU02G030900	TraesCS5B02G560800	TraesCS4A02G405300	TraesCS4B02G120200
TraesCS7D02G400300	TraesCS5D02G427800	TraesCS4A02G453405	TraesCS4B02G119500
TraesCSU02G015500	TraesCS5B02G504100	TraesCS4B02G236000	TraesCS4A02G279300
TraesCS7D02G426600	TraesCS5D02G427300	TraesCS4A02G369100	TraesCS4B02G368600
TraesCS7D02G032100	TraesCS5D02G395800	TraesCS4A02G445300	TraesCS4B02G324000
TraesCS7D02G201300	TraesCS5D02G289200	TraesCS4B02G269600	TraesCS4B02G078500
TraesCS7D02G469500	TraesCS5D02G238900	TraesCS4A02G301200	TraesCS4B02G120900
TraesCS7B02G483400	TraesCS5D02G427400	TraesCS4A02G405600	TraesCS4A02G420300
TraesCS7D02G469600	TraesCS5D02G094400	TraesCS4B02G294100	TraesCS4B02G305200
TraesCS7D02G161200	TraesCS5D02G255500	TraesCS4B02G288800	TraesCS4B02G369000
TraesCS7B02G497200	TraesCS5D02G441600	TraesCS5D02G378600	TraesCS4B02G063600
TraesCSU02G032900	TraesCS5B02G552900	TraesCS5D02G515300	TraesCS4A02G441200
TraesCS7B02G444100	TraesCS5D02G249900	TraesCS5D02G427200	TraesCS4A02G420400
TraesCS7D02G110800	TraesCS5D02G468600	TraesCS5D02G441100	TraesCS4B02G095700
TraesCS7D02G304000	TraesCS5A02G556100	TraesCS5D02G250000	TraesCS4B02G043300
TraesCS7D02G446400	TraesCS5A02G369100	TraesCS5B02G543900	TraesCS4A02G289000
TraesCS7D02G410400	TraesCS5B02G181500	TraesCS5D02G190900	TraesCS4B02G282200
TraesCS7B02G492800	TraesCS5A02G386000	TraesCS5D02G094300	TraesCS4A02G270800
TraesCS7D02G333300	TraesCS5B02G436600	TraesCS5D02G259000	TraesCS4A02G279500
TraesCSU02G003800	TraesCS5A02G535400	TraesCS5D02G366000	TraesCS4A02G405400
TraesCSU02G032800	TraesCS5B02G391000	TraesCS5D02G441000	TraesCS4A02G317200
TraesCS7D02G469400	TraesCS5A02G419700	TraesCS5D02G427500	TraesCS4A02G412900
TraesCS7D02G332800	TraesCS5B02G442700	TraesCS6A02G008600	TraesCS4A02G333300
TraesCS7D02G550800	TraesCS5A02G390800	TraesCS5D02G382900	TraesCS4B02G116300
TraesCS7D02G410700	TraesCS5A02G433400	TraesCS5D02G427000	TraesCS4B02G107100
TraesCS7D02G429200	TraesCS5A02G412800	TraesCS5D02G179300	TraesCS4B02G032300
TraesCS7D02G545400	TraesCS5A02G535100	TraesCS5D02G286100	TraesCS4B02G032900
TraesCS7A02G482400	TraesCS5A02G440000	TraesCS5D02G441200	TraesCS4B02G368500
TraesCS7B02G081800	TraesCS5B02G241300	TraesCS5D02G179200	TraesCS4B02G305100
TraesCS7B02G338500	TraesCS5A02G418800	TraesCS5D02G426900	TraesCS4B02G369700
TraesCS7A02G567900	TraesCS5A02G495400	TraesCS5D02G441300	TraesCS4B02G095600
TraesCS7B02G105300	TraesCS5B02G362200	TraesCS5D02G440800	TraesCS4B02G217300
TraesCS7B02G338400	TraesCS5B02G278300	TraesCS5D02G334800	TraesCS4B02G367600
TraesCS7B02G358400	TraesCS5A02G457700	TraesCS5D02G378700	TraesCS4A02G277000
TraesCS7B02G390200	TraesCS5B02G421800	TraesCS5D02G428000	TraesCS4A02G378100
TraesCS7B02G010600	TraesCS5B02G278400	TraesCS5D02G286500	TraesCS4B02G369100
TraesCS7A02G457900	TraesCS5B02G443000	TraesCS5D02G427100	TraesCS4B02G107000
TraesCS7A02G391900	TraesCS5B02G443300	TraesCS5D02G234400	TraesCS4B02G367400
TraesCS7A02G558500	TraesCS5A02G419600	TraesCS6A02G014000	TraesCS4B02G291800
TraesCS7A02G544500	TraesCS5A02G369300	TraesCS5B02G489500	TraesCS4B02G185700
TraesCS7A02G567800	TraesCS5B02G297900	TraesCS5D02G441700	TraesCS4B02G313400
TraesCS7B02G385300	TraesCS5B02G421100	TraesCS5D02G242300	TraesCS4B02G369300
TraesCS7B02G385000	TraesCS5A02G419900	TraesCS5B02G466800	TraesCS4B02G036700
TraesCS7B02G385600	TraesCS5A02G432800	TraesCS5B02G543500	TraesCS4A02G280600
TraesCS7B02G105000	TraesCS5B02G227500	TraesCS5D02G089000	TraesCS4A02G440900
TraesCS7A02G452100	TraesCS5B02G241200	TraesCS5D02G094900	TraesCS4B02G313055
TraesCS7A02G417700	TraesCS5A02G373400	TraesCS5B02G504200	TraesCS4B02G368800
TraesCS7B02G237300	TraesCS5B02G225600	TraesCS5D02G428100	TraesCS4B02G367900
TraesCS7B02G367100	TraesCS5A02G419000	TraesCS5D02G105300	TraesCS4A02G405300
TraesCS7A02G345900	TraesCS5B02G421300	TraesCS5D02G489900	TraesCS4A02G453405
TraesCS7A02G565100	TraesCS5B02G435600	TraesCS5D02G145300	TraesCS4B02G236000
TraesCS7B02G317800	TraesCS5A02G535700	TraesCS5B02G550300	TraesCS4A02G369100
TraesCS7B02G384600	TraesCS5B02G246200	TraesCS5D02G150800	TraesCS4B02G304900
TraesCS7A02G482900	TraesCS5B02G081800	TraesCS5B02G552800	TraesCS4A02G445300
TraesCS7B02G384800	TraesCS5A02G357200	TraesCS5D02G427800	TraesCS4B02G269600
TraesCS7B02G012800	TraesCS5B02G080000	TraesCS5B02G504100	TraesCS4A02G301200
TraesCS7B02G385200	TraesCS5B02G329000	TraesCS5D02G427300	TraesCS4A02G405600
TraesCS7B02G317600	TraesCS5A02G537200	TraesCS5D02G567600	TraesCS4B02G288800
TraesCS7B02G335600	TraesCS5A02G419400	TraesCS5D02G289200	TraesCS4B02G019100
TraesCS7A02G346300	TraesCS5B02G421600	TraesCS5D02G238900	TraesCS5D02G378600
TraesCS7B02G385400	TraesCS5A02G432900	TraesCS5D02G427400	TraesCS5D02G515300
TraesCS7B02G105200	TraesCS5B02G332600	TraesCS5D02G094400	TraesCS5D02G427200
TraesCS7A02G273500	TraesCS5A02G433100	TraesCS5D02G255500	TraesCS5D02G441100
TraesCS7A02G308800	TraesCS5B02G435100	TraesCS5D02G441600	TraesCS5D02G460600
TraesCS7A02G299000	TraesCS5A02G418700	TraesCS5B02G552900	TraesCS5D02G250000
TraesCS7B02G384100	TraesCS5A02G412700	TraesCS5D02G249900	TraesCS5B02G543900
TraesCS7B02G385500	TraesCS5B02G371600	TraesCS5D02G468600	TraesCS5D02G190900
TraesCS7A02G345800	TraesCS5B02G088500	TraesCS5A02G556100	TraesCS5D02G094300
TraesCS7B02G306700	TraesCS5B02G443200	TraesCS5A02G369100	TraesCS5B02G562900
TraesCS7A02G567700	TraesCS5A02G335600	TraesCS5B02G130300	TraesCS5D02G259000
TraesCS7B02G105100	TraesCS5A02G495600	TraesCS5B02G436600	TraesCS5D02G366000
TraesCS7B02G034000	TraesCS5A02G433500	TraesCS5A02G535400	TraesCS5D02G441000
TraesCS7B02G259700	TraesCS5B02G015700	TraesCS5B02G088300	TraesCS5D02G510600
TraesCS7A02G436600	TraesCS5B02G421500	TraesCS5A02G419700	TraesCS5D02G427500
TraesCS7A02G417500	TraesCS5B02G088200	TraesCS5A02G433400	TraesCS6A02G008600
TraesCS7A02G526800	TraesCS5B02G442600	TraesCS5B02G195600	TraesCS5D02G382900
TraesCS7A02G405700	TraesCS5A02G356900	TraesCS5A02G535100	TraesCS5D02G427000
TraesCS7B02G104900	TraesCS5B02G088100	TraesCS5B02G241300	TraesCS5D02G179300
TraesCS7B02G347700	TraesCS6D02G011900	TraesCS5A02G418800	TraesCS5D02G286100
TraesCS7B02G207400	TraesCS6D02G388500	TraesCS5A02G495400	TraesCS5D02G441200
TraesCS7B02G046100	TraesCS6D02G404600	TraesCS5B02G278300	TraesCS5D02G179200
TraesCS7A02G556100	TraesCS6B02G462800	TraesCS5A02G457700	TraesCS5D02G426900
TraesCS7B02G109200	TraesCS6B02G379800	TraesCS5B02G421800	TraesCS5D02G441300
TraesCS7A02G307100	TraesCS7A02G198900	TraesCS5B02G278400	TraesCS5D02G440800
TraesCS7B02G114700	TraesCS6D02G367000	TraesCS5B02G443000	TraesCS5D02G537300
TraesCS7A02G523600	TraesCS6D02G160700	TraesCS5A02G419600	TraesCS5D02G491800
TraesCSU02G144600	TraesCS6D02G330000	TraesCS5A02G476600	TraesCS5D02G334800
TraesCSU02G221100	TraesCS6D02G224500	TraesCS5A02G369300	TraesCS5D02G378700
TraesCSU02G095300	TraesCS7A02G113100	TraesCS5B02G297900	TraesCS5D02G428000
TraesCSU02G144200	TraesCS6B02G408000	TraesCS5A02G535600	TraesCS5D02G286500
TraesCSU02G200800	TraesCS6D02G307500	TraesCS5A02G456400	TraesCS5D02G427100
TraesCSU02G125800	TraesCS6D02G010400	TraesCS5B02G421100	TraesCS5D02G502600
TraesCSU02G161500	TraesCS6D02G307300	TraesCS5B02G314200	TraesCS5D02G234400
TraesCSU02G253700	TraesCS6D02G321000	TraesCS5B02G443800	TraesCS6A02G014000
TraesCSU02G202800	TraesCS7A02G054300	TraesCS5B02G183900	TraesCS5D02G504300
TraesCSU02G144800	TraesCS7A02G054400	TraesCS5A02G419900	TraesCS5B02G489500
TraesCSU02G210100	TraesCS6D02G397800	TraesCS5A02G432800	TraesCS5D02G242300
TraesCSU02G261600	TraesCS6B02G420700	TraesCS5B02G435800	TraesCS5D02G423900
TraesCSU02G152700	TraesCS6D02G243300	TraesCS5B02G227500	TraesCS5B02G466800
TraesCSU02G146600	TraesCS7A02G207800	TraesCS5B02G241200	TraesCS5B02G543500
TraesCSU02G147200	TraesCS7A02G053500	TraesCS5A02G373400	TraesCS5D02G056800
TraesCSU02G076300	TraesCS6D02G017300	TraesCS5B02G225600	TraesCS5D02G089000
TraesCSU02G076600	TraesCS6D02G348300	TraesCS5A02G419000	TraesCS5D02G094900
TraesCS1A02G256500	TraesCS7A02G136100	TraesCS5B02G421300	TraesCS5B02G504200
TraesCS1A02G305300	TraesCS6D02G329200	TraesCS5B02G435600	TraesCS5D02G428100
TraesCS1A02G162700	TraesCS6D02G265100	TraesCS5A02G535700	TraesCS5D02G105300
TraesCS1A02G050600	TraesCS6D02G327600	TraesCS5B02G246200	TraesCS5D02G489900
TraesCS1A02G355700	TraesCS6D02G280900	TraesCS5B02G081800	TraesCS5D02G145300
TraesCS1A02G082700	TraesCS6B02G422100	TraesCS5A02G357200	TraesCS5B02G550300
TraesCS1A02G402600	TraesCS6D02G017200	TraesCS5B02G287700	TraesCS5D02G150800
TraesCS1A02G014800	TraesCS6B02G380700	TraesCS5B02G080000	TraesCS5B02G552800
TraesCS1A02G398200	TraesCS6D02G354800	TraesCS5B02G329000	TraesCS5D02G190400
TraesCS1B02G013800	TraesCS7A02G062900	TraesCS5A02G537200	TraesCS5D02G538900
TraesCS1B02G026700	TraesCS7A02G159300	TraesCS5A02G419400	TraesCS5D02G427800
TraesCS1A02G325200	TraesCS6D02G149300	TraesCS5B02G421600	TraesCS5B02G504100
TraesCS1A02G268200	TraesCS6D02G001500	TraesCS5A02G432900	TraesCS5D02G054300
TraesCS1A02G393900	TraesCS6D02G098000	TraesCS5B02G332600	TraesCS5D02G427300
TraesCS1B02G025400	TraesCS7A02G112900	TraesCS5A02G551900	TraesCS5B02G563000
TraesCS1A02G029000	TraesCS6B02G422000	TraesCS5B02G432500	TraesCS5D02G567600
TraesCS1B02G027800	TraesCS7A02G133400	TraesCS5B02G359400	TraesCS5D02G289200
TraesCS1A02G022000	TraesCS7A02G176800	TraesCS5A02G433100	TraesCS5D02G427400
TraesCS1A02G348000	TraesCS7A02G198800	TraesCS5B02G435100	TraesCS5D02G094400
TraesCS1A02G210000	TraesCS6D02G367800	TraesCS5A02G418700	TraesCS5D02G255500
TraesCS1A02G209800	TraesCS6D02G273600	TraesCS5A02G412700	TraesCS5D02G441600
TraesCS1A02G265900	TraesCS6B02G473800	TraesCS5B02G371600	TraesCS5B02G552900
TraesCS1A02G256400	TraesCS7A02G144800	TraesCS5B02G088500	TraesCS5B02G459000
TraesCS1A02G206500	TraesCS6D02G294400	TraesCS5B02G443200	TraesCS5D02G538800
TraesCS1A02G332500	TraesCS6D02G398200	TraesCS5A02G335600	TraesCS5D02G249900
TraesCS1A02G013500	TraesCS6D02G099100	TraesCS5B02G397000	TraesCS5D02G468600
TraesCS1B02G013700	TraesCS6D02G393000	TraesCS5A02G495600	TraesCS5A02G556100
TraesCS1A02G307600	TraesCS6D02G081000	TraesCS5B02G015700	TraesCS5B02G212400
TraesCS1A02G356000	TraesCS6B02G396300	TraesCS5B02G421500	TraesCS5A02G369100
TraesCS1A02G364500	TraesCS6D02G327500	TraesCS5B02G088200	TraesCS5B02G130300
TraesCS1A02G010000	TraesCS6B02G377700	TraesCS5A02G356900	TraesCS5B02G436600
TraesCS1A02G367700	TraesCS6B02G188300	TraesCS5B02G088100	TraesCS5A02G535400
TraesCS1A02G226200	TraesCS6A02G296500	TraesCS6D02G011900	TraesCS5B02G371500
TraesCS1B02G074300	TraesCS6B02G105400	TraesCS6D02G388500	TraesCS5B02G088300
TraesCS1A02G263500	TraesCS6A02G162900	TraesCS6D02G404600	TraesCS5B02G391000
TraesCS1B02G034800	TraesCS6B02G192900	TraesCS6B02G462800	TraesCS5A02G419700
TraesCS1A02G265600	TraesCS6B02G240000	TraesCS6B02G379800	TraesCS5A02G390800
TraesCS1A02G020900	TraesCS6B02G346200	TraesCS6D02G367700	TraesCS5A02G433400
TraesCS1A02G393000	TraesCS6A02G382100	TraesCS7A02G198900	TraesCS5B02G195600
TraesCS1B02G118500	TraesCS6B02G343500	TraesCS6D02G367000	TraesCS5A02G412800
TraesCS1B02G025900	TraesCS6B02G371700	TraesCS6D02G087300	TraesCS5A02G450700
TraesCS1A02G326800	TraesCS6B02G326500	TraesCS6D02G330000	TraesCS5A02G535100
	TraesCS6A02G345000	TraesCS6D02G224500	TraesCS5B02G427700
	TraesCS6B02G283100	TraesCS7A02G113100	TraesCS5B02G241300
	TraesCS6A02G362700	TraesCS6B02G408000	TraesCS5A02G418800
	TraesCS6B02G313400	TraesCS7A02G148400	TraesCS5A02G495400
	TraesCS6A02G371000	TraesCS6D02G010400	TraesCS5B02G278300
	TraesCS6A02G346300	TraesCS6D02G307300	TraesCS5A02G457700
	TraesCS6A02G409300	TraesCS6D02G321000	TraesCS5B02G421800
	TraesCS6B02G322900	TraesCS7A02G054300	TraesCS5B02G278400
	TraesCS6A02G413500	TraesCS7A02G054400	TraesCS5B02G443000
	TraesCS6B02G326100	TraesCS6D02G397800	TraesCS5B02G443300
	TraesCS6A02G345100	TraesCS6D02G277600	TraesCS5A02G419600
	TraesCS6A02G110400	TraesCS6B02G420700	TraesCS5A02G369300
	TraesCS6A02G173200	TraesCS6D02G243300	TraesCS5B02G442900
	TraesCS6B02G282000	TraesCS6B02G420800	TraesCS5A02G543600
	TraesCS6B02G060800	TraesCS7A02G207800	TraesCS5B02G297900
	TraesCS6A02G239400	TraesCS7A02G081100	TraesCS5A02G535600
	TraesCS6A02G296700	TraesCS6B02G399600	TraesCS5A02G456400
	TraesCS6A02G174400	TraesCS6D02G017300	TraesCS5B02G421100
	TraesCS6A02G242500	TraesCS7A02G136100	TraesCS5B02G314200
	TraesCS6B02G326300	TraesCS7A02G143100	TraesCS5B02G443800
	TraesCS6A02G216000	TraesCS6D02G329200	TraesCS5B02G183900
	TraesCS6B02G345500	TraesCS6D02G265100	TraesCS5A02G419900
	TraesCS6B02G028400	TraesCS7A02G222700	TraesCS5A02G432800
	TraesCS6B02G330700	TraesCS6D02G327600	TraesCS5B02G443400
	TraesCS6A02G315100	TraesCS6D02G330300	TraesCS5B02G435800
	TraesCS6A02G284700	TraesCS6D02G280900	TraesCS5B02G241200
	TraesCS6B02G014200	TraesCS6D02G295000	TraesCS5A02G373400
	TraesCS6A02G327900	TraesCS6B02G422100	TraesCS5B02G443100
	TraesCS6A02G292500	TraesCS6D02G264900	TraesCS5B02G225600
	TraesCS6A02G296300	TraesCS6D02G017200	TraesCS5A02G419000
	TraesCS6A02G382200	TraesCS6D02G354800	TraesCS5B02G421300
	TraesCS6B02G102300	TraesCS7A02G159300	TraesCS5B02G099100
	TraesCS6A02G171000	TraesCS7A02G041600	TraesCS5B02G435600
	TraesCS6B02G138700	TraesCS6D02G149300	TraesCS5A02G535700
	TraesCS6B02G285100	TraesCS6D02G098000	TraesCS5B02G246200
	TraesCS6B02G377800	TraesCS7A02G112900	TraesCS5A02G439900
	TraesCS6B02G358900	TraesCS6D02G296500	TraesCS5B02G081800
	TraesCS6A02G315800	TraesCS6D02G055200	TraesCS5A02G357200
	TraesCS7B02G486000	TraesCS6B02G422000	TraesCS5B02G287700
	TraesCSU02G056700	TraesCS7A02G176800	TraesCS5B02G080000
	TraesCS7D02G529500	TraesCS7A02G198800	TraesCS5B02G329000
	TraesCS7D02G108300	TraesCS6D02G367800	TraesCS5A02G537200
	TraesCS7D02G428900	TraesCS6D02G273600	TraesCS5A02G419400
	TraesCS7D02G440500	TraesCS7A02G124800	TraesCS5B02G421600
	TraesCS7D02G441100	TraesCS7A02G063100	TraesCS5A02G432900
	TraesCS7D02G108500	TraesCS6D02G294400	TraesCS5B02G443500
	TraesCSU02G057800	TraesCS6D02G398200	TraesCS5A02G551900
	TraesCS7D02G058700	TraesCS6D02G099100	TraesCS5A02G369200
	TraesCSU02G010400	TraesCS6D02G393000	TraesCS5B02G359400
	TraesCS7D02G437300	TraesCS6D02G115600	TraesCS5A02G433100
	TraesCSU02G015400	TraesCS6B02G396300	TraesCS5B02G435100
	TraesCSU02G015300	TraesCS6D02G327500	TraesCS5A02G418700
	TraesCSU02G061300	TraesCS6B02G377700	TraesCS5B02G371600
	TraesCS7D02G099600	TraesCS6B02G188300	TraesCS5B02G088500
	TraesCS7D02G546300	TraesCS6A02G297800	TraesCS5B02G443200
	TraesCS7D02G529600	TraesCS6B02G105400	TraesCS5A02G335600
	TraesCS7D02G201400	TraesCS6A02G284500	TraesCS5B02G397000
	TraesCS7D02G133000	TraesCS6A02G162900	TraesCS5A02G433500
	TraesCSU02G027700	TraesCS6B02G192900	TraesCS5B02G015700
	TraesCS7D02G304900	TraesCS6B02G369200	TraesCS5B02G421500
	TraesCSU02G015500	TraesCS6B02G346200	TraesCS5A02G356900
	TraesCS7D02G426600	TraesCS6A02G382100	TraesCS5B02G088100
	TraesCS7D02G201300	TraesCS6B02G371700	TraesCS6D02G011900
	TraesCS7D02G469500	TraesCS6B02G326500	TraesCS6D02G388500
	TraesCS7B02G483400	TraesCS6A02G345000	TraesCS6D02G404600
	TraesCS7D02G469600	TraesCS6B02G283100	TraesCS6B02G462800
	TraesCS7D02G161200	TraesCS6A02G382900	TraesCS6B02G379800
	TraesCS7D02G399600	TraesCS6B02G313400	TraesCS6D02G367700
	TraesCS7B02G497200	TraesCS6A02G371000	TraesCS7A02G198900
	TraesCS7D02G387500	TraesCS6A02G346300	TraesCS6D02G367000
	TraesCS7D02G178100	TraesCS6B02G327300	TraesCS6D02G087300
	TraesCS7B02G444100	TraesCS6B02G322900	TraesCS6D02G330000
	TraesCS7D02G110800	TraesCS6A02G413500	TraesCS6D02G224500
	TraesCS7D02G304000	TraesCS6B02G326100	TraesCS7A02G113100
	TraesCS7D02G446400	TraesCS6B02G361000	TraesCS6D02G162300
	TraesCS7D02G410400	TraesCS6B02G064200	TraesCS6B02G408000
	TraesCS7B02G492800	TraesCS6A02G345100	TraesCS7A02G179300
	TraesCS7D02G333300	TraesCS6A02G110400	TraesCS7A02G148400
	TraesCSU02G023900	TraesCS6A02G383000	TraesCS6D02G307500
	TraesCSU02G003800	TraesCS6A02G338500	TraesCS6D02G010400
	TraesCS7D02G469400	TraesCS6B02G282000	TraesCS6D02G307300
	TraesCS7D02G132700	TraesCS6B02G313200	TraesCS6D02G321000
	TraesCS7D02G453500	TraesCS6A02G125100	TraesCS7A02G054400
	TraesCS7D02G332800	TraesCS6A02G174400	TraesCS6D02G397800
	TraesCS7D02G550800	TraesCS6A02G347100	TraesCS6D02G277600
	TraesCS7D02G480900	TraesCS6A02G242500	TraesCS6B02G420700
	TraesCS7D02G410700	TraesCS6B02G326300	TraesCS6D02G243300
	TraesCS7D02G403300	TraesCS6A02G216000	TraesCS6B02G420800
	TraesCS7D02G429200	TraesCS6B02G311700	TraesCS7A02G207800
	TraesCSU02G069900	TraesCS6B02G345500	TraesCS7A02G081100
	TraesCS7D02G262600	TraesCS6B02G028400	TraesCS6B02G399600
	TraesCS7D02G074700	TraesCS6A02G096200	TraesCS7A02G053500
	TraesCS7D02G545400	TraesCS6B02G330700	TraesCS6D02G017300
	TraesCS7D02G515300	TraesCS6A02G315100	TraesCS7A02G136100
	TraesCS7A02G482400	TraesCS6A02G284700	TraesCS6D02G329200
	TraesCS7B02G081800	TraesCS6B02G014200	TraesCS6D02G265100
	TraesCS7B02G338500	TraesCS6B02G102900	TraesCS7A02G222700
	TraesCS7B02G384900	TraesCS6A02G327900	TraesCS6D02G010500
	TraesCS7A02G567900	TraesCS6B02G359100	TraesCS6D02G327600
	TraesCS7B02G105300	TraesCS6A02G292500	TraesCS6D02G280900
	TraesCS7B02G338400	TraesCS6A02G047700	TraesCS6D02G295000
	TraesCS7B02G358400	TraesCS6A02G296300	TraesCS6B02G422100
	TraesCS7B02G289600	TraesCS6A02G076800	TraesCS6D02G264900
	TraesCS7B02G010600	TraesCS6A02G382200	TraesCS6D02G017200
	TraesCS7A02G457900	TraesCS6B02G153200	TraesCS6D02G354800
	TraesCS7A02G391900	TraesCS6B02G102300	TraesCS7A02G159300
	TraesCS7A02G567800	TraesCS6A02G171000	TraesCS7A02G041600
	TraesCS7B02G385300	TraesCS6B02G138700	TraesCS6D02G149300
	TraesCS7A02G482600	TraesCS6B02G104300	TraesCS6D02G001500
	TraesCS7B02G385000	TraesCS6B02G377800	TraesCS6D02G098000
	TraesCS7A02G359700	TraesCS6B02G358900	TraesCS7A02G157500
	TraesCS7B02G385600	TraesCS6A02G315800	TraesCS7A02G112900
	TraesCS7B02G105000	TraesCS7B02G486000	TraesCS7A02G063000
	TraesCS7B02G335100	TraesCSU02G056700	TraesCS6D02G055200
	TraesCS7A02G452100	TraesCS7D02G529500	TraesCS6B02G422000
	TraesCS7A02G406700	TraesCS7D02G402700	TraesCS7A02G176800
	TraesCS7B02G294000	TraesCS7D02G108300	TraesCS7A02G198800
	TraesCS7A02G417700	TraesCS7D02G428900	TraesCS6D02G367800
	TraesCS7B02G367100	TraesCS7D02G441100	TraesCS6D02G348100
	TraesCS7A02G345900	TraesCS7D02G108500	TraesCS6D02G273600
	TraesCS7A02G565100	TraesCS7D02G330200	TraesCS6D02G294400
	TraesCS7B02G353200	TraesCSU02G057800	TraesCS6D02G398200
	TraesCS7B02G347400	TraesCS7D02G058700	TraesCS6D02G099100
	TraesCS7B02G317800	TraesCSU02G010400	TraesCS6D02G393000
	TraesCS7B02G384600	TraesCS7D02G437300	TraesCS6D02G276900
	TraesCS7A02G482900	TraesCSU02G015400	TraesCS6B02G399200
	TraesCS7B02G309500	TraesCS7D02G400200	TraesCS6D02G115600
	TraesCS7B02G384800	TraesCS7D02G063000	TraesCS6D02G081000
	TraesCS7B02G012800	TraesCSU02G015300	TraesCS6B02G396300
	TraesCS7B02G385200	TraesCSU02G061300	TraesCS6D02G327500
	TraesCS7A02G261800	TraesCSU02G067400	TraesCS6B02G377700
	TraesCS7B02G317600	TraesCS7D02G099600	TraesCS6B02G188300
	TraesCS7B02G335600	TraesCS7D02G546300	TraesCS6A02G297800
	TraesCS7B02G385400	TraesCS7D02G529600	TraesCS6A02G296500
	TraesCS7B02G105200	TraesCS7D02G201400	TraesCS6B02G105400
	TraesCS7A02G273500	TraesCS7D02G400300	TraesCS6A02G284500
	TraesCS7B02G384100	TraesCS7D02G128000	TraesCS6A02G162900
	TraesCS7B02G351900	TraesCS7B02G484400	TraesCS6B02G192900
	TraesCS7B02G023600	TraesCSU02G023800	TraesCS6B02G240000
	TraesCS7B02G385500	TraesCS7D02G133000	TraesCS6B02G369200
	TraesCS7A02G368800	TraesCSU02G027700	TraesCS6B02G346200
	TraesCS7A02G567700	TraesCS7D02G304900	TraesCS6A02G382100
	TraesCS7B02G105100	TraesCSU02G015500	TraesCS6B02G343500
	TraesCS7B02G034000	TraesCS7D02G426600	TraesCS6B02G371700
	TraesCS7B02G100700	TraesCS7D02G210300	TraesCS6B02G326500
	TraesCS7A02G436600	TraesCS7D02G201300	TraesCS6A02G345000
	TraesCS7A02G417500	TraesCS7D02G469500	TraesCS6B02G283100
	TraesCS7A02G526800	TraesCS7D02G525500	TraesCS6A02G382900
	TraesCS7A02G405700	TraesCS7D02G469600	TraesCS6A02G309700
	TraesCS7B02G159500	TraesCS7B02G497200	TraesCS6B02G313400
	TraesCS7B02G404000	TraesCS7D02G178100	TraesCS6A02G371000
	TraesCS7B02G385100	TraesCS7D02G122300	TraesCS6A02G346300
	TraesCS7B02G104900	TraesCSU02G032900	TraesCS6B02G327300
	TraesCS7B02G347700	TraesCS7B02G444100	TraesCS6B02G322900
	TraesCS7A02G493400	TraesCS7D02G110800	TraesCS6A02G413500
	TraesCS7B02G207400	TraesCS7D02G304000	TraesCS6B02G326100
	TraesCS7B02G046100	TraesCS7D02G446400	TraesCS6B02G361000
	TraesCS7B02G109200	TraesCS7D02G410400	TraesCS6B02G199200
	TraesCS7A02G307100	TraesCS7B02G492800	TraesCS6B02G064200
	TraesCS7B02G114700	TraesCS7D02G333300	TraesCS6A02G345100
	TraesCS7A02G410100	TraesCSU02G023900	TraesCS6A02G110400
	TraesCS7A02G523600	TraesCSU02G003800	TraesCS6A02G383000
	TraesCS7B02G023500	TraesCS7D02G049600	TraesCS6B02G124600
	TraesCS7B02G034500	TraesCS7D02G469400	TraesCS6B02G282000
	TraesCSU02G114600	TraesCS7D02G132700	TraesCS6B02G313200
	TraesCSU02G261300	TraesCS7D02G453500	TraesCS6A02G239400
	TraesCSU02G221100	TraesCS7D02G332800	TraesCS6A02G125100
	TraesCSU02G095300	TraesCS7D02G160300	TraesCS6A02G296700
	TraesCSU02G251500	TraesCS7D02G550800	TraesCS6B02G002900
	TraesCSU02G242200	TraesCSU02G027900	TraesCS6B02G307100
	TraesCSU02G224500	TraesCS7D02G480900	TraesCS6A02G174400
	TraesCSU02G200800	TraesCS7D02G365400	TraesCS6A02G347100
	TraesCSU02G243400	TraesCS7D02G402600	TraesCS6A02G327800
	TraesCSU02G185500	TraesCS7B02G492700	TraesCS6A02G242500
	TraesCSU02G106100	TraesCS7D02G410700	TraesCS6B02G326300
	TraesCSU02G125800	TraesCS7D02G403300	TraesCS6A02G216000
	TraesCSU02G253700	TraesCS7D02G429200	TraesCS6B02G311700
	TraesCSU02G202800	TraesCSU02G069900	TraesCS6A02G408900
	TraesCSU02G197200	TraesCS7D02G333400	TraesCS6B02G345500
	TraesCSU02G210100	TraesCS7D02G262600	TraesCS6B02G028400
	TraesCSU02G261600	TraesCS7D02G074700	TraesCS6A02G096200
	TraesCSU02G147200	TraesCS7D02G545400	TraesCS6B02G330700
	TraesCSU02G076300	TraesCS7D02G515300	TraesCS6A02G315100
	TraesCS1A02G050600	TraesCS7A02G482400	TraesCS6A02G284700
	TraesCS1A02G355700	TraesCS7B02G081800	TraesCS6B02G014200
	TraesCS1A02G393100	TraesCS7B02G384900	TraesCS6A02G327900
	TraesCS1A02G082700	TraesCS7A02G567900	TraesCS6B02G359100
	TraesCS1A02G014800	TraesCS7B02G105300	TraesCS6A02G292500
	TraesCS1B02G043000	TraesCS7B02G338400	TraesCS6A02G047700
	TraesCS1A02G398200	TraesCS7B02G358400	TraesCS6A02G296300
	TraesCS1A02G008900	TraesCS7B02G010600	TraesCS6A02G076800
	TraesCS1B02G013800	TraesCS7A02G457900	TraesCS6A02G382200
	TraesCS1B02G026700	TraesCS7A02G544500	TraesCS6B02G153200
	TraesCS1A02G325200	TraesCS7A02G567800	TraesCS6A02G210900
	TraesCS1A02G268200	TraesCS7B02G385300	TraesCS6B02G102300
	TraesCS1A02G020000	TraesCS7A02G482600	TraesCS6A02G171000
	TraesCS1A02G393900	TraesCS7B02G385000	TraesCS6B02G138700
	TraesCS1B02G024200	TraesCS7B02G385600	TraesCS6B02G285100
	TraesCS1B02G026000	TraesCS7B02G105000	TraesCS6B02G377800
	TraesCS1A02G265800	TraesCS7A02G452100	TraesCS6B02G358900
	TraesCS1B02G025400	TraesCS7A02G406700	TraesCS6A02G315800
	TraesCS1A02G029000	TraesCS7A02G417700	TraesCS7B02G486000
	TraesCS1A02G173000	TraesCS7B02G367100	TraesCSU02G056700
	TraesCS1B02G027800	TraesCS7A02G345900	TraesCS7D02G529500
	TraesCS1A02G022000	TraesCS7A02G565100	TraesCS7D02G402700
	TraesCS1A02G393200	TraesCS7B02G353200	TraesCS7D02G108300
	TraesCS1A02G348000	TraesCS7B02G024000	TraesCS7D02G428900
	TraesCS1A02G210000	TraesCS7B02G347400	TraesCS7D02G441100
	TraesCS1A02G209800	TraesCS7B02G317800	TraesCS7D02G108500
	TraesCS1A02G265900	TraesCS7B02G384600	TraesCS7D02G330200
	TraesCS1A02G256400	TraesCS7A02G482900	TraesCSU02G057800
	TraesCS1A02G206500	TraesCS7B02G309500	TraesCS7D02G058700
	TraesCS1A02G332500	TraesCS7B02G384800	TraesCSU02G010400
	TraesCS1A02G013500	TraesCS7B02G385200	TraesCSU02G015400
	TraesCS1A02G008700	TraesCS7A02G261800	TraesCS7D02G063000
	TraesCS1B02G013700	TraesCS7A02G348500	TraesCSU02G015300
	TraesCS1A02G356000	TraesCS7B02G335600	TraesCSU02G021200
	TraesCS1A02G329700	TraesCS7B02G385400	TraesCSU02G061300
	TraesCS1A02G364500	TraesCS7B02G105200	TraesCS7D02G099600
	TraesCS1A02G010000	TraesCS7A02G273500	TraesCS7D02G435200
	TraesCS1A02G367700	TraesCS7B02G237400	TraesCS7D02G546300
	TraesCS1A02G043300	TraesCS7A02G308800	TraesCS7D02G529600
	TraesCS1A02G226200	TraesCS7B02G384100	TraesCSU02G025800
	TraesCS1B02G074300	TraesCS7B02G351900	TraesCSU02G030900
	TraesCS1A02G263500	TraesCS7B02G023600	TraesCS7D02G128000
	TraesCS1B02G034800	TraesCS7B02G385500	TraesCS7B02G484400
	TraesCS1A02G265600	TraesCS7B02G306700	TraesCSU02G023800
	TraesCS1A02G020900	TraesCS7A02G368800	TraesCS7D02G133000
	TraesCS1A02G393000	TraesCS7A02G567700	TraesCSU02G027700
	TraesCS1B02G118500	TraesCS7B02G105100	TraesCS7D02G304900
	TraesCS1B02G025900	TraesCS7B02G234900	TraesCSU02G015500
	TraesCS1A02G326800	TraesCS7B02G034000	TraesCS7D02G426600
		TraesCS7B02G024100	TraesCS7D02G210300
		TraesCS7B02G100700	TraesCS7D02G201300
		TraesCS7A02G436600	TraesCS7D02G469500
		TraesCS7A02G417500	TraesCS7D02G525500
		TraesCS7A02G526800	TraesCS7D02G469600
		TraesCS7A02G405700	TraesCS7B02G497200
		TraesCS7B02G159500	TraesCS7D02G387500
		TraesCS7B02G404000	TraesCS7D02G178100
		TraesCS7B02G385100	TraesCS7B02G444100
		TraesCS7B02G104900	TraesCS7D02G110800
		TraesCS7B02G063900	TraesCS7D02G304000
		TraesCS7B02G347800	TraesCS7D02G446400
		TraesCS7B02G347700	TraesCS7D02G410400
		TraesCS7A02G493400	TraesCS7B02G492800
		TraesCS7B02G207400	TraesCS7D02G327100
		TraesCS7B02G046100	TraesCS7D02G032000
		TraesCS7B02G109200	TraesCS7D02G108400
		TraesCS7A02G307100	TraesCS7D02G333300
		TraesCS7B02G114700	TraesCSU02G023900
		TraesCS7A02G410100	TraesCSU02G003800
		TraesCS7A02G523600	TraesCS7D02G049600
		TraesCS7B02G318500	TraesCS7D02G469400
		TraesCS7B02G023500	TraesCS7D02G132700
		TraesCS7B02G034500	TraesCS7D02G453500
		TraesCSU02G114600	TraesCS7D02G332800
		TraesCSU02G261300	TraesCS7D02G160300
		TraesCSU02G221100	TraesCSU02G027900
		TraesCSU02G095300	TraesCS7D02G480900
		TraesCSU02G179400	TraesCS7D02G365400
		TraesCSU02G251500	TraesCS7D02G402600
		TraesCSU02G200800	TraesCS7B02G492700
		TraesCSU02G243400	TraesCS7D02G410700
		TraesCSU02G144500	TraesCS7D02G403300
		TraesCSU02G106100	TraesCS7D02G429200
		TraesCSU02G125800	TraesCSU02G069900
		TraesCSU02G253700	TraesCSU02G024100
		TraesCSU02G202800	TraesCS7D02G262600
		TraesCSU02G197200	TraesCS7D02G074700
		TraesCSU02G210100	TraesCS7D02G545400
		TraesCSU02G261600	TraesCS7D02G515300
		TraesCSU02G152700	TraesCS7A02G482400
		TraesCSU02G147200	TraesCS7B02G044900
		TraesCSU02G076300	TraesCS7B02G081800
		TraesCS1A02G265500	TraesCS7A02G542600
		TraesCS1A02G355700	TraesCS7B02G384900
		TraesCS1B02G183300	TraesCS7A02G567900
		TraesCS1A02G393100	TraesCS7B02G105300
		TraesCS1B02G042900	TraesCS7B02G338400
		TraesCS1A02G014800	TraesCS7B02G358400
		TraesCS1B02G043000	TraesCS7B02G390200
		TraesCS1A02G008900	TraesCS7B02G010600
		TraesCS1B02G013800	TraesCS7A02G457900
		TraesCS1B02G026700	TraesCS7A02G330300
		TraesCS1A02G325200	TraesCS7A02G308100
		TraesCS1A02G268200	TraesCS7B02G231000
		TraesCS1A02G020000	TraesCS7A02G567800
		TraesCS1A02G393900	TraesCS7B02G385300
		TraesCS1B02G024200	TraesCS7A02G482600
		TraesCS1B02G026000	TraesCS7B02G385000
		TraesCS1B02G025400	TraesCS7A02G359700
		TraesCS1A02G029000	TraesCS7B02G385600
		TraesCS1A02G173000	TraesCS7B02G105000
		TraesCS1B02G027800	TraesCS7A02G452100
		TraesCS1A02G050900	TraesCS7B02G374800
		TraesCS1A02G231000	TraesCS7A02G417700
		TraesCS1B02G098000	TraesCS7B02G367100
		TraesCS1A02G022000	TraesCS7A02G345900
		TraesCS1A02G393200	TraesCS7A02G565100
		TraesCS1A02G348000	TraesCS7B02G129500
		TraesCS1A02G210000	TraesCS7B02G353200
		TraesCS1A02G209800	TraesCS7B02G024000
		TraesCS1A02G374300	TraesCS7B02G347400
		TraesCS1A02G256400	TraesCS7B02G317800
		TraesCS1A02G206500	TraesCS7B02G384600
		TraesCS1A02G332500	TraesCS7A02G482900
		TraesCS1A02G013500	TraesCS7B02G309500
		TraesCS1A02G008700	TraesCS7B02G384800
		TraesCS1B02G042800	TraesCS7B02G385200
		TraesCS1A02G009700	TraesCS7A02G261800
		TraesCS1B02G013700	TraesCS7B02G317600
		TraesCS1A02G020100	TraesCS7A02G348500
		TraesCS1A02G356000	TraesCS7B02G335600
		TraesCS1A02G329700	TraesCS7B02G385400
		TraesCS1A02G364500	TraesCS7B02G105200
		TraesCS1A02G115400	TraesCS7A02G273500
		TraesCS1A02G010000	TraesCS7B02G237400
		TraesCS1A02G277500	TraesCS7A02G308800
		TraesCS1A02G367700	TraesCS7B02G384100
		TraesCS1A02G043300	TraesCS7B02G351900
		TraesCS1A02G226200	TraesCS7B02G023600
		TraesCS1B02G074300	TraesCS7B02G385500
		TraesCS1A02G371000	TraesCS7A02G345800
		TraesCS1A02G265600	TraesCS7B02G306700
		TraesCS1A02G020900	TraesCS7A02G368800
		TraesCS1A02G393000	TraesCS7A02G567700
		TraesCS1B02G118500	TraesCS7B02G105100
		TraesCS1B02G025900	TraesCS7B02G234900
		TraesCS1A02G326800	TraesCS7B02G034000
			TraesCS7B02G024100
			TraesCS7A02G436600
			TraesCS7A02G417500
			TraesCS7A02G526800
			TraesCS7A02G405700
			TraesCS7B02G159500
			TraesCS7B02G404000
			TraesCS7B02G385100
			TraesCS7B02G104900
			TraesCS7B02G063900
			TraesCS7B02G347700
			TraesCS7A02G493400
			TraesCS7B02G207400
			TraesCS7B02G234800
			TraesCS7B02G046100
			TraesCS7A02G371800
			TraesCS7B02G109200
			TraesCS7A02G307100
			TraesCS7B02G114700
			TraesCS7A02G410100
			TraesCS7A02G523600
			TraesCS7B02G318500
			TraesCS7B02G023500
			TraesCS7B02G034500
			TraesCSU02G114600
			TraesCSU02G261300
			TraesCSU02G221100
			TraesCSU02G095300
			TraesCSU02G179400
			TraesCSU02G251500
			TraesCSU02G242200
			TraesCSU02G224500
			TraesCSU02G200800
			TraesCSU02G226400
			TraesCSU02G243400
			TraesCSU02G144500
			TraesCSU02G106100
			TraesCSU02G125800
			TraesCSU02G253700
			TraesCSU02G202800
			TraesCSU02G197200
			TraesCSU02G210100
			TraesCSU02G261600
			TraesCSU02G088200
			TraesCSU02G088400
			TraesCSU02G147200
			TraesCSU02G076300
			TraesCSU02G076600
			TraesCSU02G144300
			TraesCS1A02G162700
			TraesCS1A02G355700
			TraesCS1A02G393100
			TraesCS1A02G014800
			TraesCS1B02G043000
			TraesCS1A02G008900
			TraesCS1B02G013800
			TraesCS1B02G026700
			TraesCS1A02G325200
			TraesCS1A02G268200
			TraesCS1A02G020000
			TraesCS1A02G393900
			TraesCS1B02G024200
			TraesCS1B02G026000
			TraesCS1B02G017700
			TraesCS1B02G025400
			TraesCS1A02G029000
			TraesCS1A02G351300
			TraesCS1A02G173000
			TraesCS1B02G027800
			TraesCS1A02G050900
			TraesCS1B02G067300
			TraesCS1A02G231000
			TraesCS1B02G098000
			TraesCS1A02G022000
			TraesCS1A02G393200
			TraesCS1A02G348000
			TraesCS1A02G210000
			TraesCS1A02G209800
			TraesCS1A02G374300
			TraesCS1A02G256400
			TraesCS1A02G206500
			TraesCS1A02G332500
			TraesCS1A02G013500
			TraesCS1A02G189700
			TraesCS1A02G008700
			TraesCS1B02G042800
			TraesCS1B02G056300
			TraesCS1A02G009700
			TraesCS1B02G013700
			TraesCS1A02G020100
			TraesCS1A02G356000
			TraesCS1A02G329700
			TraesCS1A02G364500
			TraesCS1A02G115400
			TraesCS1A02G010000
			TraesCS1A02G367700
			TraesCS1A02G043300
			TraesCS1A02G226200
			TraesCS1B02G074300
			TraesCS1A02G371000
			TraesCS1A02G263500
			TraesCS1B02G067000
			TraesCS1A02G265600
			TraesCS1A02G020900
			TraesCS1A02G393000
			TraesCS1B02G118500
			TraesCS1B02G025900
			TraesCS1A02G326800
