# Supplementary material for: Small secreted peptides encoded on the wheat (Triticum aestivum L.) genome and their potential roles in stress responses
Source: Front Plant Sci. 2022 Sep 21;13:1000297. doi: 10.3389/fpls.2022.1000297 (PMC9532867; doi:10.3389/fpls.2022.1000297)
Supplement: Supplementary file 11 [file Table_7.xlsx]

## Sheet: Sheet1
Table_7_SuppInfo. Upregulated TaSSP family genes in different stress conditions. NA indicates not available. ds, drought stress; hs, heat stress; dhs, drought and heat stress; ss, salt stress.
ds	SSP Family	hs	SSP Family	dhs	SSP Family	ss	SSP Family	ds|hs	SSP Family	ds|dhs	SSP Family	ds|ss	SSP Family	hs|dhs	SSP Family	hs|ss	SSP Family	dhs|ss	SSP Family	ds|hs|dhs	SSP Family	ds|hs|ss	SSP Family	ds|dhs|ss	SSP Family	hs|dhs|ss	SSP Family	ds|hs|dhs|ss	SSP Family
TraesCS3B02G037000	BBPI	TraesCS3B02G037100	BBPI	TraesCS1A02G393900	CIF	TraesCS1A02G021400	BBPI	TraesCS2D02G378700	GRP	TraesCS2A02G374200	GRP	TraesCS3A02G046000	BBPI	TraesCS6D02G099100	GRP	TraesCS1A02G394100	NA	TraesCS1A02G179300	NA	TraesCS4B02G077900	GASA	TraesCS1D02G355100	HEVEIN	TraesCS2D02G257100	GRP	TraesCS4D02G076400	GASA	TraesCS3B02G584700	HEVEIN
TraesCS3D02G033800	BBPI	TraesCS1B02G345900	CLE	TraesCS1D02G402600	CIF	TraesCS3B02G036400	BBPI	TraesCS3D02G112000	GRP	TraesCS2D02G370500	GRP	TraesCS3A02G046100	BBPI	TraesCS3A02G161400	LAT52-POE	TraesCS2A02G276600	NA	TraesCS3D02G117800	NA	TraesCS4D02G121700	MEG	TraesCS3A02G517100	HEVEIN	TraesCS2B02G490400	NA	TraesCS3A02G046400	NA	TraesCS1A02G166200	NA
TraesCS2A02G371900	CLE	TraesCS3B02G129200	GRP	TraesCS5B02G081800	LAT52-POE	TraesCS3B02G038700	BBPI	TraesCS5B02G403700	HEVEIN	TraesCS1A02G115400	NA	TraesCS3D02G034200	BBPI	TraesCS5D02G089000	LAT52-POE	TraesCS2B02G294300	NA	TraesCS3D02G320800	NA	TraesCS5A02G144700	MEG	TraesCS3D02G524700	HEVEIN	TraesCS2D02G467500	NA	TraesCS4A02G226700	NA	TraesCS2A02G481100	NA
TraesCS6B02G199200	CLEL	TraesCS6A02G110400	GRP	TraesCS1A02G018300	NA	TraesCS3D02G025700	BBPI	TraesCS4A02G191600	MEG	TraesCS2D02G319800	NA	TraesCS1B02G143300	CEP	TraesCS1A02G189700	NA	TraesCS2D02G275600	NA	TraesCS4A02G118100	NA	TraesCS1B02G281000	MtSUBPEP	TraesCS1B02G183100	NA	TraesCS4A02G250400	NA	TraesCS4B02G089800	NA	TraesCS2B02G507200	NA
TraesCSU02G165500	CTLA	TraesCS1A02G167600	NA	TraesCS1B02G201300	NA	TraesCS3D02G033400	BBPI	TraesCS1A02G265600	NA	TraesCS3D02G414200	NA	TraesCS1D02G130700	CEP	TraesCS1A02G277500	NA	TraesCS3D02G135400	NA	TraesCS1B02G063700	nsLTP	TraesCS1D02G270900	MtSUBPEP	TraesCS1B02G276800	NA	TraesCS7B02G017300	NA	TraesCS4D02G086200	NA	TraesCS3A02G302400	NA
TraesCS2B02G541900	GRP	TraesCS1A02G231000	NA	TraesCS1B02G381900	NA	TraesCS3D02G034000	BBPI	TraesCS1A02G265900	NA	TraesCS4B02G305200	NA	TraesCS3A02G293000	CLE	TraesCS1A02G364500	NA	TraesCS3D02G283400	NA			TraesCS1A02G265800	NA	TraesCS1D02G402400	NA	TraesCS5D02G255700	PCY	TraesCS4D02G303100	NA	TraesCS3D02G299600	NA
TraesCS2D02G515400	GRP	TraesCS1B02G243400	NA	TraesCS3B02G390500	NA	TraesCS3D02G034100	BBPI	TraesCS1B02G276900	NA	TraesCS5A02G390800	NA	TraesCS2A02G266900	GRP	TraesCS1B02G184000	NA	TraesCS4A02G181800	NA			TraesCS2A02G211800	NA	TraesCS2B02G551800	NA	TraesCS2B02G148400	PhyCys	TraesCS5B02G516500	NA	TraesCS4A02G405000	NA
TraesCS4A02G290900	GRP	TraesCS1B02G276500	NA	TraesCS3B02G483800	NA	TraesCS3D02G035600	BBPI	TraesCS1D02G265800	NA	TraesCS6A02G379200	NA	TraesCS2B02G275500	GRP	TraesCS1B02G286500	NA	TraesCS4A02G405400	NA			TraesCS2A02G249100	NA	TraesCS4D02G032100	NA	TraesCS3A02G185800	PhyCys	TraesCS6A02G380400	NA	TraesCS4A02G405100	NA
TraesCS2A02G551000	HEVEIN	TraesCS1D02G173300	NA	TraesCS3D02G394100	NA	TraesCS5A02G484800	BBPI	TraesCS1D02G265900	NA	TraesCS7D02G020079	NA	TraesCS2A02G350900	HEVEIN	TraesCS1D02G231200	NA	TraesCS4D02G303300	NA			TraesCS2B02G167100	NA	TraesCS4D02G265100	NA	TraesCS1B02G381100	PSY	TraesCS6B02G311700	NA	TraesCS4A02G405300	NA
TraesCS2D02G552100	HEVEIN	TraesCS1D02G266000	NA	TraesCS4B02G397100	NA	TraesCS5B02G498100	BBPI	TraesCS1D02G266100	NA	TraesCS7D02G383300	NA	TraesCS2D02G349400	HEVEIN	TraesCS1D02G448300	NA	TraesCS5B02G002800	NA			TraesCS2B02G266200	NA	TraesCS5A02G017900	NA			TraesCS6D02G283800	NA	TraesCS4B02G304800	NA
TraesCS7B02G370700	HEVEIN	TraesCS1D02G277700	NA	TraesCS5A02G08370	NA	TraesCS5D02G498300	BBPI	TraesCS2A02G460500	NA	TraesCS3B02G354800	PCY	TraesCS2A02G535600	IDA	TraesCS2A02G034400	NA	TraesCS5D02G061600	NA			TraesCS2B02G621500	NA	TraesCS5B02G015500	NA			TraesCS7A02G295600	NA	TraesCS4D02G303000	NA
TraesCS2A02G055700	IDA	TraesCS1D02G424000	NA	TraesCS5D02G334800	NA	TraesCS5A02G183300	CAPE	TraesCS2B02G182900	NA	TraesCS1D02G052800	PDF	TraesCS2A02G535900	IDA	TraesCS2A02G034500	NA	TraesCSU02G230500	NA			TraesCS3B02G316400	NA	TraesCS6A02G339600	NA			TraesCS7A02G300900	NA	TraesCS4D02G303200	NA
TraesCS2A02G298500	IDA	TraesCS2A02G155200	NA	TraesCS5D02G467200	NA	TraesCS5A02G439700	CAPE	TraesCS2D02G250700	NA			TraesCS2B02G566000	IDA	TraesCS2A02G043300	NA	TraesCS2A02G440300	nsLTP			TraesCS3B02G453800	NA	TraesCS7B02G417700	NA			TraesCS7A02G388400	NA	TraesCS5A02G147700	NA
TraesCS4A02G251100	LAT52-POE	TraesCS2A02G233200	NA	TraesCS7A02G222700	NA	TraesCS5A02G439900	CAPE	TraesCS2D02G263600	NA			TraesCS2B02G566400	IDA	TraesCS2A02G141900	NA	TraesCS7B02G080800	PCY			TraesCS4A02G107900	NA	TraesCS1B02G394700	nsLTP			TraesCS7B02G306500	NA	TraesCS5D02G095900	NA
TraesCS4B02G277600	N26	TraesCS3A02G418600	NA	TraesCS7A02G565488	nsLTP	TraesCS5A02G440000	CAPE	TraesCS4A02G143400	NA			TraesCS2D02G296600	IDA	TraesCS2A02G312900	NA	TraesCS3B02G432300	PIP			TraesCS4A02G270800	NA	TraesCS4A02G033600	PCY			TraesCS7D02G400200	NA	TraesCS5D02G513700	NA
TraesCS4D02G275900	N26	TraesCS3A02G537200	NA	TraesCS5D02G468600	PCY	TraesCS5B02G442600	CAPE	TraesCS5A02G386000	NA			TraesCS2D02G522100	IDA	TraesCS2B02G180300	NA	TraesCS3D02G393500	PIP			TraesCS4A02G278900	NA	TraesCS4B02G271900	PCY			TraesCS7A02G175400	PCY	TraesCS5D02G516600	NA
TraesCS1A02G180700	NA	TraesCS3B02G042600	NA	TraesCS3B02G546900	RALF	TraesCS5B02G442800	CAPE	TraesCS5B02G478100	NA			TraesCS7D02G384300	IDA	TraesCS2B02G238000	NA	TraesCS5B02G300500	PIP			TraesCS4A02G405500	NA	TraesCS4D02G042200	PCY			TraesCS5D02G307700	PIP	TraesCS6A02G241700	NA
TraesCS1A02G265700	NA	TraesCS3D02G039200	NA	TraesCS3D02G492700	RALF	TraesCS5B02G442900	CAPE	TraesCS5D02G095000	NA			TraesCS4B02G123700	MEG	TraesCS2B02G329900	NA	TraesCS6A02G173500	PIP			TraesCS4A02G405600	NA	TraesCS4D02G270900	PCY			TraesCS6D02G162600	PIP	TraesCS6B02G370600	NA
TraesCS1D02G116800	NA	TraesCS4A02G181900	NA			TraesCS5B02G443000	CAPE	TraesCS6B02G313400	NA			TraesCS1A02G166600	NA	TraesCS2D02G033900	NA	TraesCS5A02G228600	PSY			TraesCS4B02G061100	NA	TraesCS4D02G271100	PCY					TraesCS6D02G320200	NA
TraesCS2A02G157400	NA	TraesCS4B02G032200	NA			TraesCS5D02G447000	CAPE	TraesCS6D02G276900	NA			TraesCS1B02G276700	NA	TraesCS2D02G161100	NA	TraesCS3B02G199400	STIG-GRI			TraesCS4B02G107100	NA	TraesCS5D02G239000	PSY					TraesCS7A02G299000	NA
TraesCS2A02G461200	NA	TraesCS4B02G032300	NA			TraesCSU02G226400	CAPE	TraesCSU02G076300	NA			TraesCS1D02G174100	NA	TraesCS2D02G311400	NA					TraesCS4B02G196700	NA							TraesCS7A02G406500	NA
TraesCS2B02G482800	NA	TraesCS5A02G148500	NA			TraesCS1A02G123700	CEP	TraesCS7A02G308100	PCY			TraesCS2A02G356500	NA	TraesCS2D02G481400	NA					TraesCS4B02G304900	NA							TraesCS1A02G374300	nsLTP
TraesCS2B02G482900	NA	TraesCS5B02G359400	NA			TraesCS1D02G352800	CEP	TraesCS7A02G542600	PCY			TraesCS2A02G476000	NA	TraesCS3A02G041000	NA					TraesCS4B02G305000	NA							TraesCS1D02G381200	nsLTP
TraesCS2B02G483000	NA	TraesCS5B02G427700	NA			TraesCS6A02G125100	CEP	TraesCS5D02G137900	PSK			TraesCS2A02G558000	NA	TraesCS3A02G104100	NA					TraesCS4B02G305100	NA							TraesCS2B02G501000	nsLTP
TraesCS2B02G586800	NA	TraesCS5D02G144400	NA			TraesCS6B02G153200	CEP					TraesCS2B02G499700	NA	TraesCS3A02G158300	NA					TraesCS4D02G040800	NA							TraesCS4A02G263600	nsLTP
TraesCS2D02G096100	NA	TraesCS5D02G366000	NA			TraesCS6D02G115600	CEP					TraesCS2D02G117400	NA	TraesCS3A02G213900	NA					TraesCS4D02G302800	NA							TraesCS4D02G051200	nsLTP
TraesCS2D02G163300	NA	TraesCS6A02G296700	NA			TraesCS7A02G387200	CEP					TraesCS2D02G166200	NA	TraesCS3A02G282700	NA					TraesCS4D02G303400	NA							TraesCS5B02G076100	nsLTP
TraesCS2D02G260000	NA	TraesCS6A02G327800	NA			TraesCS7B02G289800	CEP					TraesCS2D02G344600	NA	TraesCS3B02G200200	NA					TraesCS5A02G041900	NA							TraesCS7D02G435200	nsLTP
TraesCS2D02G276400	NA	TraesCS7A02G011500	NA			TraesCS7B02G289900	CEP					TraesCS2D02G571600	NA	TraesCS3B02G244100	NA					TraesCS5A02G185400	NA							TraesCS6A02G297500	PCY
TraesCS2D02G460700	NA	TraesCS7A02G330300	NA			TraesCS7B02G290000	CEP					TraesCS3A02G066600	NA	TraesCS3B02G282700	NA					TraesCS5A02G211400	NA							TraesCS6B02G327200	PCY
TraesCS2D02G461400	NA	TraesCS7B02G231000	NA			TraesCS7D02G383700	CEP					TraesCS3A02G262000	NA	TraesCS3B02G455700	NA					TraesCS5B02G089500	NA							TraesCS6D02G277500	PCY
TraesCS2D02G536100	NA	TraesCS7B02G236500	NA			TraesCS1A02G334500	CLE					TraesCS3A02G327400	NA	TraesCS3D02G166000	NA					TraesCS5B02G513200	NA							TraesCS3D02G189800	PhyCys
TraesCS3A02G129600	NA	TraesCS7B02G404000	NA			TraesCS1A02G393300	CLE					TraesCS3B02G079300	NA	TraesCS3D02G176100	NA					TraesCS5D02G190400	NA							TraesCS5B02G301200	PIP
TraesCS3A02G168200	NA	TraesCS7D02G074700	NA			TraesCS1A02G394700	CLE					TraesCS3B02G356900	NA	TraesCS3D02G204100	NA					TraesCS5D02G378700	NA							TraesCS3A02G338900	PSY
TraesCS3A02G232200	NA	TraesCS7D02G480900	NA			TraesCS1B02G421800	CLE					TraesCS3D02G066300	NA	TraesCS3D02G216200	NA					TraesCS6A02G327900	NA							TraesCS3D02G332500	PSY
TraesCS3B02G012100	NA	TraesCS7D02G523900	NA			TraesCS1B02G422000	CLE					TraesCS3D02G320900	NA	TraesCS3D02G282700	NA					TraesCS6B02G282700	NA							TraesCS5B02G227400	PSY
TraesCS3B02G030400	NA	TraesCS5B02G461600	nsLTP			TraesCS1D02G334900	CLE					TraesCS3D02G502900	NA	TraesCS4A02G182000	NA					TraesCS6B02G326500	NA
TraesCS3B02G148700	NA	TraesCS1D02G350900	PCY			TraesCS1D02G401300	CLE					TraesCS4B02G035900	NA	TraesCS4A02G279500	NA					TraesCS6B02G358900	NA
TraesCS3B02G166900	NA	TraesCS5A02G248500	PCY			TraesCS1D02G401500	CLE					TraesCS4B02G064300	NA	TraesCS4A02G369100	NA					TraesCS6D02G223700	NA
TraesCS3B02G546400	NA	TraesCS7D02G178100	PCY			TraesCS1D02G401700	CLE					TraesCS4B02G064400	NA	TraesCS4A02G378100	NA					TraesCS2A02G440500	nsLTP
TraesCS3B02G546600	NA	TraesCS1A02G050600	PDF			TraesCS2A02G500600	CLE					TraesCS4D02G049300	NA	TraesCS4A02G404800	NA					TraesCS4D02G360100	nsLTP
TraesCS3B02G547000	NA	TraesCS1B02G067100	PDF			TraesCS3A02G293200	CLE					TraesCS5A02G001300	NA	TraesCS4B02G032900	NA					TraesCS5B02G145900	nsLTP
TraesCS3D02G112800	NA	TraesCS1B02G067300	PDF			TraesCS3B02G327800	CLE					TraesCS5A02G275600	NA	TraesCS4B02G304600	NA					TraesCSU02G147200	nsLTP
TraesCS3D02G130500	NA	TraesCS1B02G267100	PhyCys			TraesCS3D02G292700	CLE					TraesCS5A02G412200	NA	TraesCS4B02G379600	NA					TraesCSU02G154200	nsLTP
TraesCS4A02G036700	NA	TraesCS2D02G128900	PhyCys			TraesCS3D02G292800	CLE					TraesCS5A02G453200	NA	TraesCS4D02G031400	NA					TraesCSU02G237900	nsLTP
TraesCS4B02G095600	NA	TraesCS5A02G300600	PIP			TraesCS5A02G416200	CLE					TraesCS5B02G048500	NA	TraesCS4D02G197000	NA					TraesCSU02G253500	nsLTP
TraesCS4B02G095700	NA	TraesCS4B02G236000	PSK			TraesCS5A02G450700	CLE					TraesCS5B02G088300	NA	TraesCS4D02G324200	NA					TraesCS5B02G246200	PCY
TraesCS4B02G107000	NA	TraesCS3A02G180700	PSY			TraesCS5B02G418500	CLE					TraesCS5B02G146600	NA	TraesCS5A02G077500	NA					TraesCS6D02G295000	PCY
TraesCS4B02G143500	NA	TraesCS2A02G277600	RALF			TraesCS5B02G459000	CLE					TraesCS5B02G416000	NA	TraesCS5A02G476600	NA					TraesCS1B02G184300	PNP
TraesCS4B02G217300	NA	TraesCS2B02G295000	RALF			TraesCS7A02G348400	CLE					TraesCS5B02G462200	NA	TraesCS5B02G088100	NA					TraesCS2A02G460600	PRP669
TraesCS4D02G092400	NA	TraesCS3A02G176000	RALF			TraesCS7B02G010800	CLE					TraesCS5B02G520900	NA	TraesCS5B02G147100	NA					TraesCS3B02G370600	PSY
TraesCS4D02G103900	NA					TraesCS7B02G234800	CLE					TraesCS5D02G001700	NA	TraesCS5D02G489900	NA
TraesCS4D02G104000	NA					TraesCS7D02G330300	CLE					TraesCS5D02G395800	NA	TraesCS5D02G504300	NA
TraesCS4D02G142000	NA					TraesCS3A02G070000	CTLA					TraesCS5D02G464000	NA	TraesCS6A02G047700	NA
TraesCS4D02G232500	NA					TraesCS7D02G524000	CTLA					TraesCS6A02G078400	NA	TraesCS6A02G173200	NA
TraesCS5A02G046300	NA					TraesCSU02G217500	CTLA					TraesCS6A02G280900	NA	TraesCS6A02G193800	NA
TraesCS5A02G083700	NA					TraesCS2A02G320600	ECL					TraesCS6A02G283200	NA	TraesCS6A02G334400	NA
TraesCS5B02G088500	NA					TraesCS7D02G440400	ECL					TraesCS6A02G300100	NA	TraesCS6B02G064200	NA
TraesCS5B02G478200	NA					TraesCS7D02G440500	ECL					TraesCS6B02G024500	NA	TraesCS6B02G192900	NA
TraesCS5B02G550300	NA					TraesCS5D02G056800	ES					TraesCS6B02G309700	NA	TraesCS6D02G055200	NA
TraesCS5D02G395900	NA					TraesCS7A02G481700	GRP					TraesCS6D02G072100	NA	TraesCS7A02G081100	NA
TraesCS6A02G141900	NA					TraesCS2B02G558700	HAIRPININ					TraesCS6D02G096700	NA	TraesCS7A02G179300	NA
TraesCS6A02G284700	NA					TraesCS1A02G355300	HEVEIN					TraesCS6D02G261200	NA	TraesCS7B02G129500	NA
TraesCS6B02G019000	NA					TraesCS2B02G368900	HEVEIN					TraesCS7A02G199100	NA	TraesCS7B02G306700	NA
TraesCS6B02G024600	NA					TraesCS2B02G581800	HEVEIN					TraesCS7A02G317200	NA	TraesCS7B02G390200	NA
TraesCS6B02G041100	NA					TraesCS2B02G581900	HEVEIN					TraesCS7A02G323300	NA	TraesCS7D02G327100	NA
TraesCS6B02G060800	NA					TraesCS2B02G582000	HEVEIN					TraesCS7B02G224200	NA	TraesCSU02G067400	NA
TraesCS6B02G332700	NA					TraesCS2B02G582100	HEVEIN					TraesCS7D02G145000	NA	TraesCSU02G129800	NA
TraesCS6D02G033100	NA					TraesCS2D02G348700	HEVEIN					TraesCS7D02G319900	NA	TraesCS3A02G053000	nsLTP
TraesCS6D02G103500	NA					TraesCS6B02G446400	HEVEIN					TraesCSU02G128800	NA	TraesCS5D02G145300	nsLTP
TraesCS6D02G265100	NA					TraesCS6D02G386800	HEVEIN					TraesCSU02G198000	NA	TraesCS1A02G348000	PCY
TraesCS6D02G283000	NA					TraesCS2B02G315000	IDA					TraesCSU02G234800	NA	TraesCS1B02G362600	PCY
TraesCS7A02G159300	NA					TraesCS2D02G537300	IDA					TraesCS1A02G374400	nsLTP	TraesCS5A02G556100	PCY
TraesCS7A02G164100	NA					TraesCS7B02G237400	IDA					TraesCS1A02G374500	nsLTP	TraesCS6A02G315800	PCY
TraesCS7A02G386800	NA					TraesCS1B02G341500	Kunitz					TraesCS1D02G381300	nsLTP	TraesCS6B02G346200	PCY
TraesCS7A02G526800	NA					TraesCS1B02G296000	MtSUBPEP					TraesCS3B02G396400	nsLTP	TraesCS4B02G324000	PDF
TraesCS7B02G034000	NA					TraesCS6A02G338500	MtSUBPEP					TraesCS3D02G357700	nsLTP	TraesCS2A02G126100	PhyCys
TraesCS7B02G289600	NA					TraesCS6D02G319200	MtSUBPEP					TraesCS4A02G038400	nsLTP	TraesCS3B02G215400	PhyCys
TraesCS7D02G418900	NA					TraesCS4A02G028400	N26					TraesCS4A02G194400	nsLTP	TraesCS3D02G181700	RALF
TraesCS7D02G529600	NA					TraesCS1A02G098200	NA					TraesCS4D02G266900	nsLTP
TraesCSU02G058700	NA					TraesCS1A02G103000	NA					TraesCS5A02G535500	nsLTP
TraesCSU02G200800	NA					TraesCS1A02G168200	NA					TraesCS5A02G535600	nsLTP
TraesCS1A02G175200	nsLTP					TraesCS1A02G240800	NA					TraesCS1A02G290400	PCY
TraesCS1B02G394500	nsLTP					TraesCS1A02G256500	NA					TraesCS2A02G542400	PCY
TraesCS1D02G163900	nsLTP					TraesCS1A02G325100	NA					TraesCS2D02G543500	PCY
TraesCS1D02G381100	nsLTP					TraesCS1A02G402600	NA					TraesCS2D02G543600	PCY
TraesCS2A02G161600	nsLTP					TraesCS1A02G411000	NA					TraesCS4A02G269400	PCY
TraesCS2A02G297100	nsLTP					TraesCS1A02G431700	NA					TraesCS4B02G044700	PCY
TraesCS2B02G313300	nsLTP					TraesCS1B02G015500	NA					TraesCS4D02G271000	PCY
TraesCS2D02G295000	nsLTP					TraesCS1B02G015600	NA					TraesCS7B02G208200	PCY
TraesCS3A02G338000	nsLTP					TraesCS1B02G015700	NA					TraesCS7D02G304800	PCY
TraesCS3A02G364300	nsLTP					TraesCS1B02G029300	NA					TraesCS1B02G018100	PDF
TraesCS3B02G063000	nsLTP					TraesCS1B02G042800	NA					TraesCS1D02G012000	PDF
TraesCS3B02G063100	nsLTP					TraesCS1B02G114300	NA					TraesCS1D02G012100	PDF
TraesCS3B02G063200	nsLTP					TraesCS1B02G166400	NA					TraesCS7B02G244000	PDF
TraesCS3B02G063500	nsLTP					TraesCS1B02G166700	NA					TraesCS3A02G421000	PhyCys
TraesCS3B02G063600	nsLTP					TraesCS1B02G185500	NA					TraesCS3B02G456500	PhyCys
TraesCS3B02G064000	nsLTP					TraesCS1B02G201200	NA					TraesCS3D02G416700	PhyCys
TraesCS3B02G064100	nsLTP					TraesCS1B02G236500	NA					TraesCS7D02G031400	PhyCys
TraesCS3D02G415300	nsLTP					TraesCS1B02G252800	NA					TraesCS1A02G305300	PSY
TraesCS4B02G120900	nsLTP					TraesCS1B02G275800	NA					TraesCS1B02G316000	PSY
TraesCS4D02G118900	nsLTP					TraesCS1B02G287400	NA					TraesCS1D02G305000	PSY
TraesCS7A02G261900	nsLTP					TraesCS1B02G422600	NA
TraesCS7A02G446700	nsLTP					TraesCS1B02G437900	NA
TraesCS7B02G312800	nsLTP					TraesCS1B02G441200	NA
TraesCS7B02G313000	nsLTP					TraesCS1B02G467300	NA
TraesCS7D02G110800	nsLTP					TraesCS1D02G023200	NA
TraesCSU02G056900	nsLTP					TraesCS1D02G095100	NA
TraesCSU02G144500	nsLTP					TraesCS1D02G110600	NA
TraesCSU02G144600	nsLTP					TraesCS1D02G177600	NA
TraesCSU02G251500	nsLTP					TraesCS1D02G265600	NA
TraesCS2A02G262400	PCY					TraesCS1D02G326600	NA
TraesCS5B02G430500	PCY					TraesCS1D02G377100	NA
TraesCS7B02G464600	PCY					TraesCS1D02G441000	NA
TraesCS1B02G017700	PDF					TraesCS1D02G443700	NA
TraesCSU02G027100	PDF					TraesCS2A02G034100	NA
TraesCS3A02G331500	PhyCys					TraesCS2A02G034200	NA
TraesCS3D02G325100	PhyCys					TraesCS2A02G051100	NA
TraesCS2A02G461300	PRP669					TraesCS2A02G090200	NA
TraesCS1D02G369000	PSY					TraesCS2A02G110300	NA
TraesCS3B02G218700	PSY					TraesCS2A02G117700	NA
TraesCS5A02G229800	THL					TraesCS2A02G151100	NA
TraesCS5B02G228600	THL					TraesCS2A02G151200	NA
TraesCS5B02G471300	THL					TraesCS2A02G157300	NA
						TraesCS2A02G275500	NA
						TraesCS2A02G276500	NA
						TraesCS2A02G276700	NA
						TraesCS2A02G282600	NA
						TraesCS2A02G345900	NA
						TraesCS2A02G486000	NA
						TraesCS2A02G522100	NA
						TraesCS2A02G592100	NA
						TraesCS2A02G592400	NA
						TraesCS2B02G011200	NA
						TraesCS2B02G011300	NA
						TraesCS2B02G064200	NA
						TraesCS2B02G159100	NA
						TraesCS2B02G176000	NA
						TraesCS2B02G176400	NA
						TraesCS2B02G215600	NA
						TraesCS2B02G282000	NA
						TraesCS2B02G294200	NA
						TraesCS2B02G299900	NA
						TraesCS2B02G375800	NA
						TraesCS2B02G412400	NA
						TraesCS2B02G430500	NA
						TraesCS2B02G474200	NA
						TraesCS2B02G482500	NA
						TraesCS2B02G565500	NA
						TraesCS2B02G602600	NA
						TraesCS2B02G616500	NA
						TraesCS2B02G622400	NA
						TraesCS2D02G003000	NA
						TraesCS2D02G003700	NA
						TraesCS2D02G088100	NA
						TraesCS2D02G109300	NA
						TraesCS2D02G156000	NA
						TraesCS2D02G156300	NA
						TraesCS2D02G275500	NA
						TraesCS2D02G281300	NA
						TraesCS2D02G297700	NA
						TraesCS2D02G355400	NA
						TraesCS2D02G514600	NA
						TraesCS2D02G524100	NA
						TraesCS2D02G566700	NA
						TraesCS2D02G595800	NA
						TraesCS3A02G003300	NA
						TraesCS3A02G011000	NA
						TraesCS3A02G011300	NA
						TraesCS3A02G011400	NA
						TraesCS3A02G011600	NA
						TraesCS3A02G011900	NA
						TraesCS3A02G012000	NA
						TraesCS3A02G012400	NA
						TraesCS3A02G012500	NA
						TraesCS3A02G012600	NA
						TraesCS3A02G040700	NA
						TraesCS3A02G049700	NA
						TraesCS3A02G059900	NA
						TraesCS3A02G131300	NA
						TraesCS3A02G283500	NA
						TraesCS3A02G414500	NA
						TraesCS3A02G414900	NA
						TraesCS3A02G478500	NA
						TraesCS3A02G478600	NA
						TraesCS3A02G478700	NA
						TraesCS3A02G510800	NA
						TraesCS3A02G522200	NA
						TraesCS3B02G006300	NA
						TraesCS3B02G008800	NA
						TraesCS3B02G009200	NA
						TraesCS3B02G012800	NA
						TraesCS3B02G014000	NA
						TraesCS3B02G014600	NA
						TraesCS3B02G089100	NA
						TraesCS3B02G213300	NA
						TraesCS3B02G282300	NA
						TraesCS3B02G282500	NA
						TraesCS3B02G285200	NA
						TraesCS3B02G352200	NA
						TraesCS3B02G380700	NA
						TraesCS3B02G433800	NA
						TraesCS3B02G449300	NA
						TraesCS3B02G461700	NA
						TraesCS3B02G474600	NA
						TraesCS3B02G522000	NA
						TraesCS3B02G522100	NA
						TraesCS3B02G529800	NA
						TraesCS3B02G552100	NA
						TraesCS3B02G586900	NA
						TraesCS3D02G000700	NA
						TraesCS3D02G000900	NA
						TraesCS3D02G001200	NA
						TraesCS3D02G005700	NA
						TraesCS3D02G006000	NA
						TraesCS3D02G006100	NA
						TraesCS3D02G006200	NA
						TraesCS3D02G010800	NA
						TraesCS3D02G010900	NA
						TraesCS3D02G011100	NA
						TraesCS3D02G034800	NA
						TraesCS3D02G039600	NA
						TraesCS3D02G056900	NA
						TraesCS3D02G180200	NA
						TraesCS3D02G342600	NA
						TraesCS3D02G409100	NA
						TraesCS3D02G411400	NA
						TraesCS3D02G472300	NA
						TraesCS3D02G473200	NA
						TraesCS4A02G013300	NA
						TraesCS4A02G024100	NA
						TraesCS4A02G024200	NA
						TraesCS4A02G024300	NA
						TraesCS4A02G024400	NA
						TraesCS4A02G025000	NA
						TraesCS4A02G034600	NA
						TraesCS4A02G035000	NA
						TraesCS4A02G168200	NA
						TraesCS4A02G250100	NA
						TraesCS4A02G250200	NA
						TraesCS4A02G250500	NA
						TraesCS4A02G265700	NA
						TraesCS4A02G279100	NA
						TraesCS4A02G279200	NA
						TraesCS4A02G296300	NA
						TraesCS4A02G425200	NA
						TraesCS4A02G438600	NA
						TraesCS4A02G498000	NA
						TraesCS4B02G007900	NA
						TraesCS4B02G008800	NA
						TraesCS4B02G033300	NA
						TraesCS4B02G033400	NA
						TraesCS4B02G033600	NA
						TraesCS4B02G036100	NA
						TraesCS4B02G036200	NA
						TraesCS4B02G036300	NA
						TraesCS4B02G036400	NA
						TraesCS4B02G118900	NA
						TraesCS4B02G185500	NA
						TraesCS4B02G191700	NA
						TraesCS4B02G255200	NA
						TraesCS4B02G279100	NA
						TraesCS4B02G279200	NA
						TraesCS4B02G279300	NA
						TraesCS4B02G279400	NA
						TraesCS4B02G279500	NA
						TraesCS4B02G279600	NA
						TraesCS4B02G290500	NA
						TraesCS4B02G355900	NA
						TraesCS4B02G377000	NA
						TraesCS4B02G377100	NA
						TraesCS4B02G377300	NA
						TraesCS4B02G377400	NA
						TraesCS4B02G377900	NA
						TraesCS4B02G378000	NA
						TraesCS4B02G378100	NA
						TraesCS4B02G378300	NA
						TraesCS4D02G015800	NA
						TraesCS4D02G030700	NA
						TraesCS4D02G031600	NA
						TraesCS4D02G031900	NA
						TraesCS4D02G032000	NA
						TraesCS4D02G032200	NA
						TraesCS4D02G049400	NA
						TraesCS4D02G049500	NA
						TraesCS4D02G063400	NA
						TraesCS4D02G173600	NA
						TraesCS4D02G277600	NA
						TraesCS4D02G277700	NA
						TraesCS4D02G277800	NA
						TraesCS4D02G277900	NA
						TraesCS4D02G278000	NA
						TraesCS4D02G289500	NA
						TraesCS5A02G018200	NA
						TraesCS5A02G044300	NA
						TraesCS5A02G077300	NA
						TraesCS5A02G148100	NA
						TraesCS5A02G243300	NA
						TraesCS5A02G277600	NA
						TraesCS5A02G282500	NA
						TraesCS5A02G313300	NA
						TraesCS5A02G338000	NA
						TraesCS5A02G385900	NA
						TraesCS5A02G466500	NA
						TraesCS5A02G506300	NA
						TraesCS5A02G543600	NA
						TraesCS5A02G544400	NA
						TraesCS5A02G545200	NA
						TraesCS5B02G045100	NA
						TraesCS5B02G088600	NA
						TraesCS5B02G091800	NA
						TraesCS5B02G212400	NA
						TraesCS5B02G233500	NA
						TraesCS5B02G241200	NA
						TraesCS5B02G261700	NA
						TraesCS5B02G262600	NA
						TraesCS5B02G314200	NA
						TraesCS5B02G390900	NA
						TraesCS5B02G395600	NA
						TraesCS5B02G416300	NA
						TraesCS5B02G478300	NA
						TraesCS5B02G556900	NA
						TraesCS5B02G562900	NA
						TraesCS5B02G563000	NA
						TraesCS5D02G018200	NA
						TraesCS5D02G050100	NA
						TraesCS5D02G050200	NA
						TraesCS5D02G054300	NA
						TraesCS5D02G059200	NA
						TraesCS5D02G094500	NA
						TraesCS5D02G144700	NA
						TraesCS5D02G222400	NA
						TraesCS5D02G223100	NA
						TraesCS5D02G320000	NA
						TraesCS5D02G421400	NA
						TraesCS5D02G479300	NA
						TraesCS5D02G542900	NA
						TraesCS6A02G006100	NA
						TraesCS6A02G018700	NA
						TraesCS6A02G019000	NA
						TraesCS6A02G028700	NA
						TraesCS6A02G041600	NA
						TraesCS6A02G067900	NA
						TraesCS6A02G224900	NA
						TraesCS6A02G294900	NA
						TraesCS6A02G300000	NA
						TraesCS6A02G304400	NA
						TraesCS6A02G312800	NA
						TraesCS6A02G364700	NA
						TraesCS6A02G365200	NA
						TraesCS6B02G026500	NA
						TraesCS6B02G026600	NA
						TraesCS6B02G026700	NA
						TraesCS6B02G091900	NA
						TraesCS6B02G092700	NA
						TraesCS6B02G324900	NA
						TraesCS6B02G339500	NA
						TraesCS6B02G399100	NA
						TraesCS6B02G399200	NA
						TraesCS6B02G399600	NA
						TraesCS6B02G443500	NA
						TraesCS6D02G001500	NA
						TraesCS6D02G010500	NA
						TraesCS6D02G022700	NA
						TraesCS6D02G065300	NA
						TraesCS6D02G106500	NA
						TraesCS6D02G275500	NA
						TraesCS6D02G276600	NA
						TraesCS6D02G280000	NA
						TraesCS6D02G289100	NA
						TraesCS6D02G348100	NA
						TraesCS6D02G348300	NA
						TraesCS7A02G054600	NA
						TraesCS7A02G143100	NA
						TraesCS7A02G199300	NA
						TraesCS7A02G199400	NA
						TraesCS7A02G199500	NA
						TraesCS7A02G199600	NA
						TraesCS7A02G199700	NA
						TraesCS7A02G360600	NA
						TraesCS7A02G371800	NA
						TraesCS7A02G388600	NA
						TraesCS7A02G424700	NA
						TraesCS7A02G473400	NA
						TraesCS7A02G473600	NA
						TraesCS7A02G490600	NA
						TraesCS7A02G524500	NA
						TraesCS7A02G558500	NA
						TraesCS7B02G045000	NA
						TraesCS7B02G045700	NA
						TraesCS7B02G106200	NA
						TraesCS7B02G106300	NA
						TraesCS7B02G290200	NA
						TraesCS7B02G347400	NA
						TraesCS7B02G374900	NA
						TraesCS7B02G442000	NA
						TraesCS7D02G048700	NA
						TraesCS7D02G056900	NA
						TraesCS7D02G058600	NA
						TraesCS7D02G063000	NA
						TraesCS7D02G144100	NA
						TraesCS7D02G201800	NA
						TraesCS7D02G202300	NA
						TraesCS7D02G202400	NA
						TraesCS7D02G202500	NA
						TraesCS7D02G202600	NA
						TraesCS7D02G202700	NA
						TraesCS7D02G351100	NA
						TraesCS7D02G362400	NA
						TraesCS7D02G460500	NA
						TraesCS7D02G513400	NA
						TraesCS7D02G525500	NA
						TraesCS7D02G551400	NA
						TraesCSU02G023800	NA
						TraesCSU02G051700	NA
						TraesCSU02G088300	NA
						TraesCSU02G088400	NA
						TraesCSU02G127900	NA
						TraesCSU02G128000	NA
						TraesCSU02G128200	NA
						TraesCSU02G128400	NA
						TraesCSU02G128500	NA
						TraesCSU02G128600	NA
						TraesCSU02G145300	NA
						TraesCSU02G145700	NA
						TraesCSU02G146600	NA
						TraesCSU02G151900	NA
						TraesCSU02G152000	NA
						TraesCSU02G172100	NA
						TraesCSU02G176500	NA
						TraesCSU02G195400	NA
						TraesCSU02G209500	NA
						TraesCSU02G222000	NA
						TraesCSU02G234600	NA
						TraesCSU02G250200	NA
						TraesCSU02G253400	NA
						TraesCS1A02G209900	nsLTP
						TraesCS1A02G211200	nsLTP
						TraesCS1B02G063600	nsLTP
						TraesCS1B02G179600	nsLTP
						TraesCS1B02G189600	nsLTP
						TraesCS1B02G310400	nsLTP
						TraesCS1D02G362300	nsLTP
						TraesCS2A02G411700	nsLTP
						TraesCS2A02G430800	nsLTP
						TraesCS2D02G408900	nsLTP
						TraesCS3D02G051900	nsLTP
						TraesCS4B02G051100	nsLTP
						TraesCS4B02G267300	nsLTP
						TraesCS4B02G369000	nsLTP
						TraesCS4B02G369500	nsLTP
						TraesCS4D02G360000	nsLTP
						TraesCS5A02G433800	nsLTP
						TraesCS5D02G004100	nsLTP
						TraesCS5D02G330000	nsLTP
						TraesCS6A02G247600	nsLTP
						TraesCS6A02G317403	nsLTP
						TraesCS6B02G126200	nsLTP
						TraesCS6D02G296700	nsLTP
						TraesCS7A02G482788	nsLTP
						TraesCS7A02G483000	nsLTP
						TraesCS7B02G013001	nsLTP
						TraesCS7B02G026200	nsLTP
						TraesCS7B02G384700	nsLTP
						TraesCS7D02G469700	nsLTP
						TraesCS1A02G312900	PCY
						TraesCS1B02G299700	PCY
						TraesCS1B02G328500	PCY
						TraesCS1B02G329100	PCY
						TraesCS1D02G289100	PCY
						TraesCS1D02G313100	PCY
						TraesCS1D02G316800	PCY
						TraesCS1D02G417400	PCY
						TraesCS2A02G147300	PCY
						TraesCS2A02G541900	PCY
						TraesCS2A02G542100	PCY
						TraesCS2B02G572100	PCY
						TraesCS2D02G152100	PCY
						TraesCS2D02G543000	PCY
						TraesCS2D02G543300	PCY
						TraesCS2D02G543400	PCY
						TraesCS3B02G306900	PCY
						TraesCS3D02G272600	PCY
						TraesCS4A02G403200	PCY
						TraesCS4B02G218400	PCY
						TraesCS4D02G218600	PCY
						TraesCS5A02G372800	PCY
						TraesCS5B02G553100	PCY
						TraesCS5D02G255600	PCY
						TraesCS5D02G539200	PCY
						TraesCS5D02G539500	PCY
						TraesCS7A02G308000	PCY
						TraesCS7D02G177000	PCY
						TraesCSU02G021200	PCY
						TraesCSU02G212400	PCY
						TraesCSU02G222700	PCY
						TraesCSU02G231500	PCY
						TraesCSU02G252800	PCY
						TraesCS1A02G013600	PDF
						TraesCS1A02G050800	PDF
						TraesCS1B02G399800	PDF
						TraesCS1D02G438900	PDF
						TraesCS3A02G442700	PDF
						TraesCS3B02G476200	PDF
						TraesCS3D02G435100	PDF
						TraesCS3D02G435300	PDF
						TraesCS6B02G102900	PDF
						TraesCS7A02G183500	PDF
						TraesCSU02G026600	PDF
						TraesCS3D02G020500	PhyCys
						TraesCS3D02G416500	PhyCys
						TraesCS7A02G043400	PhyCys
						TraesCS7D02G039100	PhyCys
						TraesCS5A02G300200	PIP
						TraesCS5D02G308000	PIP
						TraesCS6B02G246900	PIP
						TraesCS1D02G172700	PNP
						TraesCS3A02G317900	PNP
						TraesCS3A02G318000	PNP
						TraesCS3A02G318100	PNP
						TraesCS3B02G347900	PNP
						TraesCS3B02G348000	PNP
						TraesCS3D02G191300	PNP
						TraesCS3D02G313100	PNP
						TraesCS3D02G313200	PNP
						TraesCS5B02G528400	PNP
						TraesCS2A02G267200	PSK
						TraesCS2B02G275300	PSK
						TraesCS4B02G131900	PSK
						TraesCS1A02G394200	PSY
						TraesCS3D02G193000	PSY
						TraesCS3B02G163600	RALF
						TraesCS6B02G306900	STIG-GRI
						TraesCS6B02G307000	STIG-GRI
						TraesCS6B02G307100	STIG-GRI
						TraesCS6B02G384600	STIG-GRI
						TraesCS6D02G259200	STIG-GRI
						TraesCS1A02G431300	T2SPI
						TraesCS1B02G466100	T2SPI
						TraesCS1D02G440400	T2SPI
						TraesCS7D02G008100	THL
						TraesCS7D02G459900	THL
						TraesCS5D02G103200	TPD
						TraesCS5D02G491800	TPD

## Sheet: Sheet2
Statistics analysis of upregulated TaSSP genes under different stresses.
SSP Family	ds	hs	dhs	ss	ds/hs	ds/dhs	ds/ss	hs/dhs	hs/ss	dhs/ss	ds/hs/dhs	ds/hs/ss	ds/dhs/ss	hs/dhs/ss	ds/hs/dhs/ss	Upregulated members	Total members	Proportion
BBPI	2	1	-	11	-	-	3	-	-	-	-	-	-	-	-	17	44	38.6364
CAPE	-	-	-	10	-	-	-	-	-	-	-	-	-	-	-	10	79	12.6582
CEP	-	-	-	10	-	-	2	-	-	-	-	-	-	-	-	12	13	92.3077
CIF	-	-	2	-	-	-	-	-	-	-	-	-	-	-	-	2	8	25
CLE	1	1	-	22	-	-	1	-	-	-	-	-	-	-	-	25	88	28.4091
CLEL	1	-	-	-	-	-	-	-	-	-	-	-	-	-	-	1	9	11.1111
CTLA	1	-	-	3	-	-	-	-	-	-	-	-	-	-	-	4	19	21.0526
ECL	-	-	-	3	-	-	-	-	-	-	-	-	-	-	-	3	22	13.6364
ES	-	-	-	1	-	-	-	-	-	-	-	-	-	-	-	1	11	9.09091
GASA	-	-	-	-	-	-	-	-	-	-	1	-	-	1	-	2	36	5.55556
GRP	3	2	-	1	2	2	2	1	-	-	-	-	1	-	-	14	36	38.8889
HAIRPININ	-	-	-	1	-	-	-	-	-	-	-	-	-	-	-	1	4	25
HEVEIN	3	-	-	9	1	-	2	-	-	-	-	3	-	-	1	19	47	40.4255
IDA	2	-	-	3	-	-	7	-	-	-	-	-	-	-	-	12	18	66.6667
Kunitz	-	-	-	1	-	-	-	-	-	-	-	-	-	-	-	1	14	7.14286
LAT52_POE	1	-	1	-	-	-		2	-	-	-	-	-	-	-	4	84	4.7619
MEG	-	-	-	-	1	-	1	-	-	-	2	-	-	-	-	4	10	40
MtSUBPEP	-	-	-	3	-	-	-	-	-	-	2	-	-	-	-	5	12	41.6667
nsLTP	29	1	1	29	-	-	10	2	1	1	7	1	-	-	7	89	463	19.2225
N26	2	-	-	1	-	-	-	-	-	-	-	-	-	-	-	3	6	50
PCY	3	3	1	33	2	1	9	5	1	-	2	5	1	1	3	70	240	29.1667
PDF	2	3	-	11	-	1	4	1	-	-	-	-	-	-	-	22	80	27.5
PhyCys	2	2	-	4	-	-	4	2	-	-	-	-	2		1	17	93	18.2796
PIP	-	1	-	3	-	-	-	-	4	-	-	-	-	2	1	11	18	61.1111
PNP	-	-	-	10	-	-	-	-	-	-	1	-	-	-	-	11	36	30.5556
PRP669	1	-	-	-	-	-	-	-	-	-	1	-	-	-	-	2	66	3.0303
PSK		1	-	3	1	-	-	-	-	-	-	-	-	-	-	5	15	33.3333
PSY	2	1	-	2	-	-	3		1	-	1	1	1	-	3	15	29	51.7241
RALF	-	3	2	1	-	-	-	1	-	-	-	-	-	-	-	7	38	18.4211
STIG-GRI	-	-	-	5	-	-	-	-	1	-	-	-	-	-	-	6	13	46.1538
T2SPI	-	-	-	3	-	-	-	-	-	-	-	-	-	-	-	3	4	75
THL	3	-	-	2	-	-	-	-	-	-	-	-	-	-	-	5	32	15.625
TPD	-	-	-	2	-	-	-	-	-	-	-	-	-	-	-	2	47	4.25532
NA	66	32	11	357	17	8	54	65	12	4	34	10	4	14	20	708
Total number	124	51	18	544	24	12	102	79	20	5	51	20	9	18	36	1113
